# Supplementary material for: Integrated Metabolomics and Transcriptome Analysis of Flavonoid Biosynthesis in Safflower (Carthamus tinctorius L.) With Different Colors
Source: Front Plant Sci. 2021 Jul 26;12:712038. doi: 10.3389/fpls.2021.712038 (PMC8351732; doi:10.3389/fpls.2021.712038)
Supplement: Supplementary Table 1 — The raw data for the detected metabolic species in our manuscript. [file Table_1.XLSX]

## Sheet: Compounds
Checked	Name	Formula	Annotation Source: Predicted Compositions	Annotation Source: mzCloud Search	Annotation Source: mzVault Search	Annotation Source: ChemSpider Search	Annotation Source: MassList Search	FISh Coverage	Molecular Weight	RT [min]	Area (Max.)	# ChemSpider Results	# mzVault Results	# mzCloud Results	# KEGG Pathways	KEGG Pathways	Mass List Match: Arita Lab 6549 Flavonoid Structure Database	mzVault Best Match	mzVault Library Match: Bamba lab 34 lipid mediators library stepped NCE 10 30 45	mzVault Library Match: Bamba lab 598 polar metabolites stepped NCE 10 30 45	mzVault Library Match: EU_Authentic STD_Plant_Riken_NEG	mzVault Library Match: EU_Authentic STD_Plant_Riken_POS	mzVault Library Match: EU_RikenPlaSMA_PlantTissue_NEG	mzVault Library Match: EU_RikenPlaSMA_PlantTissue_POS	mzVault Library Match: GNPS_MoNA	mzVault Library Match: GNPS_NEG_EU	mzVault Library Match: GNPS_POS_EU	mzVault Library Match: Natral Product_MoNA-QExactive	mzVault Library Match: OTCML for mzVault	mzVault Library Match: Massbank POS	mzVault Library Match: Mass bank NEG	mzVault Library Match: MSMS-Pos-PlaSMA	mzVault Library Match: MSMS-Neg-PlaSMA	mzCloud Best Match	MS2	Area: BLANK3.raw (F1)	Area: LR.raw	Area: DR.raw	Area: W.raw	Area: Y.raw
FALSE	Trifolin	C21 H20 O11	Full match	Full match	Full match	Not the top hit	Not the top hit		448.101	24.078	2.12931e+11	64	349	21	3	Biosynthesis of secondary metabolites;Flavonoid biosynthesis;Flavone and flavonol biosynthesis	Multiple matches found	93.8	No matches found	No matches found	No matches found	Multiple matches found	No matches found	No matches found	Multiple matches found	No matches found	Multiple matches found	Multiple matches found	Multiple matches found	Multiple matches found	No matches found	Multiple matches found	No matches found	89.7	DDA for preferred ion		1.12555e+09	2.47214e+09	1.31026e+11	1.05868e+10
	Checked	Pathway ID	Pathway Name	KEGG Compound Ids	KEGG Compound Names	KEGG Compound Formula
	TRUE	map01110	Biosynthesis of secondary metabolites	C12249	Kaempferol 3-O-glucoside	C21 H20 O11
	TRUE	map00941	Flavonoid biosynthesis	C16409	Aureusidin 6-O-glucoside	C21 H20 O11
	TRUE	map00944	Flavone and flavonol biosynthesis	C01750; C03951; C12249; C12626	Quercitrin; Luteolin 7-O-beta-D-glucoside; Kaempferol 3-O-glucoside; Kaempferol-3-O-galactoside	C21 H20 O11; C21 H20 O11; C21 H20 O11; C21 H20 O11
FALSE	NP-003191	C27 H30 O15	Full match	Full match	Not the top hit	Not the top hit	Not the top hit		594.159	23.9	1.52379e+11	45	224	16	2	Biosynthesis of secondary metabolites;Flavone and flavonol biosynthesis	Multiple matches found	91	No matches found	No matches found	No matches found	Multiple matches found	No matches found	No matches found	Multiple matches found	No matches found	Multiple matches found	Multiple matches found	Multiple matches found	Multiple matches found	No matches found	Multiple matches found	No matches found	88	DDA for preferred ion		5.35044e+09	1.71605e+10	1.52379e+11	6.59986e+10
	Checked	Pathway ID	Pathway Name	KEGG Compound Ids	KEGG Compound Names	KEGG Compound Formula
	TRUE	map01110	Biosynthesis of secondary metabolites	C21833	Kaempferol-3-O-rutinoside	C27 H30 O15
	TRUE	map00944	Flavone and flavonol biosynthesis	C04024; C04199; C12630; C21833; C21854	Vitexin 2''-O-beta-D-glucoside; Isovitexin 2''-O-beta-D-glucoside; Scolymoside; Kaempferol-3-O-rutinoside; Kaempferol 3-O-rhamnoside-7-O-glucoside	C27 H30 O15; C27 H30 O15; C27 H30 O15; C27 H30 O15; C27 H30 O15
FALSE	Safflomin A 羟基红花黄色素A	C27 H32 O16	Not the top hit	No results	Full match	Partial match	Partial match		612.17	16.535	1.15561e+11	6	6	0	0		Multiple matches found	90.8	No matches found	No matches found	No matches found	No matches found	No matches found	No matches found	No matches found	No matches found	No matches found	No matches found	Multiple matches found	No matches found	No matches found	No matches found	No matches found		DDA for preferred ion		6.10077e+10	1.01005e+11	1.49756e+08	6.00144e+10
	Checked	Pathway ID	Pathway Name	KEGG Compound Ids	KEGG Compound Names	KEGG Compound Formula
FALSE	(3S,4aR,5R,6R)-3,6-dihydroxy-4a,5-dimethyl-3-(prop-1-en-2-yl)-2,3,4,4a,5,6,7,8-octahydronaphthalen-2-one	C15 H22 O3	No match	Invalid mass	No match	No match	No results		232.146	35.847	6.95129e+10	119	3	11	2	Biosynthesis of secondary metabolites;Other	No matches found	59.2	No matches found	No matches found	No matches found	No matches found	No matches found	No matches found	Multiple matches found	No matches found	No matches found	No matches found	Single match found	No matches found	No matches found	No matches found	No matches found	81	DDA for preferred ion		1.79408e+10	3.36111e+10	3.13784e+10	1.28881e+10
	Checked	Pathway ID	Pathway Name	KEGG Compound Ids	KEGG Compound Names	KEGG Compound Formula
	TRUE	map01110	Biosynthesis of secondary metabolites	C09382	Costunolide	C15 H20 O2
	TRUE	map00909	Sesquiterpenoid and triterpenoid biosynthesis	C09382	Costunolide	C15 H20 O2
FALSE	Phenanthrene	C14 H10	Full match	No results	No results	Full match	No results		178.078	33.968	5.78928e+10	4	0	0	4	Metabolic pathways;Microbial metabolism in diverse environments;Degradation of aromatic compounds;Polycyclic aromatic hydrocarbon degradation	No matches found		No matches found	No matches found	No matches found	No matches found	No matches found	No matches found	No matches found	No matches found	No matches found	No matches found	No matches found	No matches found	No matches found	No matches found	No matches found		DDA for preferred ion		1.19868e+10	5.39073e+09	2.85473e+10	2.59284e+10
	Checked	Pathway ID	Pathway Name	KEGG Compound Ids	KEGG Compound Names	KEGG Compound Formula
	TRUE	map01100	Metabolic pathways	C11422; C14315	Phenanthrene; Anthracene	C14 H10; C14 H10
	TRUE	map01120	Microbial metabolism in diverse environments	C11422; C14315	Phenanthrene; Anthracene	C14 H10; C14 H10
	TRUE	map01220	Degradation of aromatic compounds	C11422	Phenanthrene	C14 H10
	TRUE	map00624	Polycyclic aromatic hydrocarbon degradation	C11422; C14315	Phenanthrene; Anthracene	C14 H10; C14 H10
FALSE	Kaempferol	C15 H10 O6	Full match	Full match	Full match	Full match	Not the top hit		286.048	24.029	5.75772e+10	54	167	14	6	Metabolic pathways;Biosynthesis of secondary metabolites;Flavonoid biosynthesis;Biosynthesis of phenylpropanoids;Flavone and flavonol biosynthesis;Other	Multiple matches found	95.4	No matches found	Multiple matches found	No matches found	Multiple matches found	No matches found	No matches found	Multiple matches found	No matches found	Multiple matches found	Multiple matches found	Multiple matches found	Multiple matches found	No matches found	Multiple matches found	No matches found	94.4	DDA for preferred ion		4.27209e+08		5.11563e+10
	Checked	Pathway ID	Pathway Name	KEGG Compound Ids	KEGG Compound Names	KEGG Compound Formula
	TRUE	map01100	Metabolic pathways	C01514; C05903	Luteolin; Kaempferol	C15 H10 O6; C15 H10 O6
	TRUE	map01110	Biosynthesis of secondary metabolites	C01514; C05903	Luteolin; Kaempferol	C15 H10 O6; C15 H10 O6
	TRUE	map00941	Flavonoid biosynthesis	C01514; C05903	Luteolin; Kaempferol	C15 H10 O6; C15 H10 O6
	TRUE	map01061	Biosynthesis of phenylpropanoids	C05903	Kaempferol	C15 H10 O6
	TRUE	map00944	Flavone and flavonol biosynthesis	C01514; C05903	Luteolin; Kaempferol	C15 H10 O6; C15 H10 O6
	TRUE	map00943	Isoflavonoid biosynthesis	C12134	2'-Hydroxygenistein	C15 H10 O6
FALSE	Isoorientin 3'-O-glucuronide	C27 H28 O17	Full match	No results	No results	Partial match	Full match		624.133	17.751	4.51727e+10	3	0	0	0		Multiple matches found		No matches found	No matches found	No matches found	No matches found	No matches found	No matches found	No matches found	No matches found	No matches found	No matches found	No matches found	No matches found	No matches found	No matches found	No matches found		DDA for preferred ion		2.33138e+08	1.51283e+09	4.51727e+10	3.58798e+09
	Checked	Pathway ID	Pathway Name	KEGG Compound Ids	KEGG Compound Names	KEGG Compound Formula
FALSE	Quercetin-3,4'-O-di-beta-glucopyranoside; LC-ESI-QTOF; MS2; CE	C27 H30 O17	Full match	No results	Full match	Partial match	Partial match		626.149	19.831	4.3011e+10	15	57	0	1	Flavone and flavonol biosynthesis	Multiple matches found	89.2	No matches found	No matches found	Multiple matches found	No matches found	No matches found	No matches found	Multiple matches found	Multiple matches found	No matches found	No matches found	No matches found	No matches found	Multiple matches found	No matches found	Multiple matches found		DDA for preferred ion		7.16657e+09	1.28414e+10		4.3011e+10
	Checked	Pathway ID	Pathway Name	KEGG Compound Ids	KEGG Compound Names	KEGG Compound Formula
	TRUE	map00944	Flavone and flavonol biosynthesis	C12667	Quercetin 3-O-beta-D-glucosyl-(1->2)-beta-D-glucoside	C27 H30 O17
FALSE	Quercetin-3β-D-glucoside	C21 H20 O12	Full match	Full match	Full match	Full match	Not the top hit		464.096	21.455	3.97381e+10	29	198	3	4	Metabolic pathways;Biosynthesis of secondary metabolites;Flavonoid biosynthesis;Flavone and flavonol biosynthesis	Multiple matches found	91.2	No matches found	No matches found	Multiple matches found	No matches found	No matches found	No matches found	Multiple matches found	Multiple matches found	No matches found	No matches found	Multiple matches found	No matches found	Multiple matches found	No matches found	Multiple matches found	84.9	DDA for preferred ion		4.14624e+09	6.89688e+09		3.97381e+10
	Checked	Pathway ID	Pathway Name	KEGG Compound Ids	KEGG Compound Names	KEGG Compound Formula
	TRUE	map01100	Metabolic pathways	C05623	Quercetin 3-O-glucoside	C21 H20 O12
	TRUE	map01110	Biosynthesis of secondary metabolites	C05623	Quercetin 3-O-glucoside	C21 H20 O12
	TRUE	map00941	Flavonoid biosynthesis	C16410	Bracteatin 6-O-glucoside	C21 H20 O12
	TRUE	map00944	Flavone and flavonol biosynthesis	C05623	Quercetin 3-O-glucoside	C21 H20 O12
FALSE	2-(2-(4-Nonylphenoxy)ethoxy)ethanol	C19 H32 O3	Full match	No results	No results	Full match	No results		308.235	38.196	3.87878e+10	53	0	0	0		No matches found		No matches found	No matches found	No matches found	No matches found	No matches found	No matches found	No matches found	No matches found	No matches found	No matches found	No matches found	No matches found	No matches found	No matches found	No matches found		DDA for preferred ion		3.42202e+09	3.87878e+10	2.91608e+10	9.91406e+09
	Checked	Pathway ID	Pathway Name	KEGG Compound Ids	KEGG Compound Names	KEGG Compound Formula
FALSE	(4aR,5R,6R)-6-hydroxy-4a,5-dimethyl-3-(prop-1-en-2-yl)-2,4a,5,6,7,8-hexahydronaphthalen-2-one	C15 H20 O2	No match	Invalid mass	No results	No match	No results		254.128	35.827	3.52253e+10	33	0	8	0		No matches found		No matches found	No matches found	No matches found	No matches found	No matches found	No matches found	No matches found	No matches found	No matches found	No matches found	No matches found	No matches found	No matches found	No matches found	No matches found	78.6	DDA for preferred ion					2.02873e+10
	Checked	Pathway ID	Pathway Name	KEGG Compound Ids	KEGG Compound Names	KEGG Compound Formula
FALSE	Ageratriol	C15 H24 O3	No match	Invalid mass	No match	No match	No results		234.162	36.32	3.43798e+10	201	6	10	4	Metabolic pathways;Biosynthesis of secondary metabolites;Biosynthesis of various secondary metabolites - part 1;Other	No matches found	62.2	No matches found	No matches found	No matches found	No matches found	No matches found	No matches found	Multiple matches found	No matches found	Single match found	Single match found	Single match found	No matches found	No matches found	No matches found	No matches found	84	DDA for preferred ion		1.46826e+10	2.92044e+10	1.81273e+10	3.03978e+09
	Checked	Pathway ID	Pathway Name	KEGG Compound Ids	KEGG Compound Names	KEGG Compound Formula
	TRUE	map01100	Metabolic pathways	C20404	1-Deoxypentalenate	C15 H22 O2
	TRUE	map01110	Biosynthesis of secondary metabolites	C19678; C20404	Germacrene A acid; 1-Deoxypentalenate	C15 H22 O2; C15 H22 O2
	TRUE	map00999	Biosynthesis of various secondary metabolites - part 1	C20404	1-Deoxypentalenate	C15 H22 O2
	TRUE	map00909	Sesquiterpenoid and triterpenoid biosynthesis	C19678	Germacrene A acid	C15 H22 O2
FALSE	9-Oxo-ODE	C18 H30 O3	Full match	Full match	No results	Partial match	No results		294.22	36.031	3.38088e+10	49	0	8	5	Metabolic pathways;Biosynthesis of secondary metabolites;Biosynthesis of plant hormones;Other	No matches found		No matches found	No matches found	No matches found	No matches found	No matches found	No matches found	No matches found	No matches found	No matches found	No matches found	No matches found	No matches found	No matches found	No matches found	No matches found	90.6	DDA for preferred ion		1.34176e+10	1.14467e+10	1.30232e+10	1.03683e+10
	Checked	Pathway ID	Pathway Name	KEGG Compound Ids	KEGG Compound Names	KEGG Compound Formula
	TRUE	map01100	Metabolic pathways	C04780	8-[(1R,2R)-3-Oxo-2-{(Z)-pent-2-enyl}cyclopentyl]octanoate	C18 H30 O3
	TRUE	map01110	Biosynthesis of secondary metabolites	C04780	8-[(1R,2R)-3-Oxo-2-{(Z)-pent-2-enyl}cyclopentyl]octanoate	C18 H30 O3
	TRUE	map01070	Biosynthesis of plant hormones	C04780	8-[(1R,2R)-3-Oxo-2-{(Z)-pent-2-enyl}cyclopentyl]octanoate	C18 H30 O3
	TRUE	map00592	alpha-Linolenic acid metabolism	C04780; C16316; C16326; C16342; C16346	8-[(1R,2R)-3-Oxo-2-{(Z)-pent-2-enyl}cyclopentyl]octanoate; 13(S)-HOT; 9(S)-HOT; 2(R)-HOT; 17-Hydroxylinolenic acid	C18 H30 O3; C18 H30 O3; C18 H30 O3; C18 H30 O3; C18 H30 O3
	TRUE	map00591	Linoleic acid metabolism	C14765; C14766	13-OxoODE; 9-OxoODE	C18 H30 O3; C18 H30 O3
FALSE	(2S)-3-{[6-O-(beta-D-Glucopyranosyl)-beta-D-galactopyranosyl]oxy}-1,2-propanediyl diacetate	C19 H32 O15	Full match	No results	No results	Full match	No results		500.175	7.745	3.20686e+10	1	0	0	0		No matches found		No matches found	No matches found	No matches found	No matches found	No matches found	No matches found	No matches found	No matches found	No matches found	No matches found	No matches found	No matches found	No matches found	No matches found	No matches found		DDA for preferred ion		1.70564e+10	2.20801e+10	1.72575e+10	2.0607e+10
	Checked	Pathway ID	Pathway Name	KEGG Compound Ids	KEGG Compound Names	KEGG Compound Formula
FALSE	Methyl alpha-D-mannopyranosyl-(1->3)-[alpha-D-mannopyranosyl-(1->6)]-alpha-D-mannopyranoside	C19 H34 O16	Full match	No results	No results	Full match	No results		518.186	5.995	3.19381e+10	5	0	0	0		No matches found		No matches found	No matches found	No matches found	No matches found	No matches found	No matches found	No matches found	No matches found	No matches found	No matches found	No matches found	No matches found	No matches found	No matches found	No matches found		DDA for preferred ion		1.83982e+10	2.41169e+10	1.12466e+10	1.38208e+10
	Checked	Pathway ID	Pathway Name	KEGG Compound Ids	KEGG Compound Names	KEGG Compound Formula
FALSE	4-[3-Isopropyl-4-(3-quinolinyl)-1H-pyrazolo[3,4-b]pyridin-1-yl]-2-{[4-(4-morpholinyl)phenyl]amino}benzamide	C35 H33 N7 O2	Full match	No results	No results	Not the top hit	No results		583.269	26.249	2.86564e+10	23	0	0	2	Biosynthesis of secondary metabolites;Phenylpropanoid biosynthesis	No matches found		No matches found	No matches found	No matches found	No matches found	No matches found	No matches found	No matches found	No matches found	No matches found	No matches found	No matches found	No matches found	No matches found	No matches found	No matches found		DDA for preferred ion		9.5755e+09	1.22742e+10	2.07871e+10	5.84138e+09
	Checked	Pathway ID	Pathway Name	KEGG Compound Ids	KEGG Compound Names	KEGG Compound Formula
	TRUE	map01110	Biosynthesis of secondary metabolites	C18069	N1,N5,N10-Tricoumaroyl spermidine	C34 H37 N3 O6
	TRUE	map00940	Phenylpropanoid biosynthesis	C18069	N1,N5,N10-Tricoumaroyl spermidine	C34 H37 N3 O6
FALSE	Trigonelline	C7 H7 N O2	Full match	Full match	Full match	Partial match	No results		137.048	5.093	2.64067e+10	32	16	16	19	Metabolic pathways;Biosynthesis of secondary metabolites;Microbial metabolism in diverse environments;Degradation of aromatic compounds;Biosynthesis of plant secondary metabolites;Biosynthesis of phenylpropanoids;Biosynthesis of amino acids;Biosynthesis of plant hormones;Biosynthesis of alkaloids derived from shikimate pathway;Other	No matches found	98.4	No matches found	No matches found	No matches found	No matches found	No matches found	No matches found	Multiple matches found	No matches found	Multiple matches found	Multiple matches found	Multiple matches found	Multiple matches found	No matches found	No matches found	No matches found	94	DDA for preferred ion		7.51724e+09	2.0855e+10	2.64067e+10	1.08503e+10
	Checked	Pathway ID	Pathway Name	KEGG Compound Ids	KEGG Compound Names	KEGG Compound Formula
	TRUE	map01100	Metabolic pathways	C00108; C00568	Anthranilate; 4-Aminobenzoate	C7 H7 N O2; C7 H7 N O2
	TRUE	map01110	Biosynthesis of secondary metabolites	C00108	Anthranilate	C7 H7 N O2
	TRUE	map01120	Microbial metabolism in diverse environments	C00108; C00568	Anthranilate; 4-Aminobenzoate	C7 H7 N O2; C7 H7 N O2
	TRUE	map01220	Degradation of aromatic compounds	C00108	Anthranilate	C7 H7 N O2
	TRUE	map01060	Biosynthesis of plant secondary metabolites	C00108	Anthranilate	C7 H7 N O2
	TRUE	map01061	Biosynthesis of phenylpropanoids	C00108; C00568	Anthranilate; 4-Aminobenzoate	C7 H7 N O2; C7 H7 N O2
	TRUE	map01230	Biosynthesis of amino acids	C00108	Anthranilate	C7 H7 N O2
	TRUE	map01070	Biosynthesis of plant hormones	C00108	Anthranilate	C7 H7 N O2
	TRUE	map01063	Biosynthesis of alkaloids derived from shikimate pathway	C00108	Anthranilate	C7 H7 N O2
	TRUE	map00627	Aminobenzoate degradation	C00108; C00568	Anthranilate; 4-Aminobenzoate	C7 H7 N O2; C7 H7 N O2
	TRUE	map00998	Biosynthesis of various secondary metabolites - part 2	C00108	Anthranilate	C7 H7 N O2
	TRUE	map00400	Phenylalanine, tyrosine and tryptophan biosynthesis	C00108	Anthranilate	C7 H7 N O2
	TRUE	map00760	Nicotinate and nicotinamide metabolism	C01004	N-Methylnicotinate	C7 H7 N O2
	TRUE	map00621	Dioxin degradation	C00108	Anthranilate	C7 H7 N O2
	TRUE	map00380	Tryptophan metabolism	C00108	Anthranilate	C7 H7 N O2
	TRUE	map00790	Folate biosynthesis	C00568	4-Aminobenzoate	C7 H7 N O2
	TRUE	map00405	Phenazine biosynthesis	C00108	Anthranilate	C7 H7 N O2
	TRUE	map07110	Benzoic acid family	C00108	Anthranilate	C7 H7 N O2
	TRUE	map01058	Acridone alkaloid biosynthesis	C00108	Anthranilate	C7 H7 N O2
FALSE	Sucrose	C12 H22 O11	Full match	Full match	Full match	Full match	No results		342.117	5.404	2.52308e+10	124	22	4	9	Metabolic pathways;Biosynthesis of secondary metabolites;ABC transporters;Other	No matches found	94.8	No matches found	Multiple matches found	No matches found	No matches found	No matches found	No matches found	Multiple matches found	Multiple matches found	No matches found	Multiple matches found	Multiple matches found	No matches found	Multiple matches found	No matches found	No matches found	90	DDA for preferred ion		1.47011e+10	2.24814e+10	2.24754e+10	1.54107e+10
	Checked	Pathway ID	Pathway Name	KEGG Compound Ids	KEGG Compound Names	KEGG Compound Formula
	TRUE	map01100	Metabolic pathways	C00089; C00185; C00208; C00243; C01083; C01235; C01898; C01935; C05402; C06400	Sucrose; Cellobiose; Maltose; Lactose; alpha,alpha-Trehalose; alpha-D-Galactosyl-(1->3)-1D-myo-inositol; Cellodextrin; Maltodextrin; Melibiose; 1-alpha-D-[(1->4)-alpha-D-Glucosyl](n-1)-alpha-D-glucopyranoside	C12 H22 O11; C12 H22 O11; C12 H22 O11; C12 H22 O11; C12 H22 O11; C12 H22 O11; C6 H12 N O6; C6 H12 N O6; C12 H22 O11; C18 H32 N O16
	TRUE	map01110	Biosynthesis of secondary metabolites	C00089; C00208; C01083; C01935; C06400	Sucrose; Maltose; alpha,alpha-Trehalose; Maltodextrin; 1-alpha-D-[(1->4)-alpha-D-Glucosyl](n-1)-alpha-D-glucopyranoside	C12 H22 O11; C12 H22 O11; C12 H22 O11; C6 H12 N O6; C18 H32 N O16
	TRUE	map02010	ABC transporters	C00089; C00185; C00208; C00243; C01083; C01935; C05402	Sucrose; Cellobiose; Maltose; Lactose; alpha,alpha-Trehalose; Maltodextrin; Melibiose	C12 H22 O11; C12 H22 O11; C12 H22 O11; C12 H22 O11; C12 H22 O11; C6 H12 N O6; C12 H22 O11
	TRUE	map02060	Phosphotransferase system (PTS)	C00089; C00185; C00208; C00243; C01083	Sucrose; Cellobiose; Maltose; Lactose; alpha,alpha-Trehalose	C12 H22 O11; C12 H22 O11; C12 H22 O11; C12 H22 O11; C12 H22 O11
	TRUE	map00052	Galactose metabolism	C00089; C00243; C01235; C05400; C05402	Sucrose; Lactose; alpha-D-Galactosyl-(1->3)-1D-myo-inositol; Epimelibiose; Melibiose	C12 H22 O11; C12 H22 O11; C12 H22 O11; C12 H22 O11; C12 H22 O11
	TRUE	map04742	Taste transduction	C00089; C00208	Sucrose; Maltose	C12 H22 O11; C12 H22 O11
	TRUE	map00500	Starch and sucrose metabolism	C00089; C00185; C00208; C00252; C01083; C01725; C01898; C01935; C06215; C06400	Sucrose; Cellobiose; Maltose; Isomaltose; alpha,alpha-Trehalose; Levanbiose; Cellodextrin; Maltodextrin; Levan; 1-alpha-D-[(1->4)-alpha-D-Glucosyl](n-1)-alpha-D-glucopyranoside	C12 H22 O11; C12 H22 O11; C12 H22 O11; C12 H22 O11; C12 H22 O11; C12 H22 O11; C6 H12 N O6; C6 H12 N O6; C18 H32 N O16; C18 H32 N O16
	TRUE	map02030	Bacterial chemotaxis	C00208	Maltose	C12 H22 O11
	TRUE	map04973	Carbohydrate digestion and absorption	C00089; C00208; C00243	Sucrose; Maltose; Lactose	C12 H22 O11; C12 H22 O11; C12 H22 O11
FALSE	DL-Tryptophan	C11 H12 N2 O2	Full match	Full match	Full match	Full match	No results		204.09	15.723	2.50101e+10	136	30	6	23	Metabolic pathways;Biosynthesis of secondary metabolites;Biosynthesis of plant secondary metabolites;Biosynthesis of phenylpropanoids;Biosynthesis of amino acids;2-Oxocarboxylic acid metabolism;Biosynthesis of plant hormones;Biosynthesis of alkaloids derived from shikimate pathway;Other	No matches found	94.2	No matches found	Multiple matches found	No matches found	No matches found	No matches found	No matches found	No matches found	No matches found	Multiple matches found	Multiple matches found	Multiple matches found	Multiple matches found	No matches found	No matches found	No matches found	98.4	DDA for preferred ion		1.2163e+08	1.27736e+10	1.57557e+10	6.99941e+09
	Checked	Pathway ID	Pathway Name	KEGG Compound Ids	KEGG Compound Names	KEGG Compound Formula
	TRUE	map01100	Metabolic pathways	C00078	L-Tryptophan	C11 H12 N2 O2
	TRUE	map01110	Biosynthesis of secondary metabolites	C00078	L-Tryptophan	C11 H12 N2 O2
	TRUE	map01060	Biosynthesis of plant secondary metabolites	C00078	L-Tryptophan	C11 H12 N2 O2
	TRUE	map01061	Biosynthesis of phenylpropanoids	C00078	L-Tryptophan	C11 H12 N2 O2
	TRUE	map01230	Biosynthesis of amino acids	C00078	L-Tryptophan	C11 H12 N2 O2
	TRUE	map01210	2-Oxocarboxylic acid metabolism	C00078	L-Tryptophan	C11 H12 N2 O2
	TRUE	map01070	Biosynthesis of plant hormones	C00078	L-Tryptophan	C11 H12 N2 O2
	TRUE	map01063	Biosynthesis of alkaloids derived from shikimate pathway	C00078	L-Tryptophan	C11 H12 N2 O2
	TRUE	map00998	Biosynthesis of various secondary metabolites - part 2	C00078	L-Tryptophan	C11 H12 N2 O2
	TRUE	map00400	Phenylalanine, tyrosine and tryptophan biosynthesis	C00078	L-Tryptophan	C11 H12 N2 O2
	TRUE	map00380	Tryptophan metabolism	C00078	L-Tryptophan	C11 H12 N2 O2
	TRUE	map04726	Serotonergic synapse	C00078	L-Tryptophan	C11 H12 N2 O2
	TRUE	map05230	Central carbon metabolism in cancer	C00078	L-Tryptophan	C11 H12 N2 O2
	TRUE	map00966	Glucosinolate biosynthesis	C00078	L-Tryptophan	C11 H12 N2 O2
	TRUE	map04974	Protein digestion and absorption	C00078	L-Tryptophan	C11 H12 N2 O2
	TRUE	map00260	Glycine, serine and threonine metabolism	C00078	L-Tryptophan	C11 H12 N2 O2
	TRUE	map00901	Indole alkaloid biosynthesis	C00078	L-Tryptophan	C11 H12 N2 O2
	TRUE	map00970	Aminoacyl-tRNA biosynthesis	C00078	L-Tryptophan	C11 H12 N2 O2
	TRUE	map04978	Mineral absorption	C00078	L-Tryptophan	C11 H12 N2 O2
	TRUE	map00404	Staurosporine biosynthesis	C00078	L-Tryptophan	C11 H12 N2 O2
	TRUE	map05143	African trypanosomiasis	C00078	L-Tryptophan	C11 H12 N2 O2
	TRUE	map04361	Axon regeneration	C00078	L-Tryptophan	C11 H12 N2 O2
	TRUE	map07033	Anticonvulsants	C14916	Nirvanol	C11 H12 N2 O2
FALSE			No results	No results	No results	No results	No results		1248.27	17.768	2.47558e+10	0	0	0	0		No matches found		No matches found	No matches found	No matches found	No matches found	No matches found	No matches found	No matches found	No matches found	No matches found	No matches found	No matches found	No matches found	No matches found	No matches found	No matches found		DDA for preferred ion				2.47558e+10	5.07236e+09
	Checked	Pathway ID	Pathway Name	KEGG Compound Ids	KEGG Compound Names	KEGG Compound Formula
FALSE	NCGC00380464-01!3-[(2S,3R,4S,5R,6S)-3,4-dihydroxy-6-methyl-5-[(2S,3R,4S,5S,6R)-3,4,5-trihydroxy-6-(hydroxymethyl)oxan-2-yl]oxyoxan-2-yl]oxy-2-(3,4-dihydroxyphenyl)-5-hydroxy-7-[3,4,5-trihydroxy-6-(hydroxymethyl)oxan-2-yl]oxychromen-4-one	C33 H40 O21	Full match	No results	Full match	Partial match	Partial match		772.207	19.806	2.41728e+10	6	12	0	1	Flavone and flavonol biosynthesis	Multiple matches found	81.2	No matches found	No matches found	No matches found	No matches found	No matches found	No matches found	Multiple matches found	No matches found	Multiple matches found	No matches found	No matches found	No matches found	No matches found	No matches found	No matches found		DDA for preferred ion		4.92204e+09	1.15863e+10		2.41728e+10
	Checked	Pathway ID	Pathway Name	KEGG Compound Ids	KEGG Compound Names	KEGG Compound Formula
	TRUE	map00944	Flavone and flavonol biosynthesis	C12635	Kaempferol 3-sophorotrioside	C33 H40 O21
FALSE	Gluconic acid	C6 H12 O7	Full match	Full match	Full match	Full match	No results		196.058	4.861	2.3927e+10	10	4	4	8	Metabolic pathways;Biosynthesis of secondary metabolites;Microbial metabolism in diverse environments;Other	No matches found	91	No matches found	Multiple matches found	No matches found	No matches found	No matches found	No matches found	No matches found	No matches found	No matches found	No matches found	No matches found	No matches found	Multiple matches found	No matches found	No matches found	89.9	DDA for preferred ion		4.46639e+09	7.37096e+09	8.19998e+09	6.71581e+09
	Checked	Pathway ID	Pathway Name	KEGG Compound Ids	KEGG Compound Names	KEGG Compound Formula
	TRUE	map01100	Metabolic pathways	C00257; C00514; C00800; C00817; C00880; C15930	D-Gluconic acid; D-Mannonate; L-Gulonate; D-Altronate; D-Galactonate; L-Galactonate	C6 H12 O7; C6 H12 O7; C6 H12 O7; C6 H12 O7; C6 H12 O7; C6 H12 O7
	TRUE	map01110	Biosynthesis of secondary metabolites	C00257	D-Gluconic acid	C6 H12 O7
	TRUE	map01120	Microbial metabolism in diverse environments	C00257; C00880	D-Gluconic acid; D-Galactonate	C6 H12 O7; C6 H12 O7
	TRUE	map01200	Carbon metabolism	C00257	D-Gluconic acid	C6 H12 O7
	TRUE	map00053	Ascorbate and aldarate metabolism	C00800; C15930	L-Gulonate; L-Galactonate	C6 H12 O7; C6 H12 O7
	TRUE	map00040	Pentose and glucuronate interconversions	C00514; C00800; C00817; C15930	D-Mannonate; L-Gulonate; D-Altronate; L-Galactonate	C6 H12 O7; C6 H12 O7; C6 H12 O7; C6 H12 O7
	TRUE	map00052	Galactose metabolism	C00880	D-Galactonate	C6 H12 O7
	TRUE	map00030	Pentose phosphate pathway	C00257	D-Gluconic acid	C6 H12 O7
FALSE	(3E)-4-[(1S,4aS,8aS)-5,5,8a-Trimethyl-2-methylenedecahydro-1-naphthalenyl]-3-buten-2-one	C18 H28 O	Full match	No results	No results	Full match	No results		260.214	37.605	2.29088e+10	10	0	0	0		No matches found		No matches found	No matches found	No matches found	No matches found	No matches found	No matches found	No matches found	No matches found	No matches found	No matches found	No matches found	No matches found	No matches found	No matches found	No matches found		DDA for preferred ion		1.07465e+08	2.29088e+10	1.69548e+10	3.11014e+08
	Checked	Pathway ID	Pathway Name	KEGG Compound Ids	KEGG Compound Names	KEGG Compound Formula
FALSE		C49 H48 N4 O22	Full match	No results	No results	No match	No results		1044.28	20.716	2.17355e+10	1	0	0	0		No matches found		No matches found	No matches found	No matches found	No matches found	No matches found	No matches found	No matches found	No matches found	No matches found	No matches found	No matches found	No matches found	No matches found	No matches found	No matches found		DDA for preferred ion		6.17288e+09	1.5469e+10	9.25292e+07	1.45244e+10
	Checked	Pathway ID	Pathway Name	KEGG Compound Ids	KEGG Compound Names	KEGG Compound Formula
FALSE	Rutin	C27 H30 O16	Not the top hit	Full match	Full match	Full match	Not the top hit		610.154	21.415	2.13915e+10	44	133	6	3	Metabolic pathways;Biosynthesis of secondary metabolites;Flavone and flavonol biosynthesis	Multiple matches found	87.1	No matches found	No matches found	Multiple matches found	No matches found	No matches found	No matches found	Multiple matches found	Multiple matches found	No matches found	Multiple matches found	Multiple matches found	No matches found	Multiple matches found	No matches found	Multiple matches found	84.3	DDA for preferred ion		3.11059e+09	6.03262e+09		1.86911e+10
	Checked	Pathway ID	Pathway Name	KEGG Compound Ids	KEGG Compound Names	KEGG Compound Formula
	TRUE	map01100	Metabolic pathways	C05625	Rutin	C27 H30 O16
	TRUE	map01110	Biosynthesis of secondary metabolites	C05625	Rutin	C27 H30 O16
	TRUE	map00944	Flavone and flavonol biosynthesis	C05625; C12634; C16490; C19796	Rutin; Kaempferol 3-O-beta-D-glucosyl-(1->2)-beta-D-glucoside; Kaempferol 3-O-beta-D-glucosylgalactoside; Quercetin 3-O-rhamnoside 7-O-glucoside	C27 H30 O16; C27 H30 O16; C27 H30 O16; C27 H30 O16
FALSE	D-(+)-Proline	C5 H9 N O2	Full match	Full match	Full match	Full match	No results		115.064	5.207	2.10083e+10	35	60	4	13	Metabolic pathways;Biosynthesis of secondary metabolites;Biosynthesis of amino acids;ABC transporters;Other	No matches found	98.4	No matches found	Multiple matches found	No matches found	No matches found	No matches found	No matches found	Multiple matches found	No matches found	Multiple matches found	No matches found	Multiple matches found	Multiple matches found	No matches found	No matches found	No matches found	84	DDA for preferred ion		7.8558e+09	1.19259e+10	1.32733e+10	7.5326e+09
	Checked	Pathway ID	Pathway Name	KEGG Compound Ids	KEGG Compound Names	KEGG Compound Formula
	TRUE	map01100	Metabolic pathways	C00148; C00763	L-Proline; D-Proline	C5 H9 N O2; C5 H9 N O2
	TRUE	map01110	Biosynthesis of secondary metabolites	C00148	L-Proline	C5 H9 N O2
	TRUE	map01230	Biosynthesis of amino acids	C00148	L-Proline	C5 H9 N O2
	TRUE	map02010	ABC transporters	C00148	L-Proline	C5 H9 N O2
	TRUE	map00330	Arginine and proline metabolism	C00148; C00763	L-Proline; D-Proline	C5 H9 N O2; C5 H9 N O2
	TRUE	map05230	Central carbon metabolism in cancer	C00148	L-Proline	C5 H9 N O2
	TRUE	map04974	Protein digestion and absorption	C00148	L-Proline	C5 H9 N O2
	TRUE	map00401	Novobiocin biosynthesis	C00148	L-Proline	C5 H9 N O2
	TRUE	map00970	Aminoacyl-tRNA biosynthesis	C00148	L-Proline	C5 H9 N O2
	TRUE	map04978	Mineral absorption	C00148	L-Proline	C5 H9 N O2
	TRUE	map00332	Carbapenem biosynthesis	C00148	L-Proline	C5 H9 N O2
	TRUE	map00404	Staurosporine biosynthesis	C00148	L-Proline	C5 H9 N O2
	TRUE	map00333	Prodigiosin biosynthesis	C00148	L-Proline	C5 H9 N O2
FALSE	NP-019498	C28 H32 O16	Not the top hit	Full match	Full match	Not the top hit	Not the top hit		624.169	24.018	2.05277e+10	19	104	9	0		Multiple matches found	89.4	No matches found	No matches found	No matches found	Multiple matches found	No matches found	No matches found	Multiple matches found	No matches found	Multiple matches found	Multiple matches found	Multiple matches found	Multiple matches found	No matches found	Multiple matches found	No matches found	88.7	DDA for preferred ion		1.15921e+08			2.05277e+10
	Checked	Pathway ID	Pathway Name	KEGG Compound Ids	KEGG Compound Names	KEGG Compound Formula
FALSE	N-{2-(2-Furyl)-2-[4-(4-methoxyphenyl)-1-piperazinyl]ethyl}-N'-[3-(1H-imidazol-1-yl)propyl]ethanediamide	C25 H32 N6 O4	Full match	No results	No results	Full match	No results		480.249	36.153	2.03975e+10	65	0	0	0		No matches found		No matches found	No matches found	No matches found	No matches found	No matches found	No matches found	No matches found	No matches found	No matches found	No matches found	No matches found	No matches found	No matches found	No matches found	No matches found		DDA for preferred ion		9.57304e+08	8.47888e+09	7.86118e+09
	Checked	Pathway ID	Pathway Name	KEGG Compound Ids	KEGG Compound Names	KEGG Compound Formula
FALSE	7-Hydroxy-4a,6a,7-trimethyltetradecahydroindeno[4,5-h]isochromen-2(1H)-one	C19 H30 O3	Full match	No results	No results	Full match	No results		306.22	37.078	2.02539e+10	69	0	0	0		No matches found		No matches found	No matches found	No matches found	No matches found	No matches found	No matches found	No matches found	No matches found	No matches found	No matches found	No matches found	No matches found	No matches found	No matches found	No matches found		DDA for preferred ion			2.02539e+10	1.83272e+10
	Checked	Pathway ID	Pathway Name	KEGG Compound Ids	KEGG Compound Names	KEGG Compound Formula
FALSE	D-(-)-Glutamine	C5 H10 N2 O3	Full match	Full match	Full match	Full match	No results		146.069	4.661	1.99008e+10	23	9	3	21	Metabolic pathways;Microbial metabolism in diverse environments;Biosynthesis of plant secondary metabolites;Biosynthesis of amino acids;ABC transporters;Other	No matches found	97.4	No matches found	No matches found	No matches found	No matches found	No matches found	No matches found	No matches found	No matches found	Multiple matches found	Single match found	No matches found	Multiple matches found	No matches found	No matches found	No matches found	89.6	DDA for preferred ion		1.30156e+09	9.30878e+09	2.0917e+09	1.4718e+09
	Checked	Pathway ID	Pathway Name	KEGG Compound Ids	KEGG Compound Names	KEGG Compound Formula
	TRUE	map01100	Metabolic pathways	C00064; C00819; C21029	L-Glutamine; D-Glutamine; (R)-3-Ureidoisobutyrate	C5 H10 N2 O3; C5 H10 N2 O3; C5 H10 N2 O3
	TRUE	map01120	Microbial metabolism in diverse environments	C00064	L-Glutamine	C5 H10 N2 O3
	TRUE	map01060	Biosynthesis of plant secondary metabolites	C00064	L-Glutamine	C5 H10 N2 O3
	TRUE	map01230	Biosynthesis of amino acids	C00064	L-Glutamine	C5 H10 N2 O3
	TRUE	map02010	ABC transporters	C00064	L-Glutamine	C5 H10 N2 O3
	TRUE	map00230	Purine metabolism	C00064	L-Glutamine	C5 H10 N2 O3
	TRUE	map02020	Two-component system	C00064	L-Glutamine	C5 H10 N2 O3
	TRUE	map05230	Central carbon metabolism in cancer	C00064	L-Glutamine	C5 H10 N2 O3
	TRUE	map00630	Glyoxylate and dicarboxylate metabolism	C00064	L-Glutamine	C5 H10 N2 O3
	TRUE	map04974	Protein digestion and absorption	C00064	L-Glutamine	C5 H10 N2 O3
	TRUE	map00250	Alanine, aspartate and glutamate metabolism	C00064	L-Glutamine	C5 H10 N2 O3
	TRUE	map00340	Histidine metabolism	C16673	Isoglutamine	C5 H10 N2 O3
	TRUE	map00240	Pyrimidine metabolism	C00064; C21029	L-Glutamine; (R)-3-Ureidoisobutyrate	C5 H10 N2 O3; C5 H10 N2 O3
	TRUE	map00970	Aminoacyl-tRNA biosynthesis	C00064	L-Glutamine	C5 H10 N2 O3
	TRUE	map04978	Mineral absorption	C00064	L-Glutamine	C5 H10 N2 O3
	TRUE	map00220	Arginine biosynthesis	C00064	L-Glutamine	C5 H10 N2 O3
	TRUE	map04964	Proximal tubule bicarbonate reclamation	C00064	L-Glutamine	C5 H10 N2 O3
	TRUE	map00471	D-Glutamine and D-glutamate metabolism	C00064; C00819	L-Glutamine; D-Glutamine	C5 H10 N2 O3; C5 H10 N2 O3
	TRUE	map04727	GABAergic synapse	C00064	L-Glutamine	C5 H10 N2 O3
	TRUE	map04724	Glutamatergic synapse	C00064	L-Glutamine	C5 H10 N2 O3
	TRUE	map00910	Nitrogen metabolism	C00064	L-Glutamine	C5 H10 N2 O3
FALSE	L-Pyroglutamic acid	C5 H7 N O3	Full match	Full match	Full match	Full match	No results		129.043	4.665	1.9806e+10	18	4	4	6	Metabolic pathways;Biosynthesis of secondary metabolites;Other	No matches found	91.1	No matches found	Multiple matches found	No matches found	No matches found	No matches found	No matches found	No matches found	No matches found	No matches found	No matches found	No matches found	Multiple matches found	No matches found	No matches found	No matches found	84.3	DDA for preferred ion		9.00981e+09		1.9806e+10	1.2814e+10
	Checked	Pathway ID	Pathway Name	KEGG Compound Ids	KEGG Compound Names	KEGG Compound Formula
	TRUE	map01100	Metabolic pathways	C01877; C01879; C02237; C04281; C04282; C22141	4-Oxoproline; 5-Oxoproline; 5-Oxo-D-proline; L-1-Pyrroline-3-hydroxy-5-carboxylate; 1-Pyrroline-4-hydroxy-2-carboxylate; L-beta-Ethynylserine	C5 H7 N O3; C5 H7 N O3; C5 H7 N O3; C5 H7 N O3; C5 H7 N O3; C5 H7 N O3
	TRUE	map01110	Biosynthesis of secondary metabolites	C22141	L-beta-Ethynylserine	C5 H7 N O3
	TRUE	map00997	Biosynthesis of various secondary metabolites - part 3	C22141	L-beta-Ethynylserine	C5 H7 N O3
	TRUE	map00330	Arginine and proline metabolism	C01877; C04281; C04282	4-Oxoproline; L-1-Pyrroline-3-hydroxy-5-carboxylate; 1-Pyrroline-4-hydroxy-2-carboxylate	C5 H7 N O3; C5 H7 N O3; C5 H7 N O3
	TRUE	map00480	Glutathione metabolism	C01879	5-Oxoproline	C5 H7 N O3
	TRUE	map00471	D-Glutamine and D-glutamate metabolism	C02237	5-Oxo-D-proline	C5 H7 N O3
FALSE	Palmitoleic Acid	C16 H30 O2	No match	Invalid mass	No results	No match	No results		276.209	38.195	1.8625e+10	54	0	3	2	Biosynthesis of secondary metabolites;Other	No matches found		No matches found	No matches found	No matches found	No matches found	No matches found	No matches found	No matches found	No matches found	No matches found	No matches found	No matches found	No matches found	No matches found	No matches found	No matches found	71.5	DDA for preferred ion		3.22396e+08	3.45549e+09	2.63525e+09	1.59068e+09
	Checked	Pathway ID	Pathway Name	KEGG Compound Ids	KEGG Compound Names	KEGG Compound Formula
	TRUE	map01110	Biosynthesis of secondary metabolites	C16300	Stearidonic acid	C18 H28 O2
	TRUE	map00592	alpha-Linolenic acid metabolism	C16300	Stearidonic acid	C18 H28 O2
FALSE	5α-Dihydrotestosterone	C19 H30 O2	No match	Invalid mass	No results	No match	No results		258.199	36.739	1.85154e+10	13	0	2	0		No matches found		No matches found	No matches found	No matches found	No matches found	No matches found	No matches found	No matches found	No matches found	No matches found	No matches found	No matches found	No matches found	No matches found	No matches found	No matches found	72.5	DDA for other ion			1.85154e+10	1.70805e+10	1.12122e+10
	Checked	Pathway ID	Pathway Name	KEGG Compound Ids	KEGG Compound Names	KEGG Compound Formula
FALSE	erdafitinib	C25 H30 N6 O2	No results	No results	No results	Full match	No results		446.244	36.95	1.84664e+10	121	0	0	0		No matches found		No matches found	No matches found	No matches found	No matches found	No matches found	No matches found	No matches found	No matches found	No matches found	No matches found	No matches found	No matches found	No matches found	No matches found	No matches found		DDA for preferred ion					1.84664e+10
	Checked	Pathway ID	Pathway Name	KEGG Compound Ids	KEGG Compound Names	KEGG Compound Formula
FALSE	Rutin	C27 H30 O16	Full match	Full match	Full match	Full match	Not the top hit		610.154	22.411	1.84412e+10	44	108	6	3	Metabolic pathways;Biosynthesis of secondary metabolites;Flavone and flavonol biosynthesis	Multiple matches found	92.2	No matches found	No matches found	Multiple matches found	No matches found	No matches found	No matches found	Multiple matches found	Multiple matches found	No matches found	Multiple matches found	Multiple matches found	No matches found	Multiple matches found	No matches found	Multiple matches found	91.9	DDA for preferred ion		4.00578e+08	4.24272e+09	1.84412e+10	2.69201e+09
	Checked	Pathway ID	Pathway Name	KEGG Compound Ids	KEGG Compound Names	KEGG Compound Formula
	TRUE	map01100	Metabolic pathways	C05625	Rutin	C27 H30 O16
	TRUE	map01110	Biosynthesis of secondary metabolites	C05625	Rutin	C27 H30 O16
	TRUE	map00944	Flavone and flavonol biosynthesis	C05625; C12634; C16490; C19796	Rutin; Kaempferol 3-O-beta-D-glucosyl-(1->2)-beta-D-glucoside; Kaempferol 3-O-beta-D-glucosylgalactoside; Quercetin 3-O-rhamnoside 7-O-glucoside	C27 H30 O16; C27 H30 O16; C27 H30 O16; C27 H30 O16
FALSE	3,4-Dihydrocoumarin; LC-ESI-QTOF; MS2; [M+H]+; CE	C9 H8 O2	Full match	No results	Full match	Partial match	No results		148.053	13.031	1.83243e+10	17	26	0	13	Metabolic pathways;Biosynthesis of secondary metabolites;Microbial metabolism in diverse environments;Degradation of aromatic compounds;Biosynthesis of plant secondary metabolites;Phenylpropanoid biosynthesis;Biosynthesis of phenylpropanoids;Biosynthesis of plant hormones;Ubiquinone and other terpenoid-quinone biosynthesis;Biosynthesis of alkaloids derived from shikimate pathway;Polycyclic aromat…	No matches found	61.3	No matches found	No matches found	No matches found	Multiple matches found	No matches found	No matches found	No matches found	No matches found	No matches found	No matches found	No matches found	Multiple matches found	No matches found	Multiple matches found	No matches found		DDA for preferred ion		7.01262e+09	1.09807e+10	9.19158e+09	6.63587e+09
	Checked	Pathway ID	Pathway Name	KEGG Compound Ids	KEGG Compound Names	KEGG Compound Formula
	TRUE	map01100	Metabolic pathways	C00423; C05608; C17268	trans-Cinnamate; 4-Hydroxycinnamyl aldehyde; Pyruvophenone	C9 H8 O2; C9 H8 O2; C9 H8 O2
	TRUE	map01110	Biosynthesis of secondary metabolites	C00423; C05608	trans-Cinnamate; 4-Hydroxycinnamyl aldehyde	C9 H8 O2; C9 H8 O2
	TRUE	map01120	Microbial metabolism in diverse environments	C00423; C02274; C07720; C07728	trans-Cinnamate; Dihydrocoumarin; 3-Hydroxy-1-indanone; 3-Isochromanone	C9 H8 O2; C9 H8 O2; C9 H8 O2; C9 H8 O2
	TRUE	map01220	Degradation of aromatic compounds	C00423	trans-Cinnamate	C9 H8 O2
	TRUE	map01060	Biosynthesis of plant secondary metabolites	C00423	trans-Cinnamate	C9 H8 O2
	TRUE	map00940	Phenylpropanoid biosynthesis	C00423; C05608	trans-Cinnamate; 4-Hydroxycinnamyl aldehyde	C9 H8 O2; C9 H8 O2
	TRUE	map01061	Biosynthesis of phenylpropanoids	C05608	4-Hydroxycinnamyl aldehyde	C9 H8 O2
	TRUE	map01070	Biosynthesis of plant hormones	C00423	trans-Cinnamate	C9 H8 O2
	TRUE	map00130	Ubiquinone and other terpenoid-quinone biosynthesis	C00423	trans-Cinnamate	C9 H8 O2
	TRUE	map01063	Biosynthesis of alkaloids derived from shikimate pathway	C17268	Pyruvophenone	C9 H8 O2
	TRUE	map00624	Polycyclic aromatic hydrocarbon degradation	C02274; C07720; C07728	Dihydrocoumarin; 3-Hydroxy-1-indanone; 3-Isochromanone	C9 H8 O2; C9 H8 O2; C9 H8 O2
	TRUE	map00360	Phenylalanine metabolism	C00423; C17268	trans-Cinnamate; Pyruvophenone	C9 H8 O2; C9 H8 O2
	TRUE	map00998	Biosynthesis of various secondary metabolites - part 2	C00423	trans-Cinnamate	C9 H8 O2
FALSE	MC-207,110	C25 H30 N6 O2	Full match	No results	No results	Full match	No results		446.244	36.68	1.77942e+10	107	0	0	0		No matches found		No matches found	No matches found	No matches found	No matches found	No matches found	No matches found	No matches found	No matches found	No matches found	No matches found	No matches found	No matches found	No matches found	No matches found	No matches found		DDA for preferred ion		1.77942e+10
	Checked	Pathway ID	Pathway Name	KEGG Compound Ids	KEGG Compound Names	KEGG Compound Formula
FALSE	(±)9-HpODE	C18 H32 O4	No results	Full match	No results	Not the top hit	No results		312.231	35.663	1.69946e+10	68	0	3	5	Metabolic pathways;Biosynthesis of secondary metabolites;Other	No matches found		No matches found	No matches found	No matches found	No matches found	No matches found	No matches found	No matches found	No matches found	No matches found	No matches found	No matches found	No matches found	No matches found	No matches found	No matches found	75.3	DDA for preferred ion		2.47768e+09	8.00287e+09	5.67554e+09	5.69919e+09
	Checked	Pathway ID	Pathway Name	KEGG Compound Ids	KEGG Compound Names	KEGG Compound Formula
	TRUE	map01100	Metabolic pathways	C04717; C14827	(9Z,11E)-(13S)-13-Hydroperoxyoctadeca-9,11-dienoic acid; 9(S)-HPODE	C18 H32 O4; C18 H32 O4
	TRUE	map01110	Biosynthesis of secondary metabolites	C21924	9-Hydroxy-12-oxo-15(Z)-octadecenoic acid	C18 H32 O4
	TRUE	map00592	alpha-Linolenic acid metabolism	C21924	9-Hydroxy-12-oxo-15(Z)-octadecenoic acid	C18 H32 O4
	TRUE	map00591	Linoleic acid metabolism	C04717; C07338; C07354; C14827; C14831; C14832; C14834; C14836; C19937; C20186	(9Z,11E)-(13S)-13-Hydroperoxyoctadeca-9,11-dienoic acid; (9Z,12Z)-(11S)-11-Hydroperoxyoctadeca-9,12-dienoic acid; (7S,8S)-DiHODE; 9(S)-HPODE; 8(R)-HPODE; 12,13-Epoxy-9-hydroxy-10-octadecenoate; 9,10-Epoxy-13-hydroxy-11-octadecenoate; 9,10-12,13-Diepoxyoctadecanoate; (8E,10R,12Z)-10-Hydroperoxy-8,12-octadecadienoate; 5S,8R-DiHODE	C18 H32 O4; C18 H32 O4; C18 H32 O4; C18 H32 O4; C18 H32 O4; C18 H32 O4; C18 H32 O4; C18 H32 O4; C18 H32 O4; C18 H32 O4
	TRUE	map00073	Cutin, suberine and wax biosynthesis	C19618	Octadec-9-ene-1,18-dioic-acid	C18 H32 O4
FALSE	(2-Dodecen-1-yl)succinic anhydride	C16 H26 O3	Full match	No results	No results	Full match	No results		266.188	34.226	1.67474e+10	52	0	0	1	Other	No matches found		No matches found	No matches found	No matches found	No matches found	No matches found	No matches found	No matches found	No matches found	No matches found	No matches found	No matches found	No matches found	No matches found	No matches found	No matches found		DDA for preferred ion		8.45789e+09	1.67474e+10	5.17065e+09	8.86786e+09
	Checked	Pathway ID	Pathway Name	KEGG Compound Ids	KEGG Compound Names	KEGG Compound Formula
	TRUE	map00981	Insect hormone biosynthesis	C09694	Juvenile hormone III	C16 H26 O3
FALSE	NCGC00385875-01_C15H22O2_(1R,4Z,9S)-4-(Hydroxymethyl)-11,11-dimethyl-8-methylenebicyclo[7.2.0]undec-4-en-3-one	C15 H22 O2	No match	No results	Invalid mass	No match	No results		256.144	36.323	1.67174e+10	36	3	0	0		No matches found	53.7	No matches found	No matches found	No matches found	No matches found	No matches found	No matches found	Multiple matches found	No matches found	Single match found	No matches found	No matches found	No matches found	No matches found	No matches found	No matches found		DDA for preferred ion					1.67174e+10
	Checked	Pathway ID	Pathway Name	KEGG Compound Ids	KEGG Compound Names	KEGG Compound Formula
FALSE	NP-004209	C27 H30 O16	Not the top hit	Full match	Full match	Not the top hit	Not the top hit		610.154	17.992	1.62557e+10	44	128	14	3	Metabolic pathways;Biosynthesis of secondary metabolites;Flavone and flavonol biosynthesis	Multiple matches found	86.3	No matches found	No matches found	No matches found	Multiple matches found	No matches found	No matches found	Multiple matches found	No matches found	Multiple matches found	Multiple matches found	Multiple matches found	Multiple matches found	No matches found	Multiple matches found	No matches found	90.6	DDA for preferred ion			2.15471e+07	9.00707e+09	5.843e+08
	Checked	Pathway ID	Pathway Name	KEGG Compound Ids	KEGG Compound Names	KEGG Compound Formula
	TRUE	map01100	Metabolic pathways	C05625	Rutin	C27 H30 O16
	TRUE	map01110	Biosynthesis of secondary metabolites	C05625	Rutin	C27 H30 O16
	TRUE	map00944	Flavone and flavonol biosynthesis	C05625; C12634; C16490; C19796	Rutin; Kaempferol 3-O-beta-D-glucosyl-(1->2)-beta-D-glucoside; Kaempferol 3-O-beta-D-glucosylgalactoside; Quercetin 3-O-rhamnoside 7-O-glucoside	C27 H30 O16; C27 H30 O16; C27 H30 O16; C27 H30 O16
FALSE	3-oxo-3-[[(2R,3S,4S,5R,6S)-3,4,5-trihydroxy-6-(4-hydroxy-5-methyl-2-propan-2-ylphenoxy)oxan-2-yl]methoxy]propanoic acid	C19 H26 O10	Full match	No results	Full match	Not the top hit	No results		414.153	20.905	1.58105e+10	30	2	0	0		No matches found	58	No matches found	No matches found	No matches found	No matches found	No matches found	No matches found	No matches found	No matches found	No matches found	Multiple matches found	No matches found	No matches found	No matches found	No matches found	No matches found		DDA for preferred ion		8.52883e+09	1.06105e+10	7.2127e+09	1.0447e+10
	Checked	Pathway ID	Pathway Name	KEGG Compound Ids	KEGG Compound Names	KEGG Compound Formula
FALSE	9(Z),11(E),13(E)-Octadecatrienoic Acid methyl ester	C19 H32 O2	Full match	Full match	Full match	Partial match	No results		292.24	37.587	1.56646e+10	35	3	6	1	Steroid hormone biosynthesis	No matches found	72.4	No matches found	No matches found	No matches found	No matches found	No matches found	No matches found	No matches found	No matches found	No matches found	Multiple matches found	No matches found	No matches found	No matches found	No matches found	No matches found	93.3	DDA for preferred ion		1.11256e+09			7.25814e+09
	Checked	Pathway ID	Pathway Name	KEGG Compound Ids	KEGG Compound Names	KEGG Compound Formula
	TRUE	map00140	Steroid hormone biosynthesis	C03852	Androstan-3alpha,17beta-diol	C19 H32 O2
FALSE	4-(4-Fluorophenyl)-1H-pyrazol-3-amine	C9 H8 F N3	No results	No results	No results	Full match	No results		177.071	33.966	1.55369e+10	4	0	0	0		No matches found		No matches found	No matches found	No matches found	No matches found	No matches found	No matches found	No matches found	No matches found	No matches found	No matches found	No matches found	No matches found	No matches found	No matches found	No matches found		DDA for preferred ion		3.35976e+09	1.62357e+09	7.63413e+09	7.27118e+09
	Checked	Pathway ID	Pathway Name	KEGG Compound Ids	KEGG Compound Names	KEGG Compound Formula
FALSE	Phenylacetylene	C8 H6	Full match	No results	No results	Full match	No results		102.047	13.032	1.54712e+10	2	0	0	0		No matches found		No matches found	No matches found	No matches found	No matches found	No matches found	No matches found	No matches found	No matches found	No matches found	No matches found	No matches found	No matches found	No matches found	No matches found	No matches found		DDA for preferred ion		6.19392e+09	9.43821e+09	8.67821e+09	6.24593e+09
	Checked	Pathway ID	Pathway Name	KEGG Compound Ids	KEGG Compound Names	KEGG Compound Formula
FALSE	9S,13R-12-Oxophytodienoic acid	C18 H28 O3	Full match	Full match	Full match	Full match	No results		292.204	35.182	1.53844e+10	49	17	7	3	Metabolic pathways;Biosynthesis of secondary metabolites;Other	No matches found	84.3	No matches found	No matches found	No matches found	No matches found	No matches found	No matches found	Multiple matches found	No matches found	Multiple matches found	No matches found	No matches found	No matches found	No matches found	No matches found	No matches found	93.1	DDA for preferred ion		3.14568e+09	5.52593e+09	6.53744e+09	5.10522e+09
	Checked	Pathway ID	Pathway Name	KEGG Compound Ids	KEGG Compound Names	KEGG Compound Formula
	TRUE	map01100	Metabolic pathways	C01226; C04672	12-OPDA; (9Z,15Z)-(13S)-12,13-Epoxyoctadeca-9,11,15-trienoic acid	C18 H28 O3; C18 H28 O3
	TRUE	map01110	Biosynthesis of secondary metabolites	C01226; C04672; C16320; C16324; C16325	12-OPDA; (9Z,15Z)-(13S)-12,13-Epoxyoctadeca-9,11,15-trienoic acid; Colnelenic acid; 9,10-EOT; 10-OPDA	C18 H28 O3; C18 H28 O3; C18 H28 O3; C18 H28 O3; C18 H28 O3
	TRUE	map00592	alpha-Linolenic acid metabolism	C01226; C04672; C16319; C16320; C16324; C16325	12-OPDA; (9Z,15Z)-(13S)-12,13-Epoxyoctadeca-9,11,15-trienoic acid; Etherolenic acid; Colnelenic acid; 9,10-EOT; 10-OPDA	C18 H28 O3; C18 H28 O3; C18 H28 O3; C18 H28 O3; C18 H28 O3; C18 H28 O3
FALSE	Scutellarein 7- (6"-malonylglucoside)	C24 H22 O14	Full match	No results	No results	Partial match	Full match		534.102	24.432	1.50962e+10	2	0	0	0		Multiple matches found		No matches found	No matches found	No matches found	No matches found	No matches found	No matches found	No matches found	No matches found	No matches found	No matches found	No matches found	No matches found	No matches found	No matches found	No matches found		DDA for preferred ion		1.05592e+08	2.05413e+08	4.898e+09	3.7288e+08
	Checked	Pathway ID	Pathway Name	KEGG Compound Ids	KEGG Compound Names	KEGG Compound Formula
FALSE	N'-(1-Phenyl-1H-pyrazolo[3,4-d]pyrimidin-4-yl)-2-furohydrazide	C16 H12 N6 O2	Full match	No results	No results	Full match	No results		320.103	33.963	1.36159e+10	20	0	0	0		No matches found		No matches found	No matches found	No matches found	No matches found	No matches found	No matches found	No matches found	No matches found	No matches found	No matches found	No matches found	No matches found	No matches found	No matches found	No matches found		DDA for preferred ion		4.72173e+09	2.14884e+09	8.31874e+09	7.82863e+09
	Checked	Pathway ID	Pathway Name	KEGG Compound Ids	KEGG Compound Names	KEGG Compound Formula
FALSE	Ethyl 3-[(3-{3,5-dimethyl-1-[6-(4-morpholinyl)-3-pyridazinyl]-1H-pyrazol-4-yl}propanoyl)amino]benzoate	C25 H30 N6 O4	Full match	No results	No results	Full match	No results		478.234	34.527	1.34741e+10	63	0	0	0		No matches found		No matches found	No matches found	No matches found	No matches found	No matches found	No matches found	No matches found	No matches found	No matches found	No matches found	No matches found	No matches found	No matches found	No matches found	No matches found		DDA for preferred ion		7.73779e+08	8.85789e+09	1.34741e+10	9.61182e+09
	Checked	Pathway ID	Pathway Name	KEGG Compound Ids	KEGG Compound Names	KEGG Compound Formula
FALSE	4,6-Di-t-butylpyrogallol	C14 H22 O3	Full match	No results	No results	Full match	No results		238.157	33.65	1.34638e+10	35	0	0	0		No matches found		No matches found	No matches found	No matches found	No matches found	No matches found	No matches found	No matches found	No matches found	No matches found	No matches found	No matches found	No matches found	No matches found	No matches found	No matches found		DDA for preferred ion			8.18451e+09	1.34638e+10	3.24806e+09
	Checked	Pathway ID	Pathway Name	KEGG Compound Ids	KEGG Compound Names	KEGG Compound Formula
FALSE	Cuminaldehyde	C10 H12 O	Full match	Full match	No results	Not the top hit	No results		148.089	35.859	1.34467e+10	34	0	5	5	Metabolic pathways;Microbial metabolism in diverse environments;Degradation of aromatic compounds;Phenylpropanoid biosynthesis;Other	No matches found		No matches found	No matches found	No matches found	No matches found	No matches found	No matches found	No matches found	No matches found	No matches found	No matches found	No matches found	No matches found	No matches found	No matches found	No matches found	80.5	DDA for preferred ion		2.74742e+09	6.00676e+09	5.55873e+09	5.88377e+09
	Checked	Pathway ID	Pathway Name	KEGG Compound Ids	KEGG Compound Names	KEGG Compound Formula
	TRUE	map01100	Metabolic pathways	C06577	4-Isopropylbenzaldehyde	C10 H12 O
	TRUE	map01120	Microbial metabolism in diverse environments	C06577	4-Isopropylbenzaldehyde	C10 H12 O
	TRUE	map01220	Degradation of aromatic compounds	C06577	4-Isopropylbenzaldehyde	C10 H12 O
	TRUE	map00940	Phenylpropanoid biosynthesis	C10428; C10452	Anethole; Estragole	C10 H12 O; C10 H12 O
	TRUE	map00622	Xylene degradation	C06577	4-Isopropylbenzaldehyde	C10 H12 O
FALSE	Asparagine	C4 H8 N2 O3	Full match	Full match	Full match	Full match	No results		132.054	4.595	1.34336e+10	16	16	2	14	Metabolic pathways;Biosynthesis of secondary metabolites;Biosynthesis of plant secondary metabolites;Biosynthesis of amino acids;Other	No matches found	93.2	No matches found	Multiple matches found	No matches found	No matches found	No matches found	No matches found	Multiple matches found	No matches found	Multiple matches found	No matches found	No matches found	Multiple matches found	No matches found	No matches found	No matches found	86.4	DDA for preferred ion		4.94138e+09	3.72837e+09	1.34336e+10	8.6083e+09
	Checked	Pathway ID	Pathway Name	KEGG Compound Ids	KEGG Compound Names	KEGG Compound Formula
	TRUE	map01100	Metabolic pathways	C00152; C01043; C02642	L-Asparagine; N-Carbamoylsarcosine; 3-Ureidopropionate	C4 H8 N2 O3; C4 H8 N2 O3; C4 H8 N2 O3
	TRUE	map01110	Biosynthesis of secondary metabolites	C00152	L-Asparagine	C4 H8 N2 O3
	TRUE	map01060	Biosynthesis of plant secondary metabolites	C00152	L-Asparagine	C4 H8 N2 O3
	TRUE	map01230	Biosynthesis of amino acids	C00152	L-Asparagine	C4 H8 N2 O3
	TRUE	map00330	Arginine and proline metabolism	C01043	N-Carbamoylsarcosine	C4 H8 N2 O3
	TRUE	map05230	Central carbon metabolism in cancer	C00152	L-Asparagine	C4 H8 N2 O3
	TRUE	map00460	Cyanoamino acid metabolism	C00152	L-Asparagine	C4 H8 N2 O3
	TRUE	map04974	Protein digestion and absorption	C00152	L-Asparagine	C4 H8 N2 O3
	TRUE	map00770	Pantothenate and CoA biosynthesis	C02642	3-Ureidopropionate	C4 H8 N2 O3
	TRUE	map00250	Alanine, aspartate and glutamate metabolism	C00152	L-Asparagine	C4 H8 N2 O3
	TRUE	map00240	Pyrimidine metabolism	C02642	3-Ureidopropionate	C4 H8 N2 O3
	TRUE	map00970	Aminoacyl-tRNA biosynthesis	C00152	L-Asparagine	C4 H8 N2 O3
	TRUE	map04978	Mineral absorption	C00152	L-Asparagine	C4 H8 N2 O3
	TRUE	map00410	beta-Alanine metabolism	C02642	3-Ureidopropionate	C4 H8 N2 O3
FALSE	3-C-Carboxy-2,4-O-(7-phenylheptylidene)pentaric acid	C19 H24 O9	Full match	No results	No results	Not the top hit	No results		396.142	27.298	1.3432e+10	68	0	0	0		No matches found		No matches found	No matches found	No matches found	No matches found	No matches found	No matches found	No matches found	No matches found	No matches found	No matches found	No matches found	No matches found	No matches found	No matches found	No matches found		DDA for preferred ion		3.21642e+09	9.08845e+09	7.28806e+09	6.45618e+09
	Checked	Pathway ID	Pathway Name	KEGG Compound Ids	KEGG Compound Names	KEGG Compound Formula
FALSE	Indole-3-acrylic acid	C11 H9 N O2	Full match	Full match	No results	Full match	No results		187.063	15.724	1.33744e+10	75	0	9	2	Microbial metabolism in diverse environments;Other	No matches found		No matches found	No matches found	No matches found	No matches found	No matches found	No matches found	No matches found	No matches found	No matches found	No matches found	No matches found	No matches found	No matches found	No matches found	No matches found	92.7	DDA for preferred ion		5.64316e+09
	Checked	Pathway ID	Pathway Name	KEGG Compound Ids	KEGG Compound Names	KEGG Compound Formula
	TRUE	map01120	Microbial metabolism in diverse environments	C06559	Deethylatrazine	C6 H10 Cl N5
	TRUE	map00791	Atrazine degradation	C06559	Deethylatrazine	C6 H10 Cl N5
FALSE	N-{2-(2-Furyl)-2-[4-(4-methoxyphenyl)-1-piperazinyl]ethyl}-N'-[3-(1H-imidazol-1-yl)propyl]ethanediamide	C25 H32 N6 O4	Full match	No results	No results	Full match	No results		480.249	36.261	1.31249e+10	65	0	0	0		No matches found		No matches found	No matches found	No matches found	No matches found	No matches found	No matches found	No matches found	No matches found	No matches found	No matches found	No matches found	No matches found	No matches found	No matches found	No matches found		DDA for preferred ion					6.30166e+09
	Checked	Pathway ID	Pathway Name	KEGG Compound Ids	KEGG Compound Names	KEGG Compound Formula
FALSE	(9Z,11E,13S,15Z)-13-Hydroperoxy-9,11,15-octadecatrienoic acid	C18 H30 O4	No results	No results	No results	Full match	No results		310.215	34.969	1.22324e+10	86	0	0	3	Metabolic pathways;Biosynthesis of secondary metabolites;Other	No matches found		No matches found	No matches found	No matches found	No matches found	No matches found	No matches found	No matches found	No matches found	No matches found	No matches found	No matches found	No matches found	No matches found	No matches found	No matches found		DDA for preferred ion		2.57925e+09	5.77981e+09	5.28113e+09	6.94791e+09
	Checked	Pathway ID	Pathway Name	KEGG Compound Ids	KEGG Compound Names	KEGG Compound Formula
	TRUE	map01100	Metabolic pathways	C04785	13(S)-HPOT	C18 H30 O4
	TRUE	map01110	Biosynthesis of secondary metabolites	C04785; C16321; C21923	13(S)-HPOT; 9(S)-HPOT; 9-Hydroxy-12-oxo-10(E),15(Z)-octadecadienoic acid	C18 H30 O4; C18 H30 O4; C18 H30 O4
	TRUE	map00592	alpha-Linolenic acid metabolism	C04785; C16321; C16341; C21923	13(S)-HPOT; 9(S)-HPOT; 2(R)-HPOT; 9-Hydroxy-12-oxo-10(E),15(Z)-octadecadienoic acid	C18 H30 O4; C18 H30 O4; C18 H30 O4; C18 H30 O4
FALSE	3,5-Dihydroxy-2-(4-hydroxyphenyl)-4-oxo-3,4-dihydro-2H-chromen-7-yl hexopyranoside	C21 H22 O11	Full match	Full match	Full match	Partial match	Not the top hit		450.117	23.626	1.21794e+10	32	80	5	1	Flavonoid biosynthesis	Multiple matches found	70.8	No matches found	No matches found	Multiple matches found	No matches found	No matches found	No matches found	Multiple matches found	Multiple matches found	No matches found	No matches found	Multiple matches found	No matches found	Multiple matches found	No matches found	Multiple matches found	71.8	DDA for preferred ion		2.26358e+09	6.56485e+09	1.91982e+08	1.21794e+10
	Checked	Pathway ID	Pathway Name	KEGG Compound Ids	KEGG Compound Names	KEGG Compound Formula
	TRUE	map00941	Flavonoid biosynthesis	C16408	2',3,4,4',6'-Peptahydroxychalcone 4'-O-glucoside	C21 H22 O11
FALSE	6-Hydroxyluteolin 7- [ 3"- (3-hydroxy-3-methylglutaryl) glucoside ]	C27 H28 O16	Full match	No results	No results	No match	Full match		608.138	19.096	1.19547e+10	11	0	0	0		Multiple matches found		No matches found	No matches found	No matches found	No matches found	No matches found	No matches found	No matches found	No matches found	No matches found	No matches found	No matches found	No matches found	No matches found	No matches found	No matches found		DDA for preferred ion			5.60458e+07	1.19547e+10	1.35312e+09
	Checked	Pathway ID	Pathway Name	KEGG Compound Ids	KEGG Compound Names	KEGG Compound Formula
FALSE	19-Nortestosterone	C18 H26 O2	Full match	Full match	Not the top hit	Full match	No results		274.193	37.076	1.18975e+10	54	27	6	0		No matches found	85.8	No matches found	No matches found	No matches found	No matches found	No matches found	No matches found	Multiple matches found	No matches found	Multiple matches found	No matches found	No matches found	Multiple matches found	No matches found	No matches found	No matches found	85.6	DDA for preferred ion		1.65708e+09	2.7782e+09	2.33739e+09	1.18975e+10
	Checked	Pathway ID	Pathway Name	KEGG Compound Ids	KEGG Compound Names	KEGG Compound Formula
FALSE	(4aS,5R,6S,8aS)-5-[(3E)-5-methoxy-3-methyl-5-oxopent-3-en-1-yl]-5,6,8a-trimethyl-3,4,4a,5,6,7,8,8a-octahydronaphthalene-1-carboxylic acid	C21 H32 O4	No match	Invalid mass	No results	No match	No results		330.217	38.19	1.18177e+10	75	0	6	0		No matches found		No matches found	No matches found	No matches found	No matches found	No matches found	No matches found	No matches found	No matches found	No matches found	No matches found	No matches found	No matches found	No matches found	No matches found	No matches found	72.9	DDA for preferred ion					7.5188e+09
	Checked	Pathway ID	Pathway Name	KEGG Compound Ids	KEGG Compound Names	KEGG Compound Formula
FALSE	vistusertib	C25 H30 N6 O3	Full match	No results	No results	Full match	No results		462.239	34.623	1.15036e+10	93	0	0	0		No matches found		No matches found	No matches found	No matches found	No matches found	No matches found	No matches found	No matches found	No matches found	No matches found	No matches found	No matches found	No matches found	No matches found	No matches found	No matches found		DDA for preferred ion		4.40816e+08	7.107e+09	1.15036e+10	4.51595e+09
	Checked	Pathway ID	Pathway Name	KEGG Compound Ids	KEGG Compound Names	KEGG Compound Formula
FALSE	5α-Dihydrotestosterone	C19 H30 O2	Full match	Full match	No results	Full match	No results		290.225	36.733	1.13659e+10	85	0	2	6	Microbial metabolism in diverse environments;Steroid hormone biosynthesis;Other	No matches found		No matches found	No matches found	No matches found	No matches found	No matches found	No matches found	No matches found	No matches found	No matches found	No matches found	No matches found	No matches found	No matches found	No matches found	No matches found	72.1	DDA for preferred ion		1.59278e+09
	Checked	Pathway ID	Pathway Name	KEGG Compound Ids	KEGG Compound Names	KEGG Compound Formula
	TRUE	map01120	Microbial metabolism in diverse environments	C07635	Epiandrosterone	C19 H30 O2
	TRUE	map00140	Steroid hormone biosynthesis	C00523; C03917; C04295; C04373; C05293	Androsterone; Dihydrotestosterone; Androstenediol; Etiocholanolone; 5beta-Dihydrotestosterone	C19 H30 O2; C19 H30 O2; C19 H30 O2; C19 H30 O2; C19 H30 O2
	TRUE	map04913	Ovarian steroidogenesis	C04295	Androstenediol	C19 H30 O2
	TRUE	map05200	Pathways in cancer	C03917	Dihydrotestosterone	C19 H30 O2
	TRUE	map00984	Steroid degradation	C07635	Epiandrosterone	C19 H30 O2
	TRUE	map05215	Prostate cancer	C03917	Dihydrotestosterone	C19 H30 O2
FALSE	NCGC00385492-01_C14H16O3_(3R,3aR)-3-(3-Furyl)-3a,7-dimethyl-3a,4,5,6-tetrahydro-2-benzofuran-1(3H)-one	C14 H16 O3	No match	No results	Invalid mass	No match	No results		214.1	34.719	1.132e+10	58	4	0	0		No matches found	73.4	No matches found	No matches found	No matches found	No matches found	No matches found	No matches found	Multiple matches found	No matches found	Multiple matches found	No matches found	No matches found	No matches found	No matches found	No matches found	No matches found		DDA for preferred ion		6.01396e+09	6.67987e+09	3.9722e+09	1.32005e+09
	Checked	Pathway ID	Pathway Name	KEGG Compound Ids	KEGG Compound Names	KEGG Compound Formula
FALSE	Choline	C5 H13 N O	Full match	Full match	Invalid mass	Partial match	No results		103.1	4.543	1.06596e+10	5	4	2	0		No matches found	98	No matches found	No matches found	No matches found	No matches found	No matches found	No matches found	No matches found	No matches found	No matches found	No matches found	No matches found	Multiple matches found	No matches found	No matches found	No matches found	88.6	DDA for preferred ion		4.79742e+09	7.01824e+09	1.06596e+10	5.95006e+09
	Checked	Pathway ID	Pathway Name	KEGG Compound Ids	KEGG Compound Names	KEGG Compound Formula
FALSE	4'-ethenyl-2'-hydroxy-1,4',4a-trimethyl-5-oxospiro[2,3,4,7,8,8a-hexahydronaphthalene-6,1'-cyclopentane]-1-carboxylic acid	C20 H30 O4	Not the top hit	No results	Full match	Partial match	No results		334.214	37.417	1.04823e+10	314	2	0	5	Metabolic pathways;Biosynthesis of secondary metabolites;Other	No matches found	57	No matches found	No matches found	No matches found	No matches found	No matches found	No matches found	No matches found	No matches found	No matches found	Multiple matches found	No matches found	No matches found	No matches found	No matches found	No matches found		DDA for preferred ion		1.58566e+09	8.21318e+06	8.67993e+09
	Checked	Pathway ID	Pathway Name	KEGG Compound Ids	KEGG Compound Names	KEGG Compound Formula
	TRUE	map01100	Metabolic pathways	C05953; C05954; C05955; C05957; C05958	Prostaglandin A2; Prostaglandin B2; Prostaglandin C2; Prostaglandin J2; Delta-12-Prostaglandin J2	C20 H30 O4; C20 H30 O4; C20 H30 O4; C20 H30 O4; C20 H30 O4
	TRUE	map01110	Biosynthesis of secondary metabolites	C11876	6beta,7beta-Dihydroxykaurenoic acid	C20 H30 O4
	TRUE	map00904	Diterpenoid biosynthesis	C11876	6beta,7beta-Dihydroxykaurenoic acid	C20 H30 O4
	TRUE	map00590	Arachidonic acid metabolism	C05949; C05953; C05954; C05955; C05957; C05958; C14815	12-Keto-leukotriene B4; Prostaglandin A2; Prostaglandin B2; Prostaglandin C2; Prostaglandin J2; Delta-12-Prostaglandin J2; 5,6-Epoxytetraene	C20 H30 O4; C20 H30 O4; C20 H30 O4; C20 H30 O4; C20 H30 O4; C20 H30 O4; C20 H30 O4
	TRUE	map04726	Serotonergic synapse	C05953; C05954; C05955; C05957	Prostaglandin A2; Prostaglandin B2; Prostaglandin C2; Prostaglandin J2	C20 H30 O4; C20 H30 O4; C20 H30 O4; C20 H30 O4
FALSE			No results	No results	No results	No results	No results		1216.28	19.099	1.03481e+10	0	0	0	0		No matches found		No matches found	No matches found	No matches found	No matches found	No matches found	No matches found	No matches found	No matches found	No matches found	No matches found	No matches found	No matches found	No matches found	No matches found	No matches found		DDA for other ion				1.03481e+10
	Checked	Pathway ID	Pathway Name	KEGG Compound Ids	KEGG Compound Names	KEGG Compound Formula
FALSE	Avocadyne 1-acetate	C19 H34 O4	No match	Invalid mass	Invalid mass	No match	No results		348.228	37.449	1.03128e+10	14	3	3	0		No matches found	65.4	No matches found	No matches found	No matches found	No matches found	No matches found	No matches found	Single match found	No matches found	No matches found	Multiple matches found	No matches found	No matches found	No matches found	No matches found	No matches found	74.3	DDA for preferred ion		8.18159e+08	1.03128e+10	7.61333e+09	7.11672e+09
	Checked	Pathway ID	Pathway Name	KEGG Compound Ids	KEGG Compound Names	KEGG Compound Formula
FALSE	D-Xylonic acid	C5 H10 O6	Full match	No results	No results	Full match	No results		166.047	4.999	1.01287e+10	8	0	0	3	Metabolic pathways;Other	No matches found		No matches found	No matches found	No matches found	No matches found	No matches found	No matches found	No matches found	No matches found	No matches found	No matches found	No matches found	No matches found	No matches found	No matches found	No matches found		DDA for preferred ion		4.7344e+09	5.782e+09	5.14239e+09	4.32794e+09
	Checked	Pathway ID	Pathway Name	KEGG Compound Ids	KEGG Compound Names	KEGG Compound Formula
	TRUE	map01100	Metabolic pathways	C00502; C00545	D-Xylonate; L-Arabinonate	C5 H10 O6; C5 H10 O6
	TRUE	map00053	Ascorbate and aldarate metabolism	C00545; C05411; C05412	L-Arabinonate; L-Xylonate; L-Lyxonate	C5 H10 O6; C5 H10 O6; C5 H10 O6
	TRUE	map00040	Pentose and glucuronate interconversions	C00502; C05411; C05412	D-Xylonate; L-Xylonate; L-Lyxonate	C5 H10 O6; C5 H10 O6; C5 H10 O6
FALSE	erdafitinib	C25 H30 N6 O2	No results	No results	No results	Full match	No results		446.244	36.833	1.01169e+10	126	0	0	0		No matches found		No matches found	No matches found	No matches found	No matches found	No matches found	No matches found	No matches found	No matches found	No matches found	No matches found	No matches found	No matches found	No matches found	No matches found	No matches found		DDA for preferred ion
	Checked	Pathway ID	Pathway Name	KEGG Compound Ids	KEGG Compound Names	KEGG Compound Formula
FALSE	NP-002737	C26 H28 O15	Full match	Full match	Partial match	Partial match	Not the top hit		580.144	23.228	9.88804e+09	15	42	2	0		Multiple matches found	88.6	No matches found	No matches found	Multiple matches found	No matches found	No matches found	No matches found	Multiple matches found	Multiple matches found	No matches found	Multiple matches found	Multiple matches found	No matches found	Multiple matches found	No matches found	Multiple matches found	64.2	DDA for preferred ion			7.2381e+07	9.88804e+09	8.78851e+08
	Checked	Pathway ID	Pathway Name	KEGG Compound Ids	KEGG Compound Names	KEGG Compound Formula
FALSE	α-Eleostearic acid	C18 H30 O2	Full match	Full match	Full match	Partial match	No results		278.225	35.765	9.73387e+09	75	2	10	7	Metabolic pathways;Biosynthesis of secondary metabolites;Biosynthesis of plant secondary metabolites;Biosynthesis of plant hormones;Other	No matches found	90.4	No matches found	No matches found	No matches found	No matches found	No matches found	No matches found	No matches found	No matches found	No matches found	No matches found	Multiple matches found	No matches found	No matches found	No matches found	No matches found	92.2	DDA for preferred ion	1.27077e+08	1.89403e+09	5.23975e+09	4.98569e+09	2.76175e+09
	Checked	Pathway ID	Pathway Name	KEGG Compound Ids	KEGG Compound Names	KEGG Compound Formula
	TRUE	map01100	Metabolic pathways	C06426; C06427	(6Z,9Z,12Z)-Octadecatrienoic acid; (9Z,12Z,15Z)-Octadecatrienoic acid	C18 H30 O2; C18 H30 O2
	TRUE	map01110	Biosynthesis of secondary metabolites	C06427	(9Z,12Z,15Z)-Octadecatrienoic acid	C18 H30 O2
	TRUE	map01060	Biosynthesis of plant secondary metabolites	C06427; C07289	(9Z,12Z,15Z)-Octadecatrienoic acid; Crepenynate	C18 H30 O2; C18 H30 O2
	TRUE	map01070	Biosynthesis of plant hormones	C06427	(9Z,12Z,15Z)-Octadecatrienoic acid	C18 H30 O2
	TRUE	map00592	alpha-Linolenic acid metabolism	C06427	(9Z,12Z,15Z)-Octadecatrienoic acid	C18 H30 O2
	TRUE	map00591	Linoleic acid metabolism	C06426; C07289	(6Z,9Z,12Z)-Octadecatrienoic acid; Crepenynate	C18 H30 O2; C18 H30 O2
	TRUE	map01040	Biosynthesis of unsaturated fatty acids	C06426; C06427	(6Z,9Z,12Z)-Octadecatrienoic acid; (9Z,12Z,15Z)-Octadecatrienoic acid	C18 H30 O2; C18 H30 O2
FALSE	NCGC00091905-05_C14H14O3_(6R)-4-Methoxy-6-[(E)-2-phenylvinyl]-5,6-dihydro-2H-pyran-2-one	C14 H14 O3	No match	No results	Invalid mass	No match	No results		212.084	34.619	9.55532e+09	70	8	0	6	Metabolic pathways;Biosynthesis of secondary metabolites;Microbial metabolism in diverse environments;Degradation of aromatic compounds;Polycyclic aromatic hydrocarbon degradation;Other	No matches found	74.4	No matches found	No matches found	No matches found	No matches found	No matches found	No matches found	Multiple matches found	No matches found	Multiple matches found	No matches found	Multiple matches found	No matches found	No matches found	No matches found	No matches found		DDA for preferred ion				5.70797e+09
	Checked	Pathway ID	Pathway Name	KEGG Compound Ids	KEGG Compound Names	KEGG Compound Formula
	TRUE	map01100	Metabolic pathways	C04468; C16203	(+)-cis-3,4-Dihydrophenanthrene-3,4-diol; Anthracene-cis-1,2-dihydrodiol	C14 H12 O2; C14 H12 O2
	TRUE	map01110	Biosynthesis of secondary metabolites	C01745	Pinosylvin	C14 H12 O2
	TRUE	map01120	Microbial metabolism in diverse environments	C04468; C11428; C16203; C16205	(+)-cis-3,4-Dihydrophenanthrene-3,4-diol; trans-9(S),10(S)-Dihydrodiolphenanthrene; Anthracene-cis-1,2-dihydrodiol; Anthracene-9,10-dihydrodiol	C14 H12 O2; C14 H12 O2; C14 H12 O2; C14 H12 O2
	TRUE	map01220	Degradation of aromatic compounds	C04468	(+)-cis-3,4-Dihydrophenanthrene-3,4-diol	C14 H12 O2
	TRUE	map00624	Polycyclic aromatic hydrocarbon degradation	C04468; C11428; C16203; C16205	(+)-cis-3,4-Dihydrophenanthrene-3,4-diol; trans-9(S),10(S)-Dihydrodiolphenanthrene; Anthracene-cis-1,2-dihydrodiol; Anthracene-9,10-dihydrodiol	C14 H12 O2; C14 H12 O2; C14 H12 O2; C14 H12 O2
	TRUE	map00945	Stilbenoid, diarylheptanoid and gingerol biosynthesis	C01745	Pinosylvin	C14 H12 O2
FALSE	NCGC00384787-01!2-(3,4-dihydroxyphenyl)-5,7-dihydroxy-6-[3,4,5-trihydroxy-6-(hydroxymethyl)oxan-2-yl]-2,3-dihydrochromen-4-one	C21 H22 O11	Full match	No results	Full match	Partial match	Partial match		450.116	16.54	9.47387e+09	32	2	0	1	Flavonoid biosynthesis	Multiple matches found	62	No matches found	No matches found	No matches found	No matches found	No matches found	No matches found	Multiple matches found	No matches found	No matches found	No matches found	No matches found	No matches found	No matches found	No matches found	No matches found		DDA for preferred ion		4.59286e+09	9.47387e+09		4.81774e+09
	Checked	Pathway ID	Pathway Name	KEGG Compound Ids	KEGG Compound Names	KEGG Compound Formula
	TRUE	map00941	Flavonoid biosynthesis	C16408	2',3,4,4',6'-Peptahydroxychalcone 4'-O-glucoside	C21 H22 O11
FALSE	Apigenin 7-O-glucuronide	C21 H18 O11	No results	Full match	Not the top hit	Not the top hit	Not the top hit		446.085	23.626	9.40199e+09	92	22	6	0		Multiple matches found	91.8	No matches found	No matches found	No matches found	No matches found	No matches found	No matches found	Multiple matches found	No matches found	Multiple matches found	Multiple matches found	Multiple matches found	Multiple matches found	No matches found	No matches found	No matches found	91.6	DDA for preferred ion		2.35924e+09	7.20168e+08	9.40199e+09	1.32973e+09
	Checked	Pathway ID	Pathway Name	KEGG Compound Ids	KEGG Compound Names	KEGG Compound Formula
FALSE	N-{[(2-Methyl-2-propanyl)oxy]carbonyl}-L-alpha-aspartyl-L-alanyl-L-alpha-aspartyl-L-aspartic acid	C20 H30 N4 O13	Full match	No results	No results	Full match	No results		534.18	5.394	9.35858e+09	2	0	0	0		No matches found		No matches found	No matches found	No matches found	No matches found	No matches found	No matches found	No matches found	No matches found	No matches found	No matches found	No matches found	No matches found	No matches found	No matches found	No matches found		DDA for preferred ion		1.54141e+09	6.00134e+09	6.38248e+09	6.57395e+09
	Checked	Pathway ID	Pathway Name	KEGG Compound Ids	KEGG Compound Names	KEGG Compound Formula
FALSE	2,5,5,8a-tetramethyl-4a,5,6,7,8,8a-hexahydro-4H-dispiro[naphthalene-1,2':5',3''-bis(oxolane)]-4,5''-dione	C20 H28 O4	Full match	No results	Full match	Partial match	No results		332.199	36.923	9.35118e+09	303	3	0	3	Metabolic pathways;Biosynthesis of secondary metabolites;Other	No matches found	60.8	No matches found	No matches found	No matches found	No matches found	No matches found	No matches found	No matches found	No matches found	No matches found	Multiple matches found	Single match found	No matches found	No matches found	No matches found	No matches found		DDA for preferred ion		1.89149e+09	6.27039e+09	5.42086e+09	6.88917e+08
	Checked	Pathway ID	Pathway Name	KEGG Compound Ids	KEGG Compound Names	KEGG Compound Formula
	TRUE	map01100	Metabolic pathways	C11857	Gibberellin A12	C20 H28 O4
	TRUE	map01110	Biosynthesis of secondary metabolites	C11857; C21818; C21824	Gibberellin A12; Carnosic acid; 11,20-Dihydroxysugiol	C20 H28 O4; C20 H28 O4; C20 H28 O4
	TRUE	map00904	Diterpenoid biosynthesis	C11853; C11857; C11905; C21818; C21824	Gibberellin A14 aldehyde; Gibberellin A12; Gibberellin A53 aldehyde; Carnosic acid; 11,20-Dihydroxysugiol	C20 H28 O4; C20 H28 O4; C20 H28 O4; C20 H28 O4; C20 H28 O4
FALSE	Chlorogenic acid	C16 H18 O9	Full match	Full match	Full match	Full match	No results		354.096	16.718	9.23625e+09	64	36	4	5	Biosynthesis of secondary metabolites;Phenylpropanoid biosynthesis;Flavonoid biosynthesis;Biosynthesis of phenylpropanoids;Other	No matches found	94.9	No matches found	Multiple matches found	No matches found	No matches found	No matches found	No matches found	Multiple matches found	Multiple matches found	No matches found	Multiple matches found	Multiple matches found	No matches found	No matches found	No matches found	No matches found	94	DDA for preferred ion		3.73379e+09	5.3951e+09	9.23625e+09	2.9102e+09
	Checked	Pathway ID	Pathway Name	KEGG Compound Ids	KEGG Compound Names	KEGG Compound Formula
	TRUE	map01110	Biosynthesis of secondary metabolites	C00852; C01527	Chlorogenate; Scopolin	C16 H18 O9; C16 H18 O9
	TRUE	map00940	Phenylpropanoid biosynthesis	C00852; C01527	Chlorogenate; Scopolin	C16 H18 O9; C16 H18 O9
	TRUE	map00941	Flavonoid biosynthesis	C00852	Chlorogenate	C16 H18 O9
	TRUE	map01061	Biosynthesis of phenylpropanoids	C01527	Scopolin	C16 H18 O9
	TRUE	map00945	Stilbenoid, diarylheptanoid and gingerol biosynthesis	C00852	Chlorogenate	C16 H18 O9
FALSE	Adenosine	C10 H13 N5 O4	Full match	Full match	Full match	Not the top hit	No results		267.097	9.787	9.18241e+09	61	30	2	14	Metabolic pathways;ABC transporters;Other	No matches found	93	No matches found	Multiple matches found	No matches found	No matches found	No matches found	No matches found	Multiple matches found	No matches found	Multiple matches found	Multiple matches found	Multiple matches found	Multiple matches found	No matches found	No matches found	No matches found	95.3	DDA for preferred ion		5.06793e+09	9.18241e+09	7.17233e+09	5.80222e+09
	Checked	Pathway ID	Pathway Name	KEGG Compound Ids	KEGG Compound Names	KEGG Compound Formula
	TRUE	map01100	Metabolic pathways	C00212; C00330	Adenosine; Deoxyguanosine	C10 H13 N5 O4; C10 H13 N5 O4
	TRUE	map02010	ABC transporters	C00212; C00330	Adenosine; Deoxyguanosine	C10 H13 N5 O4; C10 H13 N5 O4
	TRUE	map04976	Bile secretion	C07210	Zidovudine	C10 H13 N5 O4
	TRUE	map00230	Purine metabolism	C00212; C00330	Adenosine; Deoxyguanosine	C10 H13 N5 O4; C10 H13 N5 O4
	TRUE	map04080	Neuroactive ligand-receptor interaction	C00212	Adenosine	C10 H13 N5 O4
	TRUE	map04270	Vascular smooth muscle contraction	C00212	Adenosine	C10 H13 N5 O4
	TRUE	map04024	cAMP signaling pathway	C00212	Adenosine	C10 H13 N5 O4
	TRUE	map04923	Regulation of lipolysis in adipocytes	C00212	Adenosine	C10 H13 N5 O4
	TRUE	map04924	Renin secretion	C00212	Adenosine	C10 H13 N5 O4
	TRUE	map05034	Alcoholism	C00212	Adenosine	C10 H13 N5 O4
	TRUE	map05012	Parkinson disease	C00212	Adenosine	C10 H13 N5 O4
	TRUE	map04071	Sphingolipid signaling pathway	C00212	Adenosine	C10 H13 N5 O4
	TRUE	map05032	Morphine addiction	C00212	Adenosine	C10 H13 N5 O4
	TRUE	map04022	cGMP-PKG signaling pathway	C00212	Adenosine	C10 H13 N5 O4
FALSE	NP-007953	C15 H24 O5	No match	Invalid mass	Invalid mass	No match	No results		322.118	34.098	9.17899e+09	37	1	1	1	Other	No matches found	57.6	No matches found	No matches found	No matches found	No matches found	No matches found	No matches found	No matches found	No matches found	No matches found	No matches found	Single match found	No matches found	No matches found	No matches found	No matches found	61.2	DDA for preferred ion					2.60116e+09
	Checked	Pathway ID	Pathway Name	KEGG Compound Ids	KEGG Compound Names	KEGG Compound Formula
	TRUE	map00770	Pantothenate and CoA biosynthesis	C04079	N-((R)-Pantothenoyl)-L-cysteine	C12 H22 N2 O6 S
FALSE	3-methyl-5-oxo-5-(4-toluidino)pentanoic acid	C13 H17 N O3	No match	Invalid mass	Invalid mass	No match	No results		257.103	4.755	9.04804e+09	6	4	2	0		No matches found	95.9	No matches found	Multiple matches found	No matches found	No matches found	No matches found	No matches found	No matches found	No matches found	No matches found	No matches found	No matches found	Multiple matches found	No matches found	No matches found	No matches found	70.5	DDA for preferred ion		4.44877e+09	5.7993e+09	7.45269e+09	4.44565e+09
	Checked	Pathway ID	Pathway Name	KEGG Compound Ids	KEGG Compound Names	KEGG Compound Formula
FALSE		C8 H4 N6 O2	Full match	No results	No results	No match	No results		216.04	4.875	8.76966e+09	11	0	0	6	Metabolic pathways;Biosynthesis of secondary metabolites;Biosynthesis of plant secondary metabolites;Biosynthesis of plant hormones;Other	No matches found		No matches found	No matches found	No matches found	No matches found	No matches found	No matches found	No matches found	No matches found	No matches found	No matches found	No matches found	No matches found	No matches found	No matches found	No matches found		DDA for preferred ion		5.40191e+09	8.31357e+09	6.42167e+09	4.53946e+09
	Checked	Pathway ID	Pathway Name	KEGG Compound Ids	KEGG Compound Names	KEGG Compound Formula
	TRUE	map01100	Metabolic pathways	C11434	2-C-Methyl-D-erythritol 4-phosphate	C5 H13 O7 P
	TRUE	map01110	Biosynthesis of secondary metabolites	C11434	2-C-Methyl-D-erythritol 4-phosphate	C5 H13 O7 P
	TRUE	map01060	Biosynthesis of plant secondary metabolites	C11434	2-C-Methyl-D-erythritol 4-phosphate	C5 H13 O7 P
	TRUE	map01070	Biosynthesis of plant hormones	C11434	2-C-Methyl-D-erythritol 4-phosphate	C5 H13 O7 P
	TRUE	map01062	Biosynthesis of terpenoids and steroids	C11434	2-C-Methyl-D-erythritol 4-phosphate	C5 H13 O7 P
	TRUE	map00900	Terpenoid backbone biosynthesis	C11434	2-C-Methyl-D-erythritol 4-phosphate	C5 H13 O7 P
FALSE	Quercetin-3β-D-glucoside	C21 H20 O12	Full match	Full match	Full match	Full match	Not the top hit		464.096	22.59	8.76013e+09	29	155	2	4	Metabolic pathways;Biosynthesis of secondary metabolites;Flavonoid biosynthesis;Flavone and flavonol biosynthesis	Multiple matches found	95.1	No matches found	No matches found	Multiple matches found	No matches found	No matches found	No matches found	Multiple matches found	Multiple matches found	No matches found	No matches found	Multiple matches found	No matches found	Multiple matches found	No matches found	Multiple matches found	91.1	DDA for preferred ion		2.10712e+08	6.17566e+08	6.20504e+09
	Checked	Pathway ID	Pathway Name	KEGG Compound Ids	KEGG Compound Names	KEGG Compound Formula
	TRUE	map01100	Metabolic pathways	C05623	Quercetin 3-O-glucoside	C21 H20 O12
	TRUE	map01110	Biosynthesis of secondary metabolites	C05623	Quercetin 3-O-glucoside	C21 H20 O12
	TRUE	map00941	Flavonoid biosynthesis	C16410	Bracteatin 6-O-glucoside	C21 H20 O12
	TRUE	map00944	Flavone and flavonol biosynthesis	C05623	Quercetin 3-O-glucoside	C21 H20 O12
FALSE	3-Methoxycinnamic acid	C10 H10 O3	No match	Invalid mass	No match	No match	No results		160.053	31.753	8.64994e+09	33	18	6	7	Metabolic pathways;Microbial metabolism in diverse environments;Degradation of aromatic compounds;Polycyclic aromatic hydrocarbon degradation;Other	No matches found	87.1	No matches found	No matches found	No matches found	No matches found	No matches found	No matches found	No matches found	No matches found	No matches found	No matches found	No matches found	Multiple matches found	No matches found	No matches found	No matches found	85.8	DDA for preferred ion		1.24816e+09	2.13877e+09	3.85031e+09	3.32422e+09
	Checked	Pathway ID	Pathway Name	KEGG Compound Ids	KEGG Compound Names	KEGG Compound Formula
	TRUE	map01100	Metabolic pathways	C03012	Naphthalene-1,2-diol	C10 H8 O2
	TRUE	map01120	Microbial metabolism in diverse environments	C03012; C07719; C07726; C16213	Naphthalene-1,2-diol; 2-Formyl-1-indanone; 1-Formyl-2-indanone; 2,3-Dihydroxynaphthalene	C10 H8 O2; C10 H8 O2; C10 H8 O2; C10 H8 O2
	TRUE	map01220	Degradation of aromatic compounds	C03012	Naphthalene-1,2-diol	C10 H8 O2
	TRUE	map00624	Polycyclic aromatic hydrocarbon degradation	C03012; C07719; C07726; C16213	Naphthalene-1,2-diol; 2-Formyl-1-indanone; 1-Formyl-2-indanone; 2,3-Dihydroxynaphthalene	C10 H8 O2; C10 H8 O2; C10 H8 O2; C10 H8 O2
	TRUE	map00626	Naphthalene degradation	C03012	Naphthalene-1,2-diol	C10 H8 O2
	TRUE	map00980	Metabolism of xenobiotics by cytochrome P450	C03012; C14785	Naphthalene-1,2-diol; 1,4-Dihydroxynaphthalene	C10 H8 O2; C10 H8 O2
	TRUE	map05204	Chemical carcinogenesis	C03012	Naphthalene-1,2-diol	C10 H8 O2
FALSE	2'-Hydroxy-4',6'-dimethoxy-3'-methyldihydrochalcone	C18 H20 O4	Full match	No results	No results	Partial match	Full match		300.136	34.09	8.64839e+09	241	0	0	0		Multiple matches found		No matches found	No matches found	No matches found	No matches found	No matches found	No matches found	No matches found	No matches found	No matches found	No matches found	No matches found	No matches found	No matches found	No matches found	No matches found		DDA for preferred ion				5.35432e+09	1.5281e+08
	Checked	Pathway ID	Pathway Name	KEGG Compound Ids	KEGG Compound Names	KEGG Compound Formula
FALSE	Prednisolone	C21 H28 O5	No match	No results	Invalid mass	No match	No results		180.094	34.366	8.64166e+09	7	2	0	0		No matches found	81.9	No matches found	No matches found	No matches found	No matches found	No matches found	No matches found	Multiple matches found	No matches found	No matches found	No matches found	No matches found	No matches found	No matches found	No matches found	No matches found		DDA for preferred ion		3.01221e+09	4.8322e+09	4.40774e+09	3.84135e+09
	Checked	Pathway ID	Pathway Name	KEGG Compound Ids	KEGG Compound Names	KEGG Compound Formula
FALSE	3,5-Dihydroxy-2-(4-hydroxyphenyl)-4-oxo-3,4-dihydro-2H-chromen-7-yl hexopyranoside	C21 H22 O11	Full match	Full match	Full match	Partial match	Not the top hit		450.117	21.77	8.50733e+09	32	52	2	1	Flavonoid biosynthesis	Multiple matches found	69.2	No matches found	No matches found	Multiple matches found	No matches found	No matches found	No matches found	Multiple matches found	Multiple matches found	No matches found	No matches found	No matches found	No matches found	Multiple matches found	No matches found	Multiple matches found	68.5	DDA for preferred ion		1.83879e+09	5.8552e+09		6.14025e+09
	Checked	Pathway ID	Pathway Name	KEGG Compound Ids	KEGG Compound Names	KEGG Compound Formula
	TRUE	map00941	Flavonoid biosynthesis	C16408	2',3,4,4',6'-Peptahydroxychalcone 4'-O-glucoside	C21 H22 O11
FALSE	Methyl Jasmonate	C13 H20 O3	Full match	No results	No results	Full match	No results		224.141	31.258	8.4204e+09	46	0	0	2	Biosynthesis of secondary metabolites;Other	No matches found		No matches found	No matches found	No matches found	No matches found	No matches found	No matches found	No matches found	No matches found	No matches found	No matches found	No matches found	No matches found	No matches found	No matches found	No matches found		DDA for preferred ion		6.2525e+08	2.61714e+09	4.13925e+09	9.35412e+08
	Checked	Pathway ID	Pathway Name	KEGG Compound Ids	KEGG Compound Names	KEGG Compound Formula
	TRUE	map01110	Biosynthesis of secondary metabolites	C11512; C16318	Methyl jasmonate; (+)-7-Isomethyljasmonate	C13 H20 O3; C13 H20 O3
	TRUE	map00592	alpha-Linolenic acid metabolism	C11512; C16318	Methyl jasmonate; (+)-7-Isomethyljasmonate	C13 H20 O3; C13 H20 O3
FALSE	Palmitoleic Acid	C16 H30 O2	No match	Invalid mass	No results	No match	No results		276.209	35.08	8.39346e+09	54	0	2	2	Biosynthesis of secondary metabolites;Other	No matches found		No matches found	No matches found	No matches found	No matches found	No matches found	No matches found	No matches found	No matches found	No matches found	No matches found	No matches found	No matches found	No matches found	No matches found	No matches found	71	DDA for preferred ion		1.4909e+09	5.57491e+09	5.85825e+09	3.52809e+09
	Checked	Pathway ID	Pathway Name	KEGG Compound Ids	KEGG Compound Names	KEGG Compound Formula
	TRUE	map01110	Biosynthesis of secondary metabolites	C16300	Stearidonic acid	C18 H28 O2
	TRUE	map00592	alpha-Linolenic acid metabolism	C16300	Stearidonic acid	C18 H28 O2
FALSE	Pipecolic acid	C6 H11 N O2	Full match	Full match	Full match	Not the top hit	No results		129.079	6.361	8.18491e+09	42	15	12	7	Metabolic pathways;Biosynthesis of secondary metabolites;Biosynthesis of plant secondary metabolites;Other	No matches found	94.2	No matches found	No matches found	No matches found	No matches found	No matches found	No matches found	No matches found	No matches found	Multiple matches found	No matches found	No matches found	Multiple matches found	No matches found	No matches found	No matches found	85.6	DDA for preferred ion		1.95479e+09	1.66798e+09	3.41617e+09	3.30382e+09
	Checked	Pathway ID	Pathway Name	KEGG Compound Ids	KEGG Compound Names	KEGG Compound Formula
	TRUE	map01100	Metabolic pathways	C00408; C05936	L-Pipecolate; N4-Acetylaminobutanal	C6 H11 N O2; C6 H11 N O2
	TRUE	map01110	Biosynthesis of secondary metabolites	C00408	L-Pipecolate	C6 H11 N O2
	TRUE	map01060	Biosynthesis of plant secondary metabolites	C00408	L-Pipecolate	C6 H11 N O2
	TRUE	map01064	Biosynthesis of alkaloids derived from ornithine, lysine and nicotinic acid	C00408	L-Pipecolate	C6 H11 N O2
	TRUE	map00310	Lysine degradation	C00408	L-Pipecolate	C6 H11 N O2
	TRUE	map00960	Tropane, piperidine and pyridine alkaloid biosynthesis	C00408	L-Pipecolate	C6 H11 N O2
	TRUE	map00330	Arginine and proline metabolism	C05936	N4-Acetylaminobutanal	C6 H11 N O2
FALSE	AM9662500	C14 H12 O	Full match	No results	No results	Full match	No results		196.089	34.709	8.16653e+09	23	0	0	0		No matches found		No matches found	No matches found	No matches found	No matches found	No matches found	No matches found	No matches found	No matches found	No matches found	No matches found	No matches found	No matches found	No matches found	No matches found	No matches found		DDA for preferred ion					4.8632e+09
	Checked	Pathway ID	Pathway Name	KEGG Compound Ids	KEGG Compound Names	KEGG Compound Formula
FALSE	2-[(5R,8S,8aS)-3,8-dimethyl-2-oxo-1,2,4,5,6,7,8,8a-octahydroazulen-5-yl]prop-2-enoic acid	C15 H20 O3	Full match	Full match	Not the top hit	Partial match	No results		248.141	33.569	8.05043e+09	234	48	41	4	Metabolic pathways;Biosynthesis of secondary metabolites;Biosynthesis of various secondary metabolites - part 1;Other	No matches found	70	No matches found	No matches found	No matches found	Multiple matches found	No matches found	No matches found	Multiple matches found	No matches found	Multiple matches found	No matches found	Multiple matches found	No matches found	No matches found	Multiple matches found	No matches found	82	DDA for preferred ion		1.24546e+08	6.79529e+08	8.05043e+09	1.40987e+09
	Checked	Pathway ID	Pathway Name	KEGG Compound Ids	KEGG Compound Names	KEGG Compound Formula
	TRUE	map01100	Metabolic pathways	C13455; C20400	Abscisic aldehyde; 1-Deoxy-11-oxopentalenate	C15 H20 O3; C15 H20 O3
	TRUE	map01110	Biosynthesis of secondary metabolites	C13455; C20400	Abscisic aldehyde; 1-Deoxy-11-oxopentalenate	C15 H20 O3; C15 H20 O3
	TRUE	map00999	Biosynthesis of various secondary metabolites - part 1	C20400	1-Deoxy-11-oxopentalenate	C15 H20 O3
	TRUE	map00906	Carotenoid biosynthesis	C13455	Abscisic aldehyde	C15 H20 O3
FALSE	linolenyl alcohol	C18 H32 O	Full match	No results	No results	Full match	No results		264.245	34.674	8.01782e+09	10	0	0	0		No matches found		No matches found	No matches found	No matches found	No matches found	No matches found	No matches found	No matches found	No matches found	No matches found	No matches found	No matches found	No matches found	No matches found	No matches found	No matches found		DDA for preferred ion			7.31223e+07	7.55799e+07
	Checked	Pathway ID	Pathway Name	KEGG Compound Ids	KEGG Compound Names	KEGG Compound Formula
FALSE	Oleamide	C18 H35 N O	Full match	Full match	No results	Not the top hit	No results		281.272	34.694	7.89732e+09	11	0	10	0		No matches found		No matches found	No matches found	No matches found	No matches found	No matches found	No matches found	No matches found	No matches found	No matches found	No matches found	No matches found	No matches found	No matches found	No matches found	No matches found	96.8	DDA for preferred ion					7.49058e+09
	Checked	Pathway ID	Pathway Name	KEGG Compound Ids	KEGG Compound Names	KEGG Compound Formula
FALSE	NP-003191	C27 H30 O15	No match	Invalid mass	No results	No results	No results		1188.32	23.829	7.83198e+09	0	0	2	0		No matches found		No matches found	No matches found	No matches found	No matches found	No matches found	No matches found	No matches found	No matches found	No matches found	No matches found	No matches found	No matches found	No matches found	No matches found	No matches found	88.7	DDA for preferred ion				7.83198e+09
	Checked	Pathway ID	Pathway Name	KEGG Compound Ids	KEGG Compound Names	KEGG Compound Formula
FALSE	1,4-dihydroxyheptadec-16-en-2-yl acetate	C19 H36 O4	No results	Invalid mass	Invalid mass	No match	No results		318.22	34.712	7.77609e+09	321	4	4	6	Metabolic pathways;Biosynthesis of secondary metabolites;Other	No matches found	70.1	No matches found	No matches found	No matches found	No matches found	No matches found	No matches found	No matches found	No matches found	No matches found	Multiple matches found	No matches found	No matches found	No matches found	No matches found	No matches found	67.6	DDA for other ion
	Checked	Pathway ID	Pathway Name	KEGG Compound Ids	KEGG Compound Names	KEGG Compound Formula
	TRUE	map01100	Metabolic pathways	C00909	Leukotriene A4	C20 H30 O3
	TRUE	map01110	Biosynthesis of secondary metabolites	C11875; C21830	ent-7alpha-Hydroxykaur-16-en-19-oic acid; 11,20-Dihydroxyferruginol	C20 H30 O3; C20 H30 O3
	TRUE	map00904	Diterpenoid biosynthesis	C11875; C21830	ent-7alpha-Hydroxykaur-16-en-19-oic acid; 11,20-Dihydroxyferruginol	C20 H30 O3; C20 H30 O3
	TRUE	map00590	Arachidonic acid metabolism	C00909; C04577; C14732; C14807	Leukotriene A4; 15-OxoETE; 5-OxoETE; 12-OxoETE	C20 H30 O3; C20 H30 O3; C20 H30 O3; C20 H30 O3
	TRUE	map04726	Serotonergic synapse	C00909	Leukotriene A4	C20 H30 O3
	TRUE	map07034	Eicosanoids	C00909	Leukotriene A4	C20 H30 O3
FALSE	NP-007909	C13 H20 O3	No match	Invalid mass	No results	No match	No results		206.131	33.656	7.74852e+09	71	0	3	2	Metabolic pathways;Other	No matches found		No matches found	No matches found	No matches found	No matches found	No matches found	No matches found	No matches found	No matches found	No matches found	No matches found	No matches found	No matches found	No matches found	No matches found	No matches found	85.1	DDA for preferred ion		5.42707e+08	4.22207e+09	7.74852e+09	1.55437e+09
	Checked	Pathway ID	Pathway Name	KEGG Compound Ids	KEGG Compound Names	KEGG Compound Formula
	TRUE	map01100	Metabolic pathways	C02185	Plastoquinol-1	C13 H18 O2
	TRUE	map00195	Photosynthesis	C02185	Plastoquinol-1	C13 H18 O2
FALSE	2,4,5-Trimethoxystyrene	C11 H14 O3	No match	No results	Invalid mass	No match	No results		194.073	34.612	7.74779e+09	24	9	0	2	Microbial metabolism in diverse environments;Polycyclic aromatic hydrocarbon degradation	No matches found	73.7	No matches found	No matches found	No matches found	No matches found	No matches found	No matches found	Multiple matches found	No matches found	Multiple matches found	No matches found	No matches found	No matches found	No matches found	No matches found	No matches found		DDA for preferred ion		2.20665e+09	2.22504e+09		5.12027e+09
	Checked	Pathway ID	Pathway Name	KEGG Compound Ids	KEGG Compound Names	KEGG Compound Formula
	TRUE	map01120	Microbial metabolism in diverse environments	C11429; C11430; C11431; C11432	Phenanthrene-9,10-oxide; 9-Hydroxyphenanthrene; Phenanthrene-1,2-oxide; 1-Phenanthrol	C14 H10 O; C14 H10 O; C14 H10 O; C14 H10 O
	TRUE	map00624	Polycyclic aromatic hydrocarbon degradation	C11429; C11430; C11431; C11432	Phenanthrene-9,10-oxide; 9-Hydroxyphenanthrene; Phenanthrene-1,2-oxide; 1-Phenanthrol	C14 H10 O; C14 H10 O; C14 H10 O; C14 H10 O
FALSE		C21 H27 N9 O13	Full match	No results	No results	No match	No results		613.172	16.529	7.64349e+09	12	0	0	0		No matches found		No matches found	No matches found	No matches found	No matches found	No matches found	No matches found	No matches found	No matches found	No matches found	No matches found	No matches found	No matches found	No matches found	No matches found	No matches found		No MS2
	Checked	Pathway ID	Pathway Name	KEGG Compound Ids	KEGG Compound Names	KEGG Compound Formula
FALSE	NP-002089	C15 H22 O3	Full match	Full match	Full match	Partial match	No results		250.157	32.7	7.59609e+09	211	45	30	5	Metabolic pathways;Biosynthesis of secondary metabolites;Biosynthesis of various secondary metabolites - part 1;Other	No matches found	76.8	No matches found	No matches found	No matches found	No matches found	No matches found	No matches found	Multiple matches found	No matches found	Multiple matches found	Multiple matches found	No matches found	No matches found	No matches found	No matches found	No matches found	78.8	DDA for other ion			5.0103e+09	3.73321e+09	5.65698e+07
	Checked	Pathway ID	Pathway Name	KEGG Compound Ids	KEGG Compound Names	KEGG Compound Formula
	TRUE	map01100	Metabolic pathways	C13453; C20403	Xanthoxin; 1-Deoxy-11beta-hydroxypentalenate	C15 H22 O3; C15 H22 O3
	TRUE	map01110	Biosynthesis of secondary metabolites	C13453; C20403; C20405	Xanthoxin; 1-Deoxy-11beta-hydroxypentalenate; Pentalenate	C15 H22 O3; C15 H22 O3; C15 H22 O3
	TRUE	map00999	Biosynthesis of various secondary metabolites - part 1	C20403; C20405	1-Deoxy-11beta-hydroxypentalenate; Pentalenate	C15 H22 O3; C15 H22 O3
	TRUE	map01062	Biosynthesis of terpenoids and steroids	C13453	Xanthoxin	C15 H22 O3
	TRUE	map00906	Carotenoid biosynthesis	C13453; C13456	Xanthoxin; Abscisic alcohol	C15 H22 O3; C15 H22 O3
FALSE	aigialomycin F	C19 H26 O9	Full match	No results	No results	Not the top hit	No results		398.158	27.298	7.53805e+09	71	0	0	0		No matches found		No matches found	No matches found	No matches found	No matches found	No matches found	No matches found	No matches found	No matches found	No matches found	No matches found	No matches found	No matches found	No matches found	No matches found	No matches found		DDA for preferred ion		2.21151e+09	5.692e+09	6.08851e+09	4.03151e+09
	Checked	Pathway ID	Pathway Name	KEGG Compound Ids	KEGG Compound Names	KEGG Compound Formula
FALSE	(2S,3S,4S,5R,6R)-6-(3-benzoyloxy-2-hydroxypropoxy)-3,4,5-trihydroxyoxane-2-carboxylic acid	C16 H20 O10	No match	No results	Invalid mass	No match	No results		372.103	20.925	7.5139e+09	2	2	0	0		No matches found	52.1	No matches found	No matches found	No matches found	No matches found	No matches found	No matches found	No matches found	No matches found	No matches found	Multiple matches found	No matches found	No matches found	No matches found	No matches found	No matches found		DDA for preferred ion			8.51393e+08	7.5139e+09	1.46532e+09
	Checked	Pathway ID	Pathway Name	KEGG Compound Ids	KEGG Compound Names	KEGG Compound Formula
FALSE	BMK methyl glycidate	C11 H12 O3	Full match	Full match	Full match	Partial match	No results		192.079	31.752	7.47933e+09	79	6	6	3	Microbial metabolism in diverse environments;Phenylpropanoid biosynthesis;Other	No matches found	79.5	No matches found	No matches found	No matches found	No matches found	No matches found	No matches found	Multiple matches found	No matches found	Multiple matches found	No matches found	No matches found	No matches found	No matches found	No matches found	No matches found	84.9	DDA for preferred ion
	Checked	Pathway ID	Pathway Name	KEGG Compound Ids	KEGG Compound Names	KEGG Compound Formula
	TRUE	map01120	Microbial metabolism in diverse environments	C14104	cis-1,2-Dihydroxy-1,2-dihydro-7-hydroxymethylnaphthalene	C11 H12 O3
	TRUE	map00940	Phenylpropanoid biosynthesis	C20465	Coumaryl acetate	C11 H12 O3
	TRUE	map00626	Naphthalene degradation	C14104	cis-1,2-Dihydroxy-1,2-dihydro-7-hydroxymethylnaphthalene	C11 H12 O3
FALSE	NP-006817	C21 H32 O3	No match	Invalid mass	Invalid mass	No match	No results		332.233	37.638	7.39851e+09	14	2	2	0		No matches found	57.9	No matches found	No matches found	No matches found	No matches found	No matches found	No matches found	Single match found	No matches found	Single match found	No matches found	No matches found	No matches found	No matches found	No matches found	No matches found	70.7	DDA for preferred ion		3.67146e+08	7.39851e+09	5.73431e+09	2.50506e+09
	Checked	Pathway ID	Pathway Name	KEGG Compound Ids	KEGG Compound Names	KEGG Compound Formula
FALSE	3-[(E)-2-[(1R,4aS,5R,6R,8aR)-6-hydroxy-5-(hydroxymethyl)-5,8a-dimethyl-2-methylidene-decahydronaphthalen-1-yl]ethenyl]-2,5-dihydrofuran-2-one	C20 H28 O4	No match	Invalid mass	Invalid mass	No match	No results		354.181	36.917	7.32112e+09	111	1	11	0		No matches found	52.4	No matches found	No matches found	No matches found	No matches found	No matches found	No matches found	No matches found	No matches found	No matches found	Single match found	No matches found	No matches found	No matches found	No matches found	No matches found	77	DDA for preferred ion
	Checked	Pathway ID	Pathway Name	KEGG Compound Ids	KEGG Compound Names	KEGG Compound Formula
FALSE		C42 H77 N7 O7	Full match	No results	No results	No results	No results		791.589	25.81	7.26769e+09	0	0	0	0		No matches found		No matches found	No matches found	No matches found	No matches found	No matches found	No matches found	No matches found	No matches found	No matches found	No matches found	No matches found	No matches found	No matches found	No matches found	No matches found		DDA for preferred ion	1.16615e+09	3.52359e+09	5.15912e+09	6.00498e+09	1.89963e+09
	Checked	Pathway ID	Pathway Name	KEGG Compound Ids	KEGG Compound Names	KEGG Compound Formula
FALSE	Bicyclo Prostaglandin E2	C20 H30 O4	No match	Invalid mass	Invalid mass	No match	No results		356.196	37.418	7.24624e+09	89	15	21	0		No matches found	71.9	No matches found	No matches found	No matches found	No matches found	No matches found	No matches found	Multiple matches found	No matches found	Multiple matches found	Multiple matches found	No matches found	No matches found	No matches found	No matches found	No matches found	78.6	DDA for preferred ion		2.94104e+09	5.46006e+09		1.64797e+09
	Checked	Pathway ID	Pathway Name	KEGG Compound Ids	KEGG Compound Names	KEGG Compound Formula
FALSE	(4aS,5R,6S,8aS)-5-[(3E)-5-methoxy-3-methyl-5-oxopent-3-en-1-yl]-5,6,8a-trimethyl-3,4,4a,5,6,7,8,8a-octahydronaphthalene-1-carboxylic acid	C21 H32 O4	No match	Invalid mass	No results	No match	No results		330.217	36.743	7.13141e+09	67	0	4	0		No matches found		No matches found	No matches found	No matches found	No matches found	No matches found	No matches found	No matches found	No matches found	No matches found	No matches found	No matches found	No matches found	No matches found	No matches found	No matches found	67.8	DDA for preferred ion		5.8952e+08	7.13141e+09	6.8336e+09	1.08542e+09
	Checked	Pathway ID	Pathway Name	KEGG Compound Ids	KEGG Compound Names	KEGG Compound Formula
FALSE	N-(2,5-Dimethoxybenzyl)-1-(7,8,9,10-tetrahydro-6H-azepino[1,2-e]purin-4-yl)-3-piperidinecarboxamide	C25 H32 N6 O3	Full match	No results	No results	Full match	No results		464.255	36.319	7.09485e+09	81	0	0	0		No matches found		No matches found	No matches found	No matches found	No matches found	No matches found	No matches found	No matches found	No matches found	No matches found	No matches found	No matches found	No matches found	No matches found	No matches found	No matches found		DDA for preferred ion		3.18448e+08	4.24815e+09	9.49973e+08	1.71197e+09
	Checked	Pathway ID	Pathway Name	KEGG Compound Ids	KEGG Compound Names	KEGG Compound Formula
FALSE			No results	No results	No results	No results	No results		1604.36	15.325	6.89019e+09	0	0	0	0		No matches found		No matches found	No matches found	No matches found	No matches found	No matches found	No matches found	No matches found	No matches found	No matches found	No matches found	No matches found	No matches found	No matches found	No matches found	No matches found		DDA for other ion					6.89019e+09
	Checked	Pathway ID	Pathway Name	KEGG Compound Ids	KEGG Compound Names	KEGG Compound Formula
FALSE	Quercetin 3-glucoside-7-glucuronide	C27 H28 O18	Not the top hit	No results	No results	No match	Full match		640.128	16.37	6.80367e+09	3	0	0	0		Multiple matches found		No matches found	No matches found	No matches found	No matches found	No matches found	No matches found	No matches found	No matches found	No matches found	No matches found	No matches found	No matches found	No matches found	No matches found	No matches found		DDA for preferred ion		5.45083e+07	4.83314e+08	6.80367e+09	7.2559e+08
	Checked	Pathway ID	Pathway Name	KEGG Compound Ids	KEGG Compound Names	KEGG Compound Formula
FALSE	L-Glutamic acid	C5 H9 N O4	Full match	Full match	Full match	Full match	No results		147.053	4.883	6.76581e+09	23	19	1	54	Metabolic pathways;Biosynthesis of secondary metabolites;Microbial metabolism in diverse environments;Biosynthesis of plant secondary metabolites;Biosynthesis of amino acids;2-Oxocarboxylic acid metabolism;ABC transporters;Other	No matches found	95.3	No matches found	Single match found	No matches found	No matches found	No matches found	No matches found	Single match found	No matches found	Single match found	No matches found	Single match found	Multiple matches found	No matches found	No matches found	No matches found	88.7	DDA for preferred ion		1.44985e+09	6.76581e+09	3.24582e+09	2.10574e+09
	Checked	Pathway ID	Pathway Name	KEGG Compound Ids	KEGG Compound Names	KEGG Compound Formula
	TRUE	map01100	Metabolic pathways	C00025; C00217; C00302; C00979; C03618; C05938	L-Glutamate; D-Glutamate; Glutamate; O-Acetyl-L-serine; L-threo-3-Methylaspartate; L-4-Hydroxyglutamate semialdehyde	C5 H9 N O4; C5 H9 N O4; C5 H9 N O4; C5 H9 N O4; C5 H9 N O4; C5 H9 N O4
	TRUE	map01110	Biosynthesis of secondary metabolites	C00025; C00979	L-Glutamate; O-Acetyl-L-serine	C5 H9 N O4; C5 H9 N O4
	TRUE	map01120	Microbial metabolism in diverse environments	C00025; C00979; C03618	L-Glutamate; O-Acetyl-L-serine; L-threo-3-Methylaspartate	C5 H9 N O4; C5 H9 N O4; C5 H9 N O4
	TRUE	map01060	Biosynthesis of plant secondary metabolites	C00025	L-Glutamate	C5 H9 N O4
	TRUE	map01230	Biosynthesis of amino acids	C00025; C00979	L-Glutamate; O-Acetyl-L-serine	C5 H9 N O4; C5 H9 N O4
	TRUE	map01210	2-Oxocarboxylic acid metabolism	C00025	L-Glutamate	C5 H9 N O4
	TRUE	map02010	ABC transporters	C00025	L-Glutamate	C5 H9 N O4
	TRUE	map01064	Biosynthesis of alkaloids derived from ornithine, lysine and nicotinic acid	C00025	L-Glutamate	C5 H9 N O4
	TRUE	map01200	Carbon metabolism	C00025; C00979; C03618	L-Glutamate; O-Acetyl-L-serine; L-threo-3-Methylaspartate	C5 H9 N O4; C5 H9 N O4; C5 H9 N O4
	TRUE	map00997	Biosynthesis of various secondary metabolites - part 3	C00025; C00979	L-Glutamate; O-Acetyl-L-serine	C5 H9 N O4; C5 H9 N O4
	TRUE	map00330	Arginine and proline metabolism	C00025; C05938; C05941	L-Glutamate; L-4-Hydroxyglutamate semialdehyde; 2-Oxo-4-hydroxy-5-aminovalerate	C5 H9 N O4; C5 H9 N O4; C5 H9 N O4
	TRUE	map04080	Neuroactive ligand-receptor interaction	C00025	L-Glutamate	C5 H9 N O4
	TRUE	map02020	Two-component system	C00025	L-Glutamate	C5 H9 N O4
	TRUE	map00660	C5-Branched dibasic acid metabolism	C00025; C03618	L-Glutamate; L-threo-3-Methylaspartate	C5 H9 N O4; C5 H9 N O4
	TRUE	map05230	Central carbon metabolism in cancer	C00025	L-Glutamate	C5 H9 N O4
	TRUE	map00630	Glyoxylate and dicarboxylate metabolism	C00025; C03618	L-Glutamate; L-threo-3-Methylaspartate	C5 H9 N O4; C5 H9 N O4
	TRUE	map00460	Cyanoamino acid metabolism	C00302	Glutamate	C5 H9 N O4
	TRUE	map00270	Cysteine and methionine metabolism	C00979	O-Acetyl-L-serine	C5 H9 N O4
	TRUE	map00524	Neomycin, kanamycin and gentamicin biosynthesis	C00025	L-Glutamate	C5 H9 N O4
	TRUE	map00908	Zeatin biosynthesis	C00979	O-Acetyl-L-serine	C5 H9 N O4
	TRUE	map00860	Porphyrin and chlorophyll metabolism	C00025	L-Glutamate	C5 H9 N O4
	TRUE	map04974	Protein digestion and absorption	C00025	L-Glutamate	C5 H9 N O4
	TRUE	map00250	Alanine, aspartate and glutamate metabolism	C00025	L-Glutamate	C5 H9 N O4
	TRUE	map00650	Butanoate metabolism	C00025	L-Glutamate	C5 H9 N O4
	TRUE	map00340	Histidine metabolism	C00025	L-Glutamate	C5 H9 N O4
	TRUE	map04742	Taste transduction	C00025	L-Glutamate	C5 H9 N O4
	TRUE	map00480	Glutathione metabolism	C00025	L-Glutamate	C5 H9 N O4
	TRUE	map00970	Aminoacyl-tRNA biosynthesis	C00025	L-Glutamate	C5 H9 N O4
	TRUE	map04723	Retrograde endocannabinoid signaling	C00025	L-Glutamate	C5 H9 N O4
	TRUE	map00220	Arginine biosynthesis	C00025	L-Glutamate	C5 H9 N O4
	TRUE	map00332	Carbapenem biosynthesis	C00025	L-Glutamate	C5 H9 N O4
	TRUE	map04216	Ferroptosis	C00025	L-Glutamate	C5 H9 N O4
	TRUE	map00920	Sulfur metabolism	C00979	O-Acetyl-L-serine	C5 H9 N O4
	TRUE	map04964	Proximal tubule bicarbonate reclamation	C00025	L-Glutamate	C5 H9 N O4
	TRUE	map00471	D-Glutamine and D-glutamate metabolism	C00025; C00217	L-Glutamate; D-Glutamate	C5 H9 N O4; C5 H9 N O4
	TRUE	map05034	Alcoholism	C00025	L-Glutamate	C5 H9 N O4
	TRUE	map04727	GABAergic synapse	C00025	L-Glutamate	C5 H9 N O4
	TRUE	map04068	FoxO signaling pathway	C00025	L-Glutamate	C5 H9 N O4
	TRUE	map05031	Amphetamine addiction	C00025	L-Glutamate	C5 H9 N O4
	TRUE	map04721	Synaptic vesicle cycle	C00025	L-Glutamate	C5 H9 N O4
	TRUE	map05030	Cocaine addiction	C00025	L-Glutamate	C5 H9 N O4
	TRUE	map04540	Gap junction	C00025	L-Glutamate	C5 H9 N O4
	TRUE	map00430	Taurine and hypotaurine metabolism	C00025	L-Glutamate	C5 H9 N O4
	TRUE	map04730	Long-term depression	C00025	L-Glutamate	C5 H9 N O4
	TRUE	map04713	Circadian entrainment	C00025	L-Glutamate	C5 H9 N O4
	TRUE	map04724	Glutamatergic synapse	C00025	L-Glutamate	C5 H9 N O4
	TRUE	map05033	Nicotine addiction	C00025	L-Glutamate	C5 H9 N O4
	TRUE	map05014	Amyotrophic lateral sclerosis (ALS)	C00025	L-Glutamate	C5 H9 N O4
	TRUE	map04072	Phospholipase D signaling pathway	C00025	L-Glutamate	C5 H9 N O4
	TRUE	map04122	Sulfur relay system	C00979	O-Acetyl-L-serine	C5 H9 N O4
	TRUE	map00910	Nitrogen metabolism	C00025	L-Glutamate	C5 H9 N O4
	TRUE	map04720	Long-term potentiation	C00025	L-Glutamate	C5 H9 N O4
	TRUE	map05017	Spinocerebellar ataxia	C00025	L-Glutamate	C5 H9 N O4
	TRUE	map05016	Huntington disease	C00025	L-Glutamate	C5 H9 N O4
FALSE	NP-005297	C21 H32 O5	No match	Invalid mass	Invalid mass	No match	No results		346.212	36.585	6.75529e+09	88	5	4	0		No matches found	62.8	No matches found	No matches found	No matches found	Single match found	No matches found	No matches found	Multiple matches found	No matches found	No matches found	No matches found	No matches found	No matches found	No matches found	Multiple matches found	No matches found	70.9	DDA for preferred ion		1.09231e+09	6.35495e+09	5.07563e+09	6.48077e+09
	Checked	Pathway ID	Pathway Name	KEGG Compound Ids	KEGG Compound Names	KEGG Compound Formula
FALSE	MFCD03304290	C25 H28 N6 O3	Full match	No results	No results	Full match	No results		460.223	34.581	6.7357e+09	87	0	0	0		No matches found		No matches found	No matches found	No matches found	No matches found	No matches found	No matches found	No matches found	No matches found	No matches found	No matches found	No matches found	No matches found	No matches found	No matches found	No matches found		DDA for preferred ion		2.02476e+08	3.4412e+09	6.7357e+09	5.86574e+09
	Checked	Pathway ID	Pathway Name	KEGG Compound Ids	KEGG Compound Names	KEGG Compound Formula
FALSE	Quercetin 3-sophoroside-7-glucuronide	C33 H38 O23	Full match	No results	No results	No match	Full match		802.181	15.331	6.73289e+09	1	0	0	0		Multiple matches found		No matches found	No matches found	No matches found	No matches found	No matches found	No matches found	No matches found	No matches found	No matches found	No matches found	No matches found	No matches found	No matches found	No matches found	No matches found		DDA for preferred ion		8.59056e+08	3.20635e+09		4.63078e+09
	Checked	Pathway ID	Pathway Name	KEGG Compound Ids	KEGG Compound Names	KEGG Compound Formula
FALSE	Kaempferol	C15 H10 O6	Full match	Full match	Full match	Full match	Not the top hit		286.048	23.936	6.66041e+09	54	249	20	6	Metabolic pathways;Biosynthesis of secondary metabolites;Flavonoid biosynthesis;Biosynthesis of phenylpropanoids;Flavone and flavonol biosynthesis;Other	Multiple matches found	95.6	No matches found	Multiple matches found	No matches found	Multiple matches found	No matches found	No matches found	Multiple matches found	No matches found	Multiple matches found	Multiple matches found	Multiple matches found	Multiple matches found	No matches found	Multiple matches found	No matches found	95.1	DDA for preferred ion			1.406e+09		6.66041e+09
	Checked	Pathway ID	Pathway Name	KEGG Compound Ids	KEGG Compound Names	KEGG Compound Formula
	TRUE	map01100	Metabolic pathways	C01514; C05903	Luteolin; Kaempferol	C15 H10 O6; C15 H10 O6
	TRUE	map01110	Biosynthesis of secondary metabolites	C01514; C05903	Luteolin; Kaempferol	C15 H10 O6; C15 H10 O6
	TRUE	map00941	Flavonoid biosynthesis	C01514; C05903	Luteolin; Kaempferol	C15 H10 O6; C15 H10 O6
	TRUE	map01061	Biosynthesis of phenylpropanoids	C05903	Kaempferol	C15 H10 O6
	TRUE	map00944	Flavone and flavonol biosynthesis	C01514; C05903	Luteolin; Kaempferol	C15 H10 O6; C15 H10 O6
	TRUE	map00943	Isoflavonoid biosynthesis	C12134	2'-Hydroxygenistein	C15 H10 O6
FALSE			No results	No results	No results	No results	No results		133.989	39.41	6.65528e+09	0	0	0	0		No matches found		No matches found	No matches found	No matches found	No matches found	No matches found	No matches found	No matches found	No matches found	No matches found	No matches found	No matches found	No matches found	No matches found	No matches found	No matches found		DDA for preferred ion		1.53391e+09	6.55838e+09		1.5885e+09
	Checked	Pathway ID	Pathway Name	KEGG Compound Ids	KEGG Compound Names	KEGG Compound Formula
FALSE	D-(-)-Quinic acid	C7 H12 O6	Full match	Full match	Full match	Full match	No results		192.063	5.374	6.61539e+09	15	10	2	4	Metabolic pathways;Biosynthesis of secondary metabolites;Other	No matches found	94.6	No matches found	No matches found	No matches found	No matches found	No matches found	No matches found	No matches found	Multiple matches found	No matches found	Multiple matches found	Multiple matches found	No matches found	Multiple matches found	No matches found	No matches found	94.4	DDA for preferred ion		1.07463e+09	4.20214e+09	4.34461e+09	5.8267e+09
	Checked	Pathway ID	Pathway Name	KEGG Compound Ids	KEGG Compound Names	KEGG Compound Formula
	TRUE	map01100	Metabolic pathways	C00296; C17691; C17694	Quinate; 2-epi-5-epi-Valiolone; 5-epi-Valiolone	C7 H12 O6; C7 H12 O6; C7 H12 O6
	TRUE	map01110	Biosynthesis of secondary metabolites	C17691; C17694	2-epi-5-epi-Valiolone; 5-epi-Valiolone	C7 H12 O6; C7 H12 O6
	TRUE	map00400	Phenylalanine, tyrosine and tryptophan biosynthesis	C00296	Quinate	C7 H12 O6
	TRUE	map00525	Acarbose and validamycin biosynthesis	C17691; C17694	2-epi-5-epi-Valiolone; 5-epi-Valiolone	C7 H12 O6; C7 H12 O6
FALSE	{(1S,5R)-3-[(4-Methyl-1H-imidazol-5-yl)methyl]-3,6-diazabicyclo[3.2.2]non-6-yl}(1-methyl-1H-pyrazol-4-yl)methanone	C17 H24 N6 O	Full match	No results	No results	Full match	No results		328.202	37.089	6.60769e+09	169	0	0	0		No matches found		No matches found	No matches found	No matches found	No matches found	No matches found	No matches found	No matches found	No matches found	No matches found	No matches found	No matches found	No matches found	No matches found	No matches found	No matches found		DDA for preferred ion		9.88453e+08			6.60769e+09
	Checked	Pathway ID	Pathway Name	KEGG Compound Ids	KEGG Compound Names	KEGG Compound Formula
FALSE	Citric acid	C6 H8 O7	Full match	Full match	Full match	Full match	No results		192.027	8.401	6.59346e+09	16	50	10	26	Metabolic pathways;Biosynthesis of secondary metabolites;Microbial metabolism in diverse environments;Biosynthesis of plant secondary metabolites;Biosynthesis of phenylpropanoids;Biosynthesis of amino acids;2-Oxocarboxylic acid metabolism;Biosynthesis of plant hormones;Biosynthesis of alkaloids derived from shikimate pathway;Other	No matches found	97.1	No matches found	Multiple matches found	No matches found	No matches found	No matches found	No matches found	Multiple matches found	Multiple matches found	No matches found	Multiple matches found	Multiple matches found	No matches found	Multiple matches found	No matches found	No matches found	90.2	DDA for preferred ion		9.8057e+08	6.35708e+09	5.22831e+09	4.7332e+09
	Checked	Pathway ID	Pathway Name	KEGG Compound Ids	KEGG Compound Names	KEGG Compound Formula
	TRUE	map01100	Metabolic pathways	C00158; C00311; C00679; C03921; C04575; C20889; C20896	Citrate; Isocitrate; 5-Dehydro-4-deoxy-D-glucarate; 2-Dehydro-3-deoxy-D-glucarate; (4R,5S)-4,5,6-Trihydroxy-2,3-dioxohexanoate; D-Galactaro-1,5-lactone; D-Galactaro-1,4-lactone	C6 H8 O7; C6 H8 O7; C6 H8 O7; C6 H8 O7; C6 H8 O7; C6 H8 O7; C6 H8 O7
	TRUE	map01110	Biosynthesis of secondary metabolites	C00158; C00311	Citrate; Isocitrate	C6 H8 O7; C6 H8 O7
	TRUE	map01120	Microbial metabolism in diverse environments	C00158; C00311	Citrate; Isocitrate	C6 H8 O7; C6 H8 O7
	TRUE	map01060	Biosynthesis of plant secondary metabolites	C00158; C00311	Citrate; Isocitrate	C6 H8 O7; C6 H8 O7
	TRUE	map01061	Biosynthesis of phenylpropanoids	C00158; C00311	Citrate; Isocitrate	C6 H8 O7; C6 H8 O7
	TRUE	map01230	Biosynthesis of amino acids	C00158; C00311	Citrate; Isocitrate	C6 H8 O7; C6 H8 O7
	TRUE	map01210	2-Oxocarboxylic acid metabolism	C00158; C00311	Citrate; Isocitrate	C6 H8 O7; C6 H8 O7
	TRUE	map01070	Biosynthesis of plant hormones	C00158; C00311	Citrate; Isocitrate	C6 H8 O7; C6 H8 O7
	TRUE	map01063	Biosynthesis of alkaloids derived from shikimate pathway	C00158; C00311	Citrate; Isocitrate	C6 H8 O7; C6 H8 O7
	TRUE	map01062	Biosynthesis of terpenoids and steroids	C00158; C00311	Citrate; Isocitrate	C6 H8 O7; C6 H8 O7
	TRUE	map01064	Biosynthesis of alkaloids derived from ornithine, lysine and nicotinic acid	C00158; C00311	Citrate; Isocitrate	C6 H8 O7; C6 H8 O7
	TRUE	map01200	Carbon metabolism	C00158; C00311	Citrate; Isocitrate	C6 H8 O7; C6 H8 O7
	TRUE	map00053	Ascorbate and aldarate metabolism	C00679; C03921; C04575; C20889; C20896	5-Dehydro-4-deoxy-D-glucarate; 2-Dehydro-3-deoxy-D-glucarate; (4R,5S)-4,5,6-Trihydroxy-2,3-dioxohexanoate; D-Galactaro-1,5-lactone; D-Galactaro-1,4-lactone	C6 H8 O7; C6 H8 O7; C6 H8 O7; C6 H8 O7; C6 H8 O7
	TRUE	map00997	Biosynthesis of various secondary metabolites - part 3	C00158	Citrate	C6 H8 O7
	TRUE	map01066	Biosynthesis of alkaloids derived from terpenoid and polyketide	C00158; C00311	Citrate; Isocitrate	C6 H8 O7; C6 H8 O7
	TRUE	map00040	Pentose and glucuronate interconversions	C04575	(4R,5S)-4,5,6-Trihydroxy-2,3-dioxohexanoate	C6 H8 O7
	TRUE	map02020	Two-component system	C00158	Citrate	C6 H8 O7
	TRUE	map05230	Central carbon metabolism in cancer	C00158; C00311	Citrate; Isocitrate	C6 H8 O7; C6 H8 O7
	TRUE	map00630	Glyoxylate and dicarboxylate metabolism	C00158; C00311	Citrate; Isocitrate	C6 H8 O7; C6 H8 O7
	TRUE	map01065	Biosynthesis of alkaloids derived from histidine and purine	C00158; C00311	Citrate; Isocitrate	C6 H8 O7; C6 H8 O7
	TRUE	map00720	Carbon fixation pathways in prokaryotes	C00158; C00311	Citrate; Isocitrate	C6 H8 O7; C6 H8 O7
	TRUE	map00250	Alanine, aspartate and glutamate metabolism	C00158	Citrate	C6 H8 O7
	TRUE	map04742	Taste transduction	C00158	Citrate	C6 H8 O7
	TRUE	map01053	Biosynthesis of siderophore group nonribosomal peptides	C00158	Citrate	C6 H8 O7
	TRUE	map04922	Glucagon signaling pathway	C00158; C00311	Citrate; Isocitrate	C6 H8 O7; C6 H8 O7
	TRUE	map00020	Citrate cycle (TCA cycle)	C00158; C00311	Citrate; Isocitrate	C6 H8 O7; C6 H8 O7
FALSE	Carvone	C10 H14 O	Full match	Full match	Partial match	Not the top hit	No results		150.105	36.326	6.53326e+09	55	6	9	8	Metabolic pathways;Biosynthesis of secondary metabolites;Microbial metabolism in diverse environments;Degradation of aromatic compounds;Biosynthesis of various secondary metabolites - part 1;Other	No matches found	90.2	No matches found	No matches found	No matches found	No matches found	No matches found	No matches found	No matches found	No matches found	No matches found	No matches found	Multiple matches found	No matches found	No matches found	No matches found	No matches found	84.6	DDA for preferred ion		1.99219e+09	5.44006e+09	3.23159e+09	3.065e+09
	Checked	Pathway ID	Pathway Name	KEGG Compound Ids	KEGG Compound Names	KEGG Compound Formula
	TRUE	map01100	Metabolic pathways	C06576	p-Cumic alcohol	C10 H14 O
	TRUE	map01110	Biosynthesis of secondary metabolites	C01767; C02485; C11383; C18025; C20944	(-)-Carvone; (-)-Isopiperitenone; (+)-(S)-Carvone; (+)-Menthofuran; Ipsdienone	C10 H14 O; C10 H14 O; C10 H14 O; C10 H14 O; C10 H14 O
	TRUE	map01120	Microbial metabolism in diverse environments	C06576	p-Cumic alcohol	C10 H14 O
	TRUE	map01220	Degradation of aromatic compounds	C06576	p-Cumic alcohol	C10 H14 O
	TRUE	map00999	Biosynthesis of various secondary metabolites - part 1	C17062	Safranal	C10 H14 O
	TRUE	map00622	Xylene degradation	C06576	p-Cumic alcohol	C10 H14 O
	TRUE	map00902	Monoterpenoid biosynthesis	C01767; C02485; C11383; C18025; C20944	(-)-Carvone; (-)-Isopiperitenone; (+)-(S)-Carvone; (+)-Menthofuran; Ipsdienone	C10 H14 O; C10 H14 O; C10 H14 O; C10 H14 O; C10 H14 O
	TRUE	map00903	Limonene and pinene degradation	C01767; C02576; C09884; C11383; C11939	(-)-Carvone; Perillyl aldehyde; Pinocarvone; (+)-(S)-Carvone; Myrtenal	C10 H14 O; C10 H14 O; C10 H14 O; C10 H14 O; C10 H14 O
FALSE	Safflomin C	C30 H30 O14	Not the top hit	No results	No results	Partial match	Full match		614.164	23.432	6.47902e+09	2	0	0	0		Single match found		No matches found	No matches found	No matches found	No matches found	No matches found	No matches found	No matches found	No matches found	No matches found	No matches found	No matches found	No matches found	No matches found	No matches found	No matches found		DDA for preferred ion		1.17988e+09	5.13161e+09	5.04459e+07	3.46132e+09
	Checked	Pathway ID	Pathway Name	KEGG Compound Ids	KEGG Compound Names	KEGG Compound Formula
FALSE	Juglalin	C20 H18 O10	Full match	Full match	Full match	Not the top hit	Not the top hit		418.091	24.685	6.43931e+09	13	89	3	0		Multiple matches found	97.3	No matches found	No matches found	Multiple matches found	No matches found	No matches found	No matches found	Multiple matches found	Multiple matches found	No matches found	Multiple matches found	No matches found	No matches found	Multiple matches found	No matches found	Multiple matches found	82.7	DDA for preferred ion				2.60869e+09	8.06958e+07
	Checked	Pathway ID	Pathway Name	KEGG Compound Ids	KEGG Compound Names	KEGG Compound Formula
FALSE	AM9662500	C14 H12 O	Full match	No results	No results	Full match	No results		196.089	32.305	6.31332e+09	23	0	0	0		No matches found		No matches found	No matches found	No matches found	No matches found	No matches found	No matches found	No matches found	No matches found	No matches found	No matches found	No matches found	No matches found	No matches found	No matches found	No matches found		DDA for preferred ion		1.23743e+09	3.48907e+09	2.9961e+09	5.0624e+08
	Checked	Pathway ID	Pathway Name	KEGG Compound Ids	KEGG Compound Names	KEGG Compound Formula
FALSE	1,4-dihydroxyheptadec-16-en-2-yl acetate	C19 H36 O4	No match	Invalid mass	Invalid mass	No match	No results		350.246	34.705	6.18898e+09	30	4	4	1	Steroid hormone biosynthesis	No matches found	68.7	No matches found	No matches found	No matches found	No matches found	No matches found	No matches found	No matches found	No matches found	No matches found	Multiple matches found	No matches found	No matches found	No matches found	No matches found	No matches found	67.2	DDA for preferred ion		9.66026e+08	5.11384e+09	3.98174e+09	3.214e+09
	Checked	Pathway ID	Pathway Name	KEGG Compound Ids	KEGG Compound Names	KEGG Compound Formula
	TRUE	map00140	Steroid hormone biosynthesis	C05476; C05483	Tetrahydrocorticosterone; 3alpha,20alpha,21-Trihydroxy-5beta-pregnan-11-one	C21 H34 O4; C21 H34 O4
FALSE	(2S,3S,4S,5R,6S)-6-{[5,7-dihydroxy-2-(4-hydroxyphenyl)-4-oxo-4H-chromen-3-yl]oxy}-3,4,5-trihydroxyoxane-2-carboxylic acid	C21 H18 O12	Full match	Full match	Full match	Not the top hit	Not the top hit		462.08	22.962	6.13763e+09	16	63	6	1	Flavone and flavonol biosynthesis	Multiple matches found	87.1	No matches found	No matches found	No matches found	Multiple matches found	No matches found	No matches found	Multiple matches found	No matches found	Multiple matches found	Multiple matches found	Multiple matches found	Multiple matches found	No matches found	Multiple matches found	No matches found	86.3	DDA for preferred ion				6.13763e+09	2.21052e+08
	Checked	Pathway ID	Pathway Name	KEGG Compound Ids	KEGG Compound Names	KEGG Compound Formula
	TRUE	map00944	Flavone and flavonol biosynthesis	C03515	Luteolin 7-O-glucuronide	C21 H18 O12
FALSE		C16 H18 N10 O4	Full match	No results	No results	No match	No results		414.153	23.427	6.13024e+09	116	0	0	0		No matches found		No matches found	No matches found	No matches found	No matches found	No matches found	No matches found	No matches found	No matches found	No matches found	No matches found	No matches found	No matches found	No matches found	No matches found	No matches found		DDA for preferred ion		7.62265e+08	5.05728e+09	9.05086e+08	3.41532e+09
	Checked	Pathway ID	Pathway Name	KEGG Compound Ids	KEGG Compound Names	KEGG Compound Formula
FALSE	L-Glutathione (reduced)	C10 H17 N3 O6 S	No results	Full match	Full match	Full match	No results		307.084	7.308	6.10715e+09	101	6	3	8	Metabolic pathways;ABC transporters;Other	No matches found	92.6	No matches found	Multiple matches found	No matches found	No matches found	No matches found	No matches found	No matches found	No matches found	No matches found	Multiple matches found	No matches found	No matches found	No matches found	No matches found	No matches found	91.3	DDA for preferred ion		2.64825e+09	2.18974e+09	3.96592e+09	3.47981e+09
	Checked	Pathway ID	Pathway Name	KEGG Compound Ids	KEGG Compound Names	KEGG Compound Formula
	TRUE	map01100	Metabolic pathways	C00051	Glutathione	C10 H17 N3 O6 S
	TRUE	map02010	ABC transporters	C00051	Glutathione	C10 H17 N3 O6 S
	TRUE	map01057	Biosynthesis of type II polyketide products	C12392	Stealthin C	C18 H13 N O4
	TRUE	map04976	Bile secretion	C00051	Glutathione	C10 H17 N3 O6 S
	TRUE	map00270	Cysteine and methionine metabolism	C00051	Glutathione	C10 H17 N3 O6 S
	TRUE	map00480	Glutathione metabolism	C00051	Glutathione	C10 H17 N3 O6 S
	TRUE	map04216	Ferroptosis	C00051	Glutathione	C10 H17 N3 O6 S
	TRUE	map04918	Thyroid hormone synthesis	C00051	Glutathione	C10 H17 N3 O6 S
FALSE	(+)-Boronolide	C18 H26 O8	Full match	No results	No results	Not the top hit	No results		370.164	20.918	6.00784e+09	100	0	0	0		No matches found		No matches found	No matches found	No matches found	No matches found	No matches found	No matches found	No matches found	No matches found	No matches found	No matches found	No matches found	No matches found	No matches found	No matches found	No matches found		DDA for preferred ion		3.81704e+09	4.08325e+09		3.8821e+09
	Checked	Pathway ID	Pathway Name	KEGG Compound Ids	KEGG Compound Names	KEGG Compound Formula
FALSE	7-Hydroxy-4a,6a,7-trimethyltetradecahydroindeno[4,5-h]isochromen-2(1H)-one	C19 H30 O3	Full match	No results	No results	Full match	No results		306.22	36.581	5.95804e+09	69	0	0	0		No matches found		No matches found	No matches found	No matches found	No matches found	No matches found	No matches found	No matches found	No matches found	No matches found	No matches found	No matches found	No matches found	No matches found	No matches found	No matches found		DDA for preferred ion		8.83843e+08	5.95804e+09	5.09328e+09	3.913e+09
	Checked	Pathway ID	Pathway Name	KEGG Compound Ids	KEGG Compound Names	KEGG Compound Formula
FALSE	(2S)-3-(beta-D-Glucopyranosyloxy)-2-hydroxypropyl (2Z,9Z)-2,9-octadecadienoate	C27 H48 O9	Full match	No results	No results	Not the top hit	No results		516.331	37.382	5.95698e+09	21	0	0	0		No matches found		No matches found	No matches found	No matches found	No matches found	No matches found	No matches found	No matches found	No matches found	No matches found	No matches found	No matches found	No matches found	No matches found	No matches found	No matches found		DDA for preferred ion		1.59995e+09	2.26753e+09		2.20873e+09
	Checked	Pathway ID	Pathway Name	KEGG Compound Ids	KEGG Compound Names	KEGG Compound Formula
FALSE	4-{3-[(3,4-dihydroxyphenyl)methyl]-2-methylbutyl}benzene-1,2-diol	C18 H22 O4	Not the top hit	Full match	Not the top hit	Not the top hit	No results		302.152	33.939	5.8938e+09	145	4	2	0		No matches found	60	No matches found	No matches found	No matches found	No matches found	No matches found	No matches found	Single match found	No matches found	Single match found	No matches found	Multiple matches found	No matches found	No matches found	No matches found	No matches found	76.3	DDA for other ion		6.61308e+07	1.59624e+07		1.8503e+09
	Checked	Pathway ID	Pathway Name	KEGG Compound Ids	KEGG Compound Names	KEGG Compound Formula
FALSE			No results	No results	No results	No results	No results		1280.26	17.059	5.71542e+09	0	0	0	0		No matches found		No matches found	No matches found	No matches found	No matches found	No matches found	No matches found	No matches found	No matches found	No matches found	No matches found	No matches found	No matches found	No matches found	No matches found	No matches found		DDA for other ion					5.66348e+09
	Checked	Pathway ID	Pathway Name	KEGG Compound Ids	KEGG Compound Names	KEGG Compound Formula
FALSE		C22 H28 N8 O10	Full match	No results	No results	No match	No results		564.191	6.264	5.70575e+09	1	0	0	0		No matches found		No matches found	No matches found	No matches found	No matches found	No matches found	No matches found	No matches found	No matches found	No matches found	No matches found	No matches found	No matches found	No matches found	No matches found	No matches found		DDA for preferred ion		2.88433e+09			3.96538e+09
	Checked	Pathway ID	Pathway Name	KEGG Compound Ids	KEGG Compound Names	KEGG Compound Formula
FALSE	NCGC00168965-02_C21H32O11_beta-D-Glucopyranoside, 3-(4-hydroxyphenyl)-1-methylpropyl 6-O-[(2S,3R,4R)-tetrahydro-3,4-dihydroxy-4-(hydroxymethyl)-2-furanyl]-	C21 H32 O11	Invalid mass	No results	Invalid mass	Invalid mass	No results		482.173	21.456	5.69081e+09	28	6	0	0		No matches found	53.3	No matches found	No matches found	No matches found	No matches found	No matches found	No matches found	No matches found	No matches found	Multiple matches found	No matches found	No matches found	No matches found	No matches found	No matches found	No matches found		DDA for preferred ion		1.64023e+09	1.89894e+08	1.83404e+09	1.21822e+09
	Checked	Pathway ID	Pathway Name	KEGG Compound Ids	KEGG Compound Names	KEGG Compound Formula
FALSE	Tetranor-12(S)-HETE	C16 H26 O3	No match	Invalid mass	Invalid mass	No match	No results		288.17	34.215	5.67841e+09	57	4	4	0		No matches found	62.4	No matches found	No matches found	No matches found	No matches found	No matches found	No matches found	Multiple matches found	No matches found	Multiple matches found	No matches found	No matches found	No matches found	No matches found	No matches found	No matches found	82.5	DDA for preferred ion		5.67841e+09
	Checked	Pathway ID	Pathway Name	KEGG Compound Ids	KEGG Compound Names	KEGG Compound Formula
FALSE	(-)-Caryophyllene oxide	C15 H24 O	Full match	Full match	Invalid mass	Partial match	No results		220.183	37.437	5.67126e+09	114	4	4	4	Biosynthesis of secondary metabolites;Other	No matches found	85.5	No matches found	No matches found	No matches found	No matches found	No matches found	No matches found	Multiple matches found	No matches found	Multiple matches found	No matches found	No matches found	No matches found	No matches found	No matches found	No matches found	95.9	DDA for preferred ion		1.67142e+08	8.08344e+07	4.89356e+08
	Checked	Pathway ID	Pathway Name	KEGG Compound Ids	KEGG Compound Names	KEGG Compound Formula
	TRUE	map01110	Biosynthesis of secondary metabolites	C03461; C17953; C17955; C19676; C19711	2-trans,6-trans-Farnesal; (5S)-Albaflavenol; (5R)-Albaflavenol; Germacra-1(10),4,11(13)-trien-12-ol; Solavetivol	C15 H24 O; C15 H24 O; C15 H24 O; C15 H24 O; C15 H24 O
	TRUE	map00981	Insect hormone biosynthesis	C03461	2-trans,6-trans-Farnesal	C15 H24 O
	TRUE	map00909	Sesquiterpenoid and triterpenoid biosynthesis	C03461; C17953; C17955; C19676; C19711	2-trans,6-trans-Farnesal; (5S)-Albaflavenol; (5R)-Albaflavenol; Germacra-1(10),4,11(13)-trien-12-ol; Solavetivol	C15 H24 O; C15 H24 O; C15 H24 O; C15 H24 O; C15 H24 O
	TRUE	map00900	Terpenoid backbone biosynthesis	C03461	2-trans,6-trans-Farnesal	C15 H24 O
FALSE		C29 H40 N4 O16	Full match	No results	No results	No match	No results		700.244	20.922	5.67063e+09	3	0	0	0		No matches found		No matches found	No matches found	No matches found	No matches found	No matches found	No matches found	No matches found	No matches found	No matches found	No matches found	No matches found	No matches found	No matches found	No matches found	No matches found		DDA for preferred ion		5.61784e+07	2.93785e+08	5.67063e+09
	Checked	Pathway ID	Pathway Name	KEGG Compound Ids	KEGG Compound Names	KEGG Compound Formula
FALSE		C45 H40 N4 O20	Full match	No results	No results	No results	No results		956.224	23.06	5.63795e+09	0	0	0	0		No matches found		No matches found	No matches found	No matches found	No matches found	No matches found	No matches found	No matches found	No matches found	No matches found	No matches found	No matches found	No matches found	No matches found	No matches found	No matches found		DDA for preferred ion		2.04948e+09	4.54311e+09	3.12952e+08	1.23832e+09
	Checked	Pathway ID	Pathway Name	KEGG Compound Ids	KEGG Compound Names	KEGG Compound Formula
FALSE		C21 H26 N2 O11	Full match	No results	No results	No match	No results		482.154	16.94	5.6315e+09	123	0	0	0		No matches found		No matches found	No matches found	No matches found	No matches found	No matches found	No matches found	No matches found	No matches found	No matches found	No matches found	No matches found	No matches found	No matches found	No matches found	No matches found		DDA for preferred ion		2.71599e+09	3.99703e+09	1.50715e+09	1.59491e+09
	Checked	Pathway ID	Pathway Name	KEGG Compound Ids	KEGG Compound Names	KEGG Compound Formula
FALSE	Quercetin	C15 H10 O7	Full match	Full match	Full match	Full match	Not the top hit		302.043	21.438	5.59979e+09	22	165	26	5	Metabolic pathways;Biosynthesis of secondary metabolites;Flavonoid biosynthesis;Flavone and flavonol biosynthesis;Other	Multiple matches found	88.4	No matches found	No matches found	No matches found	Multiple matches found	No matches found	No matches found	Multiple matches found	No matches found	Multiple matches found	Multiple matches found	Multiple matches found	Multiple matches found	No matches found	Multiple matches found	No matches found	82.4	DDA for preferred ion		5.71988e+08	1.09289e+09		5.59979e+09
	Checked	Pathway ID	Pathway Name	KEGG Compound Ids	KEGG Compound Names	KEGG Compound Formula
	TRUE	map01100	Metabolic pathways	C00389	Quercetin	C15 H10 O7
	TRUE	map01110	Biosynthesis of secondary metabolites	C00389	Quercetin	C15 H10 O7
	TRUE	map00941	Flavonoid biosynthesis	C00389; C10192	Quercetin; Tricetin	C15 H10 O7; C15 H10 O7
	TRUE	map00944	Flavone and flavonol biosynthesis	C00389	Quercetin	C15 H10 O7
	TRUE	map04152	AMPK signaling pathway	C00389	Quercetin	C15 H10 O7
FALSE			No results	No results	No results	No results	No results		163.977	39.565	5.54624e+09	0	0	0	0		No matches found		No matches found	No matches found	No matches found	No matches found	No matches found	No matches found	No matches found	No matches found	No matches found	No matches found	No matches found	No matches found	No matches found	No matches found	No matches found		DDA for preferred ion			4.54941e+09	4.69143e+09	5.54624e+09
	Checked	Pathway ID	Pathway Name	KEGG Compound Ids	KEGG Compound Names	KEGG Compound Formula
FALSE	3,5-Dihydroxy-2-(4-hydroxyphenyl)-4-oxo-3,4-dihydro-2H-chromen-7-yl hexopyranoside	C21 H22 O11	Full match	Full match	Full match	Partial match	Not the top hit		450.117	18.07	5.51375e+09	32	55	2	1	Flavonoid biosynthesis	Multiple matches found	64.7	No matches found	No matches found	Multiple matches found	No matches found	No matches found	No matches found	Multiple matches found	Multiple matches found	No matches found	Multiple matches found	Multiple matches found	No matches found	Multiple matches found	No matches found	Multiple matches found	88.9	DDA for preferred ion			7.79069e+07	4.9372e+09	1.89777e+09
	Checked	Pathway ID	Pathway Name	KEGG Compound Ids	KEGG Compound Names	KEGG Compound Formula
	TRUE	map00941	Flavonoid biosynthesis	C16408	2',3,4,4',6'-Peptahydroxychalcone 4'-O-glucoside	C21 H22 O11
FALSE	({5-[4-(Diphenylmethoxy)butyl]-5,6,7,8-tetrahydro-1-naphthalenyl}oxy)acetic acid	C29 H32 O4	Full match	No results	No results	Not the top hit	No results		444.228	34.612	5.48694e+09	127	0	0	0		No matches found		No matches found	No matches found	No matches found	No matches found	No matches found	No matches found	No matches found	No matches found	No matches found	No matches found	No matches found	No matches found	No matches found	No matches found	No matches found		DDA for preferred ion		2.44199e+08	3.65218e+09	5.48694e+09	1.87183e+09
	Checked	Pathway ID	Pathway Name	KEGG Compound Ids	KEGG Compound Names	KEGG Compound Formula
FALSE	13(S)-HOTrE	C18 H30 O3	No results	Full match	No results	Not the top hit	No results		294.22	35.66	5.43973e+09	48	0	4	5	Metabolic pathways;Biosynthesis of secondary metabolites;Biosynthesis of plant hormones;Other	No matches found		No matches found	No matches found	No matches found	No matches found	No matches found	No matches found	No matches found	No matches found	No matches found	No matches found	No matches found	No matches found	No matches found	No matches found	No matches found	81.3	DDA for preferred ion					1.20791e+09
	Checked	Pathway ID	Pathway Name	KEGG Compound Ids	KEGG Compound Names	KEGG Compound Formula
	TRUE	map01100	Metabolic pathways	C04780	8-[(1R,2R)-3-Oxo-2-{(Z)-pent-2-enyl}cyclopentyl]octanoate	C18 H30 O3
	TRUE	map01110	Biosynthesis of secondary metabolites	C04780	8-[(1R,2R)-3-Oxo-2-{(Z)-pent-2-enyl}cyclopentyl]octanoate	C18 H30 O3
	TRUE	map01070	Biosynthesis of plant hormones	C04780	8-[(1R,2R)-3-Oxo-2-{(Z)-pent-2-enyl}cyclopentyl]octanoate	C18 H30 O3
	TRUE	map00592	alpha-Linolenic acid metabolism	C04780; C16316; C16326; C16342; C16346	8-[(1R,2R)-3-Oxo-2-{(Z)-pent-2-enyl}cyclopentyl]octanoate; 13(S)-HOT; 9(S)-HOT; 2(R)-HOT; 17-Hydroxylinolenic acid	C18 H30 O3; C18 H30 O3; C18 H30 O3; C18 H30 O3; C18 H30 O3
	TRUE	map00591	Linoleic acid metabolism	C14765; C14766	13-OxoODE; 9-OxoODE	C18 H30 O3; C18 H30 O3
FALSE	1-Linoleoyl glycerol	C21 H38 O4	Full match	Full match	Full match	Full match	No results		354.277	39.072	5.39566e+09	31	2	3	0		No matches found	54.1	No matches found	No matches found	No matches found	No matches found	No matches found	No matches found	No matches found	No matches found	No matches found	Multiple matches found	No matches found	No matches found	No matches found	No matches found	No matches found	91.5	DDA for preferred ion		2.91258e+09	2.71528e+09	9.67392e+08	3.97177e+09
	Checked	Pathway ID	Pathway Name	KEGG Compound Ids	KEGG Compound Names	KEGG Compound Formula
FALSE	Asparagine	C4 H8 N2 O3	No results	Full match	Full match	No results	No results		132.053	4.589	5.37833e+09	0	2	1	0		No matches found	96	No matches found	No matches found	No matches found	No matches found	No matches found	No matches found	Single match found	Single match found	No matches found	No matches found	No matches found	No matches found	No matches found	No matches found	No matches found	84	DDA for preferred ion		2.57334e+09	2.41787e+09	5.37833e+09	3.65023e+09
	Checked	Pathway ID	Pathway Name	KEGG Compound Ids	KEGG Compound Names	KEGG Compound Formula
FALSE	1-alpha-linolenoyl-sn-glycerol	C21 H36 O4	Full match	No results	No results	Not the top hit	No results		352.262	34.597	5.34988e+09	61	0	0	0		No matches found		No matches found	No matches found	No matches found	No matches found	No matches found	No matches found	No matches found	No matches found	No matches found	No matches found	No matches found	No matches found	No matches found	No matches found	No matches found		DDA for preferred ion		5.48468e+08	2.72253e+09	2.94254e+09	1.85375e+09
	Checked	Pathway ID	Pathway Name	KEGG Compound Ids	KEGG Compound Names	KEGG Compound Formula
FALSE	2,4-dihydroxyheptadec-16-en-1-yl acetate	C19 H36 O4	No match	Invalid mass	Invalid mass	No match	No results		350.246	33.849	5.32074e+09	115	6	4	1	Steroid hormone biosynthesis	No matches found	79.3	No matches found	No matches found	No matches found	No matches found	No matches found	No matches found	Multiple matches found	No matches found	No matches found	Multiple matches found	No matches found	No matches found	No matches found	No matches found	No matches found	72.9	DDA for preferred ion		4.32751e+08	4.92591e+09	5.32074e+09	3.26785e+09
	Checked	Pathway ID	Pathway Name	KEGG Compound Ids	KEGG Compound Names	KEGG Compound Formula
	TRUE	map00140	Steroid hormone biosynthesis	C05476; C05483	Tetrahydrocorticosterone; 3alpha,20alpha,21-Trihydroxy-5beta-pregnan-11-one	C21 H34 O4; C21 H34 O4
FALSE		C27 H31 N O18	Full match	No results	No results	No match	No results		657.155	23.906	5.22662e+09	3	0	0	0		No matches found		No matches found	No matches found	No matches found	No matches found	No matches found	No matches found	No matches found	No matches found	No matches found	No matches found	No matches found	No matches found	No matches found	No matches found	No matches found		DDA for preferred ion		2.52797e+08	8.9577e+08	5.22662e+09	1.93625e+09
	Checked	Pathway ID	Pathway Name	KEGG Compound Ids	KEGG Compound Names	KEGG Compound Formula
FALSE			No results	No results	No results	No results	No results		148.005	39.847	5.16638e+09	0	0	0	0		No matches found		No matches found	No matches found	No matches found	No matches found	No matches found	No matches found	No matches found	No matches found	No matches found	No matches found	No matches found	No matches found	No matches found	No matches found	No matches found		DDA for preferred ion
	Checked	Pathway ID	Pathway Name	KEGG Compound Ids	KEGG Compound Names	KEGG Compound Formula
FALSE	NP-014175	C20 H28 O3	No match	Invalid mass	Invalid mass	No match	No results		316.202	36.051	5.14226e+09	69	36	38	0		No matches found	70.3	No matches found	No matches found	No matches found	No matches found	No matches found	No matches found	Multiple matches found	No matches found	Multiple matches found	No matches found	Multiple matches found	No matches found	No matches found	No matches found	No matches found	69.8	DDA for preferred ion			4.66141e+09
	Checked	Pathway ID	Pathway Name	KEGG Compound Ids	KEGG Compound Names	KEGG Compound Formula
FALSE		C15 H40 N10 O14	Full match	No results	No results	No match	No results		584.272	26.25	5.11045e+09	27	0	0	0		No matches found		No matches found	No matches found	No matches found	No matches found	No matches found	No matches found	No matches found	No matches found	No matches found	No matches found	No matches found	No matches found	No matches found	No matches found	No matches found		DDA for preferred ion
	Checked	Pathway ID	Pathway Name	KEGG Compound Ids	KEGG Compound Names	KEGG Compound Formula
FALSE	Quercetin 3-glucoside-7-glucuronide	C27 H28 O18	Full match	No results	No results	No match	Full match		640.128	17.062	5.05499e+09	3	0	0	0		Multiple matches found		No matches found	No matches found	No matches found	No matches found	No matches found	No matches found	No matches found	No matches found	No matches found	No matches found	No matches found	No matches found	No matches found	No matches found	No matches found		DDA for preferred ion		9.45082e+08	2.81889e+09		4.95459e+09
	Checked	Pathway ID	Pathway Name	KEGG Compound Ids	KEGG Compound Names	KEGG Compound Formula
FALSE	Quercetin-3-O-β-D-glucose-7-O-β-D-gentiobioside 槲皮素-3-O-β-D-葡萄糖-7-O-β-D-龙胆双糖苷	C33 H40 O22	Full match	No results	Full match	Partial match	Partial match		788.202	15.48	5.03195e+09	7	6	0	1	Flavone and flavonol biosynthesis	Multiple matches found	74.2	No matches found	No matches found	No matches found	No matches found	No matches found	No matches found	Multiple matches found	Multiple matches found	No matches found	No matches found	Multiple matches found	No matches found	No matches found	No matches found	No matches found		DDA for preferred ion		8.03382e+08	2.18841e+09		5.02508e+09
	Checked	Pathway ID	Pathway Name	KEGG Compound Ids	KEGG Compound Names	KEGG Compound Formula
	TRUE	map00944	Flavone and flavonol biosynthesis	C12668	Quercetin 3-O-beta-D-glucosyl-(1->2)-beta-D-glucosyl-(1->2)-beta-D-glucoside	C33 H40 O22
FALSE	(3R,5R)-7-[(1S,2S,8S,8aR)-2-methyl-8-[(2-methylbutanoyl)oxy]-1,2,6,7,8,8a-hexahydronaphthalen-1-yl]-3,5-dihydroxyheptanoic acid	C23 H36 O6	No match	Invalid mass	No results	No match	No results		358.212	34.723	5.02693e+09	82	0	6	0		No matches found		No matches found	No matches found	No matches found	No matches found	No matches found	No matches found	No matches found	No matches found	No matches found	No matches found	No matches found	No matches found	No matches found	No matches found	No matches found	72.4	DDA for other ion
	Checked	Pathway ID	Pathway Name	KEGG Compound Ids	KEGG Compound Names	KEGG Compound Formula
FALSE	7-(2-Ethoxyethyl)-1,3-dimethyl-8-[(4-methyl-1-piperazinyl)methyl]-3,7-dihydro-1H-purine-2,6-dione	C17 H28 N6 O3	Full match	No results	No results	Full match	No results		364.223	35.475	5.01037e+09	6	0	0	1	Steroid hormone biosynthesis	No matches found		No matches found	No matches found	No matches found	No matches found	No matches found	No matches found	No matches found	No matches found	No matches found	No matches found	No matches found	No matches found	No matches found	No matches found	No matches found		DDA for preferred ion		4.56817e+08	2.92978e+09	1.8092e+09	9.23715e+08
	Checked	Pathway ID	Pathway Name	KEGG Compound Ids	KEGG Compound Names	KEGG Compound Formula
	TRUE	map00140	Steroid hormone biosynthesis	C05470; C05471; C05474; C05489	Tetrahydrocortisone; 11beta,17alpha,21-Trihydroxy-5beta-pregnane-3,20-dione; 3alpha,11beta,21-Trihydroxy-20-oxo-5beta-pregnan-18-al; 11beta,17alpha,21-Trihydroxypregnenolone	C21 H32 O5; C21 H32 O5; C21 H32 O5; C21 H32 O5
FALSE		C21 H26 N2 O11	Full match	No results	No results	No match	No results		482.154	15.982	4.99549e+09	123	0	0	0		No matches found		No matches found	No matches found	No matches found	No matches found	No matches found	No matches found	No matches found	No matches found	No matches found	No matches found	No matches found	No matches found	No matches found	No matches found	No matches found		DDA for preferred ion		2.04627e+09	3.41866e+09	1.41129e+09	1.76601e+09
	Checked	Pathway ID	Pathway Name	KEGG Compound Ids	KEGG Compound Names	KEGG Compound Formula
FALSE			No results	No results	No results	No results	No results		1248.27	17.628	4.94955e+09	0	0	0	0		No matches found		No matches found	No matches found	No matches found	No matches found	No matches found	No matches found	No matches found	No matches found	No matches found	No matches found	No matches found	No matches found	No matches found	No matches found	No matches found		DDA for other ion
	Checked	Pathway ID	Pathway Name	KEGG Compound Ids	KEGG Compound Names	KEGG Compound Formula
FALSE	(2S,3S,4S,5R,6S)-6-{[5,7-dihydroxy-2-(4-hydroxyphenyl)-4-oxo-4H-chromen-3-yl]oxy}-3,4,5-trihydroxyoxane-2-carboxylic acid	C21 H18 O12	Full match	Full match	Full match	Not the top hit	Not the top hit		462.08	17.754	4.91979e+09	16	63	6	1	Flavone and flavonol biosynthesis	Multiple matches found	87.5	No matches found	No matches found	No matches found	Multiple matches found	No matches found	No matches found	Multiple matches found	No matches found	Multiple matches found	Multiple matches found	Multiple matches found	Multiple matches found	No matches found	Multiple matches found	No matches found	85.6	DDA for preferred ion			6.84868e+07	4.91979e+09	4.31726e+08
	Checked	Pathway ID	Pathway Name	KEGG Compound Ids	KEGG Compound Names	KEGG Compound Formula
	TRUE	map00944	Flavone and flavonol biosynthesis	C03515	Luteolin 7-O-glucuronide	C21 H18 O12
FALSE	1806732	C21 H38 O6	Full match	No results	No results	Full match	No results		386.267	34.56	4.88978e+09	75	0	0	3	Metabolic pathways;Biosynthesis of secondary metabolites;Other	No matches found		No matches found	No matches found	No matches found	No matches found	No matches found	No matches found	No matches found	No matches found	No matches found	No matches found	No matches found	No matches found	No matches found	No matches found	No matches found		DDA for preferred ion			3.19985e+09	2.25956e+09	2.36226e+09
	Checked	Pathway ID	Pathway Name	KEGG Compound Ids	KEGG Compound Names	KEGG Compound Formula
	TRUE	map01100	Metabolic pathways	C03240	6-Deoxyerythronolide B	C21 H38 O6
	TRUE	map01110	Biosynthesis of secondary metabolites	C03240	6-Deoxyerythronolide B	C21 H38 O6
	TRUE	map00522	Biosynthesis of 12-, 14- and 16-membered macrolides	C03240	6-Deoxyerythronolide B	C21 H38 O6
FALSE	tetranor-12(R)-HETE	C16 H26 O3	No match	Invalid mass	Invalid mass	No match	No results		248.178	34.218	4.83436e+09	48	5	6	0		No matches found	61.5	No matches found	No matches found	No matches found	No matches found	No matches found	No matches found	Multiple matches found	No matches found	Multiple matches found	No matches found	No matches found	No matches found	No matches found	No matches found	No matches found	83.7	DDA for preferred ion		4.83436e+09
	Checked	Pathway ID	Pathway Name	KEGG Compound Ids	KEGG Compound Names	KEGG Compound Formula
FALSE	Butyl benzoate	C11 H14 O2	Full match	Full match	No results	Not the top hit	No results		178.099	36.324	4.81204e+09	94	0	3	4	Metabolic pathways;Biosynthesis of secondary metabolites;Phenylpropanoid biosynthesis;Ubiquinone and other terpenoid-quinone biosynthesis	No matches found		No matches found	No matches found	No matches found	No matches found	No matches found	No matches found	No matches found	No matches found	No matches found	No matches found	No matches found	No matches found	No matches found	No matches found	No matches found	79.7	DDA for preferred ion		1.7059e+09	3.83602e+09	2.71257e+09	2.61316e+09
	Checked	Pathway ID	Pathway Name	KEGG Compound Ids	KEGG Compound Names	KEGG Compound Formula
	TRUE	map01100	Metabolic pathways	C17551	2-Polyprenyl-6-hydroxyphenol	C16 H22 N O2
	TRUE	map01110	Biosynthesis of secondary metabolites	C17551	2-Polyprenyl-6-hydroxyphenol	C16 H22 N O2
	TRUE	map00940	Phenylpropanoid biosynthesis	C10454; C10478	Methyleugenol; Methylisoeugenol	C11 H14 O2; C11 H14 O2
	TRUE	map00130	Ubiquinone and other terpenoid-quinone biosynthesis	C17551	2-Polyprenyl-6-hydroxyphenol	C16 H22 N O2
FALSE		C22 H17 N5 O10	Full match	No results	No results	No match	No results		511.097	24.066	4.79991e+09	43	0	0	0		No matches found		No matches found	No matches found	No matches found	No matches found	No matches found	No matches found	No matches found	No matches found	No matches found	No matches found	No matches found	No matches found	No matches found	No matches found	No matches found		DDA for preferred ion		3.11031e+07	4.379e+07	3.09042e+09
	Checked	Pathway ID	Pathway Name	KEGG Compound Ids	KEGG Compound Names	KEGG Compound Formula
FALSE	DL-Norleucine	C6 H13 N O2	Full match	Full match	Full match	Not the top hit	No results		131.095	9.674	4.79228e+09	50	129	15	21	Metabolic pathways;Biosynthesis of secondary metabolites;Microbial metabolism in diverse environments;Biosynthesis of plant secondary metabolites;Biosynthesis of amino acids;2-Oxocarboxylic acid metabolism;ABC transporters;Other	No matches found	94.6	No matches found	Multiple matches found	No matches found	No matches found	No matches found	No matches found	Multiple matches found	No matches found	Multiple matches found	No matches found	Multiple matches found	Multiple matches found	No matches found	No matches found	No matches found	87.6	DDA for preferred ion		1.8352e+09	2.44477e+09	3.86528e+09	2.16228e+09
	Checked	Pathway ID	Pathway Name	KEGG Compound Ids	KEGG Compound Names	KEGG Compound Formula
	TRUE	map01100	Metabolic pathways	C00123; C00407; C02378	L-Leucine; L-Isoleucine; 6-Aminohexanoate	C6 H13 N O2; C6 H13 N O2; C6 H13 N O2
	TRUE	map01110	Biosynthesis of secondary metabolites	C00123; C00407	L-Leucine; L-Isoleucine	C6 H13 N O2; C6 H13 N O2
	TRUE	map01120	Microbial metabolism in diverse environments	C02378; C20988	6-Aminohexanoate; [N-(6-Aminohexanoyl)]n	C6 H13 N O2; C6 H13 N2 O2
	TRUE	map01060	Biosynthesis of plant secondary metabolites	C00123; C00407	L-Leucine; L-Isoleucine	C6 H13 N O2; C6 H13 N O2
	TRUE	map01230	Biosynthesis of amino acids	C00123; C00407	L-Leucine; L-Isoleucine	C6 H13 N O2; C6 H13 N O2
	TRUE	map01210	2-Oxocarboxylic acid metabolism	C00123; C00407	L-Leucine; L-Isoleucine	C6 H13 N O2; C6 H13 N O2
	TRUE	map02010	ABC transporters	C00123; C00407	L-Leucine; L-Isoleucine	C6 H13 N O2; C6 H13 N O2
	TRUE	map01064	Biosynthesis of alkaloids derived from ornithine, lysine and nicotinic acid	C00407	L-Isoleucine	C6 H13 N O2
	TRUE	map00960	Tropane, piperidine and pyridine alkaloid biosynthesis	C00407	L-Isoleucine	C6 H13 N O2
	TRUE	map05230	Central carbon metabolism in cancer	C00123; C00407	L-Leucine; L-Isoleucine	C6 H13 N O2; C6 H13 N O2
	TRUE	map00460	Cyanoamino acid metabolism	C00407	L-Isoleucine	C6 H13 N O2
	TRUE	map01065	Biosynthesis of alkaloids derived from histidine and purine	C00123	L-Leucine	C6 H13 N O2
	TRUE	map00290	Valine, leucine and isoleucine biosynthesis	C00123; C00407	L-Leucine; L-Isoleucine	C6 H13 N O2; C6 H13 N O2
	TRUE	map00966	Glucosinolate biosynthesis	C00123; C00407	L-Leucine; L-Isoleucine	C6 H13 N O2; C6 H13 N O2
	TRUE	map04974	Protein digestion and absorption	C00123; C00407	L-Leucine; L-Isoleucine	C6 H13 N O2; C6 H13 N O2
	TRUE	map00970	Aminoacyl-tRNA biosynthesis	C00123; C00407	L-Leucine; L-Isoleucine	C6 H13 N O2; C6 H13 N O2
	TRUE	map00930	Caprolactam degradation	C02378; C20988	6-Aminohexanoate; [N-(6-Aminohexanoyl)]n	C6 H13 N O2; C6 H13 N2 O2
	TRUE	map04978	Mineral absorption	C00123; C00407	L-Leucine; L-Isoleucine	C6 H13 N O2; C6 H13 N O2
	TRUE	map00280	Valine, leucine and isoleucine degradation	C00123; C00407	L-Leucine; L-Isoleucine	C6 H13 N O2; C6 H13 N O2
	TRUE	map04150	mTOR signaling pathway	C00123	L-Leucine	C6 H13 N O2
	TRUE	map05131	Shigellosis	C00123; C00407	L-Leucine; L-Isoleucine	C6 H13 N O2; C6 H13 N O2
FALSE	N1-cyclohexyl-2-[{2-[(4-chlorophenyl)thio]acetyl}(methyl)amino]benzamide	C22 H25 Cl N2 O2 S	No match	Invalid mass	No results	No match	No results		438.114	22.547	4.77062e+09	2	0	2	0		No matches found		No matches found	No matches found	No matches found	No matches found	No matches found	No matches found	No matches found	No matches found	No matches found	No matches found	No matches found	No matches found	No matches found	No matches found	No matches found	63.2	DDA for preferred ion		7.70334e+08	1.36953e+09	4.32119e+09	5.51742e+08
	Checked	Pathway ID	Pathway Name	KEGG Compound Ids	KEGG Compound Names	KEGG Compound Formula
FALSE	vistusertib	C25 H30 N6 O3	Full match	No results	No results	Full match	No results		462.239	36.346	4.75689e+09	91	0	0	0		No matches found		No matches found	No matches found	No matches found	No matches found	No matches found	No matches found	No matches found	No matches found	No matches found	No matches found	No matches found	No matches found	No matches found	No matches found	No matches found		DDA for preferred ion		1.90254e+08	1.66409e+09	1.40793e+09	9.3922e+08
	Checked	Pathway ID	Pathway Name	KEGG Compound Ids	KEGG Compound Names	KEGG Compound Formula
FALSE		C55 H72 N4 O7	Full match	No results	No results	No match	No results		900.541	36.328	4.70797e+09	1	0	0	0		No matches found		No matches found	No matches found	No matches found	No matches found	No matches found	No matches found	No matches found	No matches found	No matches found	No matches found	No matches found	No matches found	No matches found	No matches found	No matches found		DDA for preferred ion
	Checked	Pathway ID	Pathway Name	KEGG Compound Ids	KEGG Compound Names	KEGG Compound Formula
FALSE		C17 H32 O10	Full match	No results	No results	No match	No results		396.2	21.958	4.69675e+09	5	0	0	0		No matches found		No matches found	No matches found	No matches found	No matches found	No matches found	No matches found	No matches found	No matches found	No matches found	No matches found	No matches found	No matches found	No matches found	No matches found	No matches found		DDA for preferred ion		2.08622e+09	3.2839e+09	1.41134e+09	4.69675e+09
	Checked	Pathway ID	Pathway Name	KEGG Compound Ids	KEGG Compound Names	KEGG Compound Formula
FALSE	DL-Norleucine	C6 H13 N O2	Full match	Full match	Full match	Not the top hit	No results		131.095	10.198	4.67491e+09	50	129	15	21	Metabolic pathways;Biosynthesis of secondary metabolites;Microbial metabolism in diverse environments;Biosynthesis of plant secondary metabolites;Biosynthesis of amino acids;2-Oxocarboxylic acid metabolism;ABC transporters;Other	No matches found	93.8	No matches found	Multiple matches found	No matches found	No matches found	No matches found	No matches found	Multiple matches found	No matches found	Multiple matches found	No matches found	Multiple matches found	Multiple matches found	No matches found	No matches found	No matches found	86.8	DDA for preferred ion		1.58684e+09	1.8097e+09	2.61597e+09	1.57034e+09
	Checked	Pathway ID	Pathway Name	KEGG Compound Ids	KEGG Compound Names	KEGG Compound Formula
	TRUE	map01100	Metabolic pathways	C00123; C00407; C02378	L-Leucine; L-Isoleucine; 6-Aminohexanoate	C6 H13 N O2; C6 H13 N O2; C6 H13 N O2
	TRUE	map01110	Biosynthesis of secondary metabolites	C00123; C00407	L-Leucine; L-Isoleucine	C6 H13 N O2; C6 H13 N O2
	TRUE	map01120	Microbial metabolism in diverse environments	C02378; C20988	6-Aminohexanoate; [N-(6-Aminohexanoyl)]n	C6 H13 N O2; C6 H13 N2 O2
	TRUE	map01060	Biosynthesis of plant secondary metabolites	C00123; C00407	L-Leucine; L-Isoleucine	C6 H13 N O2; C6 H13 N O2
	TRUE	map01230	Biosynthesis of amino acids	C00123; C00407	L-Leucine; L-Isoleucine	C6 H13 N O2; C6 H13 N O2
	TRUE	map01210	2-Oxocarboxylic acid metabolism	C00123; C00407	L-Leucine; L-Isoleucine	C6 H13 N O2; C6 H13 N O2
	TRUE	map02010	ABC transporters	C00123; C00407	L-Leucine; L-Isoleucine	C6 H13 N O2; C6 H13 N O2
	TRUE	map01064	Biosynthesis of alkaloids derived from ornithine, lysine and nicotinic acid	C00407	L-Isoleucine	C6 H13 N O2
	TRUE	map00960	Tropane, piperidine and pyridine alkaloid biosynthesis	C00407	L-Isoleucine	C6 H13 N O2
	TRUE	map05230	Central carbon metabolism in cancer	C00123; C00407	L-Leucine; L-Isoleucine	C6 H13 N O2; C6 H13 N O2
	TRUE	map00460	Cyanoamino acid metabolism	C00407	L-Isoleucine	C6 H13 N O2
	TRUE	map01065	Biosynthesis of alkaloids derived from histidine and purine	C00123	L-Leucine	C6 H13 N O2
	TRUE	map00290	Valine, leucine and isoleucine biosynthesis	C00123; C00407	L-Leucine; L-Isoleucine	C6 H13 N O2; C6 H13 N O2
	TRUE	map00966	Glucosinolate biosynthesis	C00123; C00407	L-Leucine; L-Isoleucine	C6 H13 N O2; C6 H13 N O2
	TRUE	map04974	Protein digestion and absorption	C00123; C00407	L-Leucine; L-Isoleucine	C6 H13 N O2; C6 H13 N O2
	TRUE	map00970	Aminoacyl-tRNA biosynthesis	C00123; C00407	L-Leucine; L-Isoleucine	C6 H13 N O2; C6 H13 N O2
	TRUE	map00930	Caprolactam degradation	C02378; C20988	6-Aminohexanoate; [N-(6-Aminohexanoyl)]n	C6 H13 N O2; C6 H13 N2 O2
	TRUE	map04978	Mineral absorption	C00123; C00407	L-Leucine; L-Isoleucine	C6 H13 N O2; C6 H13 N O2
	TRUE	map00280	Valine, leucine and isoleucine degradation	C00123; C00407	L-Leucine; L-Isoleucine	C6 H13 N O2; C6 H13 N O2
	TRUE	map04150	mTOR signaling pathway	C00123	L-Leucine	C6 H13 N O2
	TRUE	map05131	Shigellosis	C00123; C00407	L-Leucine; L-Isoleucine	C6 H13 N O2; C6 H13 N O2
FALSE	NP-016386	C16 H26 O4	No match	Invalid mass	Invalid mass	No match	No results		264.173	35.844	4.61905e+09	57	9	12	2	Biosynthesis of secondary metabolites;Other	No matches found	55.7	No matches found	No matches found	No matches found	No matches found	No matches found	No matches found	Multiple matches found	No matches found	Multiple matches found	No matches found	No matches found	No matches found	No matches found	No matches found	No matches found	68.5	DDA for preferred ion
	Checked	Pathway ID	Pathway Name	KEGG Compound Ids	KEGG Compound Names	KEGG Compound Formula
	TRUE	map01110	Biosynthesis of secondary metabolites	C17747	5-Hydroxy-1-(4-hydroxyphenyl)-3-decanone	C16 H24 O3
	TRUE	map00945	Stilbenoid, diarylheptanoid and gingerol biosynthesis	C17747	5-Hydroxy-1-(4-hydroxyphenyl)-3-decanone	C16 H24 O3
FALSE	1,2-dihydroxyheptadec-16-yn-4-yl acetate	C19 H34 O4	No match	Invalid mass	Unused	No match	No results		348.23	33.826	4.61415e+09	111	9	4	1	Steroid hormone biosynthesis	No matches found	73.9	No matches found	No matches found	No matches found	No matches found	No matches found	No matches found	Multiple matches found	No matches found	Multiple matches found	Multiple matches found	No matches found	No matches found	No matches found	No matches found	No matches found	71	DDA for preferred ion		4.91847e+08		3.63391e+09	3.39511e+09
	Checked	Pathway ID	Pathway Name	KEGG Compound Ids	KEGG Compound Names	KEGG Compound Formula
	TRUE	map00140	Steroid hormone biosynthesis	C05475; C05478; C05487	11beta,21-Dihydroxy-5beta-pregnane-3,20-dione; 3alpha,21-Dihydroxy-5beta-pregnane-11,20-dione; 17alpha,21-Dihydroxypregnenolone	C21 H32 O4; C21 H32 O4; C21 H32 O4
FALSE	Adenine	C5 H5 N5	Full match	Full match	Full match	Partial match	No results		135.055	6.968	4.57271e+09	8	35	5	3	Metabolic pathways;Other	No matches found	93.2	No matches found	Multiple matches found	No matches found	No matches found	No matches found	No matches found	Multiple matches found	No matches found	Multiple matches found	Multiple matches found	Multiple matches found	Multiple matches found	No matches found	No matches found	No matches found	90.3	DDA for preferred ion		5.89559e+08	1.09455e+09	2.58045e+09	5.97529e+08
	Checked	Pathway ID	Pathway Name	KEGG Compound Ids	KEGG Compound Names	KEGG Compound Formula
	TRUE	map01100	Metabolic pathways	C00147	Adenine	C5 H5 N5
	TRUE	map00230	Purine metabolism	C00147	Adenine	C5 H5 N5
	TRUE	map00908	Zeatin biosynthesis	C00147	Adenine	C5 H5 N5
FALSE	(3R,5R)-7-[(1S,2S,8S,8aR)-2-methyl-8-[(2-methylbutanoyl)oxy]-1,2,6,7,8,8a-hexahydronaphthalen-1-yl]-3,5-dihydroxyheptanoic acid	C23 H36 O6	Unused	Invalid mass	No results	No match	No results		390.239	34.716	4.54694e+09	9	0	6	1	Other	No matches found		No matches found	No matches found	No matches found	No matches found	No matches found	No matches found	No matches found	No matches found	No matches found	No matches found	No matches found	No matches found	No matches found	No matches found	No matches found	72.1	DDA for preferred ion		9.13626e+08	4.54694e+09	3.23404e+09	2.67253e+09
	Checked	Pathway ID	Pathway Name	KEGG Compound Ids	KEGG Compound Names	KEGG Compound Formula
	TRUE	map07024	HMG-CoA reductase inhibitors	C13963	Mevastatin	C23 H34 O5
FALSE	N,N'-1,4-Phenylenebis[2-(butylamino)acetamide]	C18 H30 N4 O2	No results	No results	No results	Full match	No results		334.237	38.1	4.41016e+09	73	0	0	0		No matches found		No matches found	No matches found	No matches found	No matches found	No matches found	No matches found	No matches found	No matches found	No matches found	No matches found	No matches found	No matches found	No matches found	No matches found	No matches found		DDA for preferred ion		2.32545e+09	2.27701e+09	1.85953e+09	2.70408e+09
	Checked	Pathway ID	Pathway Name	KEGG Compound Ids	KEGG Compound Names	KEGG Compound Formula
FALSE	Diethylpyrocarbonate	C6 H10 O5	Full match	No results	No results	Full match	No results		162.053	4.957	4.40965e+09	38	0	0	9	Metabolic pathways;Biosynthesis of secondary metabolites;Microbial metabolism in diverse environments;Other	No matches found		No matches found	No matches found	No matches found	No matches found	No matches found	No matches found	No matches found	No matches found	No matches found	No matches found	No matches found	No matches found	No matches found	No matches found	No matches found		DDA for preferred ion		1.92367e+09	2.94494e+09	2.25149e+09	1.9151e+09
	Checked	Pathway ID	Pathway Name	KEGG Compound Ids	KEGG Compound Names	KEGG Compound Formula
	TRUE	map01100	Metabolic pathways	C02991; C03827; C03979; C18028	L-Rhamnono-1,4-lactone; 2-Dehydro-3-deoxy-L-fuconate; 2-Dehydro-3-deoxy-L-rhamnonate; L-Fucono-1,5-lactone	C6 H10 O5; C6 H10 O5; C6 H10 O5; C6 H10 O5
	TRUE	map01110	Biosynthesis of secondary metabolites	C17209	2-Deoxy-scyllo-inosose	C6 H10 O5
	TRUE	map01120	Microbial metabolism in diverse environments	C02991; C03652; C03827; C03979; C16390; C18028	L-Rhamnono-1,4-lactone; (2R,3S)-2,3-Dimethylmalate; 2-Dehydro-3-deoxy-L-fuconate; 2-Dehydro-3-deoxy-L-rhamnonate; (S)-2-(Hydroxymethyl)glutarate; L-Fucono-1,5-lactone	C6 H10 O5; C6 H10 O5; C6 H10 O5; C6 H10 O5; C6 H10 O5; C6 H10 O5
	TRUE	map00760	Nicotinate and nicotinamide metabolism	C03652; C16390	(2R,3S)-2,3-Dimethylmalate; (S)-2-(Hydroxymethyl)glutarate	C6 H10 O5; C6 H10 O5
	TRUE	map00630	Glyoxylate and dicarboxylate metabolism	C01989	3-Ethylmalate	C6 H10 O5
	TRUE	map00524	Neomycin, kanamycin and gentamicin biosynthesis	C17209	2-Deoxy-scyllo-inosose	C6 H10 O5
	TRUE	map00770	Pantothenate and CoA biosynthesis	C01088	(R)-3,3-Dimethylmalate	C6 H10 O5
	TRUE	map00051	Fructose and mannose metabolism	C02991; C03827; C03979; C18028	L-Rhamnono-1,4-lactone; 2-Dehydro-3-deoxy-L-fuconate; 2-Dehydro-3-deoxy-L-rhamnonate; L-Fucono-1,5-lactone	C6 H10 O5; C6 H10 O5; C6 H10 O5; C6 H10 O5
	TRUE	map00620	Pyruvate metabolism	C02488	(R)-2-Ethylmalate	C6 H10 O5
FALSE	Safflomin C	C30 H30 O14	Not the top hit	No results	No results	Partial match	Full match		614.164	23.724	4.40548e+09	2	0	0	0		Single match found		No matches found	No matches found	No matches found	No matches found	No matches found	No matches found	No matches found	No matches found	No matches found	No matches found	No matches found	No matches found	No matches found	No matches found	No matches found		DDA for preferred ion			1.00079e+09		6.40994e+08
	Checked	Pathway ID	Pathway Name	KEGG Compound Ids	KEGG Compound Names	KEGG Compound Formula
FALSE	(+/-)12(13)-DiHOME	C18 H34 O4	No match	Invalid mass	No match	No match	No results		296.236	35.802	4.37201e+09	40	2	16	4	Metabolic pathways;Other	No matches found	75.9	No matches found	No matches found	No matches found	No matches found	No matches found	No matches found	No matches found	No matches found	No matches found	Multiple matches found	No matches found	No matches found	No matches found	No matches found	No matches found	94.4	DDA for preferred ion		1.85011e+09	3.52914e+09	2.93473e+09	1.57604e+09
	Checked	Pathway ID	Pathway Name	KEGG Compound Ids	KEGG Compound Names	KEGG Compound Formula
	TRUE	map01100	Metabolic pathways	C14825; C14826	9(10)-EpOME; 12(13)-EpOME	C18 H32 O3; C18 H32 O3
	TRUE	map00591	Linoleic acid metabolism	C14762; C14767; C14825; C14826	13(S)-HODE; 9(S)-HODE; 9(10)-EpOME; 12(13)-EpOME	C18 H32 O3; C18 H32 O3; C18 H32 O3; C18 H32 O3
	TRUE	map00073	Cutin, suberine and wax biosynthesis	C19617	18-Oxooleate	C18 H32 O3
	TRUE	map03320	PPAR signaling pathway	C14762; C14767	13(S)-HODE; 9(S)-HODE	C18 H32 O3; C18 H32 O3
FALSE	Dibenzofuran	C12 H8 O	Full match	No results	No results	Full match	No results		168.058	32.306	4.36207e+09	4	0	0	4	Metabolic pathways;Microbial metabolism in diverse environments;Degradation of aromatic compounds;Other	No matches found		No matches found	No matches found	No matches found	No matches found	No matches found	No matches found	No matches found	No matches found	No matches found	No matches found	No matches found	No matches found	No matches found	No matches found	No matches found		DDA for preferred ion		8.66435e+08	3.15201e+09	2.76697e+09	1.37295e+09
	Checked	Pathway ID	Pathway Name	KEGG Compound Ids	KEGG Compound Names	KEGG Compound Formula
	TRUE	map01100	Metabolic pathways	C07729	Dibenzofuran	C12 H8 O
	TRUE	map01120	Microbial metabolism in diverse environments	C07729	Dibenzofuran	C12 H8 O
	TRUE	map01220	Degradation of aromatic compounds	C07729	Dibenzofuran	C12 H8 O
	TRUE	map00621	Dioxin degradation	C07729	Dibenzofuran	C12 H8 O
FALSE	1,3,5-Heptatriynyl-benzene	C13 H8	Full match	No results	No results	Full match	No results		164.063	33.443	4.34088e+09	1	0	0	0		No matches found		No matches found	No matches found	No matches found	No matches found	No matches found	No matches found	No matches found	No matches found	No matches found	No matches found	No matches found	No matches found	No matches found	No matches found	No matches found		DDA for preferred ion		3.4589e+08		1.10875e+09	1.30199e+09
	Checked	Pathway ID	Pathway Name	KEGG Compound Ids	KEGG Compound Names	KEGG Compound Formula
FALSE	13(S)-HOTrE	C18 H30 O3	Full match	Full match	No results	Not the top hit	No results		294.22	35.11	4.30243e+09	49	0	2	5	Metabolic pathways;Biosynthesis of secondary metabolites;Biosynthesis of plant hormones;Other	No matches found		No matches found	No matches found	No matches found	No matches found	No matches found	No matches found	No matches found	No matches found	No matches found	No matches found	No matches found	No matches found	No matches found	No matches found	No matches found	73.5	DDA for preferred ion		8.32841e+08	3.38633e+09	3.53261e+09	1.33669e+09
	Checked	Pathway ID	Pathway Name	KEGG Compound Ids	KEGG Compound Names	KEGG Compound Formula
	TRUE	map01100	Metabolic pathways	C04780	8-[(1R,2R)-3-Oxo-2-{(Z)-pent-2-enyl}cyclopentyl]octanoate	C18 H30 O3
	TRUE	map01110	Biosynthesis of secondary metabolites	C04780	8-[(1R,2R)-3-Oxo-2-{(Z)-pent-2-enyl}cyclopentyl]octanoate	C18 H30 O3
	TRUE	map01070	Biosynthesis of plant hormones	C04780	8-[(1R,2R)-3-Oxo-2-{(Z)-pent-2-enyl}cyclopentyl]octanoate	C18 H30 O3
	TRUE	map00592	alpha-Linolenic acid metabolism	C04780; C16316; C16326; C16342; C16346	8-[(1R,2R)-3-Oxo-2-{(Z)-pent-2-enyl}cyclopentyl]octanoate; 13(S)-HOT; 9(S)-HOT; 2(R)-HOT; 17-Hydroxylinolenic acid	C18 H30 O3; C18 H30 O3; C18 H30 O3; C18 H30 O3; C18 H30 O3
	TRUE	map00591	Linoleic acid metabolism	C14765; C14766	13-OxoODE; 9-OxoODE	C18 H30 O3; C18 H30 O3
FALSE		C48 H50 O26	Full match	No results	No results	No results	No results		1042.26	24.012	4.27088e+09	0	0	0	0		No matches found		No matches found	No matches found	No matches found	No matches found	No matches found	No matches found	No matches found	No matches found	No matches found	No matches found	No matches found	No matches found	No matches found	No matches found	No matches found		DDA for preferred ion			1.99211e+07	4.27088e+09	4.92038e+08
	Checked	Pathway ID	Pathway Name	KEGG Compound Ids	KEGG Compound Names	KEGG Compound Formula
FALSE			No results	No results	No results	No results	No results		100.001	4.038	4.26532e+09	0	0	0	0		No matches found		No matches found	No matches found	No matches found	No matches found	No matches found	No matches found	No matches found	No matches found	No matches found	No matches found	No matches found	No matches found	No matches found	No matches found	No matches found		DDA for preferred ion		1.87056e+09	3.44335e+09	3.78429e+09	2.85333e+09
	Checked	Pathway ID	Pathway Name	KEGG Compound Ids	KEGG Compound Names	KEGG Compound Formula
FALSE			No results	No results	No results	No results	No results		118.012	4.037	4.24377e+09	0	0	0	0		No matches found		No matches found	No matches found	No matches found	No matches found	No matches found	No matches found	No matches found	No matches found	No matches found	No matches found	No matches found	No matches found	No matches found	No matches found	No matches found		DDA for preferred ion		1.93252e+09	3.37896e+09	3.81571e+09	2.86898e+09
	Checked	Pathway ID	Pathway Name	KEGG Compound Ids	KEGG Compound Names	KEGG Compound Formula
FALSE	Kaempferol	C15 H10 O6	Full match	Full match	Full match	Full match	Not the top hit		286.048	17.744	4.21943e+09	54	251	19	6	Metabolic pathways;Biosynthesis of secondary metabolites;Flavonoid biosynthesis;Biosynthesis of phenylpropanoids;Flavone and flavonol biosynthesis;Other	Multiple matches found	95.3	No matches found	Multiple matches found	No matches found	Multiple matches found	No matches found	No matches found	Multiple matches found	No matches found	Multiple matches found	Multiple matches found	Multiple matches found	Multiple matches found	No matches found	Multiple matches found	No matches found	94.3	DDA for preferred ion			4.26751e+07	4.21943e+09	2.45534e+08
	Checked	Pathway ID	Pathway Name	KEGG Compound Ids	KEGG Compound Names	KEGG Compound Formula
	TRUE	map01100	Metabolic pathways	C01514; C05903	Luteolin; Kaempferol	C15 H10 O6; C15 H10 O6
	TRUE	map01110	Biosynthesis of secondary metabolites	C01514; C05903	Luteolin; Kaempferol	C15 H10 O6; C15 H10 O6
	TRUE	map00941	Flavonoid biosynthesis	C01514; C05903	Luteolin; Kaempferol	C15 H10 O6; C15 H10 O6
	TRUE	map01061	Biosynthesis of phenylpropanoids	C05903	Kaempferol	C15 H10 O6
	TRUE	map00944	Flavone and flavonol biosynthesis	C01514; C05903	Luteolin; Kaempferol	C15 H10 O6; C15 H10 O6
	TRUE	map00943	Isoflavonoid biosynthesis	C12134	2'-Hydroxygenistein	C15 H10 O6
FALSE	NP-020535	C16 H22 O4	No match	Invalid mass	No results	No match	No results		260.139	33.671	4.20781e+09	24	0	2	0		No matches found		No matches found	No matches found	No matches found	No matches found	No matches found	No matches found	No matches found	No matches found	No matches found	No matches found	No matches found	No matches found	No matches found	No matches found	No matches found	65.9	DDA for preferred ion		5.3696e+08
	Checked	Pathway ID	Pathway Name	KEGG Compound Ids	KEGG Compound Names	KEGG Compound Formula
FALSE	NP-005297	C21 H32 O5	No match	Invalid mass	Invalid mass	No match	No results		346.212	35.236	4.2045e+09	88	22	4	0		No matches found	72.2	No matches found	No matches found	No matches found	Multiple matches found	No matches found	No matches found	Multiple matches found	No matches found	Multiple matches found	No matches found	No matches found	No matches found	No matches found	Multiple matches found	No matches found	70.7	DDA for preferred ion		4.14087e+08	3.98461e+09	4.2045e+09	2.17972e+09
	Checked	Pathway ID	Pathway Name	KEGG Compound Ids	KEGG Compound Names	KEGG Compound Formula
FALSE	19-Nortestosterone	C18 H26 O2	Full match	Full match	Not the top hit	Full match	No results		274.194	36.58	4.17382e+09	54	18	4	0		No matches found	87.6	No matches found	No matches found	No matches found	No matches found	No matches found	No matches found	Multiple matches found	No matches found	Multiple matches found	No matches found	No matches found	Multiple matches found	No matches found	No matches found	No matches found	88.8	DDA for preferred ion			6.84548e+08	7.37234e+08	9.10126e+08
	Checked	Pathway ID	Pathway Name	KEGG Compound Ids	KEGG Compound Names	KEGG Compound Formula
FALSE	1-(3,5-Dihydroxyphenyl)-12-hydroxy-2-tridecanyl acetate	C21 H34 O5	No match	Invalid mass	Invalid mass	No match	No results		388.223	33.853	4.17105e+09	18	3	6	0		No matches found	57	No matches found	No matches found	No matches found	No matches found	No matches found	No matches found	No matches found	No matches found	No matches found	Multiple matches found	No matches found	No matches found	No matches found	No matches found	No matches found	76.5	DDA for preferred ion		4.46482e+08	2.49976e+09	2.95208e+09	3.01799e+09
	Checked	Pathway ID	Pathway Name	KEGG Compound Ids	KEGG Compound Names	KEGG Compound Formula
FALSE	Anguvetin	C24 H24 O5	Not the top hit	No results	No results	Not the top hit	Full match		392.161	28.64	4.14183e+09	84	0	0	0		Multiple matches found		No matches found	No matches found	No matches found	No matches found	No matches found	No matches found	No matches found	No matches found	No matches found	No matches found	No matches found	No matches found	No matches found	No matches found	No matches found		DDA for preferred ion		1.05696e+08	1.44164e+09	4.14183e+09	9.3972e+08
	Checked	Pathway ID	Pathway Name	KEGG Compound Ids	KEGG Compound Names	KEGG Compound Formula
FALSE		C19 H28 O9	Full match	No results	No results	No match	No results		400.174	28.031	4.11391e+09	56	0	0	0		No matches found		No matches found	No matches found	No matches found	No matches found	No matches found	No matches found	No matches found	No matches found	No matches found	No matches found	No matches found	No matches found	No matches found	No matches found	No matches found		DDA for preferred ion		1.04181e+09			2.40189e+09
	Checked	Pathway ID	Pathway Name	KEGG Compound Ids	KEGG Compound Names	KEGG Compound Formula
FALSE	Maritimetin 6- (6"-acetylglucoside)	C23 H22 O12	Not the top hit	No results	No results	Partial match	Full match		490.112	24.431	4.10343e+09	7	0	0	0		Multiple matches found		No matches found	No matches found	No matches found	No matches found	No matches found	No matches found	No matches found	No matches found	No matches found	No matches found	No matches found	No matches found	No matches found	No matches found	No matches found		DDA for preferred ion		2.69459e+07	5.29241e+07	1.54802e+09	1.07068e+08
	Checked	Pathway ID	Pathway Name	KEGG Compound Ids	KEGG Compound Names	KEGG Compound Formula
FALSE		C14 H26 O12	Full match	No results	No results	No match	No results		386.143	5.553	4.09423e+09	6	0	0	0		No matches found		No matches found	No matches found	No matches found	No matches found	No matches found	No matches found	No matches found	No matches found	No matches found	No matches found	No matches found	No matches found	No matches found	No matches found	No matches found		DDA for preferred ion		2.68069e+09	2.83717e+09	1.37873e+09	1.79457e+09
	Checked	Pathway ID	Pathway Name	KEGG Compound Ids	KEGG Compound Names	KEGG Compound Formula
FALSE	vistusertib	C25 H30 N6 O3	No results	No results	No results	Full match	No results		462.239	36.585	4.0905e+09	103	0	0	0		No matches found		No matches found	No matches found	No matches found	No matches found	No matches found	No matches found	No matches found	No matches found	No matches found	No matches found	No matches found	No matches found	No matches found	No matches found	No matches found		DDA for preferred ion
	Checked	Pathway ID	Pathway Name	KEGG Compound Ids	KEGG Compound Names	KEGG Compound Formula
FALSE			No results	No results	No results	No results	No results		1249.27	17.768	4.08617e+09	0	0	0	0		No matches found		No matches found	No matches found	No matches found	No matches found	No matches found	No matches found	No matches found	No matches found	No matches found	No matches found	No matches found	No matches found	No matches found	No matches found	No matches found		DDA for other ion				4.08617e+09	3.10081e+08
	Checked	Pathway ID	Pathway Name	KEGG Compound Ids	KEGG Compound Names	KEGG Compound Formula
FALSE	Eicosapentaenoic acid	C20 H30 O2	No match	Invalid mass	No results	No match	No results		308.235	37.44	4.07436e+09	53	0	3	0		No matches found		No matches found	No matches found	No matches found	No matches found	No matches found	No matches found	No matches found	No matches found	No matches found	No matches found	No matches found	No matches found	No matches found	No matches found	No matches found	64.5	DDA for preferred ion
	Checked	Pathway ID	Pathway Name	KEGG Compound Ids	KEGG Compound Names	KEGG Compound Formula
FALSE	4-Methoxychalcone	C16 H14 O2	Full match	Full match	Full match	Partial match	Partial match		238.099	33.966	4.07088e+09	74	3	2	0		Single match found	57.8	No matches found	No matches found	No matches found	No matches found	No matches found	No matches found	Multiple matches found	No matches found	Single match found	No matches found	No matches found	No matches found	No matches found	No matches found	No matches found	67.3	DDA for preferred ion		9.70156e+08	3.89299e+08	1.89175e+09	2.05314e+09
	Checked	Pathway ID	Pathway Name	KEGG Compound Ids	KEGG Compound Names	KEGG Compound Formula
FALSE	NP-002322	C18 H32 O4	No match	Invalid mass	Invalid mass	No match	No results		334.212	35.657	4.05433e+09	17	1	9	0		No matches found	51.9	No matches found	No matches found	No matches found	No matches found	No matches found	No matches found	No matches found	No matches found	No matches found	Single match found	No matches found	No matches found	No matches found	No matches found	No matches found	69.4	DDA for preferred ion		7.9685e+08	1.88234e+09	1.45308e+09	1.46486e+09
	Checked	Pathway ID	Pathway Name	KEGG Compound Ids	KEGG Compound Names	KEGG Compound Formula
FALSE	1,2-dihydroxyheptadec-16-yn-4-yl acetate	C19 H34 O4	No match	Invalid mass	Invalid mass	No match	No results		348.228	35.906	4.03827e+09	14	9	6	0		No matches found	66.4	No matches found	No matches found	No matches found	No matches found	No matches found	No matches found	Multiple matches found	No matches found	No matches found	Multiple matches found	No matches found	No matches found	No matches found	No matches found	No matches found	70.1	DDA for preferred ion				4.03827e+09	1.85863e+09
	Checked	Pathway ID	Pathway Name	KEGG Compound Ids	KEGG Compound Names	KEGG Compound Formula
FALSE	NP-014891	C11 H14 O3	No match	Invalid mass	No results	No match	No results		176.084	35.861	4.03133e+09	49	0	3	3	Microbial metabolism in diverse environments;Degradation of aromatic compounds;Other	No matches found		No matches found	No matches found	No matches found	No matches found	No matches found	No matches found	No matches found	No matches found	No matches found	No matches found	No matches found	No matches found	No matches found	No matches found	No matches found	69.7	DDA for preferred ion		1.03786e+09	2.18028e+09	1.81094e+09	1.96212e+09
	Checked	Pathway ID	Pathway Name	KEGG Compound Ids	KEGG Compound Names	KEGG Compound Formula
	TRUE	map01120	Microbial metabolism in diverse environments	C14083; C14102; C14111	cis-1,2-Dihydroxy-1,2-dihydro-8-methylnaphthalene; cis-1,2-Dihydroxy-1,2-dihydro-7-methylnaphthalene; 5,6,7,8-Tetrahydro-2-naphthoic acid	C11 H12 O2; C11 H12 O2; C11 H12 O2
	TRUE	map01220	Degradation of aromatic compounds	C14083	cis-1,2-Dihydroxy-1,2-dihydro-8-methylnaphthalene	C11 H12 O2
	TRUE	map00626	Naphthalene degradation	C14083; C14102; C14111	cis-1,2-Dihydroxy-1,2-dihydro-8-methylnaphthalene; cis-1,2-Dihydroxy-1,2-dihydro-7-methylnaphthalene; 5,6,7,8-Tetrahydro-2-naphthoic acid	C11 H12 O2; C11 H12 O2; C11 H12 O2
FALSE	1,4:3,6-Dianhydro-2-[(benzylcarbamoyl)amino]-2-deoxy-5-O-{[3-(trifluoromethyl)phenyl]carbamoyl}-D-glucitol	C22 H22 F3 N3 O5	No match	Invalid mass	No results	No match	No results		482.179	23.393	4.02168e+09	105	0	2	0		No matches found		No matches found	No matches found	No matches found	No matches found	No matches found	No matches found	No matches found	No matches found	No matches found	No matches found	No matches found	No matches found	No matches found	No matches found	No matches found	71.8	DDA for preferred ion		8.80448e+08	6.77539e+08	4.38143e+08	8.98637e+08
	Checked	Pathway ID	Pathway Name	KEGG Compound Ids	KEGG Compound Names	KEGG Compound Formula
FALSE	(5R,6R)-1,5-Dibenzyl-6-hydroxy-2,4-bis(4-hydroxy-3-methoxybenzyl)-1,2,4-triazepan-3-one	C34 H37 N3 O6	Full match	No results	No results	Full match	No results		583.269	25.757	3.94649e+09	18	0	0	2	Biosynthesis of secondary metabolites;Phenylpropanoid biosynthesis	No matches found		No matches found	No matches found	No matches found	No matches found	No matches found	No matches found	No matches found	No matches found	No matches found	No matches found	No matches found	No matches found	No matches found	No matches found	No matches found		DDA for preferred ion		1.60637e+09			1.64745e+09
	Checked	Pathway ID	Pathway Name	KEGG Compound Ids	KEGG Compound Names	KEGG Compound Formula
	TRUE	map01110	Biosynthesis of secondary metabolites	C18069	N1,N5,N10-Tricoumaroyl spermidine	C34 H37 N3 O6
	TRUE	map00940	Phenylpropanoid biosynthesis	C18069	N1,N5,N10-Tricoumaroyl spermidine	C34 H37 N3 O6
FALSE	Quercetin 3- (6"-malonylglucoside) -7-rhamnoside	C30 H32 O19	Full match	No results	No results	No match	Full match		696.154	20.192	3.93516e+09	2	0	0	0		Multiple matches found		No matches found	No matches found	No matches found	No matches found	No matches found	No matches found	No matches found	No matches found	No matches found	No matches found	No matches found	No matches found	No matches found	No matches found	No matches found		DDA for preferred ion			2.05188e+07	3.76364e+09	1.66386e+08
	Checked	Pathway ID	Pathway Name	KEGG Compound Ids	KEGG Compound Names	KEGG Compound Formula
FALSE	N-(4-Acetamidophenyl)-2-(1H-tetrazol-1-yl)benzamide	C16 H14 N6 O2	Full match	No results	No results	Full match	No results		322.118	34.358	3.79734e+09	37	0	0	1	Other	No matches found		No matches found	No matches found	No matches found	No matches found	No matches found	No matches found	No matches found	No matches found	No matches found	No matches found	No matches found	No matches found	No matches found	No matches found	No matches found		DDA for preferred ion		1.24011e+09	2.06631e+09
	Checked	Pathway ID	Pathway Name	KEGG Compound Ids	KEGG Compound Names	KEGG Compound Formula
	TRUE	map00770	Pantothenate and CoA biosynthesis	C04079	N-((R)-Pantothenoyl)-L-cysteine	C12 H22 N2 O6 S
FALSE	(2S,3S,4S,5R,6S)-6-{[5,7-dihydroxy-2-(4-hydroxyphenyl)-4-oxo-4H-chromen-3-yl]oxy}-3,4,5-trihydroxyoxane-2-carboxylic acid	C21 H18 O12	Full match	Full match	Full match	Not the top hit	Not the top hit		462.08	19.091	3.78596e+09	16	63	6	1	Flavone and flavonol biosynthesis	Multiple matches found	87.7	No matches found	No matches found	No matches found	Multiple matches found	No matches found	No matches found	Multiple matches found	No matches found	Multiple matches found	Multiple matches found	Multiple matches found	Multiple matches found	No matches found	Multiple matches found	No matches found	86.1	DDA for preferred ion				3.78596e+09	1.87093e+08
	Checked	Pathway ID	Pathway Name	KEGG Compound Ids	KEGG Compound Names	KEGG Compound Formula
	TRUE	map00944	Flavone and flavonol biosynthesis	C03515	Luteolin 7-O-glucuronide	C21 H18 O12
FALSE	Quercetin 3-rutinoside-7-glucuronide	C33 H38 O22	Full match	No results	No results	No results	Full match		786.186	16.468	3.66147e+09	0	0	0	0		Multiple matches found		No matches found	No matches found	No matches found	No matches found	No matches found	No matches found	No matches found	No matches found	No matches found	No matches found	No matches found	No matches found	No matches found	No matches found	No matches found		DDA for preferred ion		9.91142e+07	2.24598e+08		3.66147e+09
	Checked	Pathway ID	Pathway Name	KEGG Compound Ids	KEGG Compound Names	KEGG Compound Formula
FALSE	2-Methoxy-5-(5-{(2S)-1-[4-(trifluoromethoxy)benzyl]-2-pyrrolidinyl}-1,2,4-oxadiazol-3-yl)pyridine	C20 H19 F3 N4 O3	No match	Full match	No results	No match	No match		420.14	28.034	3.63768e+09	1	0	3	0		Multiple matches found		No matches found	No matches found	No matches found	No matches found	No matches found	No matches found	No matches found	No matches found	No matches found	No matches found	No matches found	No matches found	No matches found	No matches found	No matches found	68.8	DDA for preferred ion		8.32997e+08	2.26978e+09	2.02572e+09	1.66528e+09
	Checked	Pathway ID	Pathway Name	KEGG Compound Ids	KEGG Compound Names	KEGG Compound Formula
FALSE		C16 H21 N O9	Full match	No results	No results	No match	No results		371.122	14.761	3.63135e+09	27	0	0	0		No matches found		No matches found	No matches found	No matches found	No matches found	No matches found	No matches found	No matches found	No matches found	No matches found	No matches found	No matches found	No matches found	No matches found	No matches found	No matches found		DDA for preferred ion		8.06106e+08	1.04647e+09	1.03237e+09	3.80129e+08
	Checked	Pathway ID	Pathway Name	KEGG Compound Ids	KEGG Compound Names	KEGG Compound Formula
FALSE		C38 H48 O18	Full match	No results	No results	No results	No results		792.285	27.292	3.62223e+09	0	0	0	0		No matches found		No matches found	No matches found	No matches found	No matches found	No matches found	No matches found	No matches found	No matches found	No matches found	No matches found	No matches found	No matches found	No matches found	No matches found	No matches found		DDA for preferred ion		2.19697e+08	1.71049e+09	1.87748e+09	8.82029e+08
	Checked	Pathway ID	Pathway Name	KEGG Compound Ids	KEGG Compound Names	KEGG Compound Formula
FALSE	WAY-100,635	C25 H34 N4 O2	No results	No results	No results	Full match	No results		422.267	34.595	3.60856e+09	108	0	0	3	Metabolic pathways;Biosynthesis of secondary metabolites;Biosynthesis of various secondary metabolites - part 1	No matches found		No matches found	No matches found	No matches found	No matches found	No matches found	No matches found	No matches found	No matches found	No matches found	No matches found	No matches found	No matches found	No matches found	No matches found	No matches found		DDA for other ion
	Checked	Pathway ID	Pathway Name	KEGG Compound Ids	KEGG Compound Names	KEGG Compound Formula
	TRUE	map01100	Metabolic pathways	C21130	Lovastatin acid	C24 H38 O6
	TRUE	map01110	Biosynthesis of secondary metabolites	C21130	Lovastatin acid	C24 H38 O6
	TRUE	map00999	Biosynthesis of various secondary metabolites - part 1	C21130	Lovastatin acid	C24 H38 O6
FALSE	3-[4-methyl-1-(2-methylpropanoyl)-3-oxocyclohexyl]butanoic acid	C15 H24 O4	Full match	Full match	Full match	Not the top hit	No results		268.168	34.551	3.5738e+09	158	3	3	0		No matches found	52.8	No matches found	No matches found	No matches found	No matches found	No matches found	No matches found	No matches found	No matches found	No matches found	Multiple matches found	No matches found	No matches found	No matches found	No matches found	No matches found	66.5	DDA for preferred ion		4.60134e+08	2.32796e+09	2.0218e+09	1.96297e+09
	Checked	Pathway ID	Pathway Name	KEGG Compound Ids	KEGG Compound Names	KEGG Compound Formula
FALSE	1-(4,5-Dimethoxy-2-nitrobenzyl)-4-(4-nitrobenzyl)piperazine	C20 H24 N4 O6	Full match	No results	No results	Full match	No results		416.169	20.917	3.56868e+09	27	0	0	0		No matches found		No matches found	No matches found	No matches found	No matches found	No matches found	No matches found	No matches found	No matches found	No matches found	No matches found	No matches found	No matches found	No matches found	No matches found	No matches found		DDA for preferred ion				2.05161e+09
	Checked	Pathway ID	Pathway Name	KEGG Compound Ids	KEGG Compound Names	KEGG Compound Formula
FALSE	(-)-Caryophyllene oxide	C15 H24 O	Full match	Full match	Invalid mass	Partial match	No results		220.183	36.128	3.53856e+09	114	2	2	4	Biosynthesis of secondary metabolites;Other	No matches found	82.8	No matches found	No matches found	No matches found	No matches found	No matches found	No matches found	Single match found	No matches found	Single match found	No matches found	No matches found	No matches found	No matches found	No matches found	No matches found	93.5	DDA for preferred ion		1.34256e+08	9.32557e+06	2.7815e+08
	Checked	Pathway ID	Pathway Name	KEGG Compound Ids	KEGG Compound Names	KEGG Compound Formula
	TRUE	map01110	Biosynthesis of secondary metabolites	C03461; C17953; C17955; C19676; C19711	2-trans,6-trans-Farnesal; (5S)-Albaflavenol; (5R)-Albaflavenol; Germacra-1(10),4,11(13)-trien-12-ol; Solavetivol	C15 H24 O; C15 H24 O; C15 H24 O; C15 H24 O; C15 H24 O
	TRUE	map00981	Insect hormone biosynthesis	C03461	2-trans,6-trans-Farnesal	C15 H24 O
	TRUE	map00909	Sesquiterpenoid and triterpenoid biosynthesis	C03461; C17953; C17955; C19676; C19711	2-trans,6-trans-Farnesal; (5S)-Albaflavenol; (5R)-Albaflavenol; Germacra-1(10),4,11(13)-trien-12-ol; Solavetivol	C15 H24 O; C15 H24 O; C15 H24 O; C15 H24 O; C15 H24 O
	TRUE	map00900	Terpenoid backbone biosynthesis	C03461	2-trans,6-trans-Farnesal	C15 H24 O
FALSE	5(S)-HpEPE	C20 H30 O4	No match	Invalid mass	Invalid mass	No match	No results		351.241	37.418	3.53246e+09	50	6	3	0		No matches found	71.8	No matches found	No matches found	No matches found	No matches found	No matches found	No matches found	No matches found	No matches found	No matches found	Multiple matches found	No matches found	No matches found	No matches found	No matches found	No matches found	63	DDA for preferred ion			2.83375e+09		8.88161e+08
	Checked	Pathway ID	Pathway Name	KEGG Compound Ids	KEGG Compound Names	KEGG Compound Formula
FALSE			No results	No results	No results	No results	No results		2496.53	17.747	3.52537e+09	0	0	0	0		No matches found		No matches found	No matches found	No matches found	No matches found	No matches found	No matches found	No matches found	No matches found	No matches found	No matches found	No matches found	No matches found	No matches found	No matches found	No matches found		DDA for other ion				3.52537e+09	7.41071e+07
	Checked	Pathway ID	Pathway Name	KEGG Compound Ids	KEGG Compound Names	KEGG Compound Formula
FALSE		C18 H36 N2 O8	Full match	No results	No results	No match	No results		408.249	34.555	3.52028e+09	4	0	0	0		No matches found		No matches found	No matches found	No matches found	No matches found	No matches found	No matches found	No matches found	No matches found	No matches found	No matches found	No matches found	No matches found	No matches found	No matches found	No matches found		DDA for preferred ion		6.62907e+08	2.80594e+09	2.07692e+09	2.37836e+09
	Checked	Pathway ID	Pathway Name	KEGG Compound Ids	KEGG Compound Names	KEGG Compound Formula
FALSE	NCGC00380867-01_C27H46O9_9,12,15-Octadecatrienoic acid, 3-(hexopyranosyloxy)-2-hydroxypropyl ester, (9Z,12Z,15Z)-	C27 H46 O9	Not the top hit	No results	Full match	Not the top hit	No results		514.315	36.349	3.52006e+09	22	2	0	0		No matches found	66.9	No matches found	No matches found	No matches found	No matches found	No matches found	No matches found	Single match found	Single match found	No matches found	No matches found	No matches found	No matches found	No matches found	No matches found	No matches found		DDA for preferred ion		2.38381e+07	1.44979e+07		3.52006e+09
	Checked	Pathway ID	Pathway Name	KEGG Compound Ids	KEGG Compound Names	KEGG Compound Formula
FALSE	13,14-dihydro-15-keto-tetranor Prostaglandin E2	C16 H26 O5	No match	Invalid mass	No match	No match	No results		280.168	29.332	3.46211e+09	162	3	6	2	Biosynthesis of secondary metabolites;Other	No matches found	51.8	No matches found	No matches found	No matches found	No matches found	No matches found	No matches found	No matches found	No matches found	No matches found	Multiple matches found	No matches found	No matches found	No matches found	No matches found	No matches found	73.5	DDA for preferred ion		1.29133e+08	1.51048e+09	3.46211e+09	6.89513e+08
	Checked	Pathway ID	Pathway Name	KEGG Compound Ids	KEGG Compound Names	KEGG Compound Formula
	TRUE	map01110	Biosynthesis of secondary metabolites	C17748	1-(3,4-Dihydroxyphenyl)-5-hydroxy-3-decanone	C16 H24 O4
	TRUE	map00945	Stilbenoid, diarylheptanoid and gingerol biosynthesis	C17748	1-(3,4-Dihydroxyphenyl)-5-hydroxy-3-decanone	C16 H24 O4
FALSE	Phosphocholine; LC-ESI-QTOF; MS2; CE	C5 H15 N O4 P	No results	No results	Invalid mass	No match	No results		183.066	4.637	3.45943e+09	7	4	0	0		No matches found	94.3	No matches found	Single match found	No matches found	No matches found	No matches found	No matches found	Single match found	No matches found	Single match found	No matches found	No matches found	Single match found	No matches found	No matches found	No matches found		DDA for preferred ion		9.64673e+08	1.66607e+09	2.91587e+09	2.3503e+09
	Checked	Pathway ID	Pathway Name	KEGG Compound Ids	KEGG Compound Names	KEGG Compound Formula
FALSE	2-ETHYLTHIO-4-MERCAPTO-6-METHYLPYRIMIDINE	C7 H10 N2 S2	No results	No results	No results	Full match	No results		186.029	5.207	3.45204e+09	1	0	0	0		No matches found		No matches found	No matches found	No matches found	No matches found	No matches found	No matches found	No matches found	No matches found	No matches found	No matches found	No matches found	No matches found	No matches found	No matches found	No matches found		DDA for preferred ion		2.19904e+08	3.05034e+09	3.24817e+09	1.09296e+09
	Checked	Pathway ID	Pathway Name	KEGG Compound Ids	KEGG Compound Names	KEGG Compound Formula
FALSE	3-Acetyl-2-hydroxy-5-nitro-N-(1H-tetrazol-5-yl)benzamide	C10 H8 N6 O5	Full match	No results	No results	Full match	No results		292.056	4.922	3.43944e+09	3	0	0	0		No matches found		No matches found	No matches found	No matches found	No matches found	No matches found	No matches found	No matches found	No matches found	No matches found	No matches found	No matches found	No matches found	No matches found	No matches found	No matches found		DDA for preferred ion		1.56865e+09	2.93774e+09	2.77156e+09	1.86331e+09
	Checked	Pathway ID	Pathway Name	KEGG Compound Ids	KEGG Compound Names	KEGG Compound Formula
FALSE	D-Raffinose	C18 H32 O16	No results	Full match	Full match	Partial match	No results		504.17	5.554	3.43813e+09	149	12	2	4	Metabolic pathways;ABC transporters;Other	No matches found	94	No matches found	Multiple matches found	No matches found	No matches found	No matches found	No matches found	No matches found	No matches found	No matches found	Multiple matches found	No matches found	No matches found	Multiple matches found	No matches found	No matches found	85.6	DDA for preferred ion		7.73299e+08	8.81438e+08	3.43813e+09	1.56557e+09
	Checked	Pathway ID	Pathway Name	KEGG Compound Ids	KEGG Compound Names	KEGG Compound Formula
	TRUE	map01100	Metabolic pathways	C00492; C05404	Raffinose; D-Gal alpha 1->6D-Gal alpha 1->6D-Glucose	C18 H32 O16; C18 H32 O16
	TRUE	map02010	ABC transporters	C00492; C01835; C02160	Raffinose; Maltotriose; Isomaltotriose	C18 H32 O16; C18 H32 O16; C18 H32 O16
	TRUE	map00052	Galactose metabolism	C00492; C05404	Raffinose; D-Gal alpha 1->6D-Gal alpha 1->6D-Glucose	C18 H32 O16; C18 H32 O16
	TRUE	map04973	Carbohydrate digestion and absorption	C01835	Maltotriose	C18 H32 O16
FALSE	4-hydroxy-6-[2-(2-methyl-1,2,4a,5,6,7,8,8a-octahydronaphthalen-1-yl)ethyl]oxan-2-one	C18 H28 O3	No match	Invalid mass	Invalid mass	No match	No results		274.194	35.143	3.43235e+09	54	27	6	0		No matches found	87.9	No matches found	No matches found	No matches found	No matches found	No matches found	No matches found	Multiple matches found	No matches found	Multiple matches found	No matches found	No matches found	Multiple matches found	No matches found	No matches found	No matches found	89.4	DDA for preferred ion					3.43235e+09
	Checked	Pathway ID	Pathway Name	KEGG Compound Ids	KEGG Compound Names	KEGG Compound Formula
FALSE	Afzelin	C21 H20 O10	Full match	Full match	Full match	Partial match	Not the top hit		432.107	25.521	3.43155e+09	55	159	4	3	Flavonoid biosynthesis;Flavone and flavonol biosynthesis;Other	Multiple matches found	95.9	No matches found	No matches found	Multiple matches found	No matches found	No matches found	No matches found	Multiple matches found	Multiple matches found	No matches found	Multiple matches found	No matches found	No matches found	Multiple matches found	No matches found	Multiple matches found	93.2	DDA for preferred ion				3.43155e+09	1.79093e+08
	Checked	Pathway ID	Pathway Name	KEGG Compound Ids	KEGG Compound Names	KEGG Compound Formula
	TRUE	map00941	Flavonoid biosynthesis	C01460	Vitexin	C21 H20 O10
	TRUE	map00944	Flavone and flavonol biosynthesis	C01460; C01714; C04608; C16911	Vitexin; Isovitexin; Apigenin 7-O-beta-D-glucoside; Afzelin	C21 H20 O10; C21 H20 O10; C21 H20 O10; C21 H20 O10
	TRUE	map00943	Isoflavonoid biosynthesis	C09126	Genistein 7-O-beta-D-glucoside	C21 H20 O10
FALSE	9S,13R-12-Oxophytodienoic acid	C18 H28 O3	Full match	Full match	Full match	Full match	No results		292.204	34.956	3.42932e+09	49	9	4	3	Metabolic pathways;Biosynthesis of secondary metabolites;Other	No matches found	83.9	No matches found	No matches found	No matches found	No matches found	No matches found	No matches found	Multiple matches found	No matches found	Multiple matches found	No matches found	No matches found	No matches found	No matches found	No matches found	No matches found	92	DDA for preferred ion		6.63581e+08	1.55416e+09	1.36347e+09	1.0465e+09
	Checked	Pathway ID	Pathway Name	KEGG Compound Ids	KEGG Compound Names	KEGG Compound Formula
	TRUE	map01100	Metabolic pathways	C01226; C04672	12-OPDA; (9Z,15Z)-(13S)-12,13-Epoxyoctadeca-9,11,15-trienoic acid	C18 H28 O3; C18 H28 O3
	TRUE	map01110	Biosynthesis of secondary metabolites	C01226; C04672; C16320; C16324; C16325	12-OPDA; (9Z,15Z)-(13S)-12,13-Epoxyoctadeca-9,11,15-trienoic acid; Colnelenic acid; 9,10-EOT; 10-OPDA	C18 H28 O3; C18 H28 O3; C18 H28 O3; C18 H28 O3; C18 H28 O3
	TRUE	map00592	alpha-Linolenic acid metabolism	C01226; C04672; C16319; C16320; C16324; C16325	12-OPDA; (9Z,15Z)-(13S)-12,13-Epoxyoctadeca-9,11,15-trienoic acid; Etherolenic acid; Colnelenic acid; 9,10-EOT; 10-OPDA	C18 H28 O3; C18 H28 O3; C18 H28 O3; C18 H28 O3; C18 H28 O3; C18 H28 O3
FALSE	L-Valine	C5 H11 N O2	Full match	Full match	Full match	Full match	No results		117.079	6.45	3.40879e+09	40	85	9	22	Metabolic pathways;Biosynthesis of secondary metabolites;Microbial metabolism in diverse environments;Biosynthesis of plant secondary metabolites;Biosynthesis of amino acids;2-Oxocarboxylic acid metabolism;Biosynthesis of alkaloids derived from shikimate pathway;ABC transporters;Other	No matches found	95.9	No matches found	No matches found	No matches found	No matches found	No matches found	No matches found	Multiple matches found	No matches found	Multiple matches found	No matches found	Multiple matches found	Multiple matches found	No matches found	No matches found	No matches found	85	DDA for preferred ion		1.27643e+09	2.01302e+09	3.40879e+09	1.83452e+09
	Checked	Pathway ID	Pathway Name	KEGG Compound Ids	KEGG Compound Names	KEGG Compound Formula
	TRUE	map01100	Metabolic pathways	C00183; C00431; C00719; C15987	L-Valine; 5-Aminopentanoate; Betaine; 4-Methylaminobutyrate	C5 H11 N O2; C5 H11 N O2; C5 H11 N O2; C5 H11 N O2
	TRUE	map01110	Biosynthesis of secondary metabolites	C00183	L-Valine	C5 H11 N O2
	TRUE	map01120	Microbial metabolism in diverse environments	C00431; C15987	5-Aminopentanoate; 4-Methylaminobutyrate	C5 H11 N O2; C5 H11 N O2
	TRUE	map01060	Biosynthesis of plant secondary metabolites	C00183	L-Valine	C5 H11 N O2
	TRUE	map01230	Biosynthesis of amino acids	C00183	L-Valine	C5 H11 N O2
	TRUE	map01210	2-Oxocarboxylic acid metabolism	C00183	L-Valine	C5 H11 N O2
	TRUE	map01063	Biosynthesis of alkaloids derived from shikimate pathway	C00183	L-Valine	C5 H11 N O2
	TRUE	map02010	ABC transporters	C00183; C00719	L-Valine; Betaine	C5 H11 N O2; C5 H11 N O2
	TRUE	map00310	Lysine degradation	C00431	5-Aminopentanoate	C5 H11 N O2
	TRUE	map00760	Nicotinate and nicotinamide metabolism	C15987	4-Methylaminobutyrate	C5 H11 N O2
	TRUE	map00330	Arginine and proline metabolism	C00431	5-Aminopentanoate	C5 H11 N O2
	TRUE	map05230	Central carbon metabolism in cancer	C00183	L-Valine	C5 H11 N O2
	TRUE	map00460	Cyanoamino acid metabolism	C00183	L-Valine	C5 H11 N O2
	TRUE	map00290	Valine, leucine and isoleucine biosynthesis	C00183	L-Valine	C5 H11 N O2
	TRUE	map00966	Glucosinolate biosynthesis	C00183	L-Valine	C5 H11 N O2
	TRUE	map04974	Protein digestion and absorption	C00183	L-Valine	C5 H11 N O2
	TRUE	map00770	Pantothenate and CoA biosynthesis	C00183	L-Valine	C5 H11 N O2
	TRUE	map00260	Glycine, serine and threonine metabolism	C00719	Betaine	C5 H11 N O2
	TRUE	map00970	Aminoacyl-tRNA biosynthesis	C00183	L-Valine	C5 H11 N O2
	TRUE	map04978	Mineral absorption	C00183	L-Valine	C5 H11 N O2
	TRUE	map00280	Valine, leucine and isoleucine degradation	C00183	L-Valine	C5 H11 N O2
	TRUE	map00311	Penicillin and cephalosporin biosynthesis	C00183	L-Valine	C5 H11 N O2
FALSE		C25 H32 O15	Full match	No results	No results	No match	No results		572.175	25.192	3.40128e+09	2	0	0	0		No matches found		No matches found	No matches found	No matches found	No matches found	No matches found	No matches found	No matches found	No matches found	No matches found	No matches found	No matches found	No matches found	No matches found	No matches found	No matches found		DDA for preferred ion		4.59099e+08	9.65366e+08	2.63708e+09	1.13219e+09
	Checked	Pathway ID	Pathway Name	KEGG Compound Ids	KEGG Compound Names	KEGG Compound Formula
FALSE		C41 H38 N8 O16	Full match	No results	No results	No match	No results		898.239	13.689	3.39278e+09	2	0	0	0		No matches found		No matches found	No matches found	No matches found	No matches found	No matches found	No matches found	No matches found	No matches found	No matches found	No matches found	No matches found	No matches found	No matches found	No matches found	No matches found		DDA for preferred ion		2.70601e+08	7.97616e+08		1.37611e+09
	Checked	Pathway ID	Pathway Name	KEGG Compound Ids	KEGG Compound Names	KEGG Compound Formula
FALSE	3-Hydroxyfluorene	C13 H10 O	Full match	Full match	No results	Not the top hit	No results		182.073	34.672	3.37877e+09	14	0	1	3	Metabolic pathways;Microbial metabolism in diverse environments;Polycyclic aromatic hydrocarbon degradation	No matches found		No matches found	No matches found	No matches found	No matches found	No matches found	No matches found	No matches found	No matches found	No matches found	No matches found	No matches found	No matches found	No matches found	No matches found	No matches found	74.8	DDA for preferred ion		9.47645e+07	8.79404e+08	5.09974e+08	7.67685e+08
	Checked	Pathway ID	Pathway Name	KEGG Compound Ids	KEGG Compound Names	KEGG Compound Formula
	TRUE	map01100	Metabolic pathways	C06711	Fluoren-9-ol	C13 H10 O
	TRUE	map01120	Microbial metabolism in diverse environments	C06711	Fluoren-9-ol	C13 H10 O
	TRUE	map00624	Polycyclic aromatic hydrocarbon degradation	C06711	Fluoren-9-ol	C13 H10 O
FALSE	Quercetin-3,4'-O-di-beta-glucopyranoside; LC-ESI-QTOF; MS2; CE	C27 H30 O17	Not the top hit	No results	Full match	Partial match	Partial match		626.149	17.187	3.3626e+09	15	20	0	1	Flavone and flavonol biosynthesis	Multiple matches found	85.8	No matches found	No matches found	Single match found	No matches found	No matches found	No matches found	Multiple matches found	Multiple matches found	No matches found	No matches found	No matches found	No matches found	Multiple matches found	No matches found	Multiple matches found		DDA for preferred ion		1.52993e+08	5.90536e+08		2.3762e+09
	Checked	Pathway ID	Pathway Name	KEGG Compound Ids	KEGG Compound Names	KEGG Compound Formula
	TRUE	map00944	Flavone and flavonol biosynthesis	C12667	Quercetin 3-O-beta-D-glucosyl-(1->2)-beta-D-glucoside	C27 H30 O17
FALSE	Avocadyne 1-acetate	C19 H34 O4	Full match	Full match	No results	Full match	No results		326.246	35.679	3.35405e+09	18	0	4	0		No matches found		No matches found	No matches found	No matches found	No matches found	No matches found	No matches found	No matches found	No matches found	No matches found	No matches found	No matches found	No matches found	No matches found	No matches found	No matches found	76.2	DDA for other ion				3.35447e+07	3.53853e+07
	Checked	Pathway ID	Pathway Name	KEGG Compound Ids	KEGG Compound Names	KEGG Compound Formula
FALSE	5,7-dihydroxy-2-(4-hydroxy-3-{[(2S,3R,4S,5S,6R)-3,4,5-trihydroxy-6-(hydroxymethyl)oxan-2-yl]oxy}phenyl)-3-methoxy-4H-chromen-4-one	C22 H22 O12	Not the top hit	Full match	Full match	Partial match	Not the top hit		478.111	24.097	3.32905e+09	30	128	6	0		Multiple matches found	84.9	No matches found	No matches found	No matches found	Multiple matches found	No matches found	No matches found	Multiple matches found	No matches found	Multiple matches found	Multiple matches found	No matches found	Multiple matches found	No matches found	Multiple matches found	No matches found	86.4	DDA for preferred ion			1.74501e+08		3.32905e+09
	Checked	Pathway ID	Pathway Name	KEGG Compound Ids	KEGG Compound Names	KEGG Compound Formula
FALSE	(4S)-4-hydroxy-3,5,5-trimethyl-4-[(1E)-3-{[(2R,3R,4S,5S,6R)-3,4,5-trihydroxy-6-(hydroxymethyl)oxan-2-yl]oxy}but-1-en-1-yl]cyclohex-2-en-1-one	C19 H30 O8	No results	Full match	Full match	Not the top hit	No results		386.194	19.677	3.32337e+09	126	20	8	0		No matches found	83.1	No matches found	No matches found	No matches found	No matches found	No matches found	No matches found	Multiple matches found	No matches found	Multiple matches found	No matches found	No matches found	No matches found	No matches found	No matches found	No matches found	89.9	DDA for preferred ion		2.67295e+08	1.78519e+08	4.82909e+08	5.89505e+07
	Checked	Pathway ID	Pathway Name	KEGG Compound Ids	KEGG Compound Names	KEGG Compound Formula
FALSE	(1R,2R,6R,9R)-2,11,11-trimethyl-3-oxotricyclo[4.3.2.0Âa,âµ]undecane-9-carboxylic acid	C15 H22 O3	No match	Invalid mass	Invalid mass	No match	No results		232.146	32.702	3.31061e+09	119	96	31	2	Biosynthesis of secondary metabolites;Other	No matches found	82	No matches found	No matches found	No matches found	No matches found	No matches found	No matches found	Multiple matches found	No matches found	Multiple matches found	Multiple matches found	Multiple matches found	No matches found	No matches found	No matches found	No matches found	90.4	DDA for preferred ion				3.31061e+09	1.33892e+09
	Checked	Pathway ID	Pathway Name	KEGG Compound Ids	KEGG Compound Names	KEGG Compound Formula
	TRUE	map01110	Biosynthesis of secondary metabolites	C09382	Costunolide	C15 H20 O2
	TRUE	map00909	Sesquiterpenoid and triterpenoid biosynthesis	C09382	Costunolide	C15 H20 O2
FALSE	DA9185000	C12 H10 O S	No results	No results	No results	Full match	No results		202.045	4.968	3.283e+09	4	0	0	0		No matches found		No matches found	No matches found	No matches found	No matches found	No matches found	No matches found	No matches found	No matches found	No matches found	No matches found	No matches found	No matches found	No matches found	No matches found	No matches found		DDA for preferred ion		2.75777e+09	2.31617e+09	1.29704e+09	2.28709e+09
	Checked	Pathway ID	Pathway Name	KEGG Compound Ids	KEGG Compound Names	KEGG Compound Formula
FALSE	(2E,4Z)-4-(Carboxymethylene)-5-hydroxy-2-heptenedioic acid	C9 H10 O7	Full match	No results	No results	Full match	No results		230.043	20.921	3.24967e+09	3	0	0	0		No matches found		No matches found	No matches found	No matches found	No matches found	No matches found	No matches found	No matches found	No matches found	No matches found	No matches found	No matches found	No matches found	No matches found	No matches found	No matches found		DDA for preferred ion		2.81978e+08	6.64659e+08	3.24967e+09	8.82695e+08
	Checked	Pathway ID	Pathway Name	KEGG Compound Ids	KEGG Compound Names	KEGG Compound Formula
FALSE		C14 H6 N8 O2	Full match	No results	No results	No match	No results		318.062	4.804	3.20573e+09	66	0	0	0		No matches found		No matches found	No matches found	No matches found	No matches found	No matches found	No matches found	No matches found	No matches found	No matches found	No matches found	No matches found	No matches found	No matches found	No matches found	No matches found		DDA for preferred ion		1.18257e+09	8.42839e+08	1.4857e+09	1.34759e+09
	Checked	Pathway ID	Pathway Name	KEGG Compound Ids	KEGG Compound Names	KEGG Compound Formula
FALSE	ethyl 3-[(3S,5aS,6R,8aS,12S,12aS)-6-methyl-10-oxooctahydro-3,12-epoxy[1,2]dioxepino[4,3-i]isochromen-3(4H)-yl]propanoate	C18 H26 O7	Full match	No results	No results	Not the top hit	No results		354.169	28.028	3.20425e+09	257	0	0	0		No matches found		No matches found	No matches found	No matches found	No matches found	No matches found	No matches found	No matches found	No matches found	No matches found	No matches found	No matches found	No matches found	No matches found	No matches found	No matches found		DDA for other ion			3.20425e+09	2.86244e+09	2.72374e+07
	Checked	Pathway ID	Pathway Name	KEGG Compound Ids	KEGG Compound Names	KEGG Compound Formula
FALSE	NP-021116	C17 H26 O9	No match	Invalid mass	No results	No match	No results		396.142	22.989	3.17387e+09	1	0	1	0		No matches found		No matches found	No matches found	No matches found	No matches found	No matches found	No matches found	No matches found	No matches found	No matches found	No matches found	No matches found	No matches found	No matches found	No matches found	No matches found	63.5	DDA for preferred ion		9.29263e+08	2.34194e+09	1.76721e+09	8.50153e+08
	Checked	Pathway ID	Pathway Name	KEGG Compound Ids	KEGG Compound Names	KEGG Compound Formula
FALSE	(1R,4R,5R,8S,9R,10S,12R,13S)-10-Ethoxy-1,5,9-trimethyl-11,14,15,16-tetraoxatetracyclo[10.3.1.0~4,13~.0~8,13~]hexadec-3-yl 2-deoxy-2-methyl-beta-L-glucopyranosiduronic acid	C24 H38 O11	Full match	No results	No results	Full match	No results		502.24	35.848	3.15998e+09	2	0	0	0		No matches found		No matches found	No matches found	No matches found	No matches found	No matches found	No matches found	No matches found	No matches found	No matches found	No matches found	No matches found	No matches found	No matches found	No matches found	No matches found		DDA for other ion		5.99322e+08	1.16069e+09	1.19936e+09	1.36797e+09
	Checked	Pathway ID	Pathway Name	KEGG Compound Ids	KEGG Compound Names	KEGG Compound Formula
FALSE	[(2S,3R,4S,5S,6R)-3,4,5-trihydroxy-6-(hydroxymethyl)oxan-2-yl] (2E,6E)-8-hydroxy-2,6-dimethylocta-2,6-dienoate	C16 H26 O8	Not the top hit	No results	Full match	Not the top hit	No results		346.163	23.801	3.15073e+09	89	3	0	0		No matches found	75.4	No matches found	No matches found	No matches found	No matches found	No matches found	No matches found	No matches found	No matches found	No matches found	Multiple matches found	No matches found	No matches found	No matches found	No matches found	No matches found		DDA for preferred ion		3.99846e+08	6.59269e+08	1.6758e+08	2.7498e+08
	Checked	Pathway ID	Pathway Name	KEGG Compound Ids	KEGG Compound Names	KEGG Compound Formula
FALSE	Ethyl 1'-(2-pyrimidinyl)-3a,4,8,8a-tetrahydrospiro[1,3-dioxepino[5,6-d][1,2]oxazole-6,4'-piperidine]-3-carboxylate	C17 H22 N4 O5	Full match	No results	No results	Full match	No results		362.158	20.03	3.11423e+09	24	0	0	0		No matches found		No matches found	No matches found	No matches found	No matches found	No matches found	No matches found	No matches found	No matches found	No matches found	No matches found	No matches found	No matches found	No matches found	No matches found	No matches found		DDA for preferred ion		2.76231e+08	3.8927e+08	1.19834e+09	4.46263e+08
	Checked	Pathway ID	Pathway Name	KEGG Compound Ids	KEGG Compound Names	KEGG Compound Formula
FALSE	monomethyl phosphate	C H5 O4 P	No results	No results	No results	Full match	No results		111.993	4.934	3.08745e+09	2	0	0	2	Biosynthesis of secondary metabolites;Other	No matches found		No matches found	No matches found	No matches found	No matches found	No matches found	No matches found	No matches found	No matches found	No matches found	No matches found	No matches found	No matches found	No matches found	No matches found	No matches found		DDA for preferred ion		1.35098e+09	2.25596e+09	3.01409e+09	2.13028e+09
	Checked	Pathway ID	Pathway Name	KEGG Compound Ids	KEGG Compound Names	KEGG Compound Formula
	TRUE	map01110	Biosynthesis of secondary metabolites	C06455	Hydroxymethylphosphonate	C H5 O4 P
	TRUE	map00440	Phosphonate and phosphinate metabolism	C06455	Hydroxymethylphosphonate	C H5 O4 P
FALSE			No results	No results	No results	No results	No results		1873.4	17.749	3.08158e+09	0	0	0	0		No matches found		No matches found	No matches found	No matches found	No matches found	No matches found	No matches found	No matches found	No matches found	No matches found	No matches found	No matches found	No matches found	No matches found	No matches found	No matches found		No MS2				3.08158e+09	8.24332e+07
	Checked	Pathway ID	Pathway Name	KEGG Compound Ids	KEGG Compound Names	KEGG Compound Formula
FALSE	[(4E)-2-(Hydroxymethyl)-4-(3-isobutyl-5-methylhexylidene)-5-oxo-1,3-dioxolan-2-yl]methyl pivalate	C21 H36 O6	Full match	No results	No results	Not the top hit	No results		384.252	33.774	3.08099e+09	84	0	0	0		No matches found		No matches found	No matches found	No matches found	No matches found	No matches found	No matches found	No matches found	No matches found	No matches found	No matches found	No matches found	No matches found	No matches found	No matches found	No matches found		DDA for preferred ion			2.28269e+09	2.27224e+09	2.12289e+09
	Checked	Pathway ID	Pathway Name	KEGG Compound Ids	KEGG Compound Names	KEGG Compound Formula
FALSE	Rutin	C27 H30 O16	Full match	Full match	Full match	Full match	Not the top hit		610.154	22.779	3.07794e+09	44	167	7	3	Metabolic pathways;Biosynthesis of secondary metabolites;Flavone and flavonol biosynthesis	Multiple matches found	89.8	No matches found	No matches found	Multiple matches found	No matches found	No matches found	No matches found	Multiple matches found	Multiple matches found	No matches found	Multiple matches found	Multiple matches found	No matches found	Multiple matches found	No matches found	Multiple matches found	88.6	DDA for preferred ion
	Checked	Pathway ID	Pathway Name	KEGG Compound Ids	KEGG Compound Names	KEGG Compound Formula
	TRUE	map01100	Metabolic pathways	C05625	Rutin	C27 H30 O16
	TRUE	map01110	Biosynthesis of secondary metabolites	C05625	Rutin	C27 H30 O16
	TRUE	map00944	Flavone and flavonol biosynthesis	C05625; C12634; C16490; C19796	Rutin; Kaempferol 3-O-beta-D-glucosyl-(1->2)-beta-D-glucoside; Kaempferol 3-O-beta-D-glucosylgalactoside; Quercetin 3-O-rhamnoside 7-O-glucoside	C27 H30 O16; C27 H30 O16; C27 H30 O16; C27 H30 O16
FALSE	2-O-acetyl-alpha-D-abequopyranosyl-(1->3)-alpha-D-mannopyranose	C14 H24 O10	Full match	No results	No results	Not the top hit	No results		352.138	20.934	3.06565e+09	12	0	0	0		No matches found		No matches found	No matches found	No matches found	No matches found	No matches found	No matches found	No matches found	No matches found	No matches found	No matches found	No matches found	No matches found	No matches found	No matches found	No matches found		DDA for preferred ion			6.42803e+08	3.06565e+09	7.79493e+08
	Checked	Pathway ID	Pathway Name	KEGG Compound Ids	KEGG Compound Names	KEGG Compound Formula
FALSE	[4-(1,3-Benzodioxol-5-ylmethyl)-1-piperazinyl][3-(2-chlorophenyl)-5-methyl-1,2-oxazol-4-yl]methanone	C23 H22 Cl N3 O4	No results	No results	No results	Full match	No results		439.131	22.759	3.04518e+09	120	0	0	0		No matches found		No matches found	No matches found	No matches found	No matches found	No matches found	No matches found	No matches found	No matches found	No matches found	No matches found	No matches found	No matches found	No matches found	No matches found	No matches found		DDA for preferred ion		6.68318e+07	4.64441e+07	4.48007e+08	2.86431e+08
	Checked	Pathway ID	Pathway Name	KEGG Compound Ids	KEGG Compound Names	KEGG Compound Formula
FALSE	N-{[(2R,3S,4R,5S)-3,4-Dihydroxy-5-{2-oxo-2-[4-(2-pyridinyl)-1-piperazinyl]ethyl}tetrahydro-2-furanyl]methyl}methanesulfonamide	C17 H26 N4 O6 S	No match	Invalid mass	Invalid mass	No match	No results		436.135	20.921	3.04244e+09	71	2	3	2	Biosynthesis of secondary metabolites;Flavonoid biosynthesis	No matches found	55.7	No matches found	No matches found	No matches found	No matches found	No matches found	No matches found	No matches found	No matches found	No matches found	Multiple matches found	No matches found	No matches found	No matches found	No matches found	No matches found	69.7	DDA for preferred ion
	Checked	Pathway ID	Pathway Name	KEGG Compound Ids	KEGG Compound Names	KEGG Compound Formula
	TRUE	map01110	Biosynthesis of secondary metabolites	C01604	Phlorizin	C21 H24 O10
	TRUE	map00941	Flavonoid biosynthesis	C01604	Phlorizin	C21 H24 O10
FALSE	(8)-Gingerol	C19 H30 O4	Full match	No results	No results	Full match	No results		322.215	35.278	3.02288e+09	90	0	0	3	Metabolic pathways;Biosynthesis of secondary metabolites;Biosynthesis of various secondary metabolites - part 1	No matches found		No matches found	No matches found	No matches found	No matches found	No matches found	No matches found	No matches found	No matches found	No matches found	No matches found	No matches found	No matches found	No matches found	No matches found	No matches found		DDA for preferred ion		5.1781e+08	1.7985e+09	1.093e+09	1.33767e+09
	Checked	Pathway ID	Pathway Name	KEGG Compound Ids	KEGG Compound Names	KEGG Compound Formula
	TRUE	map01100	Metabolic pathways	C20853	Monacolin L acid	C19 H30 O4
	TRUE	map01110	Biosynthesis of secondary metabolites	C20853	Monacolin L acid	C19 H30 O4
	TRUE	map00999	Biosynthesis of various secondary metabolites - part 1	C20853	Monacolin L acid	C19 H30 O4
FALSE	mephenesin	C10 H14 O3	Full match	No results	No results	Full match	No results		182.095	28.401	3.00463e+09	68	0	0	3	Metabolic pathways;Biosynthesis of secondary metabolites;Other	No matches found		No matches found	No matches found	No matches found	No matches found	No matches found	No matches found	No matches found	No matches found	No matches found	No matches found	No matches found	No matches found	No matches found	No matches found	No matches found		DDA for preferred ion		9.65914e+08	3.00463e+09	1.65879e+09	3.6626e+07
	Checked	Pathway ID	Pathway Name	KEGG Compound Ids	KEGG Compound Names	KEGG Compound Formula
	TRUE	map01100	Metabolic pathways	C06070	Iridotrial	C10 H14 O3
	TRUE	map01110	Biosynthesis of secondary metabolites	C06070	Iridotrial	C10 H14 O3
	TRUE	map00902	Monoterpenoid biosynthesis	C06070	Iridotrial	C10 H14 O3
FALSE	1,2-dihydroxyheptadec-16-yn-4-yl acetate	C19 H34 O4	No results	Invalid mass	Invalid mass	No match	No results		348.228	33.824	2.95511e+09	18	10	4	0		No matches found	75.6	No matches found	No matches found	No matches found	No matches found	No matches found	No matches found	Multiple matches found	No matches found	Multiple matches found	Multiple matches found	No matches found	No matches found	No matches found	No matches found	No matches found	70.4	DDA for preferred ion			2.95511e+09
	Checked	Pathway ID	Pathway Name	KEGG Compound Ids	KEGG Compound Names	KEGG Compound Formula
FALSE	(2-Dodecen-1-yl)succinic anhydride	C16 H26 O3	Full match	No results	No results	Full match	No results		266.188	34.57	2.95432e+09	52	0	0	1	Other	No matches found		No matches found	No matches found	No matches found	No matches found	No matches found	No matches found	No matches found	No matches found	No matches found	No matches found	No matches found	No matches found	No matches found	No matches found	No matches found		DDA for preferred ion		6.65219e+08			1.21235e+09
	Checked	Pathway ID	Pathway Name	KEGG Compound Ids	KEGG Compound Names	KEGG Compound Formula
	TRUE	map00981	Insect hormone biosynthesis	C09694	Juvenile hormone III	C16 H26 O3
FALSE	NP-003191	C27 H30 O15	No match	Invalid mass	No results	No results	No results		1188.32	23.938	2.94142e+09	0	0	2	0		No matches found		No matches found	No matches found	No matches found	No matches found	No matches found	No matches found	No matches found	No matches found	No matches found	No matches found	No matches found	No matches found	No matches found	No matches found	No matches found	87.8	DDA for preferred ion
	Checked	Pathway ID	Pathway Name	KEGG Compound Ids	KEGG Compound Names	KEGG Compound Formula
FALSE	3-Methoxycinnamic acid	C10 H10 O3	No match	Invalid mass	No match	No match	No results		160.053	16.729	2.92868e+09	33	12	4	7	Metabolic pathways;Microbial metabolism in diverse environments;Degradation of aromatic compounds;Polycyclic aromatic hydrocarbon degradation;Other	No matches found	86.7	No matches found	No matches found	No matches found	No matches found	No matches found	No matches found	No matches found	No matches found	No matches found	No matches found	No matches found	Multiple matches found	No matches found	No matches found	No matches found	82.8	DDA for preferred ion		4.18448e+08	5.91862e+08	2.92868e+09	1.36876e+09
	Checked	Pathway ID	Pathway Name	KEGG Compound Ids	KEGG Compound Names	KEGG Compound Formula
	TRUE	map01100	Metabolic pathways	C03012	Naphthalene-1,2-diol	C10 H8 O2
	TRUE	map01120	Microbial metabolism in diverse environments	C03012; C07719; C07726; C16213	Naphthalene-1,2-diol; 2-Formyl-1-indanone; 1-Formyl-2-indanone; 2,3-Dihydroxynaphthalene	C10 H8 O2; C10 H8 O2; C10 H8 O2; C10 H8 O2
	TRUE	map01220	Degradation of aromatic compounds	C03012	Naphthalene-1,2-diol	C10 H8 O2
	TRUE	map00624	Polycyclic aromatic hydrocarbon degradation	C03012; C07719; C07726; C16213	Naphthalene-1,2-diol; 2-Formyl-1-indanone; 1-Formyl-2-indanone; 2,3-Dihydroxynaphthalene	C10 H8 O2; C10 H8 O2; C10 H8 O2; C10 H8 O2
	TRUE	map00626	Naphthalene degradation	C03012	Naphthalene-1,2-diol	C10 H8 O2
	TRUE	map00980	Metabolism of xenobiotics by cytochrome P450	C03012; C14785	Naphthalene-1,2-diol; 1,4-Dihydroxynaphthalene	C10 H8 O2; C10 H8 O2
	TRUE	map05204	Chemical carcinogenesis	C03012	Naphthalene-1,2-diol	C10 H8 O2
FALSE	D-(+)-Malic acid	C4 H6 O5	Full match	Full match	Full match	Full match	No results		134.021	6.292	2.91228e+09	8	15	15	27	Metabolic pathways;Biosynthesis of secondary metabolites;Microbial metabolism in diverse environments;Biosynthesis of plant secondary metabolites;Biosynthesis of phenylpropanoids;Biosynthesis of plant hormones;Biosynthesis of alkaloids derived from shikimate pathway;Other	No matches found	95.5	No matches found	No matches found	No matches found	No matches found	No matches found	No matches found	Multiple matches found	Multiple matches found	No matches found	No matches found	No matches found	No matches found	Multiple matches found	No matches found	No matches found	89.8	DDA for preferred ion		2.9212e+08	2.91228e+09	2.48637e+09	1.47565e+09
	Checked	Pathway ID	Pathway Name	KEGG Compound Ids	KEGG Compound Names	KEGG Compound Formula
	TRUE	map01100	Metabolic pathways	C00149; C00497; C03064	(S)-Malate; (R)-Malate; 3-Dehydro-L-threonate	C4 H6 O5; C4 H6 O5; C4 H6 O5
	TRUE	map01110	Biosynthesis of secondary metabolites	C00149	(S)-Malate	C4 H6 O5
	TRUE	map01120	Microbial metabolism in diverse environments	C00149	(S)-Malate	C4 H6 O5
	TRUE	map01060	Biosynthesis of plant secondary metabolites	C00149	(S)-Malate	C4 H6 O5
	TRUE	map01061	Biosynthesis of phenylpropanoids	C00149	(S)-Malate	C4 H6 O5
	TRUE	map01070	Biosynthesis of plant hormones	C00149	(S)-Malate	C4 H6 O5
	TRUE	map01063	Biosynthesis of alkaloids derived from shikimate pathway	C00149	(S)-Malate	C4 H6 O5
	TRUE	map01062	Biosynthesis of terpenoids and steroids	C00149	(S)-Malate	C4 H6 O5
	TRUE	map01064	Biosynthesis of alkaloids derived from ornithine, lysine and nicotinic acid	C00149	(S)-Malate	C4 H6 O5
	TRUE	map01200	Carbon metabolism	C00149	(S)-Malate	C4 H6 O5
	TRUE	map00053	Ascorbate and aldarate metabolism	C03064	3-Dehydro-L-threonate	C4 H6 O5
	TRUE	map01066	Biosynthesis of alkaloids derived from terpenoid and polyketide	C00149	(S)-Malate	C4 H6 O5
	TRUE	map02020	Two-component system	C00149	(S)-Malate	C4 H6 O5
	TRUE	map05230	Central carbon metabolism in cancer	C00149	(S)-Malate	C4 H6 O5
	TRUE	map05200	Pathways in cancer	C00149	(S)-Malate	C4 H6 O5
	TRUE	map00630	Glyoxylate and dicarboxylate metabolism	C00149	(S)-Malate	C4 H6 O5
	TRUE	map01065	Biosynthesis of alkaloids derived from histidine and purine	C00149	(S)-Malate	C4 H6 O5
	TRUE	map00680	Methane metabolism	C00149	(S)-Malate	C4 H6 O5
	TRUE	map00720	Carbon fixation pathways in prokaryotes	C00149	(S)-Malate	C4 H6 O5
	TRUE	map00650	Butanoate metabolism	C00497	(R)-Malate	C4 H6 O5
	TRUE	map04742	Taste transduction	C00149	(S)-Malate	C4 H6 O5
	TRUE	map04922	Glucagon signaling pathway	C00149	(S)-Malate	C4 H6 O5
	TRUE	map00620	Pyruvate metabolism	C00149	(S)-Malate	C4 H6 O5
	TRUE	map00020	Citrate cycle (TCA cycle)	C00149	(S)-Malate	C4 H6 O5
	TRUE	map04964	Proximal tubule bicarbonate reclamation	C00149	(S)-Malate	C4 H6 O5
	TRUE	map00710	Carbon fixation in photosynthetic organisms	C00149	(S)-Malate	C4 H6 O5
	TRUE	map05211	Renal cell carcinoma	C00149	(S)-Malate	C4 H6 O5
FALSE	(3aR,5aR,9bR)-3a-hydroxy-5a,9-dimethyl-3-methylidene-2H,3H,3aH,4H,5H,5aH,6H,7H,8H,9bH-naphtho[1,2-b]furan-2-one	C15 H20 O3	No match	Invalid mass	No match	No match	No results		230.131	36.924	2.88725e+09	77	21	18	0		No matches found	80.5	No matches found	No matches found	No matches found	No matches found	No matches found	No matches found	Multiple matches found	No matches found	No matches found	No matches found	Multiple matches found	No matches found	No matches found	No matches found	No matches found	79.6	DDA for preferred ion		7.12624e+08	1.87151e+09	1.65727e+09	2.28734e+08
	Checked	Pathway ID	Pathway Name	KEGG Compound Ids	KEGG Compound Names	KEGG Compound Formula
FALSE	2-Methylsulfony-4,6-dimethoxypyridine	C7 H10 N2 O4 S	No results	No results	No results	Full match	No results		218.037	4.877	2.87424e+09	21	0	0	0		No matches found		No matches found	No matches found	No matches found	No matches found	No matches found	No matches found	No matches found	No matches found	No matches found	No matches found	No matches found	No matches found	No matches found	No matches found	No matches found		No MS2		1.61708e+09	2.52457e+09	1.71038e+09	1.38684e+09
	Checked	Pathway ID	Pathway Name	KEGG Compound Ids	KEGG Compound Names	KEGG Compound Formula
FALSE	Quercetin-3β-D-glucoside	C21 H20 O12	Full match	Full match	Full match	Full match	Not the top hit		464.096	23.555	2.85821e+09	29	168	6	4	Metabolic pathways;Biosynthesis of secondary metabolites;Flavonoid biosynthesis;Flavone and flavonol biosynthesis	Multiple matches found	88.6	No matches found	No matches found	No matches found	Multiple matches found	No matches found	No matches found	Multiple matches found	No matches found	Multiple matches found	No matches found	Multiple matches found	Multiple matches found	No matches found	Multiple matches found	No matches found	89.9	DDA for preferred ion				2.19994e+07	2.85821e+09
	Checked	Pathway ID	Pathway Name	KEGG Compound Ids	KEGG Compound Names	KEGG Compound Formula
	TRUE	map01100	Metabolic pathways	C05623	Quercetin 3-O-glucoside	C21 H20 O12
	TRUE	map01110	Biosynthesis of secondary metabolites	C05623	Quercetin 3-O-glucoside	C21 H20 O12
	TRUE	map00941	Flavonoid biosynthesis	C16410	Bracteatin 6-O-glucoside	C21 H20 O12
	TRUE	map00944	Flavone and flavonol biosynthesis	C05623	Quercetin 3-O-glucoside	C21 H20 O12
FALSE		C21 H8 N4 O	Full match	No results	No results	No match	No results		332.071	35.926	2.8446e+09	43	0	0	0		No matches found		No matches found	No matches found	No matches found	No matches found	No matches found	No matches found	No matches found	No matches found	No matches found	No matches found	No matches found	No matches found	No matches found	No matches found	No matches found		DDA for preferred ion		1.25735e+09		2.18199e+09	2.42797e+09
	Checked	Pathway ID	Pathway Name	KEGG Compound Ids	KEGG Compound Names	KEGG Compound Formula
FALSE	3-{3,5-Dimethyl-1-[6-(1-piperidinyl)-3-pyridazinyl]-1H-pyrazol-4-yl}-N-(2-ethoxyphenyl)propanamide	C25 H32 N6 O2	Full match	No results	No results	Not the top hit	No results		448.26	28.938	2.80778e+09	100	0	0	0		No matches found		No matches found	No matches found	No matches found	No matches found	No matches found	No matches found	No matches found	No matches found	No matches found	No matches found	No matches found	No matches found	No matches found	No matches found	No matches found		DDA for preferred ion				2.80778e+09
	Checked	Pathway ID	Pathway Name	KEGG Compound Ids	KEGG Compound Names	KEGG Compound Formula
FALSE	1-alpha-linolenoyl-sn-glycerol	C21 H36 O4	Full match	No results	No results	Not the top hit	No results		352.262	36.354	2.79446e+09	61	0	0	0		No matches found		No matches found	No matches found	No matches found	No matches found	No matches found	No matches found	No matches found	No matches found	No matches found	No matches found	No matches found	No matches found	No matches found	No matches found	No matches found		DDA for preferred ion		2.67283e+09			1.55702e+09
	Checked	Pathway ID	Pathway Name	KEGG Compound Ids	KEGG Compound Names	KEGG Compound Formula
FALSE	Methyl (3S,4aS)-3-{2-[4-(2-furoyl)-1-piperazinyl]-2-oxoethyl}-1-(1-naphthylmethyl)-2-oxo-1,2,3,4,5,6,7,8-octahydro-4aH-cyclohepta[b]pyridine-4a-carboxylate	C34 H37 N3 O6	Full match	No results	No results	Not the top hit	No results		583.269	25.349	2.79153e+09	23	0	0	2	Biosynthesis of secondary metabolites;Phenylpropanoid biosynthesis	No matches found		No matches found	No matches found	No matches found	No matches found	No matches found	No matches found	No matches found	No matches found	No matches found	No matches found	No matches found	No matches found	No matches found	No matches found	No matches found		DDA for preferred ion					1.62607e+09
	Checked	Pathway ID	Pathway Name	KEGG Compound Ids	KEGG Compound Names	KEGG Compound Formula
	TRUE	map01110	Biosynthesis of secondary metabolites	C18069	N1,N5,N10-Tricoumaroyl spermidine	C34 H37 N3 O6
	TRUE	map00940	Phenylpropanoid biosynthesis	C18069	N1,N5,N10-Tricoumaroyl spermidine	C34 H37 N3 O6
FALSE	6,13-Bis(hydroxymethyl)-2,6-dimethyltetracyclo[10.3.1.0~1,10~.0~2,7~]hexadecane-5,13-diol	C20 H34 O4	Full match	No results	No results	Full match	No results		338.246	36.582	2.78881e+09	108	0	0	5	Metabolic pathways;Biosynthesis of secondary metabolites;Other	No matches found		No matches found	No matches found	No matches found	No matches found	No matches found	No matches found	No matches found	No matches found	No matches found	No matches found	No matches found	No matches found	No matches found	No matches found	No matches found		DDA for preferred ion
	Checked	Pathway ID	Pathway Name	KEGG Compound Ids	KEGG Compound Names	KEGG Compound Formula
	TRUE	map01100	Metabolic pathways	C14772; C14773; C14774; C14775	5,6-DHET; 8,9-DHET; 11,12-DHET; 14,15-DHET	C20 H34 O4; C20 H34 O4; C20 H34 O4; C20 H34 O4
	TRUE	map01110	Biosynthesis of secondary metabolites	C06088	Aphidicolin	C20 H34 O4
	TRUE	map00904	Diterpenoid biosynthesis	C06088	Aphidicolin	C20 H34 O4
	TRUE	map00590	Arachidonic acid metabolism	C14772; C14773; C14774; C14775	5,6-DHET; 8,9-DHET; 11,12-DHET; 14,15-DHET	C20 H34 O4; C20 H34 O4; C20 H34 O4; C20 H34 O4
	TRUE	map04726	Serotonergic synapse	C14772; C14773; C14774; C14775	5,6-DHET; 8,9-DHET; 11,12-DHET; 14,15-DHET	C20 H34 O4; C20 H34 O4; C20 H34 O4; C20 H34 O4
FALSE			No results	No results	No results	No results	No results		1218.28	19.101	2.77859e+09	0	0	0	0		No matches found		No matches found	No matches found	No matches found	No matches found	No matches found	No matches found	No matches found	No matches found	No matches found	No matches found	No matches found	No matches found	No matches found	No matches found	No matches found		No MS2				2.77859e+09
	Checked	Pathway ID	Pathway Name	KEGG Compound Ids	KEGG Compound Names	KEGG Compound Formula
FALSE	Quercetin-3β-D-glucoside	C21 H20 O12	Not the top hit	Full match	Full match	Full match	Not the top hit		464.096	21.566	2.76136e+09	29	64	1	4	Metabolic pathways;Biosynthesis of secondary metabolites;Flavonoid biosynthesis;Flavone and flavonol biosynthesis	Multiple matches found	91.5	No matches found	No matches found	Multiple matches found	No matches found	No matches found	No matches found	Multiple matches found	Multiple matches found	No matches found	No matches found	Multiple matches found	No matches found	Multiple matches found	No matches found	Multiple matches found	84.3	DDA for preferred ion
	Checked	Pathway ID	Pathway Name	KEGG Compound Ids	KEGG Compound Names	KEGG Compound Formula
	TRUE	map01100	Metabolic pathways	C05623	Quercetin 3-O-glucoside	C21 H20 O12
	TRUE	map01110	Biosynthesis of secondary metabolites	C05623	Quercetin 3-O-glucoside	C21 H20 O12
	TRUE	map00941	Flavonoid biosynthesis	C16410	Bracteatin 6-O-glucoside	C21 H20 O12
	TRUE	map00944	Flavone and flavonol biosynthesis	C05623	Quercetin 3-O-glucoside	C21 H20 O12
FALSE	NP-022237	C23 H34 O5	No match	Invalid mass	No results	No match	No results		390.238	33.887	2.75854e+09	9	0	2	0		No matches found		No matches found	No matches found	No matches found	No matches found	No matches found	No matches found	No matches found	No matches found	No matches found	No matches found	No matches found	No matches found	No matches found	No matches found	No matches found	62.8	DDA for preferred ion			2.02834e+09	2.75854e+09	1.14683e+09
	Checked	Pathway ID	Pathway Name	KEGG Compound Ids	KEGG Compound Names	KEGG Compound Formula
FALSE	(1R,4aS,5R,8aS)-5-(5-hydroxy-3-methylpentyl)-1,4a-dimethyl-6-methylidene-3,4,5,7,8,8a-hexahydro-2H-naphthalene-1-carboxylic acid	C20 H34 O3	No match	No results	Invalid mass	No match	No results		340.261	37.439	2.74796e+09	36	2	0	0		No matches found	69.1	No matches found	No matches found	No matches found	No matches found	No matches found	No matches found	No matches found	No matches found	No matches found	Multiple matches found	No matches found	No matches found	No matches found	No matches found	No matches found		DDA for other ion			2.74796e+09	1.19293e+08	1.80411e+09
	Checked	Pathway ID	Pathway Name	KEGG Compound Ids	KEGG Compound Names	KEGG Compound Formula
FALSE	NP-012972	C14 H24 O3	Full match	Full match	No results	Partial match	No results		240.173	37.435	2.74544e+09	13	0	3	0		No matches found		No matches found	No matches found	No matches found	No matches found	No matches found	No matches found	No matches found	No matches found	No matches found	No matches found	No matches found	No matches found	No matches found	No matches found	No matches found	70.6	DDA for preferred ion		2.26305e+08	2.74544e+09
	Checked	Pathway ID	Pathway Name	KEGG Compound Ids	KEGG Compound Names	KEGG Compound Formula
FALSE	Dipentaerythritol pentaacrylate	C25 H32 O12	Full match	No results	No results	Full match	No results		524.19	26.228	2.73497e+09	20	0	0	0		No matches found		No matches found	No matches found	No matches found	No matches found	No matches found	No matches found	No matches found	No matches found	No matches found	No matches found	No matches found	No matches found	No matches found	No matches found	No matches found		DDA for preferred ion		1.56687e+09	4.16184e+08	6.79124e+08	1.339e+09
	Checked	Pathway ID	Pathway Name	KEGG Compound Ids	KEGG Compound Names	KEGG Compound Formula
FALSE	4-{3-[(3,4-dihydroxyphenyl)methyl]-2-methylbutyl}benzene-1,2-diol	C18 H22 O4	Full match	Full match	No results	Not the top hit	No results		302.152	34.497	2.71e+09	145	0	1	0		No matches found		No matches found	No matches found	No matches found	No matches found	No matches found	No matches found	No matches found	No matches found	No matches found	No matches found	No matches found	No matches found	No matches found	No matches found	No matches found	76.5	DDA for other ion		4.9988e+07	3.98416e+08		9.78138e+08
	Checked	Pathway ID	Pathway Name	KEGG Compound Ids	KEGG Compound Names	KEGG Compound Formula
FALSE	(+)-Bakuchiol	C18 H24 O	Full match	No results	No results	Full match	No results		256.183	36.583	2.70796e+09	9	0	0	0		No matches found		No matches found	No matches found	No matches found	No matches found	No matches found	No matches found	No matches found	No matches found	No matches found	No matches found	No matches found	No matches found	No matches found	No matches found	No matches found		DDA for preferred ion		3.39585e+07	2.01862e+08	2.94617e+08	2.53584e+09
	Checked	Pathway ID	Pathway Name	KEGG Compound Ids	KEGG Compound Names	KEGG Compound Formula
FALSE	Thiomalic acid	C4 H6 O4 S	No results	No results	No results	Full match	No results		149.998	39.552	2.69126e+09	4	0	0	1	Other	No matches found		No matches found	No matches found	No matches found	No matches found	No matches found	No matches found	No matches found	No matches found	No matches found	No matches found	No matches found	No matches found	No matches found	No matches found	No matches found		DDA for preferred ion		2.55337e+09
	Checked	Pathway ID	Pathway Name	KEGG Compound Ids	KEGG Compound Names	KEGG Compound Formula
	TRUE	map00980	Metabolism of xenobiotics by cytochrome P450	C14872	Thiodiacetic acid	C4 H6 O4 S
FALSE	NP-020535	C16 H22 O4	No match	Invalid mass	Unused	No match	No results		260.141	31.856	2.68998e+09	78	10	2	3	Biosynthesis of secondary metabolites;Ubiquinone and other terpenoid-quinone biosynthesis;Other	No matches found	71.2	No matches found	No matches found	No matches found	No matches found	No matches found	No matches found	Multiple matches found	No matches found	Multiple matches found	Multiple matches found	No matches found	No matches found	No matches found	No matches found	No matches found	72.2	DDA for preferred ion		3.53865e+08	3.34085e+08		1.27882e+09
	Checked	Pathway ID	Pathway Name	KEGG Compound Ids	KEGG Compound Names	KEGG Compound Formula
	TRUE	map01110	Biosynthesis of secondary metabolites	C17744	1-(4-Hydroxyphenyl)-1-decene-3,5-dione	C16 H20 O3
	TRUE	map00130	Ubiquinone and other terpenoid-quinone biosynthesis	C18135	Dihydroshikonofuran	C16 H20 O3
	TRUE	map00945	Stilbenoid, diarylheptanoid and gingerol biosynthesis	C17744	1-(4-Hydroxyphenyl)-1-decene-3,5-dione	C16 H20 O3
FALSE		C25 H34 O15	Full match	No results	No results	No match	No results		574.191	25.877	2.68785e+09	2	0	0	0		No matches found		No matches found	No matches found	No matches found	No matches found	No matches found	No matches found	No matches found	No matches found	No matches found	No matches found	No matches found	No matches found	No matches found	No matches found	No matches found		DDA for preferred ion		3.17457e+08	7.66244e+08	1.44769e+09	7.95338e+08
	Checked	Pathway ID	Pathway Name	KEGG Compound Ids	KEGG Compound Names	KEGG Compound Formula
FALSE	NCGC00380773-01_C20H25ClO6_	C20 H25 Cl O6	No match	No results	Invalid mass	No match	No results		418.124	27.307	2.68588e+09	2	6	0	0		No matches found	60.6	No matches found	No matches found	No matches found	No matches found	No matches found	No matches found	Multiple matches found	No matches found	Multiple matches found	No matches found	No matches found	No matches found	No matches found	No matches found	No matches found		DDA for preferred ion
	Checked	Pathway ID	Pathway Name	KEGG Compound Ids	KEGG Compound Names	KEGG Compound Formula
FALSE	2-Hydroxycinnamic acid	C9 H8 O3	Full match	Full match	Full match	Partial match	No results		164.048	9.227	2.66144e+09	36	14	8	17	Metabolic pathways;Biosynthesis of secondary metabolites;Microbial metabolism in diverse environments;Degradation of aromatic compounds;Biosynthesis of plant secondary metabolites;Phenylpropanoid biosynthesis;Biosynthesis of phenylpropanoids;Biosynthesis of amino acids;2-Oxocarboxylic acid metabolism;Ubiquinone and other terpenoid-quinone biosynthesis;Phenylalanine metabolism;Other	No matches found	67.8	No matches found	No matches found	No matches found	Multiple matches found	No matches found	No matches found	Multiple matches found	No matches found	No matches found	Multiple matches found	Multiple matches found	Multiple matches found	No matches found	Multiple matches found	No matches found	74.4	DDA for preferred ion		5.60282e+08	7.87949e+08	1.21098e+09	5.09409e+08
	Checked	Pathway ID	Pathway Name	KEGG Compound Ids	KEGG Compound Names	KEGG Compound Formula
	TRUE	map01100	Metabolic pathways	C00166; C00811; C01772; C02763; C12621	Phenylpyruvate; 4-Coumarate; trans-2-Hydroxycinnamate; 2-Hydroxy-3-phenylpropenoate; trans-3-Hydroxycinnamate	C9 H8 O3; C9 H8 O3; C9 H8 O3; C9 H8 O3; C9 H8 O3
	TRUE	map01110	Biosynthesis of secondary metabolites	C00166; C00811; C01772; C05838; C10945	Phenylpyruvate; 4-Coumarate; trans-2-Hydroxycinnamate; cis-2-Hydroxycinnamate; Caffeic aldehyde	C9 H8 O3; C9 H8 O3; C9 H8 O3; C9 H8 O3; C9 H8 O3
	TRUE	map01120	Microbial metabolism in diverse environments	C01772; C07114; C12621	trans-2-Hydroxycinnamate; 3-Oxo-3-phenylpropanoate; trans-3-Hydroxycinnamate	C9 H8 O3; C9 H8 O3; C9 H8 O3
	TRUE	map01220	Degradation of aromatic compounds	C00811; C07114; C12621	4-Coumarate; 3-Oxo-3-phenylpropanoate; trans-3-Hydroxycinnamate	C9 H8 O3; C9 H8 O3; C9 H8 O3
	TRUE	map01060	Biosynthesis of plant secondary metabolites	C00166	Phenylpyruvate	C9 H8 O3
	TRUE	map00940	Phenylpropanoid biosynthesis	C00811; C01772; C05838; C10945	4-Coumarate; trans-2-Hydroxycinnamate; cis-2-Hydroxycinnamate; Caffeic aldehyde	C9 H8 O3; C9 H8 O3; C9 H8 O3; C9 H8 O3
	TRUE	map01061	Biosynthesis of phenylpropanoids	C00811	4-Coumarate	C9 H8 O3
	TRUE	map01230	Biosynthesis of amino acids	C00166	Phenylpyruvate	C9 H8 O3
	TRUE	map01210	2-Oxocarboxylic acid metabolism	C00166	Phenylpyruvate	C9 H8 O3
	TRUE	map00130	Ubiquinone and other terpenoid-quinone biosynthesis	C00811	4-Coumarate	C9 H8 O3
	TRUE	map00360	Phenylalanine metabolism	C00166; C01772; C02763; C12621	Phenylpyruvate; trans-2-Hydroxycinnamate; 2-Hydroxy-3-phenylpropenoate; trans-3-Hydroxycinnamate	C9 H8 O3; C9 H8 O3; C9 H8 O3; C9 H8 O3
	TRUE	map00350	Tyrosine metabolism	C00811	4-Coumarate	C9 H8 O3
	TRUE	map00950	Isoquinoline alkaloid biosynthesis	C00811	4-Coumarate	C9 H8 O3
	TRUE	map00998	Biosynthesis of various secondary metabolites - part 2	C00811	4-Coumarate	C9 H8 O3
	TRUE	map00400	Phenylalanine, tyrosine and tryptophan biosynthesis	C00166	Phenylpyruvate	C9 H8 O3
	TRUE	map00642	Ethylbenzene degradation	C07114	3-Oxo-3-phenylpropanoate	C9 H8 O3
	TRUE	map00960	Tropane, piperidine and pyridine alkaloid biosynthesis	C00166	Phenylpyruvate	C9 H8 O3
FALSE	NCGC00380867-01_C27H46O9_9,12,15-Octadecatrienoic acid, 3-(hexopyranosyloxy)-2-hydroxypropyl ester, (9Z,12Z,15Z)-	C27 H46 O9	No match	No results	Invalid mass	No match	No results		560.32	36.353	2.65926e+09	13	4	0	0		No matches found	88.6	No matches found	No matches found	No matches found	No matches found	No matches found	No matches found	Multiple matches found	Multiple matches found	No matches found	No matches found	No matches found	No matches found	No matches found	No matches found	No matches found		DDA for preferred ion		1.15345e+09	1.20101e+09	7.4181e+08
	Checked	Pathway ID	Pathway Name	KEGG Compound Ids	KEGG Compound Names	KEGG Compound Formula
FALSE	Phenanthrene	C14 H10	Full match	No results	No results	Full match	No results		178.078	33.835	2.65429e+09	4	0	0	4	Metabolic pathways;Microbial metabolism in diverse environments;Degradation of aromatic compounds;Polycyclic aromatic hydrocarbon degradation	No matches found		No matches found	No matches found	No matches found	No matches found	No matches found	No matches found	No matches found	No matches found	No matches found	No matches found	No matches found	No matches found	No matches found	No matches found	No matches found		DDA for preferred ion					2.65429e+09
	Checked	Pathway ID	Pathway Name	KEGG Compound Ids	KEGG Compound Names	KEGG Compound Formula
	TRUE	map01100	Metabolic pathways	C11422; C14315	Phenanthrene; Anthracene	C14 H10; C14 H10
	TRUE	map01120	Microbial metabolism in diverse environments	C11422; C14315	Phenanthrene; Anthracene	C14 H10; C14 H10
	TRUE	map01220	Degradation of aromatic compounds	C11422	Phenanthrene	C14 H10
	TRUE	map00624	Polycyclic aromatic hydrocarbon degradation	C11422; C14315	Phenanthrene; Anthracene	C14 H10; C14 H10
FALSE	6β-Hydrocodol N-oxide	C18 H23 N O4	Full match	Full match	Invalid mass	Not the top hit	No results		317.163	34.102	2.64428e+09	279	3	3	0		No matches found	58.9	No matches found	No matches found	No matches found	No matches found	No matches found	No matches found	No matches found	No matches found	No matches found	Multiple matches found	No matches found	No matches found	No matches found	No matches found	No matches found	67	DDA for preferred ion		4.60427e+08	1.50928e+08		1.13958e+09
	Checked	Pathway ID	Pathway Name	KEGG Compound Ids	KEGG Compound Names	KEGG Compound Formula
FALSE	(2E)-3-[(1R,4S,7R,7aR)-1-hydroxy-3,7-dimethyl-2,4,5,6,7,7a-hexahydro-1H-inden-4-yl]-2-methylprop-2-enoic acid	C15 H22 O3	No match	Invalid mass	Invalid mass	No match	No results		272.139	32.697	2.6309e+09	35	41	31	0		No matches found	76	No matches found	No matches found	No matches found	No matches found	No matches found	No matches found	Multiple matches found	No matches found	Multiple matches found	Multiple matches found	No matches found	No matches found	No matches found	No matches found	No matches found	82.4	DDA for preferred ion		8.22879e+08			1.18683e+09
	Checked	Pathway ID	Pathway Name	KEGG Compound Ids	KEGG Compound Names	KEGG Compound Formula
FALSE	D-(-)-Fructose	C6 H12 O6	Full match	Full match	Full match	Partial match	No results		180.063	4.634	2.63034e+09	117	4	1	49	Metabolic pathways;Biosynthesis of secondary metabolites;Microbial metabolism in diverse environments;Biosynthesis of plant secondary metabolites;Biosynthesis of phenylpropanoids;Biosynthesis of plant hormones;Biosynthesis of alkaloids derived from shikimate pathway;ABC transporters;Other	No matches found	95.7	No matches found	No matches found	No matches found	No matches found	No matches found	No matches found	Single match found	Multiple matches found	No matches found	Single match found	No matches found	No matches found	No matches found	No matches found	No matches found	60.3	DDA for preferred ion		2.07256e+09	5.89668e+08	1.44327e+09	1.92127e+09
	Checked	Pathway ID	Pathway Name	KEGG Compound Ids	KEGG Compound Names	KEGG Compound Formula
	TRUE	map01100	Metabolic pathways	C00031; C00095; C00124; C00137; C00159; C00221; C00247; C00267; C00795; C00984; C01487; C01720; C01825; C01934; C06153; C19891	D-Glucose; D-Fructose; D-Galactose; myo-Inositol; D-Mannose; beta-D-Glucose; L-Sorbose; alpha-D-Glucose; D-Tagatose; alpha-D-Galactose; D-Allose; L-Fuconate; L-Galactose; L-Rhamnonate; scyllo-Inositol; 1D-chiro-Inositol	C6 H12 O6; C6 H12 O6; C6 H12 O6; C6 H12 O6; C6 H12 O6; C6 H12 O6; C6 H12 O6; C6 H12 O6; C6 H12 O6; C6 H12 O6; C6 H12 O6; C6 H12 O6; C6 H12 O6; C6 H12 O6; C6 H12 O6; C6 H12 O6
	TRUE	map01110	Biosynthesis of secondary metabolites	C00031; C00095; C00137; C00221; C00267; C01825	D-Glucose; D-Fructose; myo-Inositol; beta-D-Glucose; alpha-D-Glucose; L-Galactose	C6 H12 O6; C6 H12 O6; C6 H12 O6; C6 H12 O6; C6 H12 O6; C6 H12 O6
	TRUE	map01120	Microbial metabolism in diverse environments	C00095; C00137; C00221; C00267; C01487; C01720; C01934; C06153; C19891	D-Fructose; myo-Inositol; beta-D-Glucose; alpha-D-Glucose; D-Allose; L-Fuconate; L-Rhamnonate; scyllo-Inositol; 1D-chiro-Inositol	C6 H12 O6; C6 H12 O6; C6 H12 O6; C6 H12 O6; C6 H12 O6; C6 H12 O6; C6 H12 O6; C6 H12 O6; C6 H12 O6
	TRUE	map01060	Biosynthesis of plant secondary metabolites	C00267	alpha-D-Glucose	C6 H12 O6
	TRUE	map01061	Biosynthesis of phenylpropanoids	C00267	alpha-D-Glucose	C6 H12 O6
	TRUE	map01070	Biosynthesis of plant hormones	C00267	alpha-D-Glucose	C6 H12 O6
	TRUE	map01063	Biosynthesis of alkaloids derived from shikimate pathway	C00267	alpha-D-Glucose	C6 H12 O6
	TRUE	map02010	ABC transporters	C00031; C00095; C00137; C00159; C01487; C21066	D-Glucose; D-Fructose; myo-Inositol; D-Mannose; D-Allose; D-Galactofuranose	C6 H12 O6; C6 H12 O6; C6 H12 O6; C6 H12 O6; C6 H12 O6; C6 H12 O6
	TRUE	map01062	Biosynthesis of terpenoids and steroids	C00267	alpha-D-Glucose	C6 H12 O6
	TRUE	map01064	Biosynthesis of alkaloids derived from ornithine, lysine and nicotinic acid	C00267	alpha-D-Glucose	C6 H12 O6
	TRUE	map04976	Bile secretion	C00031	D-Glucose	C6 H12 O6
	TRUE	map01200	Carbon metabolism	C00221; C00267	beta-D-Glucose; alpha-D-Glucose	C6 H12 O6; C6 H12 O6
	TRUE	map00053	Ascorbate and aldarate metabolism	C00137; C01825; C15923	myo-Inositol; L-Galactose; L-Gulose	C6 H12 O6; C6 H12 O6; C6 H12 O6
	TRUE	map01066	Biosynthesis of alkaloids derived from terpenoid and polyketide	C00267	alpha-D-Glucose	C6 H12 O6
	TRUE	map00520	Amino sugar and nucleotide sugar metabolism	C00031; C00159; C00267; C00984; C02336	D-Glucose; D-Mannose; alpha-D-Glucose; alpha-D-Galactose; beta-D-Fructose	C6 H12 O6; C6 H12 O6; C6 H12 O6; C6 H12 O6; C6 H12 O6
	TRUE	map02060	Phosphotransferase system (PTS)	C00031; C00095; C00124; C00159; C01452	D-Glucose; D-Fructose; D-Galactose; D-Mannose; Sorbose	C6 H12 O6; C6 H12 O6; C6 H12 O6; C6 H12 O6; C6 H12 O6
	TRUE	map02020	Two-component system	C00031	D-Glucose	C6 H12 O6
	TRUE	map05230	Central carbon metabolism in cancer	C00031	D-Glucose	C6 H12 O6
	TRUE	map00052	Galactose metabolism	C00031; C00095; C00124; C00137; C00159; C00267; C00795; C00984	D-Glucose; D-Fructose; D-Galactose; myo-Inositol; D-Mannose; alpha-D-Glucose; D-Tagatose; alpha-D-Galactose	C6 H12 O6; C6 H12 O6; C6 H12 O6; C6 H12 O6; C6 H12 O6; C6 H12 O6; C6 H12 O6; C6 H12 O6
	TRUE	map00524	Neomycin, kanamycin and gentamicin biosynthesis	C00031	D-Glucose	C6 H12 O6
	TRUE	map01065	Biosynthesis of alkaloids derived from histidine and purine	C00267	alpha-D-Glucose	C6 H12 O6
	TRUE	map00051	Fructose and mannose metabolism	C00095; C00159; C00247; C00267; C01487; C01720; C01934	D-Fructose; D-Mannose; L-Sorbose; alpha-D-Glucose; D-Allose; L-Fuconate; L-Rhamnonate	C6 H12 O6; C6 H12 O6; C6 H12 O6; C6 H12 O6; C6 H12 O6; C6 H12 O6; C6 H12 O6
	TRUE	map04742	Taste transduction	C00031; C00095	D-Glucose; D-Fructose	C6 H12 O6; C6 H12 O6
	TRUE	map00030	Pentose phosphate pathway	C00031; C00221	D-Glucose; beta-D-Glucose	C6 H12 O6; C6 H12 O6
	TRUE	map00901	Indole alkaloid biosynthesis	C00031	D-Glucose	C6 H12 O6
	TRUE	map04922	Glucagon signaling pathway	C00031	D-Glucose	C6 H12 O6
	TRUE	map04152	AMPK signaling pathway	C00031	D-Glucose	C6 H12 O6
	TRUE	map00521	Streptomycin biosynthesis	C00031; C00137	D-Glucose; myo-Inositol	C6 H12 O6; C6 H12 O6
	TRUE	map00562	Inositol phosphate metabolism	C00137; C06153; C19891	myo-Inositol; scyllo-Inositol; 1D-chiro-Inositol	C6 H12 O6; C6 H12 O6; C6 H12 O6
	TRUE	map04917	Prolactin signaling pathway	C00031	D-Glucose	C6 H12 O6
	TRUE	map04978	Mineral absorption	C00031; C00124	D-Glucose; D-Galactose	C6 H12 O6; C6 H12 O6
	TRUE	map00500	Starch and sucrose metabolism	C00031; C00095	D-Glucose; D-Fructose	C6 H12 O6; C6 H12 O6
	TRUE	map02030	Bacterial chemotaxis	C00124	D-Galactose	C6 H12 O6
	TRUE	map04973	Carbohydrate digestion and absorption	C00031; C00095; C00124	D-Glucose; D-Fructose; D-Galactose	C6 H12 O6; C6 H12 O6; C6 H12 O6
	TRUE	map04964	Proximal tubule bicarbonate reclamation	C00267	alpha-D-Glucose	C6 H12 O6
	TRUE	map00010	Glycolysis / Gluconeogenesis	C00031; C00221; C00267	D-Glucose; beta-D-Glucose; alpha-D-Glucose	C6 H12 O6; C6 H12 O6; C6 H12 O6
	TRUE	map04625	C-type lectin receptor signaling pathway	C00159	D-Mannose	C6 H12 O6
	TRUE	map05111	Biofilm formation - Vibrio cholerae	C00031	D-Glucose	C6 H12 O6
	TRUE	map04066	HIF-1 signaling pathway	C00031	D-Glucose	C6 H12 O6
	TRUE	map04068	FoxO signaling pathway	C00031	D-Glucose	C6 H12 O6
	TRUE	map04931	Insulin resistance	C00031; C00095	D-Glucose; D-Fructose	C6 H12 O6; C6 H12 O6
	TRUE	map04911	Insulin secretion	C00031	D-Glucose	C6 H12 O6
	TRUE	map04070	Phosphatidylinositol signaling system	C00137	myo-Inositol	C6 H12 O6
	TRUE	map04142	Lysosome	C00159	D-Mannose	C6 H12 O6
	TRUE	map04910	Insulin signaling pathway	C00031	D-Glucose	C6 H12 O6
	TRUE	map04113	Meiosis - yeast	C00031	D-Glucose	C6 H12 O6
	TRUE	map04930	Type II diabetes mellitus	C00031	D-Glucose	C6 H12 O6
	TRUE	map04932	Non-alcoholic fatty liver disease (NAFLD)	C00031	D-Glucose	C6 H12 O6
	TRUE	map04933	AGE-RAGE signaling pathway in diabetic complications	C00031	D-Glucose	C6 H12 O6
FALSE			No results	No results	No results	No results	No results		257.147	36.363	2.62693e+09	0	0	0	0		No matches found		No matches found	No matches found	No matches found	No matches found	No matches found	No matches found	No matches found	No matches found	No matches found	No matches found	No matches found	No matches found	No matches found	No matches found	No matches found		No MS2
	Checked	Pathway ID	Pathway Name	KEGG Compound Ids	KEGG Compound Names	KEGG Compound Formula
FALSE		C35 H79 N7 O19	Full match	No results	No results	No match	No results		901.543	36.332	2.62446e+09	1	0	0	0		No matches found		No matches found	No matches found	No matches found	No matches found	No matches found	No matches found	No matches found	No matches found	No matches found	No matches found	No matches found	No matches found	No matches found	No matches found	No matches found		No MS2
	Checked	Pathway ID	Pathway Name	KEGG Compound Ids	KEGG Compound Names	KEGG Compound Formula
FALSE	(-)-Fustin	C15 H12 O6	Full match	Full match	Full match	Not the top hit	Not the top hit		288.064	18.062	2.6221e+09	89	14	1	5	Metabolic pathways;Biosynthesis of secondary metabolites;Flavonoid biosynthesis;Biosynthesis of phenylpropanoids;Other	Multiple matches found	83.8	No matches found	No matches found	No matches found	Single match found	No matches found	No matches found	Multiple matches found	No matches found	Multiple matches found	No matches found	No matches found	No matches found	No matches found	Multiple matches found	No matches found	62.6	DDA for preferred ion				2.6221e+09	8.99931e+08
	Checked	Pathway ID	Pathway Name	KEGG Compound Ids	KEGG Compound Names	KEGG Compound Formula
	TRUE	map01100	Metabolic pathways	C00974; C05631; C12631; C15525	Dihydrokaempferol; Eriodictyol; 2-Hydroxy-2,3-dihydrogenistein; Eriodictyol chalcone	C15 H12 O6; C15 H12 O6; C15 H12 O6; C15 H12 O6
	TRUE	map01110	Biosynthesis of secondary metabolites	C00974; C05631; C12631; C16233	Dihydrokaempferol; Eriodictyol; 2-Hydroxy-2,3-dihydrogenistein; 2,6,7,4'-Tetrahydroxyisoflavanone	C15 H12 O6; C15 H12 O6; C15 H12 O6; C15 H12 O6
	TRUE	map00941	Flavonoid biosynthesis	C00974; C01378; C05631; C15525	Dihydrokaempferol; Fustin; Eriodictyol; Eriodictyol chalcone	C15 H12 O6; C15 H12 O6; C15 H12 O6; C15 H12 O6
	TRUE	map01061	Biosynthesis of phenylpropanoids	C00974	Dihydrokaempferol	C15 H12 O6
	TRUE	map00943	Isoflavonoid biosynthesis	C12631; C16233	2-Hydroxy-2,3-dihydrogenistein; 2,6,7,4'-Tetrahydroxyisoflavanone	C15 H12 O6; C15 H12 O6
FALSE	3-{[(2S,3R,4S,5R,6R)-3,5-dihydroxy-6-(hydroxymethyl)-4-{[(2S,3R,4R,5R,6S)-3,4,5-trihydroxy-6-methyloxan-2-yl]oxy}oxan-2-yl]oxy}-5,7-dihydroxy-2-(4-hydroxyphenyl)-4H-chromen-4-one	C27 H30 O15	No match	Invalid mass	Invalid mass	No match	No results		616.14	23.848	2.61551e+09	11	28	24	0		No matches found	93.8	No matches found	No matches found	No matches found	No matches found	No matches found	No matches found	Multiple matches found	No matches found	Multiple matches found	Multiple matches found	No matches found	Multiple matches found	No matches found	No matches found	No matches found	83.1	DDA for preferred ion				2.61551e+09	1.775e+09
	Checked	Pathway ID	Pathway Name	KEGG Compound Ids	KEGG Compound Names	KEGG Compound Formula
FALSE	1H-Inden-1-ylidene	C9 H6	Full match	No results	No results	Full match	No results		114.047	33.964	2.61551e+09	1	0	0	0		No matches found		No matches found	No matches found	No matches found	No matches found	No matches found	No matches found	No matches found	No matches found	No matches found	No matches found	No matches found	No matches found	No matches found	No matches found	No matches found		DDA for preferred ion		5.14618e+08	2.47125e+08	1.17547e+09	1.16427e+09
	Checked	Pathway ID	Pathway Name	KEGG Compound Ids	KEGG Compound Names	KEGG Compound Formula
FALSE	3-{3,5-Dimethyl-1-[6-(1-piperidinyl)-3-pyridazinyl]-1H-pyrazol-4-yl}-N-(2-ethoxyphenyl)propanamide	C25 H32 N6 O2	Full match	No results	No results	Not the top hit	No results		448.26	28.647	2.61337e+09	100	0	0	0		No matches found		No matches found	No matches found	No matches found	No matches found	No matches found	No matches found	No matches found	No matches found	No matches found	No matches found	No matches found	No matches found	No matches found	No matches found	No matches found		DDA for preferred ion
	Checked	Pathway ID	Pathway Name	KEGG Compound Ids	KEGG Compound Names	KEGG Compound Formula
FALSE	alpha-D-Xylopyranosyl-(1->6)-[alpha-D-xylopyranosyl-(1->6)-beta-D-glucopyranosyl-(1->4)]-beta-D-glucopyranose	C22 H38 O19	Full match	No results	No results	Full match	No results		606.202	6.265	2.59637e+09	1	0	0	0		No matches found		No matches found	No matches found	No matches found	No matches found	No matches found	No matches found	No matches found	No matches found	No matches found	No matches found	No matches found	No matches found	No matches found	No matches found	No matches found		DDA for other ion		2.67934e+07	2.59637e+09	1.73565e+07
	Checked	Pathway ID	Pathway Name	KEGG Compound Ids	KEGG Compound Names	KEGG Compound Formula
FALSE	12-HHTrE	C17 H28 O3	Full match	No results	No results	Full match	No results		280.204	36.168	2.58882e+09	39	0	0	0		No matches found		No matches found	No matches found	No matches found	No matches found	No matches found	No matches found	No matches found	No matches found	No matches found	No matches found	No matches found	No matches found	No matches found	No matches found	No matches found		DDA for preferred ion		4.92873e+08		1.53452e+09	6.52649e+08
	Checked	Pathway ID	Pathway Name	KEGG Compound Ids	KEGG Compound Names	KEGG Compound Formula
FALSE	Rutin	C27 H30 O16	Not the top hit	Full match	Full match	Full match	Not the top hit		610.154	21.031	2.57891e+09	44	109	3	3	Metabolic pathways;Biosynthesis of secondary metabolites;Flavone and flavonol biosynthesis	Multiple matches found	92.4	No matches found	No matches found	Multiple matches found	No matches found	No matches found	No matches found	Multiple matches found	Multiple matches found	No matches found	Multiple matches found	Multiple matches found	No matches found	Multiple matches found	No matches found	Multiple matches found	83	DDA for preferred ion			4.63736e+08	1.33037e+09
	Checked	Pathway ID	Pathway Name	KEGG Compound Ids	KEGG Compound Names	KEGG Compound Formula
	TRUE	map01100	Metabolic pathways	C05625	Rutin	C27 H30 O16
	TRUE	map01110	Biosynthesis of secondary metabolites	C05625	Rutin	C27 H30 O16
	TRUE	map00944	Flavone and flavonol biosynthesis	C05625; C12634; C16490; C19796	Rutin; Kaempferol 3-O-beta-D-glucosyl-(1->2)-beta-D-glucoside; Kaempferol 3-O-beta-D-glucosylgalactoside; Quercetin 3-O-rhamnoside 7-O-glucoside	C27 H30 O16; C27 H30 O16; C27 H30 O16; C27 H30 O16
FALSE	3-O-β-D-Glucopyranosylandrographolide	C26 H40 O10	No match	Invalid mass	No results	No match	No results		558.269	30.949	2.56326e+09	13	0	6	0		No matches found		No matches found	No matches found	No matches found	No matches found	No matches found	No matches found	No matches found	No matches found	No matches found	No matches found	No matches found	No matches found	No matches found	No matches found	No matches found	74.6	DDA for preferred ion		2.05933e+08	4.00777e+08	1.64501e+09
	Checked	Pathway ID	Pathway Name	KEGG Compound Ids	KEGG Compound Names	KEGG Compound Formula
FALSE	L-Threonic acid	C4 H8 O5	Full match	Full match	Full match	Full match	No results		136.037	5.123	2.56259e+09	6	2	2	2	Metabolic pathways;Other	No matches found	92.5	No matches found	Multiple matches found	No matches found	No matches found	No matches found	No matches found	No matches found	No matches found	No matches found	No matches found	No matches found	No matches found	No matches found	No matches found	No matches found	89.5	DDA for preferred ion		7.28617e+08	2.43645e+09	1.4357e+09	1.27896e+09
	Checked	Pathway ID	Pathway Name	KEGG Compound Ids	KEGG Compound Names	KEGG Compound Formula
	TRUE	map01100	Metabolic pathways	C01620	Threonate	C4 H8 O5
	TRUE	map00053	Ascorbate and aldarate metabolism	C01620	Threonate	C4 H8 O5
FALSE		C39 H60 N4 O26	Full match	No results	No results	No results	No results		1000.35	7.73	2.54269e+09	0	0	0	0		No matches found		No matches found	No matches found	No matches found	No matches found	No matches found	No matches found	No matches found	No matches found	No matches found	No matches found	No matches found	No matches found	No matches found	No matches found	No matches found		DDA for preferred ion
	Checked	Pathway ID	Pathway Name	KEGG Compound Ids	KEGG Compound Names	KEGG Compound Formula
FALSE	6-Methoxyluteolin 7-glucoside	C22 H22 O12	Not the top hit	No results	No results	Partial match	Full match		478.112	23.075	2.53909e+09	30	0	0	0		Multiple matches found		No matches found	No matches found	No matches found	No matches found	No matches found	No matches found	No matches found	No matches found	No matches found	No matches found	No matches found	No matches found	No matches found	No matches found	No matches found		DDA for other ion
	Checked	Pathway ID	Pathway Name	KEGG Compound Ids	KEGG Compound Names	KEGG Compound Formula
FALSE	NAT13-331713_POS	C26 H30 N4 O3	No match	Invalid mass	No results	No match	No results		484.195	23.288	2.53818e+09	23	0	2	0		No matches found		No matches found	No matches found	No matches found	No matches found	No matches found	No matches found	No matches found	No matches found	No matches found	No matches found	No matches found	No matches found	No matches found	No matches found	No matches found	66.4	DDA for preferred ion		7.79105e+08	8.70275e+08	9.31197e+08	1.10038e+08
	Checked	Pathway ID	Pathway Name	KEGG Compound Ids	KEGG Compound Names	KEGG Compound Formula
FALSE	(2S,8R)-8-hydroxy-2-[(1S)-1-hydroxyheptyl]-3,4,5,6,7,8-hexahydro-2H-1-benzopyran-5-one	C16 H26 O4	No match	Invalid mass	Invalid mass	No match	No results		264.173	32.699	2.52926e+09	57	12	5	2	Biosynthesis of secondary metabolites;Other	No matches found	62.1	No matches found	No matches found	No matches found	No matches found	No matches found	No matches found	Multiple matches found	No matches found	Multiple matches found	No matches found	No matches found	No matches found	No matches found	No matches found	No matches found	68.3	DDA for preferred ion		3.75145e+08	1.56067e+09
	Checked	Pathway ID	Pathway Name	KEGG Compound Ids	KEGG Compound Names	KEGG Compound Formula
	TRUE	map01110	Biosynthesis of secondary metabolites	C17747	5-Hydroxy-1-(4-hydroxyphenyl)-3-decanone	C16 H24 O3
	TRUE	map00945	Stilbenoid, diarylheptanoid and gingerol biosynthesis	C17747	5-Hydroxy-1-(4-hydroxyphenyl)-3-decanone	C16 H24 O3
FALSE		C48 H50 O26	Full match	No results	No results	No results	No results		1042.26	23.871	2.51202e+09	0	0	0	0		No matches found		No matches found	No matches found	No matches found	No matches found	No matches found	No matches found	No matches found	No matches found	No matches found	No matches found	No matches found	No matches found	No matches found	No matches found	No matches found		DDA for preferred ion
	Checked	Pathway ID	Pathway Name	KEGG Compound Ids	KEGG Compound Names	KEGG Compound Formula
FALSE	U-50488	C19 H26 Cl2 N2 O	No match	Invalid mass	Invalid mass	No match	No results		368.145	23.846	2.50128e+09	9	12	2	0		No matches found	78.1	No matches found	No matches found	No matches found	No matches found	No matches found	No matches found	Multiple matches found	No matches found	Multiple matches found	Multiple matches found	No matches found	No matches found	No matches found	No matches found	No matches found	68.9	DDA for preferred ion		4.46733e+08	4.12252e+08	3.66793e+07	5.23433e+08
	Checked	Pathway ID	Pathway Name	KEGG Compound Ids	KEGG Compound Names	KEGG Compound Formula
FALSE	1-alpha-linolenoyl-sn-glycerol	C21 H36 O4	Full match	No results	No results	Not the top hit	No results		352.262	37.686	2.4994e+09	61	0	0	0		No matches found		No matches found	No matches found	No matches found	No matches found	No matches found	No matches found	No matches found	No matches found	No matches found	No matches found	No matches found	No matches found	No matches found	No matches found	No matches found		DDA for preferred ion		9.79069e+08	7.41974e+08	7.90569e+08	1.66043e+09
	Checked	Pathway ID	Pathway Name	KEGG Compound Ids	KEGG Compound Names	KEGG Compound Formula
FALSE	NP-003223	C19 H22 O4	No match	Invalid mass	Invalid mass	No match	No results		314.15	34.949	2.48986e+09	68	26	3	0		No matches found	83.2	No matches found	No matches found	No matches found	No matches found	No matches found	No matches found	Multiple matches found	No matches found	Multiple matches found	No matches found	No matches found	Multiple matches found	No matches found	No matches found	No matches found	67.5	DDA for preferred ion		5.47174e+08	1.3807e+09	1.37562e+09	5.11065e+08
	Checked	Pathway ID	Pathway Name	KEGG Compound Ids	KEGG Compound Names	KEGG Compound Formula
FALSE	Eleutheroside B/Syringin 刺五加苷B	C17 H24 O9	No match	No results	Invalid mass	No match	No results		418.148	16.745	2.48223e+09	23	1	0	0		No matches found	62.7	No matches found	No matches found	No matches found	No matches found	No matches found	No matches found	No matches found	No matches found	No matches found	No matches found	Single match found	No matches found	No matches found	No matches found	No matches found		DDA for preferred ion		1.016e+09	4.1907e+08	2.48223e+09	9.81697e+08
	Checked	Pathway ID	Pathway Name	KEGG Compound Ids	KEGG Compound Names	KEGG Compound Formula
FALSE	D-(-)-Fructose	C6 H12 O6	Full match	Full match	Full match	Partial match	No results		180.063	4.971	2.48136e+09	117	15	12	49	Metabolic pathways;Biosynthesis of secondary metabolites;Microbial metabolism in diverse environments;Biosynthesis of plant secondary metabolites;Biosynthesis of phenylpropanoids;Biosynthesis of plant hormones;Biosynthesis of alkaloids derived from shikimate pathway;ABC transporters;Other	No matches found	94.1	No matches found	No matches found	No matches found	No matches found	No matches found	No matches found	Multiple matches found	Multiple matches found	No matches found	Multiple matches found	No matches found	No matches found	No matches found	No matches found	No matches found	72.3	DDA for preferred ion		1.48539e+09	2.40818e+09	1.39107e+09	1.26809e+09
	Checked	Pathway ID	Pathway Name	KEGG Compound Ids	KEGG Compound Names	KEGG Compound Formula
	TRUE	map01100	Metabolic pathways	C00031; C00095; C00124; C00137; C00159; C00221; C00247; C00267; C00795; C00984; C01487; C01720; C01825; C01934; C06153; C19891	D-Glucose; D-Fructose; D-Galactose; myo-Inositol; D-Mannose; beta-D-Glucose; L-Sorbose; alpha-D-Glucose; D-Tagatose; alpha-D-Galactose; D-Allose; L-Fuconate; L-Galactose; L-Rhamnonate; scyllo-Inositol; 1D-chiro-Inositol	C6 H12 O6; C6 H12 O6; C6 H12 O6; C6 H12 O6; C6 H12 O6; C6 H12 O6; C6 H12 O6; C6 H12 O6; C6 H12 O6; C6 H12 O6; C6 H12 O6; C6 H12 O6; C6 H12 O6; C6 H12 O6; C6 H12 O6; C6 H12 O6
	TRUE	map01110	Biosynthesis of secondary metabolites	C00031; C00095; C00137; C00221; C00267; C01825	D-Glucose; D-Fructose; myo-Inositol; beta-D-Glucose; alpha-D-Glucose; L-Galactose	C6 H12 O6; C6 H12 O6; C6 H12 O6; C6 H12 O6; C6 H12 O6; C6 H12 O6
	TRUE	map01120	Microbial metabolism in diverse environments	C00095; C00137; C00221; C00267; C01487; C01720; C01934; C06153; C19891	D-Fructose; myo-Inositol; beta-D-Glucose; alpha-D-Glucose; D-Allose; L-Fuconate; L-Rhamnonate; scyllo-Inositol; 1D-chiro-Inositol	C6 H12 O6; C6 H12 O6; C6 H12 O6; C6 H12 O6; C6 H12 O6; C6 H12 O6; C6 H12 O6; C6 H12 O6; C6 H12 O6
	TRUE	map01060	Biosynthesis of plant secondary metabolites	C00267	alpha-D-Glucose	C6 H12 O6
	TRUE	map01061	Biosynthesis of phenylpropanoids	C00267	alpha-D-Glucose	C6 H12 O6
	TRUE	map01070	Biosynthesis of plant hormones	C00267	alpha-D-Glucose	C6 H12 O6
	TRUE	map01063	Biosynthesis of alkaloids derived from shikimate pathway	C00267	alpha-D-Glucose	C6 H12 O6
	TRUE	map02010	ABC transporters	C00031; C00095; C00137; C00159; C01487; C21066	D-Glucose; D-Fructose; myo-Inositol; D-Mannose; D-Allose; D-Galactofuranose	C6 H12 O6; C6 H12 O6; C6 H12 O6; C6 H12 O6; C6 H12 O6; C6 H12 O6
	TRUE	map01062	Biosynthesis of terpenoids and steroids	C00267	alpha-D-Glucose	C6 H12 O6
	TRUE	map01064	Biosynthesis of alkaloids derived from ornithine, lysine and nicotinic acid	C00267	alpha-D-Glucose	C6 H12 O6
	TRUE	map04976	Bile secretion	C00031	D-Glucose	C6 H12 O6
	TRUE	map01200	Carbon metabolism	C00221; C00267	beta-D-Glucose; alpha-D-Glucose	C6 H12 O6; C6 H12 O6
	TRUE	map00053	Ascorbate and aldarate metabolism	C00137; C01825; C15923	myo-Inositol; L-Galactose; L-Gulose	C6 H12 O6; C6 H12 O6; C6 H12 O6
	TRUE	map01066	Biosynthesis of alkaloids derived from terpenoid and polyketide	C00267	alpha-D-Glucose	C6 H12 O6
	TRUE	map00520	Amino sugar and nucleotide sugar metabolism	C00031; C00159; C00267; C00984; C02336	D-Glucose; D-Mannose; alpha-D-Glucose; alpha-D-Galactose; beta-D-Fructose	C6 H12 O6; C6 H12 O6; C6 H12 O6; C6 H12 O6; C6 H12 O6
	TRUE	map02060	Phosphotransferase system (PTS)	C00031; C00095; C00124; C00159; C01452	D-Glucose; D-Fructose; D-Galactose; D-Mannose; Sorbose	C6 H12 O6; C6 H12 O6; C6 H12 O6; C6 H12 O6; C6 H12 O6
	TRUE	map02020	Two-component system	C00031	D-Glucose	C6 H12 O6
	TRUE	map05230	Central carbon metabolism in cancer	C00031	D-Glucose	C6 H12 O6
	TRUE	map00052	Galactose metabolism	C00031; C00095; C00124; C00137; C00159; C00267; C00795; C00984	D-Glucose; D-Fructose; D-Galactose; myo-Inositol; D-Mannose; alpha-D-Glucose; D-Tagatose; alpha-D-Galactose	C6 H12 O6; C6 H12 O6; C6 H12 O6; C6 H12 O6; C6 H12 O6; C6 H12 O6; C6 H12 O6; C6 H12 O6
	TRUE	map00524	Neomycin, kanamycin and gentamicin biosynthesis	C00031	D-Glucose	C6 H12 O6
	TRUE	map01065	Biosynthesis of alkaloids derived from histidine and purine	C00267	alpha-D-Glucose	C6 H12 O6
	TRUE	map00051	Fructose and mannose metabolism	C00095; C00159; C00247; C00267; C01487; C01720; C01934	D-Fructose; D-Mannose; L-Sorbose; alpha-D-Glucose; D-Allose; L-Fuconate; L-Rhamnonate	C6 H12 O6; C6 H12 O6; C6 H12 O6; C6 H12 O6; C6 H12 O6; C6 H12 O6; C6 H12 O6
	TRUE	map04742	Taste transduction	C00031; C00095	D-Glucose; D-Fructose	C6 H12 O6; C6 H12 O6
	TRUE	map00030	Pentose phosphate pathway	C00031; C00221	D-Glucose; beta-D-Glucose	C6 H12 O6; C6 H12 O6
	TRUE	map00901	Indole alkaloid biosynthesis	C00031	D-Glucose	C6 H12 O6
	TRUE	map04922	Glucagon signaling pathway	C00031	D-Glucose	C6 H12 O6
	TRUE	map04152	AMPK signaling pathway	C00031	D-Glucose	C6 H12 O6
	TRUE	map00521	Streptomycin biosynthesis	C00031; C00137	D-Glucose; myo-Inositol	C6 H12 O6; C6 H12 O6
	TRUE	map00562	Inositol phosphate metabolism	C00137; C06153; C19891	myo-Inositol; scyllo-Inositol; 1D-chiro-Inositol	C6 H12 O6; C6 H12 O6; C6 H12 O6
	TRUE	map04917	Prolactin signaling pathway	C00031	D-Glucose	C6 H12 O6
	TRUE	map04978	Mineral absorption	C00031; C00124	D-Glucose; D-Galactose	C6 H12 O6; C6 H12 O6
	TRUE	map00500	Starch and sucrose metabolism	C00031; C00095	D-Glucose; D-Fructose	C6 H12 O6; C6 H12 O6
	TRUE	map02030	Bacterial chemotaxis	C00124	D-Galactose	C6 H12 O6
	TRUE	map04973	Carbohydrate digestion and absorption	C00031; C00095; C00124	D-Glucose; D-Fructose; D-Galactose	C6 H12 O6; C6 H12 O6; C6 H12 O6
	TRUE	map04964	Proximal tubule bicarbonate reclamation	C00267	alpha-D-Glucose	C6 H12 O6
	TRUE	map00010	Glycolysis / Gluconeogenesis	C00031; C00221; C00267	D-Glucose; beta-D-Glucose; alpha-D-Glucose	C6 H12 O6; C6 H12 O6; C6 H12 O6
	TRUE	map04625	C-type lectin receptor signaling pathway	C00159	D-Mannose	C6 H12 O6
	TRUE	map05111	Biofilm formation - Vibrio cholerae	C00031	D-Glucose	C6 H12 O6
	TRUE	map04066	HIF-1 signaling pathway	C00031	D-Glucose	C6 H12 O6
	TRUE	map04068	FoxO signaling pathway	C00031	D-Glucose	C6 H12 O6
	TRUE	map04931	Insulin resistance	C00031; C00095	D-Glucose; D-Fructose	C6 H12 O6; C6 H12 O6
	TRUE	map04911	Insulin secretion	C00031	D-Glucose	C6 H12 O6
	TRUE	map04070	Phosphatidylinositol signaling system	C00137	myo-Inositol	C6 H12 O6
	TRUE	map04142	Lysosome	C00159	D-Mannose	C6 H12 O6
	TRUE	map04910	Insulin signaling pathway	C00031	D-Glucose	C6 H12 O6
	TRUE	map04113	Meiosis - yeast	C00031	D-Glucose	C6 H12 O6
	TRUE	map04930	Type II diabetes mellitus	C00031	D-Glucose	C6 H12 O6
	TRUE	map04932	Non-alcoholic fatty liver disease (NAFLD)	C00031	D-Glucose	C6 H12 O6
	TRUE	map04933	AGE-RAGE signaling pathway in diabetic complications	C00031	D-Glucose	C6 H12 O6
FALSE	3,3',5,5'-Tetramethyldiphenoquinone	C16 H16 O2	No match	Invalid mass	No results	No match	No results		258.126	34.11	2.47708e+09	79	0	1	1	Ubiquinone and other terpenoid-quinone biosynthesis	No matches found		No matches found	No matches found	No matches found	No matches found	No matches found	No matches found	No matches found	No matches found	No matches found	No matches found	No matches found	No matches found	No matches found	No matches found	No matches found	62.7	DDA for other ion				1.29932e+09	8.75668e+08
	Checked	Pathway ID	Pathway Name	KEGG Compound Ids	KEGG Compound Names	KEGG Compound Formula
	TRUE	map00130	Ubiquinone and other terpenoid-quinone biosynthesis	C18134	Dihydroechinofuran	C16 H18 O3
FALSE	Isoorientin 3'-O-glucuronide	C27 H28 O17	No results	No results	No results	Partial match	Full match		624.133	18.144	2.45984e+09	9	0	0	0		Multiple matches found		No matches found	No matches found	No matches found	No matches found	No matches found	No matches found	No matches found	No matches found	No matches found	No matches found	No matches found	No matches found	No matches found	No matches found	No matches found		DDA for preferred ion					2.12476e+09
	Checked	Pathway ID	Pathway Name	KEGG Compound Ids	KEGG Compound Names	KEGG Compound Formula
FALSE		C17 H28 N6 O14	Full match	No results	No results	No match	No results		540.167	6.011	2.45765e+09	30	0	0	0		No matches found		No matches found	No matches found	No matches found	No matches found	No matches found	No matches found	No matches found	No matches found	No matches found	No matches found	No matches found	No matches found	No matches found	No matches found	No matches found		DDA for preferred ion					2.28601e+09
	Checked	Pathway ID	Pathway Name	KEGG Compound Ids	KEGG Compound Names	KEGG Compound Formula
FALSE	Haploside A	C24 H24 O14	Full match	No results	No results	Partial match	Full match		536.117	22.307	2.45476e+09	3	0	0	0		Multiple matches found		No matches found	No matches found	No matches found	No matches found	No matches found	No matches found	No matches found	No matches found	No matches found	No matches found	No matches found	No matches found	No matches found	No matches found	No matches found		DDA for preferred ion		8.61858e+08	1.15639e+09		7.17906e+08
	Checked	Pathway ID	Pathway Name	KEGG Compound Ids	KEGG Compound Names	KEGG Compound Formula
FALSE	2,4,4-Trimethylpentyl 2'-(methoxymethoxy)-1,1':3',1''-terphenyl-4-carboxylate	C29 H34 O4	Full match	No results	No results	Not the top hit	No results		446.244	36.315	2.45141e+09	107	0	0	0		No matches found		No matches found	No matches found	No matches found	No matches found	No matches found	No matches found	No matches found	No matches found	No matches found	No matches found	No matches found	No matches found	No matches found	No matches found	No matches found		DDA for preferred ion			2.06086e+09
	Checked	Pathway ID	Pathway Name	KEGG Compound Ids	KEGG Compound Names	KEGG Compound Formula
FALSE	NP-004713	C15 H24 O2	Full match	Full match	Partial match	Partial match	No results		236.178	37.631	2.44882e+09	141	1	1	2	Other	No matches found	50.8	No matches found	No matches found	No matches found	No matches found	No matches found	No matches found	No matches found	No matches found	No matches found	No matches found	Single match found	No matches found	No matches found	No matches found	No matches found	60	DDA for preferred ion		6.1499e+08	5.93974e+08	4.40969e+08	4.0928e+08
	Checked	Pathway ID	Pathway Name	KEGG Compound Ids	KEGG Compound Names	KEGG Compound Formula
	TRUE	map00981	Insect hormone biosynthesis	C16502	Farnesoic acid	C15 H24 O2
	TRUE	map00909	Sesquiterpenoid and triterpenoid biosynthesis	C09627	Capsidiol	C15 H24 O2
FALSE		C24 H26 N10 O4	Full match	No results	No results	No match	No results		518.212	35.904	2.44376e+09	2	0	0	0		No matches found		No matches found	No matches found	No matches found	No matches found	No matches found	No matches found	No matches found	No matches found	No matches found	No matches found	No matches found	No matches found	No matches found	No matches found	No matches found		DDA for other ion		1.74539e+08	6.44918e+08	7.48469e+08	9.93604e+08
	Checked	Pathway ID	Pathway Name	KEGG Compound Ids	KEGG Compound Names	KEGG Compound Formula
FALSE	Valerophenone	C11 H14 O	Full match	No results	No results	Full match	No results		162.105	34.675	2.43692e+09	17	0	0	3	Metabolic pathways;Biosynthesis of secondary metabolites;Ubiquinone and other terpenoid-quinone biosynthesis	No matches found		No matches found	No matches found	No matches found	No matches found	No matches found	No matches found	No matches found	No matches found	No matches found	No matches found	No matches found	No matches found	No matches found	No matches found	No matches found		DDA for preferred ion		6.66049e+08		1.70464e+09
	Checked	Pathway ID	Pathway Name	KEGG Compound Ids	KEGG Compound Names	KEGG Compound Formula
	TRUE	map01100	Metabolic pathways	C05807	2-Polyprenylphenol	C16 H22 N O
	TRUE	map01110	Biosynthesis of secondary metabolites	C05807	2-Polyprenylphenol	C16 H22 N O
	TRUE	map00130	Ubiquinone and other terpenoid-quinone biosynthesis	C05807	2-Polyprenylphenol	C16 H22 N O
FALSE	6-(4-Nitro-1H-pyrazol-5-yl)pyrazolo[1,5-a]pyrimidine-3-carboxylic acid	C10 H6 N6 O4	Full match	No results	No results	Full match	No results		274.046	4.685	2.41597e+09	6	0	0	3	Metabolic pathways;Biosynthesis of secondary metabolites;Other	No matches found		No matches found	No matches found	No matches found	No matches found	No matches found	No matches found	No matches found	No matches found	No matches found	No matches found	No matches found	No matches found	No matches found	No matches found	No matches found		DDA for preferred ion		1.08543e+09	1.5655e+09	1.80556e+09	1.54349e+09
	Checked	Pathway ID	Pathway Name	KEGG Compound Ids	KEGG Compound Names	KEGG Compound Formula
	TRUE	map01100	Metabolic pathways	C21204	5-epi-Valiolol 7-phosphate	C7 H15 O9 P
	TRUE	map01110	Biosynthesis of secondary metabolites	C21204	5-epi-Valiolol 7-phosphate	C7 H15 O9 P
	TRUE	map00525	Acarbose and validamycin biosynthesis	C21204	5-epi-Valiolol 7-phosphate	C7 H15 O9 P
FALSE	NP-012972	C14 H24 O3	No match	Invalid mass	No results	No match	No results		208.146	37.438	2.41172e+09	45	0	3	0		No matches found		No matches found	No matches found	No matches found	No matches found	No matches found	No matches found	No matches found	No matches found	No matches found	No matches found	No matches found	No matches found	No matches found	No matches found	No matches found	70.2	DDA for other ion		2.69633e+07		2.41172e+09	2.03523e+09
	Checked	Pathway ID	Pathway Name	KEGG Compound Ids	KEGG Compound Names	KEGG Compound Formula
FALSE	Acetyl hexamethyl tetralin	C18 H26 O	Full match	No results	No results	Full match	No results		258.199	37.441	2.40714e+09	13	0	0	0		No matches found		No matches found	No matches found	No matches found	No matches found	No matches found	No matches found	No matches found	No matches found	No matches found	No matches found	No matches found	No matches found	No matches found	No matches found	No matches found		DDA for preferred ion			1.88355e+08	1.92062e+08	1.7948e+08
	Checked	Pathway ID	Pathway Name	KEGG Compound Ids	KEGG Compound Names	KEGG Compound Formula
FALSE	5-(4-carboxy-3-methylbutyl)-5,6,8a-trimethyl-3-oxo-3,4,4a,5,6,7,8,8a-octahydronaphthalene-1-carboxylic acid	C20 H30 O5	No match	Invalid mass	Invalid mass	No match	No results		332.197	34.956	2.40229e+09	78	8	10	0		No matches found	58.8	No matches found	No matches found	No matches found	No matches found	No matches found	No matches found	Multiple matches found	No matches found	Multiple matches found	Multiple matches found	No matches found	No matches found	No matches found	No matches found	No matches found	74.7	DDA for preferred ion		8.42467e+08	1.23257e+09	9.07981e+08	1.58318e+09
	Checked	Pathway ID	Pathway Name	KEGG Compound Ids	KEGG Compound Names	KEGG Compound Formula
FALSE	9H-Fluoren-9-one	C13 H8 O	Full match	No results	No results	Full match	No results		180.057	34.633	2.40096e+09	2	0	0	3	Metabolic pathways;Microbial metabolism in diverse environments;Polycyclic aromatic hydrocarbon degradation	No matches found		No matches found	No matches found	No matches found	No matches found	No matches found	No matches found	No matches found	No matches found	No matches found	No matches found	No matches found	No matches found	No matches found	No matches found	No matches found		DDA for preferred ion		5.07806e+08	6.30737e+08	8.32783e+08	1.691e+09
	Checked	Pathway ID	Pathway Name	KEGG Compound Ids	KEGG Compound Names	KEGG Compound Formula
	TRUE	map01100	Metabolic pathways	C06712	Fluoren-9-one	C13 H8 O
	TRUE	map01120	Microbial metabolism in diverse environments	C06712	Fluoren-9-one	C13 H8 O
	TRUE	map00624	Polycyclic aromatic hydrocarbon degradation	C06712	Fluoren-9-one	C13 H8 O
FALSE		C27 H42 O13	Full match	No results	No results	No match	No results		574.263	26.271	2.39812e+09	7	0	0	0		No matches found		No matches found	No matches found	No matches found	No matches found	No matches found	No matches found	No matches found	No matches found	No matches found	No matches found	No matches found	No matches found	No matches found	No matches found	No matches found		DDA for preferred ion		3.41037e+08	4.60898e+08	2.39812e+09
	Checked	Pathway ID	Pathway Name	KEGG Compound Ids	KEGG Compound Names	KEGG Compound Formula
FALSE	NP-002322	C18 H32 O4	No match	Invalid mass	Invalid mass	No match	No results		334.212	34.194	2.38834e+09	17	3	55	0		No matches found	54.9	No matches found	No matches found	No matches found	No matches found	No matches found	No matches found	No matches found	No matches found	No matches found	Multiple matches found	No matches found	No matches found	No matches found	No matches found	No matches found	75.2	DDA for preferred ion		8.00813e+08	1.21409e+09	1.0835e+09	8.96871e+08
	Checked	Pathway ID	Pathway Name	KEGG Compound Ids	KEGG Compound Names	KEGG Compound Formula
FALSE	9(Z),11(E),13(E)-Octadecatrienoic Acid methyl ester	C19 H32 O2	Full match	Full match	Full match	Partial match	No results		292.241	39.126	2.38743e+09	35	4	8	1	Steroid hormone biosynthesis	No matches found	68.7	No matches found	No matches found	No matches found	No matches found	No matches found	No matches found	No matches found	No matches found	No matches found	Multiple matches found	No matches found	No matches found	No matches found	No matches found	No matches found	92.5	DDA for preferred ion		2.38743e+09
	Checked	Pathway ID	Pathway Name	KEGG Compound Ids	KEGG Compound Names	KEGG Compound Formula
	TRUE	map00140	Steroid hormone biosynthesis	C03852	Androstan-3alpha,17beta-diol	C19 H32 O2
FALSE	Methyl (3S,4aS)-3-{2-[4-(2-furoyl)-1-piperazinyl]-2-oxoethyl}-1-(1-naphthylmethyl)-2-oxo-1,2,3,4,5,6,7,8-octahydro-4aH-cyclohepta[b]pyridine-4a-carboxylate	C34 H37 N3 O6	Full match	No results	No results	Not the top hit	No results		583.269	24.893	2.38659e+09	23	0	0	2	Biosynthesis of secondary metabolites;Phenylpropanoid biosynthesis	No matches found		No matches found	No matches found	No matches found	No matches found	No matches found	No matches found	No matches found	No matches found	No matches found	No matches found	No matches found	No matches found	No matches found	No matches found	No matches found		DDA for preferred ion		7.13816e+08	3.96565e+08	9.46841e+08	9.7261e+08
	Checked	Pathway ID	Pathway Name	KEGG Compound Ids	KEGG Compound Names	KEGG Compound Formula
	TRUE	map01110	Biosynthesis of secondary metabolites	C18069	N1,N5,N10-Tricoumaroyl spermidine	C34 H37 N3 O6
	TRUE	map00940	Phenylpropanoid biosynthesis	C18069	N1,N5,N10-Tricoumaroyl spermidine	C34 H37 N3 O6
FALSE	L-Tyrosyl-L-prolyl-L-leucylglycinamide	C22 H33 N5 O5	No results	No results	No results	Full match	No results		447.248	36.922	2.37838e+09	31	0	0	0		No matches found		No matches found	No matches found	No matches found	No matches found	No matches found	No matches found	No matches found	No matches found	No matches found	No matches found	No matches found	No matches found	No matches found	No matches found	No matches found		DDA for preferred ion			6.23498e+08
	Checked	Pathway ID	Pathway Name	KEGG Compound Ids	KEGG Compound Names	KEGG Compound Formula
FALSE	Scutellarin	C21 H18 O12	No results	Full match	Full match	Full match	Not the top hit		462.081	22.04	2.37665e+09	81	63	6	2	Flavone and flavonol biosynthesis;Other	Multiple matches found	91.4	No matches found	No matches found	No matches found	Multiple matches found	No matches found	No matches found	Multiple matches found	No matches found	Multiple matches found	Multiple matches found	Multiple matches found	Multiple matches found	No matches found	Multiple matches found	No matches found	85.4	DDA for preferred ion		1.00775e+09	1.45809e+09	2.00675e+08	1.55343e+09
	Checked	Pathway ID	Pathway Name	KEGG Compound Ids	KEGG Compound Names	KEGG Compound Formula
	TRUE	map00944	Flavone and flavonol biosynthesis	C03515	Luteolin 7-O-glucuronide	C21 H18 O12
	TRUE	map07112	1,2-Diphenyl substitution family	C14319	SR 141716	C22 H21 Cl3 N4 O
FALSE	13,14-dihydro-15-keto-tetranor Prostaglandin E2	C16 H26 O5	No match	Invalid mass	Invalid mass	No match	No results		320.16	29.335	2.35168e+09	11	3	11	0		No matches found	70	No matches found	No matches found	No matches found	No matches found	No matches found	No matches found	No matches found	No matches found	No matches found	Multiple matches found	No matches found	No matches found	No matches found	No matches found	No matches found	74.9	DDA for preferred ion		1.2346e+08	1.16076e+09	2.35168e+09	5.29582e+08
	Checked	Pathway ID	Pathway Name	KEGG Compound Ids	KEGG Compound Names	KEGG Compound Formula
FALSE	Methyldienolone	C19 H26 O2	Full match	Full match	No results	Partial match	No results		286.194	38.547	2.35011e+09	81	0	8	9	Metabolic pathways;Microbial metabolism in diverse environments;Steroid hormone biosynthesis;Other	No matches found		No matches found	No matches found	No matches found	No matches found	No matches found	No matches found	No matches found	No matches found	No matches found	No matches found	No matches found	No matches found	No matches found	No matches found	No matches found	75.1	DDA for preferred ion		9.88809e+08		6.66588e+08	9.86178e+08
	Checked	Pathway ID	Pathway Name	KEGG Compound Ids	KEGG Compound Names	KEGG Compound Formula
	TRUE	map01100	Metabolic pathways	C00280	Androstenedione	C19 H26 O2
	TRUE	map01120	Microbial metabolism in diverse environments	C00280; C20252	Androstenedione; 5-Androstene-3,17-dione	C19 H26 O2; C19 H26 O2
	TRUE	map00140	Steroid hormone biosynthesis	C00280	Androstenedione	C19 H26 O2
	TRUE	map04913	Ovarian steroidogenesis	C00280	Androstenedione	C19 H26 O2
	TRUE	map05200	Pathways in cancer	C00280	Androstenedione	C19 H26 O2
	TRUE	map00984	Steroid degradation	C00280; C20252	Androstenedione; 5-Androstene-3,17-dione	C19 H26 O2; C19 H26 O2
	TRUE	map05215	Prostate cancer	C00280	Androstenedione	C19 H26 O2
	TRUE	map04917	Prolactin signaling pathway	C00280	Androstenedione	C19 H26 O2
	TRUE	map01522	Endocrine resistance	C00280	Androstenedione	C19 H26 O2
FALSE	6-Cyclopropyl-N-{5-[(2-hydroxy-2-methylpropyl)carbamoyl]-1-isopropyl-1H-pyrazol-4-yl}-3-(5-pyrimidinylamino)-2-pyrazinecarboxamide	C23 H29 N9 O3	Full match	No results	No results	Not the top hit	No results		479.237	34.581	2.34174e+09	9	0	0	0		No matches found		No matches found	No matches found	No matches found	No matches found	No matches found	No matches found	No matches found	No matches found	No matches found	No matches found	No matches found	No matches found	No matches found	No matches found	No matches found		DDA for preferred ion
	Checked	Pathway ID	Pathway Name	KEGG Compound Ids	KEGG Compound Names	KEGG Compound Formula
FALSE		C23 H40 O21	Full match	No results	No results	No match	No results		652.207	6.257	2.32718e+09	14	0	0	0		No matches found		No matches found	No matches found	No matches found	No matches found	No matches found	No matches found	No matches found	No matches found	No matches found	No matches found	No matches found	No matches found	No matches found	No matches found	No matches found		DDA for preferred ion		2.71734e+08		1.28974e+09	9.86956e+08
	Checked	Pathway ID	Pathway Name	KEGG Compound Ids	KEGG Compound Names	KEGG Compound Formula
FALSE	(1-Amino-3-methylbutyl)phosphonic acid	C5 H14 N O3 P	No results	No results	No results	Full match	No results		167.071	28.408	2.32382e+09	11	0	0	0		No matches found		No matches found	No matches found	No matches found	No matches found	No matches found	No matches found	No matches found	No matches found	No matches found	No matches found	No matches found	No matches found	No matches found	No matches found	No matches found		DDA for preferred ion		3.31292e+08	1.08583e+09	2.32382e+09
	Checked	Pathway ID	Pathway Name	KEGG Compound Ids	KEGG Compound Names	KEGG Compound Formula
FALSE	Kaempferol	C15 H10 O6	Full match	Full match	Full match	Full match	Not the top hit		286.048	28.166	2.30828e+09	54	148	6	6	Metabolic pathways;Biosynthesis of secondary metabolites;Flavonoid biosynthesis;Biosynthesis of phenylpropanoids;Flavone and flavonol biosynthesis;Other	Multiple matches found	94.6	No matches found	Multiple matches found	Multiple matches found	No matches found	No matches found	No matches found	No matches found	Multiple matches found	No matches found	Multiple matches found	Multiple matches found	No matches found	Multiple matches found	No matches found	Multiple matches found	78.5	DDA for preferred ion				2.30828e+09	6.83393e+07
	Checked	Pathway ID	Pathway Name	KEGG Compound Ids	KEGG Compound Names	KEGG Compound Formula
	TRUE	map01100	Metabolic pathways	C01514; C05903	Luteolin; Kaempferol	C15 H10 O6; C15 H10 O6
	TRUE	map01110	Biosynthesis of secondary metabolites	C01514; C05903	Luteolin; Kaempferol	C15 H10 O6; C15 H10 O6
	TRUE	map00941	Flavonoid biosynthesis	C01514; C05903	Luteolin; Kaempferol	C15 H10 O6; C15 H10 O6
	TRUE	map01061	Biosynthesis of phenylpropanoids	C05903	Kaempferol	C15 H10 O6
	TRUE	map00944	Flavone and flavonol biosynthesis	C01514; C05903	Luteolin; Kaempferol	C15 H10 O6; C15 H10 O6
	TRUE	map00943	Isoflavonoid biosynthesis	C12134	2'-Hydroxygenistein	C15 H10 O6
FALSE	L-Glutathione oxidized	C20 H32 N6 O12 S2	No results	Full match	Full match	Full match	No results		612.153	8.412	2.28852e+09	19	4	2	4	Metabolic pathways;Other	No matches found	94.7	No matches found	Multiple matches found	No matches found	No matches found	No matches found	No matches found	No matches found	No matches found	No matches found	No matches found	No matches found	No matches found	Multiple matches found	No matches found	No matches found	87.5	DDA for preferred ion		6.61938e+08	1.67509e+09	1.53899e+09	6.68048e+08
	Checked	Pathway ID	Pathway Name	KEGG Compound Ids	KEGG Compound Names	KEGG Compound Formula
	TRUE	map01100	Metabolic pathways	C00127	Glutathione disulfide	C20 H32 N6 O12 S2
	TRUE	map00480	Glutathione metabolism	C00127	Glutathione disulfide	C20 H32 N6 O12 S2
	TRUE	map04216	Ferroptosis	C00127	Glutathione disulfide	C20 H32 N6 O12 S2
	TRUE	map04918	Thyroid hormone synthesis	C00127	Glutathione disulfide	C20 H32 N6 O12 S2
FALSE	5-Hydroxymethyl-2-furaldehyde	C6 H6 O3	Full match	Full match	Full match	Partial match	No results		126.032	4.948	2.28746e+09	16	4	12	9	Metabolic pathways;Biosynthesis of secondary metabolites;Microbial metabolism in diverse environments;Other	No matches found	88	No matches found	No matches found	No matches found	No matches found	No matches found	No matches found	No matches found	No matches found	No matches found	Multiple matches found	Multiple matches found	No matches found	No matches found	No matches found	No matches found	85.7	DDA for preferred ion		1.23645e+09	1.97199e+09	1.42225e+09	1.24118e+09
	Checked	Pathway ID	Pathway Name	KEGG Compound Ids	KEGG Compound Names	KEGG Compound Formula
	TRUE	map01100	Metabolic pathways	C02814	Benzene-1,2,4-triol	C6 H6 O3
	TRUE	map01110	Biosynthesis of secondary metabolites	C11918	Maltol	C6 H6 O3
	TRUE	map01120	Microbial metabolism in diverse environments	C01108; C02183; C02814; C11101	1,2,3-Trihydroxybenzene; Phloroglucinol; Benzene-1,2,4-triol; 5-Hydroxymethyl-2-furaldehyde	C6 H6 O3; C6 H6 O3; C6 H6 O3; C6 H6 O3
	TRUE	map00627	Aminobenzoate degradation	C01108; C02183; C02814	1,2,3-Trihydroxybenzene; Phloroglucinol; Benzene-1,2,4-triol	C6 H6 O3; C6 H6 O3; C6 H6 O3
	TRUE	map00362	Benzoate degradation	C02814	Benzene-1,2,4-triol	C6 H6 O3
	TRUE	map00361	Chlorocyclohexane and chlorobenzene degradation	C02814	Benzene-1,2,4-triol	C6 H6 O3
	TRUE	map00523	Polyketide sugar unit biosynthesis	C11918	Maltol	C6 H6 O3
	TRUE	map00365	Furfural degradation	C11101	5-Hydroxymethyl-2-furaldehyde	C6 H6 O3
	TRUE	map07216	Catecholamine transferase inhibitors	C01108	1,2,3-Trihydroxybenzene	C6 H6 O3
FALSE	N-Cycloheptyl-1-(4,6-dimethyl-2-pyrimidinyl)-4-piperidinecarboxamide	C19 H30 N4 O	Full match	No results	No results	Full match	No results		330.241	38.098	2.28652e+09	53	0	0	1	Other	No matches found		No matches found	No matches found	No matches found	No matches found	No matches found	No matches found	No matches found	No matches found	No matches found	No matches found	No matches found	No matches found	No matches found	No matches found	No matches found		DDA for preferred ion		1.50613e+09	1.11418e+09	2.23444e+08	1.49183e+09
	Checked	Pathway ID	Pathway Name	KEGG Compound Ids	KEGG Compound Names	KEGG Compound Formula
	TRUE	map00591	Linoleic acid metabolism	C14833; C14835; C14837	9,12,13-TriHOME; 9,10,13-TriHOME; 9,10-Dihydroxy-12,13-epoxyoctadecanoate	C18 H34 O5; C18 H34 O5; C18 H34 O5
FALSE		C56 H46 N6 O18	Full match	No results	No results	No results	No results		1090.29	5.997	2.28595e+09	0	0	0	0		No matches found		No matches found	No matches found	No matches found	No matches found	No matches found	No matches found	No matches found	No matches found	No matches found	No matches found	No matches found	No matches found	No matches found	No matches found	No matches found		DDA for other ion		9.09862e+08	2.06557e+09		8.06439e+08
	Checked	Pathway ID	Pathway Name	KEGG Compound Ids	KEGG Compound Names	KEGG Compound Formula
FALSE	Isoscutellarein 7- (6"'-acetylallosyl- (1->2) -glucoside)	C29 H32 O17	Full match	No results	No results	Partial match	Full match		652.165	20.195	2.28352e+09	7	0	0	0		Multiple matches found		No matches found	No matches found	No matches found	No matches found	No matches found	No matches found	No matches found	No matches found	No matches found	No matches found	No matches found	No matches found	No matches found	No matches found	No matches found		DDA for preferred ion			2.43855e+07	2.28352e+09	1.10066e+08
	Checked	Pathway ID	Pathway Name	KEGG Compound Ids	KEGG Compound Names	KEGG Compound Formula
FALSE	N-(6-Amino-1-benzyl-2,4-dioxo-1,2,3,4-tetrahydro-5-pyrimidinyl)-N-(2-methoxyethyl)-2-[(4-phenyl-4H-1,2,4-triazol-3-yl)sulfanyl]acetamide	C24 H25 N7 O4 S	No results	No results	No results	Full match	No results		507.169	24.933	2.28248e+09	73	0	0	0		No matches found		No matches found	No matches found	No matches found	No matches found	No matches found	No matches found	No matches found	No matches found	No matches found	No matches found	No matches found	No matches found	No matches found	No matches found	No matches found		DDA for preferred ion		9.60478e+07	3.68176e+07	6.28878e+07	1.80606e+08
	Checked	Pathway ID	Pathway Name	KEGG Compound Ids	KEGG Compound Names	KEGG Compound Formula
FALSE	L-Histidine	C6 H9 N3 O2	Full match	Full match	Full match	Full match	No results		155.069	4.408	2.27042e+09	23	26	2	12	Metabolic pathways;Biosynthesis of secondary metabolites;Biosynthesis of plant secondary metabolites;Biosynthesis of amino acids;ABC transporters;Other	No matches found	96	No matches found	Multiple matches found	No matches found	No matches found	No matches found	No matches found	Multiple matches found	No matches found	Multiple matches found	No matches found	No matches found	Multiple matches found	No matches found	No matches found	No matches found	93.7	DDA for preferred ion		1.70464e+09	1.39451e+09	1.45747e+09	8.74217e+08
	Checked	Pathway ID	Pathway Name	KEGG Compound Ids	KEGG Compound Names	KEGG Compound Formula
	TRUE	map01100	Metabolic pathways	C00135	L-Histidine	C6 H9 N3 O2
	TRUE	map01110	Biosynthesis of secondary metabolites	C00135	L-Histidine	C6 H9 N3 O2
	TRUE	map01060	Biosynthesis of plant secondary metabolites	C00135	L-Histidine	C6 H9 N3 O2
	TRUE	map01230	Biosynthesis of amino acids	C00135	L-Histidine	C6 H9 N3 O2
	TRUE	map02010	ABC transporters	C00135	L-Histidine	C6 H9 N3 O2
	TRUE	map05230	Central carbon metabolism in cancer	C00135	L-Histidine	C6 H9 N3 O2
	TRUE	map01065	Biosynthesis of alkaloids derived from histidine and purine	C00135	L-Histidine	C6 H9 N3 O2
	TRUE	map04974	Protein digestion and absorption	C00135	L-Histidine	C6 H9 N3 O2
	TRUE	map00340	Histidine metabolism	C00135	L-Histidine	C6 H9 N3 O2
	TRUE	map00970	Aminoacyl-tRNA biosynthesis	C00135	L-Histidine	C6 H9 N3 O2
	TRUE	map00410	beta-Alanine metabolism	C00135	L-Histidine	C6 H9 N3 O2
	TRUE	map00404	Staurosporine biosynthesis	C00135	L-Histidine	C6 H9 N3 O2
FALSE	Benzhydrol	C13 H12 O	Full match	No results	No results	Full match	No results		184.089	33.846	2.27023e+09	20	0	0	0		No matches found		No matches found	No matches found	No matches found	No matches found	No matches found	No matches found	No matches found	No matches found	No matches found	No matches found	No matches found	No matches found	No matches found	No matches found	No matches found		DDA for other ion			9.95033e+08	5.37075e+07	6.6175e+08
	Checked	Pathway ID	Pathway Name	KEGG Compound Ids	KEGG Compound Names	KEGG Compound Formula
FALSE			No results	No results	No results	No results	No results		1872.4	17.773	2.26166e+09	0	0	0	0		No matches found		No matches found	No matches found	No matches found	No matches found	No matches found	No matches found	No matches found	No matches found	No matches found	No matches found	No matches found	No matches found	No matches found	No matches found	No matches found		DDA for other ion					8.55673e+07
	Checked	Pathway ID	Pathway Name	KEGG Compound Ids	KEGG Compound Names	KEGG Compound Formula
FALSE	NP-002113	C20 H28 O4	No match	Invalid mass	Invalid mass	No match	No results		314.186	35.179	2.25982e+09	118	16	8	0		No matches found	82.1	No matches found	No matches found	No matches found	No matches found	No matches found	No matches found	Multiple matches found	No matches found	Multiple matches found	No matches found	Multiple matches found	No matches found	No matches found	No matches found	No matches found	65.7	DDA for preferred ion		3.85847e+07	7.60564e+07	7.10532e+07	7.36012e+07
	Checked	Pathway ID	Pathway Name	KEGG Compound Ids	KEGG Compound Names	KEGG Compound Formula
FALSE	7-Hydroxycoumarine	C9 H6 O3	Full match	Full match	Full match	Partial match	No results		162.032	16.708	2.25549e+09	12	21	6	3	Biosynthesis of secondary metabolites;Phenylpropanoid biosynthesis;Biosynthesis of phenylpropanoids	No matches found	71.9	No matches found	No matches found	No matches found	No matches found	No matches found	No matches found	Multiple matches found	No matches found	Multiple matches found	Multiple matches found	Multiple matches found	Multiple matches found	No matches found	No matches found	No matches found	69.7	DDA for preferred ion		1.00455e+09	1.42552e+09	2.25549e+09	6.83033e+08
	Checked	Pathway ID	Pathway Name	KEGG Compound Ids	KEGG Compound Names	KEGG Compound Formula
	TRUE	map01110	Biosynthesis of secondary metabolites	C09315	Umbelliferone	C9 H6 O3
	TRUE	map00940	Phenylpropanoid biosynthesis	C09315	Umbelliferone	C9 H6 O3
	TRUE	map01061	Biosynthesis of phenylpropanoids	C09315	Umbelliferone	C9 H6 O3
FALSE	Okanin 3',4'-diglucoside	C27 H32 O16	Full match	No results	No results	Partial match	Full match		612.169	16.405	2.25291e+09	6	0	0	0		Multiple matches found		No matches found	No matches found	No matches found	No matches found	No matches found	No matches found	No matches found	No matches found	No matches found	No matches found	No matches found	No matches found	No matches found	No matches found	No matches found		No MS2
	Checked	Pathway ID	Pathway Name	KEGG Compound Ids	KEGG Compound Names	KEGG Compound Formula
FALSE	8-[(E)-2-(3,4-Dimethoxyphenyl)vinyl]-1,3-diethyl-3,7-dihydro-1H-purine-2,6-dione	C19 H22 N4 O4	No results	No results	No results	Full match	No results		370.163	22.985	2.24445e+09	133	0	0	0		No matches found		No matches found	No matches found	No matches found	No matches found	No matches found	No matches found	No matches found	No matches found	No matches found	No matches found	No matches found	No matches found	No matches found	No matches found	No matches found		DDA for preferred ion		1.78241e+08	4.34805e+08	4.26115e+08	2.20458e+08
	Checked	Pathway ID	Pathway Name	KEGG Compound Ids	KEGG Compound Names	KEGG Compound Formula
FALSE	Halofantrine	C26 H30 Cl2 F3 N O	No results	No results	No results	Full match	No results		499.163	20.202	2.24412e+09	70	0	0	0		No matches found		No matches found	No matches found	No matches found	No matches found	No matches found	No matches found	No matches found	No matches found	No matches found	No matches found	No matches found	No matches found	No matches found	No matches found	No matches found		DDA for preferred ion		2.17912e+08	8.58659e+08	7.03867e+08	4.47071e+08
	Checked	Pathway ID	Pathway Name	KEGG Compound Ids	KEGG Compound Names	KEGG Compound Formula
FALSE	3-(4-Nitrophenyl)[1,2,3]triazolo[1,5-a]quinazolin-5-amine	C15 H10 N6 O2	Full match	No results	No results	Full match	No results		306.087	33.449	2.24099e+09	9	0	0	0		No matches found		No matches found	No matches found	No matches found	No matches found	No matches found	No matches found	No matches found	No matches found	No matches found	No matches found	No matches found	No matches found	No matches found	No matches found	No matches found		DDA for preferred ion		2.48826e+08	1.69743e+08	5.8483e+08	6.765e+08
	Checked	Pathway ID	Pathway Name	KEGG Compound Ids	KEGG Compound Names	KEGG Compound Formula
FALSE	2-(1-Isobutyl-4-{[2-(3-methylphenyl)-5-pyrimidinyl]methyl}-2-piperazinyl)ethanol	C22 H32 N4 O	Full match	No results	No results	Not the top hit	No results		368.257	33.876	2.23716e+09	99	0	0	1	Steroid hormone biosynthesis	No matches found		No matches found	No matches found	No matches found	No matches found	No matches found	No matches found	No matches found	No matches found	No matches found	No matches found	No matches found	No matches found	No matches found	No matches found	No matches found		DDA for other ion				2.23716e+09
	Checked	Pathway ID	Pathway Name	KEGG Compound Ids	KEGG Compound Names	KEGG Compound Formula
	TRUE	map00140	Steroid hormone biosynthesis	C05482	Cortol	C21 H36 O5
FALSE	4-oxo-5-phenylpentanoic acid	C11 H12 O3	No match	Invalid mass	No results	No match	No results		174.068	36.925	2.22518e+09	34	0	2	3	Microbial metabolism in diverse environments;Degradation of aromatic compounds;Other	No matches found		No matches found	No matches found	No matches found	No matches found	No matches found	No matches found	No matches found	No matches found	No matches found	No matches found	No matches found	No matches found	No matches found	No matches found	No matches found	77.3	DDA for preferred ion		4.89994e+08	1.31529e+09	1.16677e+09	1.68199e+08
	Checked	Pathway ID	Pathway Name	KEGG Compound Ids	KEGG Compound Names	KEGG Compound Formula
	TRUE	map01120	Microbial metabolism in diverse environments	C14084	1,2-Dihydroxy-8-methylnaphthalene	C11 H10 O2
	TRUE	map01220	Degradation of aromatic compounds	C14084	1,2-Dihydroxy-8-methylnaphthalene	C11 H10 O2
	TRUE	map00626	Naphthalene degradation	C14084	1,2-Dihydroxy-8-methylnaphthalene	C11 H10 O2
FALSE	δ-Ribono-1,4-lactone	C5 H8 O5	Full match	Full match	Full match	Not the top hit	No results		148.037	9.796	2.21417e+09	27	24	8	10	Metabolic pathways;Microbial metabolism in diverse environments;Biosynthesis of amino acids;2-Oxocarboxylic acid metabolism;Other	No matches found	94.1	No matches found	Multiple matches found	No matches found	No matches found	No matches found	No matches found	No matches found	Multiple matches found	No matches found	No matches found	No matches found	No matches found	Multiple matches found	No matches found	No matches found	76.1	DDA for preferred ion		1.43923e+08	2.21417e+09	1.30375e+09	5.40413e+08
	Checked	Pathway ID	Pathway Name	KEGG Compound Ids	KEGG Compound Names	KEGG Compound Formula
	TRUE	map01100	Metabolic pathways	C00684; C01114; C02266; C02612; C02614; C02630; C03196; C03826; C06032	2-Dehydro-3-deoxy-L-arabinonate; L-Arabinono-1,4-lactone; D-Xylonolactone; (R)-2-Methylmalate; (S)-2-Methylmalate; 2-Hydroxyglutarate; (S)-2-Hydroxyglutarate; 2-Dehydro-3-deoxy-D-xylonate; D-erythro-3-Methylmalate	C5 H8 O5; C5 H8 O5; C5 H8 O5; C5 H8 O5; C5 H8 O5; C5 H8 O5; C5 H8 O5; C5 H8 O5; C5 H8 O5
	TRUE	map01120	Microbial metabolism in diverse environments	C03196	(S)-2-Hydroxyglutarate	C5 H8 O5
	TRUE	map01230	Biosynthesis of amino acids	C02612; C06032	(R)-2-Methylmalate; D-erythro-3-Methylmalate	C5 H8 O5; C5 H8 O5
	TRUE	map01210	2-Oxocarboxylic acid metabolism	C02612; C06032	(R)-2-Methylmalate; D-erythro-3-Methylmalate	C5 H8 O5; C5 H8 O5
	TRUE	map00310	Lysine degradation	C03196	(S)-2-Hydroxyglutarate	C5 H8 O5
	TRUE	map00053	Ascorbate and aldarate metabolism	C00684; C01114	2-Dehydro-3-deoxy-L-arabinonate; L-Arabinono-1,4-lactone	C5 H8 O5; C5 H8 O5
	TRUE	map00040	Pentose and glucuronate interconversions	C02266; C03826	D-Xylonolactone; 2-Dehydro-3-deoxy-D-xylonate	C5 H8 O5; C5 H8 O5
	TRUE	map00660	C5-Branched dibasic acid metabolism	C02612; C02614; C02630; C06029; C06031; C06032	(R)-2-Methylmalate; (S)-2-Methylmalate; 2-Hydroxyglutarate; L-threo-3-Methylmalate; D-threo-3-Methylmalate; D-erythro-3-Methylmalate	C5 H8 O5; C5 H8 O5; C5 H8 O5; C5 H8 O5; C5 H8 O5; C5 H8 O5
	TRUE	map00290	Valine, leucine and isoleucine biosynthesis	C02612; C06032	(R)-2-Methylmalate; D-erythro-3-Methylmalate	C5 H8 O5; C5 H8 O5
	TRUE	map00650	Butanoate metabolism	C02630	2-Hydroxyglutarate	C5 H8 O5
FALSE		C31 H40 N4 O11	Full match	No results	No results	No match	No results		644.269	30.757	2.21252e+09	2	0	0	0		No matches found		No matches found	No matches found	No matches found	No matches found	No matches found	No matches found	No matches found	No matches found	No matches found	No matches found	No matches found	No matches found	No matches found	No matches found	No matches found		DDA for preferred ion		2.96477e+08	5.01498e+08	4.45686e+08
	Checked	Pathway ID	Pathway Name	KEGG Compound Ids	KEGG Compound Names	KEGG Compound Formula
FALSE	3-Hydroxy-DL-kynurenine; LC-ESI-QTOF; MS2; CE	C10 H12 N2 O4	No match	No results	Invalid mass	No match	No match		224.084	34.525	2.2115e+09	67	10	0	2	Biosynthesis of plant secondary metabolites;Polycyclic aromatic hydrocarbon degradation	Single match found	68.2	No matches found	No matches found	No matches found	Single match found	No matches found	No matches found	No matches found	No matches found	No matches found	No matches found	Single match found	Single match found	No matches found	Multiple matches found	No matches found		DDA for preferred ion		1.44637e+09	1.33158e+09	6.2776e+08	1.14759e+09
	Checked	Pathway ID	Pathway Name	KEGG Compound Ids	KEGG Compound Names	KEGG Compound Formula
	TRUE	map01060	Biosynthesis of plant secondary metabolites	C00766	Flavanone	C15 H12 O2
	TRUE	map00624	Polycyclic aromatic hydrocarbon degradation	C16208	1-Methoxy-2-hydroxyanthracene	C15 H12 O2
FALSE	(3aR,5aR,9bR)-3a-hydroxy-5a,9-dimethyl-3-methylidene-2H,3H,3aH,4H,5H,5aH,6H,7H,8H,9bH-naphtho[1,2-b]furan-2-one	C15 H20 O3	No match	Invalid mass	Invalid mass	No match	No results		270.123	33.556	2.20769e+09	38	27	7	0		No matches found	85.4	No matches found	No matches found	No matches found	Multiple matches found	No matches found	No matches found	Multiple matches found	No matches found	Multiple matches found	No matches found	No matches found	No matches found	No matches found	Multiple matches found	No matches found	75.6	DDA for preferred ion
	Checked	Pathway ID	Pathway Name	KEGG Compound Ids	KEGG Compound Names	KEGG Compound Formula
FALSE	NP-012616	C15 H24 O2	No match	Invalid mass	No match	No match	No results		218.167	36.197	2.19875e+09	79	18	8	4	Metabolic pathways;Biosynthesis of secondary metabolites;Biosynthesis of various secondary metabolites - part 1;Other	No matches found	91.8	No matches found	No matches found	No matches found	No matches found	No matches found	No matches found	Multiple matches found	No matches found	Multiple matches found	Multiple matches found	Multiple matches found	No matches found	No matches found	No matches found	No matches found	90.7	DDA for preferred ion		6.38009e+07	5.5939e+07	1.228e+08
	Checked	Pathway ID	Pathway Name	KEGG Compound Ids	KEGG Compound Names	KEGG Compound Formula
	TRUE	map01100	Metabolic pathways	C19939	Pentalen-13-al	C15 H22 O
	TRUE	map01110	Biosynthesis of secondary metabolites	C09737; C17954; C19939	Solavetivone; Albaflavenone; Pentalen-13-al	C15 H22 O; C15 H22 O; C15 H22 O
	TRUE	map00999	Biosynthesis of various secondary metabolites - part 1	C19939	Pentalen-13-al	C15 H22 O
	TRUE	map00909	Sesquiterpenoid and triterpenoid biosynthesis	C09737; C17954; C19939	Solavetivone; Albaflavenone; Pentalen-13-al	C15 H22 O; C15 H22 O; C15 H22 O
FALSE	3-(2H-Tetrazol-5-yl)-4(3H)-quinazolinone	C9 H6 N6 O	Full match	No results	No results	Full match	No results		214.061	31.734	2.19762e+09	3	0	0	0		No matches found		No matches found	No matches found	No matches found	No matches found	No matches found	No matches found	No matches found	No matches found	No matches found	No matches found	No matches found	No matches found	No matches found	No matches found	No matches found		DDA for preferred ion		4.01618e+08	5.85219e+08	9.29544e+08	8.9482e+08
	Checked	Pathway ID	Pathway Name	KEGG Compound Ids	KEGG Compound Names	KEGG Compound Formula
FALSE	N-{[(2R,3S,4R,5S)-3,4-Dihydroxy-5-{2-oxo-2-[4-(2-pyridinyl)-1-piperazinyl]ethyl}tetrahydro-2-furanyl]methyl}methanesulfonamide	C17 H26 N4 O6 S	No match	Invalid mass	Invalid mass	No match	No results		436.135	22.992	2.18229e+09	71	1	2	2	Biosynthesis of secondary metabolites;Flavonoid biosynthesis	No matches found	50.6	No matches found	No matches found	No matches found	No matches found	No matches found	No matches found	Single match found	No matches found	No matches found	No matches found	No matches found	No matches found	No matches found	No matches found	No matches found	69.4	DDA for preferred ion		8.25492e+08	1.7805e+09	1.78757e+09
	Checked	Pathway ID	Pathway Name	KEGG Compound Ids	KEGG Compound Names	KEGG Compound Formula
	TRUE	map01110	Biosynthesis of secondary metabolites	C01604	Phlorizin	C21 H24 O10
	TRUE	map00941	Flavonoid biosynthesis	C01604	Phlorizin	C21 H24 O10
FALSE	NP-021116	C17 H26 O9	No match	Invalid mass	No results	No match	No results		396.142	23.428	2.18153e+09	69	0	1	0		No matches found		No matches found	No matches found	No matches found	No matches found	No matches found	No matches found	No matches found	No matches found	No matches found	No matches found	No matches found	No matches found	No matches found	No matches found	No matches found	63.1	DDA for preferred ion				1.66413e+09
	Checked	Pathway ID	Pathway Name	KEGG Compound Ids	KEGG Compound Names	KEGG Compound Formula
FALSE	(2-Nitro-5-piperazin-1-yl-phenyl)-(2-o-tolyloxy-ethyl)-amine	C19 H24 N4 O3	No results	No results	No results	Full match	No results		356.185	29.285	2.18138e+09	292	0	0	0		No matches found		No matches found	No matches found	No matches found	No matches found	No matches found	No matches found	No matches found	No matches found	No matches found	No matches found	No matches found	No matches found	No matches found	No matches found	No matches found		DDA for preferred ion		1.12482e+09	1.36987e+09	5.01354e+07	1.21324e+09
	Checked	Pathway ID	Pathway Name	KEGG Compound Ids	KEGG Compound Names	KEGG Compound Formula
FALSE	alpha-L-Fucp-(1->3)-D-GlcpNAc	C14 H25 N O10	Full match	No results	No results	Full match	No results		367.148	20.918	2.17938e+09	14	0	0	0		No matches found		No matches found	No matches found	No matches found	No matches found	No matches found	No matches found	No matches found	No matches found	No matches found	No matches found	No matches found	No matches found	No matches found	No matches found	No matches found		DDA for preferred ion			4.57577e+08	2.17938e+09	5.89118e+08
	Checked	Pathway ID	Pathway Name	KEGG Compound Ids	KEGG Compound Names	KEGG Compound Formula
FALSE	ZR-725	C16 H28 O3	Full match	No results	No results	Full match	No results		268.204	35.343	2.17047e+09	33	0	0	0		No matches found		No matches found	No matches found	No matches found	No matches found	No matches found	No matches found	No matches found	No matches found	No matches found	No matches found	No matches found	No matches found	No matches found	No matches found	No matches found		DDA for preferred ion		2.17047e+09	3.66042e+08	1.26516e+08	1.73029e+09
	Checked	Pathway ID	Pathway Name	KEGG Compound Ids	KEGG Compound Names	KEGG Compound Formula
FALSE	Curcumene	C15 H22	Full match	No results	No results	Full match	No results		202.172	36.943	2.16501e+09	5	0	0	0		No matches found		No matches found	No matches found	No matches found	No matches found	No matches found	No matches found	No matches found	No matches found	No matches found	No matches found	No matches found	No matches found	No matches found	No matches found	No matches found		DDA for preferred ion		2.61554e+08	5.81025e+08	2.04637e+08	7.90202e+08
	Checked	Pathway ID	Pathway Name	KEGG Compound Ids	KEGG Compound Names	KEGG Compound Formula
FALSE		C16 H30 N2 O17	Full match	No results	No results	No match	No results		522.156	7.737	2.16421e+09	1	0	0	0		No matches found		No matches found	No matches found	No matches found	No matches found	No matches found	No matches found	No matches found	No matches found	No matches found	No matches found	No matches found	No matches found	No matches found	No matches found	No matches found		DDA for preferred ion			2.16421e+09	1.02483e+09	2.04705e+09
	Checked	Pathway ID	Pathway Name	KEGG Compound Ids	KEGG Compound Names	KEGG Compound Formula
FALSE	(15Z)-9,12,13-Trihydroxy-15-octadecenoic acid	C18 H34 O5	Full match	Full match	No results	Not the top hit	No results		330.241	30.486	2.15824e+09	63	0	3	1	Other	No matches found		No matches found	No matches found	No matches found	No matches found	No matches found	No matches found	No matches found	No matches found	No matches found	No matches found	No matches found	No matches found	No matches found	No matches found	No matches found	88.1	DDA for preferred ion		7.2479e+08	1.04666e+09	9.4396e+08	4.96565e+08
	Checked	Pathway ID	Pathway Name	KEGG Compound Ids	KEGG Compound Names	KEGG Compound Formula
	TRUE	map00591	Linoleic acid metabolism	C14833; C14835; C14837	9,12,13-TriHOME; 9,10,13-TriHOME; 9,10-Dihydroxy-12,13-epoxyoctadecanoate	C18 H34 O5; C18 H34 O5; C18 H34 O5
FALSE	NCGC00385127-01!3-[4,5-dihydroxy-6-(hydroxymethyl)-3-[(2S,3R,4R,5R,6S)-3,4,5-trihydroxy-6-methyloxan-2-yl]oxyoxan-2-yl]oxy-5-hydroxy-2-(4-hydroxyphenyl)-7-[3,4,5-trihydroxy-6-(hydroxymethyl)oxan-2-yl]oxychromen-4-one	C33 H40 O20	Full match	No results	Full match	Partial match	Partial match		756.213	18.248	2.15401e+09	13	20	0	0		Multiple matches found	83.2	No matches found	No matches found	Multiple matches found	No matches found	No matches found	No matches found	Multiple matches found	Multiple matches found	No matches found	Multiple matches found	No matches found	No matches found	No matches found	No matches found	Multiple matches found		DDA for preferred ion			4.17611e+07	2.15401e+09	2.85673e+08
	Checked	Pathway ID	Pathway Name	KEGG Compound Ids	KEGG Compound Names	KEGG Compound Formula
FALSE	Vernakalant	C20 H31 N O4	Full match	No results	No results	Not the top hit	No results		349.226	36.922	2.1502e+09	97	0	0	1	Other	No matches found		No matches found	No matches found	No matches found	No matches found	No matches found	No matches found	No matches found	No matches found	No matches found	No matches found	No matches found	No matches found	No matches found	No matches found	No matches found		DDA for preferred ion		4.92131e+08			1.91369e+08
	Checked	Pathway ID	Pathway Name	KEGG Compound Ids	KEGG Compound Names	KEGG Compound Formula
	TRUE	map07053	Anti-HIV agents	C20266	AMD 070	C21 H27 N5
FALSE		C9 H20 N4 O16	Full match	No results	No results	No match	No results		440.086	5.383	2.13741e+09	83	0	0	0		No matches found		No matches found	No matches found	No matches found	No matches found	No matches found	No matches found	No matches found	No matches found	No matches found	No matches found	No matches found	No matches found	No matches found	No matches found	No matches found		DDA for preferred ion		1.27917e+09	1.59813e+09	1.83707e+09	8.62279e+08
	Checked	Pathway ID	Pathway Name	KEGG Compound Ids	KEGG Compound Names	KEGG Compound Formula
FALSE	NCGC00384548-01![(2S,3R,4S,5S,6R)-4,5-dihydroxy-6-(hydroxymethyl)-2-[7-hydroxy-5-methyl-4-oxo-2-(2-oxopropyl)chromen-8-yl]oxan-3-yl] (E)-3-(4-hydroxyphenyl)prop-2-enoate	C28 H28 O11	No match	No results	Invalid mass	No match	No results		540.167	6.162	2.13535e+09	33	2	0	0		No matches found	50.7	No matches found	No matches found	No matches found	No matches found	No matches found	No matches found	Multiple matches found	No matches found	No matches found	No matches found	No matches found	No matches found	No matches found	No matches found	No matches found		DDA for preferred ion
	Checked	Pathway ID	Pathway Name	KEGG Compound Ids	KEGG Compound Names	KEGG Compound Formula
FALSE	Quercetin	C15 H10 O7	Full match	Full match	Full match	Full match	Not the top hit		302.043	22.509	2.13452e+09	22	165	26	5	Metabolic pathways;Biosynthesis of secondary metabolites;Flavonoid biosynthesis;Flavone and flavonol biosynthesis;Other	Multiple matches found	93.7	No matches found	No matches found	No matches found	Multiple matches found	No matches found	No matches found	Multiple matches found	No matches found	Multiple matches found	Multiple matches found	Multiple matches found	Multiple matches found	No matches found	Multiple matches found	No matches found	92.6	DDA for preferred ion			4.76137e+08	2.13452e+09
	Checked	Pathway ID	Pathway Name	KEGG Compound Ids	KEGG Compound Names	KEGG Compound Formula
	TRUE	map01100	Metabolic pathways	C00389	Quercetin	C15 H10 O7
	TRUE	map01110	Biosynthesis of secondary metabolites	C00389	Quercetin	C15 H10 O7
	TRUE	map00941	Flavonoid biosynthesis	C00389; C10192	Quercetin; Tricetin	C15 H10 O7; C15 H10 O7
	TRUE	map00944	Flavone and flavonol biosynthesis	C00389	Quercetin	C15 H10 O7
	TRUE	map04152	AMPK signaling pathway	C00389	Quercetin	C15 H10 O7
FALSE	Miquelianin	C21 H18 O13	Full match	Full match	Full match	Full match	Not the top hit		478.075	21.371	2.11875e+09	4	15	3	0		Multiple matches found	87.7	No matches found	No matches found	No matches found	No matches found	No matches found	No matches found	Multiple matches found	No matches found	Multiple matches found	Multiple matches found	Multiple matches found	Multiple matches found	No matches found	No matches found	No matches found	86.7	DDA for preferred ion		5.95614e+07	4.72925e+08	2.42109e+07	1.84956e+09
	Checked	Pathway ID	Pathway Name	KEGG Compound Ids	KEGG Compound Names	KEGG Compound Formula
FALSE	(2E)-2-[2-(1,2,4a,5-tetramethyl-1,2,3,4,4a,7,8,8a-octahydronaphthalen-1-yl)ethyl]but-2-enedioic acid	C20 H30 O4	No match	Invalid mass	Invalid mass	No match	No results		316.202	35.089	2.11512e+09	69	13	19	0		No matches found	71.8	No matches found	No matches found	No matches found	No matches found	No matches found	No matches found	Multiple matches found	No matches found	Multiple matches found	No matches found	Single match found	No matches found	No matches found	No matches found	No matches found	71.9	DDA for preferred ion		5.66571e+08	1.58482e+09	1.72321e+09	9.00418e+08
	Checked	Pathway ID	Pathway Name	KEGG Compound Ids	KEGG Compound Names	KEGG Compound Formula
FALSE			No results	No results	No results	No results	No results		101.963	4.039	2.1134e+09	0	0	0	0		No matches found		No matches found	No matches found	No matches found	No matches found	No matches found	No matches found	No matches found	No matches found	No matches found	No matches found	No matches found	No matches found	No matches found	No matches found	No matches found		DDA for preferred ion		1.2697e+09	1.91946e+09	1.44147e+09	1.61209e+09
	Checked	Pathway ID	Pathway Name	KEGG Compound Ids	KEGG Compound Names	KEGG Compound Formula
FALSE	(±)9-HpODE	C18 H32 O4	Full match	Full match	No results	Partial match	No results		312.231	34.199	2.10314e+09	67	0	6	5	Metabolic pathways;Biosynthesis of secondary metabolites;Other	No matches found		No matches found	No matches found	No matches found	No matches found	No matches found	No matches found	No matches found	No matches found	No matches found	No matches found	No matches found	No matches found	No matches found	No matches found	No matches found	87.6	DDA for preferred ion		5.9885e+08	9.97728e+08	9.16959e+08	7.41369e+08
	Checked	Pathway ID	Pathway Name	KEGG Compound Ids	KEGG Compound Names	KEGG Compound Formula
	TRUE	map01100	Metabolic pathways	C04717; C14827	(9Z,11E)-(13S)-13-Hydroperoxyoctadeca-9,11-dienoic acid; 9(S)-HPODE	C18 H32 O4; C18 H32 O4
	TRUE	map01110	Biosynthesis of secondary metabolites	C21924	9-Hydroxy-12-oxo-15(Z)-octadecenoic acid	C18 H32 O4
	TRUE	map00592	alpha-Linolenic acid metabolism	C21924	9-Hydroxy-12-oxo-15(Z)-octadecenoic acid	C18 H32 O4
	TRUE	map00591	Linoleic acid metabolism	C04717; C07338; C07354; C14827; C14831; C14832; C14834; C14836; C19937; C20186	(9Z,11E)-(13S)-13-Hydroperoxyoctadeca-9,11-dienoic acid; (9Z,12Z)-(11S)-11-Hydroperoxyoctadeca-9,12-dienoic acid; (7S,8S)-DiHODE; 9(S)-HPODE; 8(R)-HPODE; 12,13-Epoxy-9-hydroxy-10-octadecenoate; 9,10-Epoxy-13-hydroxy-11-octadecenoate; 9,10-12,13-Diepoxyoctadecanoate; (8E,10R,12Z)-10-Hydroperoxy-8,12-octadecadienoate; 5S,8R-DiHODE	C18 H32 O4; C18 H32 O4; C18 H32 O4; C18 H32 O4; C18 H32 O4; C18 H32 O4; C18 H32 O4; C18 H32 O4; C18 H32 O4; C18 H32 O4
	TRUE	map00073	Cutin, suberine and wax biosynthesis	C19618	Octadec-9-ene-1,18-dioic-acid	C18 H32 O4
FALSE	N-{[(2R,3S,4R,5S)-3,4-Dihydroxy-5-{2-oxo-2-[4-(2-pyridinyl)-1-piperazinyl]ethyl}tetrahydro-2-furanyl]methyl}methanesulfonamide	C17 H26 N4 O6 S	No match	Invalid mass	Invalid mass	No match	No results		436.135	23.427	2.07911e+09	71	2	2	2	Biosynthesis of secondary metabolites;Flavonoid biosynthesis	No matches found	51.4	No matches found	No matches found	No matches found	No matches found	No matches found	No matches found	Single match found	No matches found	No matches found	Single match found	No matches found	No matches found	No matches found	No matches found	No matches found	68.4	DDA for preferred ion				1.73154e+09
	Checked	Pathway ID	Pathway Name	KEGG Compound Ids	KEGG Compound Names	KEGG Compound Formula
	TRUE	map01110	Biosynthesis of secondary metabolites	C01604	Phlorizin	C21 H24 O10
	TRUE	map00941	Flavonoid biosynthesis	C01604	Phlorizin	C21 H24 O10
FALSE	Guanosine 鸟苷	C10 H13 N5 O5	Full match	No results	Full match	Partial match	No results		283.092	10.256	2.07814e+09	41	16	0	3	Metabolic pathways;ABC transporters;Other	No matches found	92.4	No matches found	Multiple matches found	No matches found	No matches found	No matches found	No matches found	Multiple matches found	No matches found	Multiple matches found	No matches found	Multiple matches found	Multiple matches found	No matches found	No matches found	No matches found		DDA for preferred ion		9.37072e+08	1.35972e+09	1.04499e+09	7.2761e+08
	Checked	Pathway ID	Pathway Name	KEGG Compound Ids	KEGG Compound Names	KEGG Compound Formula
	TRUE	map01100	Metabolic pathways	C00387	Guanosine	C10 H13 N5 O5
	TRUE	map02010	ABC transporters	C00387	Guanosine	C10 H13 N5 O5
	TRUE	map00230	Purine metabolism	C00387	Guanosine	C10 H13 N5 O5
FALSE	7-(2-Ethoxyethyl)-1,3-dimethyl-8-[(4-methyl-1-piperazinyl)methyl]-3,7-dihydro-1H-purine-2,6-dione	C17 H28 N6 O3	Full match	No results	No results	Full match	No results		364.223	35.632	2.06492e+09	6	0	0	1	Steroid hormone biosynthesis	No matches found		No matches found	No matches found	No matches found	No matches found	No matches found	No matches found	No matches found	No matches found	No matches found	No matches found	No matches found	No matches found	No matches found	No matches found	No matches found		DDA for preferred ion
	Checked	Pathway ID	Pathway Name	KEGG Compound Ids	KEGG Compound Names	KEGG Compound Formula
	TRUE	map00140	Steroid hormone biosynthesis	C05470; C05471; C05474; C05489	Tetrahydrocortisone; 11beta,17alpha,21-Trihydroxy-5beta-pregnane-3,20-dione; 3alpha,11beta,21-Trihydroxy-20-oxo-5beta-pregnan-18-al; 11beta,17alpha,21-Trihydroxypregnenolone	C21 H32 O5; C21 H32 O5; C21 H32 O5; C21 H32 O5
FALSE	TCMDC-123470	C9 H15 N3 O2	Full match	No results	No results	Full match	No results		197.117	4.442	2.05348e+09	36	0	0	0		No matches found		No matches found	No matches found	No matches found	No matches found	No matches found	No matches found	No matches found	No matches found	No matches found	No matches found	No matches found	No matches found	No matches found	No matches found	No matches found		DDA for preferred ion		7.95001e+08	5.63528e+08	2.05348e+09	1.41144e+08
	Checked	Pathway ID	Pathway Name	KEGG Compound Ids	KEGG Compound Names	KEGG Compound Formula
FALSE			No results	No results	No results	No results	No results		2498.54	17.75	2.04249e+09	0	0	0	0		No matches found		No matches found	No matches found	No matches found	No matches found	No matches found	No matches found	No matches found	No matches found	No matches found	No matches found	No matches found	No matches found	No matches found	No matches found	No matches found		DDA for other ion				1.91528e+09	4.41256e+07
	Checked	Pathway ID	Pathway Name	KEGG Compound Ids	KEGG Compound Names	KEGG Compound Formula
FALSE	(Z)-2-(2,4-Dioxothiazolidin-5-ylidene)acetic acid	C5 H3 N O4 S	No results	No results	No results	Full match	No results		172.978	39.583	2.02907e+09	1	0	0	0		No matches found		No matches found	No matches found	No matches found	No matches found	No matches found	No matches found	No matches found	No matches found	No matches found	No matches found	No matches found	No matches found	No matches found	No matches found	No matches found		DDA for preferred ion
	Checked	Pathway ID	Pathway Name	KEGG Compound Ids	KEGG Compound Names	KEGG Compound Formula
FALSE			No results	No results	No results	No results	No results		148.005	39.686	2.02886e+09	0	0	0	0		No matches found		No matches found	No matches found	No matches found	No matches found	No matches found	No matches found	No matches found	No matches found	No matches found	No matches found	No matches found	No matches found	No matches found	No matches found	No matches found		DDA for preferred ion			1.89117e+09
	Checked	Pathway ID	Pathway Name	KEGG Compound Ids	KEGG Compound Names	KEGG Compound Formula
FALSE	(2R,3S,4S,5R,6S)-2-(hydroxymethyl)-6-{4-[(1E)-3-hydroxyprop-1-en-1-yl]-2,6-dimethoxyphenoxy}oxane-3,4,5-triol	C17 H24 O9	No match	Invalid mass	Invalid mass	No match	No results		394.124	16.732	2.02806e+09	1	3	7	0		No matches found	79.9	No matches found	No matches found	No matches found	No matches found	No matches found	No matches found	No matches found	No matches found	No matches found	Multiple matches found	No matches found	No matches found	No matches found	No matches found	No matches found	80.4	DDA for preferred ion		1.25068e+09	7.54985e+08	2.02806e+09	1.164e+09
	Checked	Pathway ID	Pathway Name	KEGG Compound Ids	KEGG Compound Names	KEGG Compound Formula
FALSE	(2S,3S,4S,5R,6R)-6-(3-benzoyloxy-2-hydroxypropoxy)-3,4,5-trihydroxyoxane-2-carboxylic acid	C16 H20 O10	Not the top hit	No results	Full match	Not the top hit	No results		372.104	21.119	2.01954e+09	5	2	0	0		No matches found	52.1	No matches found	No matches found	No matches found	No matches found	No matches found	No matches found	No matches found	No matches found	No matches found	Multiple matches found	No matches found	No matches found	No matches found	No matches found	No matches found		DDA for preferred ion		5.13166e+08
	Checked	Pathway ID	Pathway Name	KEGG Compound Ids	KEGG Compound Names	KEGG Compound Formula
FALSE	Ethyl 4-[(7-butyl-1,3-dimethyl-2,6-dioxo-2,3,6,7-tetrahydro-1H-purin-8-yl)methyl]-1-piperazinecarboxylate	C19 H30 N6 O4	Full match	No results	No results	Full match	No results		406.233	33.776	2.0124e+09	14	0	0	0		No matches found		No matches found	No matches found	No matches found	No matches found	No matches found	No matches found	No matches found	No matches found	No matches found	No matches found	No matches found	No matches found	No matches found	No matches found	No matches found		DDA for preferred ion		3.80003e+08	1.62216e+09	1.59869e+09	1.78795e+09
	Checked	Pathway ID	Pathway Name	KEGG Compound Ids	KEGG Compound Names	KEGG Compound Formula
FALSE	Quercetin-3,4'-O-di-beta-glucopyranoside; LC-ESI-QTOF; MS2; CE	C27 H30 O17	Full match	No results	Full match	Partial match	Partial match		626.149	16.683	2.00323e+09	15	44	0	1	Flavone and flavonol biosynthesis	Multiple matches found	90.8	No matches found	No matches found	Multiple matches found	No matches found	No matches found	No matches found	Multiple matches found	Multiple matches found	No matches found	No matches found	No matches found	No matches found	Multiple matches found	No matches found	Multiple matches found		DDA for preferred ion		3.22591e+07	3.23979e+08	2.00323e+09	2.46047e+08
	Checked	Pathway ID	Pathway Name	KEGG Compound Ids	KEGG Compound Names	KEGG Compound Formula
	TRUE	map00944	Flavone and flavonol biosynthesis	C12667	Quercetin 3-O-beta-D-glucosyl-(1->2)-beta-D-glucoside	C27 H30 O17
FALSE	Valerophenone	C11 H14 O	Full match	No results	No results	Full match	No results		162.105	34.46	2.00305e+09	17	0	0	3	Metabolic pathways;Biosynthesis of secondary metabolites;Ubiquinone and other terpenoid-quinone biosynthesis	No matches found		No matches found	No matches found	No matches found	No matches found	No matches found	No matches found	No matches found	No matches found	No matches found	No matches found	No matches found	No matches found	No matches found	No matches found	No matches found		DDA for preferred ion		5.34311e+08
	Checked	Pathway ID	Pathway Name	KEGG Compound Ids	KEGG Compound Names	KEGG Compound Formula
	TRUE	map01100	Metabolic pathways	C05807	2-Polyprenylphenol	C16 H22 N O
	TRUE	map01110	Biosynthesis of secondary metabolites	C05807	2-Polyprenylphenol	C16 H22 N O
	TRUE	map00130	Ubiquinone and other terpenoid-quinone biosynthesis	C05807	2-Polyprenylphenol	C16 H22 N O
FALSE			No results	No results	No results	No results	No results		115.979	4.039	1.98995e+09	0	0	0	0		No matches found		No matches found	No matches found	No matches found	No matches found	No matches found	No matches found	No matches found	No matches found	No matches found	No matches found	No matches found	No matches found	No matches found	No matches found	No matches found		DDA for preferred ion		1.19712e+09	1.7911e+09	1.36001e+09	1.53197e+09
	Checked	Pathway ID	Pathway Name	KEGG Compound Ids	KEGG Compound Names	KEGG Compound Formula
FALSE		C33 H64 N8 O8	Full match	No results	No results	No match	No results		700.487	24.949	1.97878e+09	1	0	0	0		No matches found		No matches found	No matches found	No matches found	No matches found	No matches found	No matches found	No matches found	No matches found	No matches found	No matches found	No matches found	No matches found	No matches found	No matches found	No matches found		DDA for preferred ion	6.90569e+07	1.26446e+09	1.24828e+08	1.97878e+09	1.26208e+08
	Checked	Pathway ID	Pathway Name	KEGG Compound Ids	KEGG Compound Names	KEGG Compound Formula
FALSE		C21 H34 N10 O5	Full match	No results	No results	No match	No results		506.271	36.328	1.9739e+09	25	0	0	0		No matches found		No matches found	No matches found	No matches found	No matches found	No matches found	No matches found	No matches found	No matches found	No matches found	No matches found	No matches found	No matches found	No matches found	No matches found	No matches found		DDA for other ion		5.95314e+08	1.82185e+09	1.02795e+09	9.56232e+08
	Checked	Pathway ID	Pathway Name	KEGG Compound Ids	KEGG Compound Names	KEGG Compound Formula
FALSE	N-(4-Methylphenyl)-2-(2-oxo-2H-indol-3-yl)hydrazinecarbothioamide	C16 H14 N4 O S	No results	No results	No results	Full match	No results		310.09	35.931	1.97388e+09	139	0	0	0		No matches found		No matches found	No matches found	No matches found	No matches found	No matches found	No matches found	No matches found	No matches found	No matches found	No matches found	No matches found	No matches found	No matches found	No matches found	No matches found		DDA for other ion			1.97388e+09
	Checked	Pathway ID	Pathway Name	KEGG Compound Ids	KEGG Compound Names	KEGG Compound Formula
FALSE			No results	No results	No results	No results	No results		1217.28	19.101	1.97295e+09	0	0	0	0		No matches found		No matches found	No matches found	No matches found	No matches found	No matches found	No matches found	No matches found	No matches found	No matches found	No matches found	No matches found	No matches found	No matches found	No matches found	No matches found		No MS2				1.97295e+09
	Checked	Pathway ID	Pathway Name	KEGG Compound Ids	KEGG Compound Names	KEGG Compound Formula
FALSE	N,N-Bis(2-{[(9H-fluoren-9-ylmethoxy)carbonyl]amino}ethyl)glycine	C36 H35 N3 O6	Full match	No results	No results	Full match	No results		605.25	26.226	1.97238e+09	8	0	0	0		No matches found		No matches found	No matches found	No matches found	No matches found	No matches found	No matches found	No matches found	No matches found	No matches found	No matches found	No matches found	No matches found	No matches found	No matches found	No matches found		DDA for preferred ion		1.36162e+08	1.74843e+08	1.57941e+07
	Checked	Pathway ID	Pathway Name	KEGG Compound Ids	KEGG Compound Names	KEGG Compound Formula
FALSE	D-FRUCTOSE	C6 H12 O6	Full match	No results	Full match	Partial match	No results		180.063	5.45	1.96483e+09	117	6	0	49	Metabolic pathways;Biosynthesis of secondary metabolites;Microbial metabolism in diverse environments;Biosynthesis of plant secondary metabolites;Biosynthesis of phenylpropanoids;Biosynthesis of plant hormones;Biosynthesis of alkaloids derived from shikimate pathway;ABC transporters;Other	No matches found	79.8	No matches found	No matches found	No matches found	No matches found	No matches found	No matches found	Single match found	Multiple matches found	No matches found	Multiple matches found	No matches found	No matches found	No matches found	No matches found	No matches found		DDA for preferred ion		2.82953e+08	1.3772e+09	1.42152e+09	9.42876e+08
	Checked	Pathway ID	Pathway Name	KEGG Compound Ids	KEGG Compound Names	KEGG Compound Formula
	TRUE	map01100	Metabolic pathways	C00031; C00095; C00124; C00137; C00159; C00221; C00247; C00267; C00795; C00984; C01487; C01720; C01825; C01934; C06153; C19891	D-Glucose; D-Fructose; D-Galactose; myo-Inositol; D-Mannose; beta-D-Glucose; L-Sorbose; alpha-D-Glucose; D-Tagatose; alpha-D-Galactose; D-Allose; L-Fuconate; L-Galactose; L-Rhamnonate; scyllo-Inositol; 1D-chiro-Inositol	C6 H12 O6; C6 H12 O6; C6 H12 O6; C6 H12 O6; C6 H12 O6; C6 H12 O6; C6 H12 O6; C6 H12 O6; C6 H12 O6; C6 H12 O6; C6 H12 O6; C6 H12 O6; C6 H12 O6; C6 H12 O6; C6 H12 O6; C6 H12 O6
	TRUE	map01110	Biosynthesis of secondary metabolites	C00031; C00095; C00137; C00221; C00267; C01825	D-Glucose; D-Fructose; myo-Inositol; beta-D-Glucose; alpha-D-Glucose; L-Galactose	C6 H12 O6; C6 H12 O6; C6 H12 O6; C6 H12 O6; C6 H12 O6; C6 H12 O6
	TRUE	map01120	Microbial metabolism in diverse environments	C00095; C00137; C00221; C00267; C01487; C01720; C01934; C06153; C19891	D-Fructose; myo-Inositol; beta-D-Glucose; alpha-D-Glucose; D-Allose; L-Fuconate; L-Rhamnonate; scyllo-Inositol; 1D-chiro-Inositol	C6 H12 O6; C6 H12 O6; C6 H12 O6; C6 H12 O6; C6 H12 O6; C6 H12 O6; C6 H12 O6; C6 H12 O6; C6 H12 O6
	TRUE	map01060	Biosynthesis of plant secondary metabolites	C00267	alpha-D-Glucose	C6 H12 O6
	TRUE	map01061	Biosynthesis of phenylpropanoids	C00267	alpha-D-Glucose	C6 H12 O6
	TRUE	map01070	Biosynthesis of plant hormones	C00267	alpha-D-Glucose	C6 H12 O6
	TRUE	map01063	Biosynthesis of alkaloids derived from shikimate pathway	C00267	alpha-D-Glucose	C6 H12 O6
	TRUE	map02010	ABC transporters	C00031; C00095; C00137; C00159; C01487; C21066	D-Glucose; D-Fructose; myo-Inositol; D-Mannose; D-Allose; D-Galactofuranose	C6 H12 O6; C6 H12 O6; C6 H12 O6; C6 H12 O6; C6 H12 O6; C6 H12 O6
	TRUE	map01062	Biosynthesis of terpenoids and steroids	C00267	alpha-D-Glucose	C6 H12 O6
	TRUE	map01064	Biosynthesis of alkaloids derived from ornithine, lysine and nicotinic acid	C00267	alpha-D-Glucose	C6 H12 O6
	TRUE	map04976	Bile secretion	C00031	D-Glucose	C6 H12 O6
	TRUE	map01200	Carbon metabolism	C00221; C00267	beta-D-Glucose; alpha-D-Glucose	C6 H12 O6; C6 H12 O6
	TRUE	map00053	Ascorbate and aldarate metabolism	C00137; C01825; C15923	myo-Inositol; L-Galactose; L-Gulose	C6 H12 O6; C6 H12 O6; C6 H12 O6
	TRUE	map01066	Biosynthesis of alkaloids derived from terpenoid and polyketide	C00267	alpha-D-Glucose	C6 H12 O6
	TRUE	map00520	Amino sugar and nucleotide sugar metabolism	C00031; C00159; C00267; C00984; C02336	D-Glucose; D-Mannose; alpha-D-Glucose; alpha-D-Galactose; beta-D-Fructose	C6 H12 O6; C6 H12 O6; C6 H12 O6; C6 H12 O6; C6 H12 O6
	TRUE	map02060	Phosphotransferase system (PTS)	C00031; C00095; C00124; C00159; C01452	D-Glucose; D-Fructose; D-Galactose; D-Mannose; Sorbose	C6 H12 O6; C6 H12 O6; C6 H12 O6; C6 H12 O6; C6 H12 O6
	TRUE	map02020	Two-component system	C00031	D-Glucose	C6 H12 O6
	TRUE	map05230	Central carbon metabolism in cancer	C00031	D-Glucose	C6 H12 O6
	TRUE	map00052	Galactose metabolism	C00031; C00095; C00124; C00137; C00159; C00267; C00795; C00984	D-Glucose; D-Fructose; D-Galactose; myo-Inositol; D-Mannose; alpha-D-Glucose; D-Tagatose; alpha-D-Galactose	C6 H12 O6; C6 H12 O6; C6 H12 O6; C6 H12 O6; C6 H12 O6; C6 H12 O6; C6 H12 O6; C6 H12 O6
	TRUE	map00524	Neomycin, kanamycin and gentamicin biosynthesis	C00031	D-Glucose	C6 H12 O6
	TRUE	map01065	Biosynthesis of alkaloids derived from histidine and purine	C00267	alpha-D-Glucose	C6 H12 O6
	TRUE	map00051	Fructose and mannose metabolism	C00095; C00159; C00247; C00267; C01487; C01720; C01934	D-Fructose; D-Mannose; L-Sorbose; alpha-D-Glucose; D-Allose; L-Fuconate; L-Rhamnonate	C6 H12 O6; C6 H12 O6; C6 H12 O6; C6 H12 O6; C6 H12 O6; C6 H12 O6; C6 H12 O6
	TRUE	map04742	Taste transduction	C00031; C00095	D-Glucose; D-Fructose	C6 H12 O6; C6 H12 O6
	TRUE	map00030	Pentose phosphate pathway	C00031; C00221	D-Glucose; beta-D-Glucose	C6 H12 O6; C6 H12 O6
	TRUE	map00901	Indole alkaloid biosynthesis	C00031	D-Glucose	C6 H12 O6
	TRUE	map04922	Glucagon signaling pathway	C00031	D-Glucose	C6 H12 O6
	TRUE	map04152	AMPK signaling pathway	C00031	D-Glucose	C6 H12 O6
	TRUE	map00521	Streptomycin biosynthesis	C00031; C00137	D-Glucose; myo-Inositol	C6 H12 O6; C6 H12 O6
	TRUE	map00562	Inositol phosphate metabolism	C00137; C06153; C19891	myo-Inositol; scyllo-Inositol; 1D-chiro-Inositol	C6 H12 O6; C6 H12 O6; C6 H12 O6
	TRUE	map04917	Prolactin signaling pathway	C00031	D-Glucose	C6 H12 O6
	TRUE	map04978	Mineral absorption	C00031; C00124	D-Glucose; D-Galactose	C6 H12 O6; C6 H12 O6
	TRUE	map00500	Starch and sucrose metabolism	C00031; C00095	D-Glucose; D-Fructose	C6 H12 O6; C6 H12 O6
	TRUE	map02030	Bacterial chemotaxis	C00124	D-Galactose	C6 H12 O6
	TRUE	map04973	Carbohydrate digestion and absorption	C00031; C00095; C00124	D-Glucose; D-Fructose; D-Galactose	C6 H12 O6; C6 H12 O6; C6 H12 O6
	TRUE	map04964	Proximal tubule bicarbonate reclamation	C00267	alpha-D-Glucose	C6 H12 O6
	TRUE	map00010	Glycolysis / Gluconeogenesis	C00031; C00221; C00267	D-Glucose; beta-D-Glucose; alpha-D-Glucose	C6 H12 O6; C6 H12 O6; C6 H12 O6
	TRUE	map04625	C-type lectin receptor signaling pathway	C00159	D-Mannose	C6 H12 O6
	TRUE	map05111	Biofilm formation - Vibrio cholerae	C00031	D-Glucose	C6 H12 O6
	TRUE	map04066	HIF-1 signaling pathway	C00031	D-Glucose	C6 H12 O6
	TRUE	map04068	FoxO signaling pathway	C00031	D-Glucose	C6 H12 O6
	TRUE	map04931	Insulin resistance	C00031; C00095	D-Glucose; D-Fructose	C6 H12 O6; C6 H12 O6
	TRUE	map04911	Insulin secretion	C00031	D-Glucose	C6 H12 O6
	TRUE	map04070	Phosphatidylinositol signaling system	C00137	myo-Inositol	C6 H12 O6
	TRUE	map04142	Lysosome	C00159	D-Mannose	C6 H12 O6
	TRUE	map04910	Insulin signaling pathway	C00031	D-Glucose	C6 H12 O6
	TRUE	map04113	Meiosis - yeast	C00031	D-Glucose	C6 H12 O6
	TRUE	map04930	Type II diabetes mellitus	C00031	D-Glucose	C6 H12 O6
	TRUE	map04932	Non-alcoholic fatty liver disease (NAFLD)	C00031	D-Glucose	C6 H12 O6
	TRUE	map04933	AGE-RAGE signaling pathway in diabetic complications	C00031	D-Glucose	C6 H12 O6
FALSE	1,3,5-Heptatriynyl-benzene	C13 H8	No results	No results	No results	Full match	No results		164.063	34.382	1.96232e+09	1	0	0	0		No matches found		No matches found	No matches found	No matches found	No matches found	No matches found	No matches found	No matches found	No matches found	No matches found	No matches found	No matches found	No matches found	No matches found	No matches found	No matches found		DDA for preferred ion		8.17523e+08	1.04105e+09	8.83278e+08	8.80583e+08
	Checked	Pathway ID	Pathway Name	KEGG Compound Ids	KEGG Compound Names	KEGG Compound Formula
FALSE		C14 H22 O10	Full match	No results	No results	No match	No results		350.122	20.911	1.95774e+09	11	0	0	0		No matches found		No matches found	No matches found	No matches found	No matches found	No matches found	No matches found	No matches found	No matches found	No matches found	No matches found	No matches found	No matches found	No matches found	No matches found	No matches found		DDA for preferred ion			6.45831e+07	2.83902e+08	6.13631e+08
	Checked	Pathway ID	Pathway Name	KEGG Compound Ids	KEGG Compound Names	KEGG Compound Formula
FALSE	NONIOSIDE A	C17 H30 O11	Full match	No results	No results	Not the top hit	No results		410.18	19.067	1.94311e+09	14	0	0	0		No matches found		No matches found	No matches found	No matches found	No matches found	No matches found	No matches found	No matches found	No matches found	No matches found	No matches found	No matches found	No matches found	No matches found	No matches found	No matches found		DDA for other ion				3.29185e+07
	Checked	Pathway ID	Pathway Name	KEGG Compound Ids	KEGG Compound Names	KEGG Compound Formula
FALSE		C34 H54 N4 O10	Full match	No results	No results	No match	No results		678.384	36.471	1.94238e+09	1	0	0	0		No matches found		No matches found	No matches found	No matches found	No matches found	No matches found	No matches found	No matches found	No matches found	No matches found	No matches found	No matches found	No matches found	No matches found	No matches found	No matches found		DDA for preferred ion			1.23464e+09	4.37355e+08	8.77581e+08
	Checked	Pathway ID	Pathway Name	KEGG Compound Ids	KEGG Compound Names	KEGG Compound Formula
FALSE	1-Methyl-4-nitro-N'-(4-nitrobenzoyl)-1H-pyrazole-3-carbohydrazide	C12 H10 N6 O6	Full match	No results	No results	Full match	No results		334.067	4.649	1.93309e+09	2	0	0	2	Microbial metabolism in diverse environments;Other	No matches found		No matches found	No matches found	No matches found	No matches found	No matches found	No matches found	No matches found	No matches found	No matches found	No matches found	No matches found	No matches found	No matches found	No matches found	No matches found		DDA for preferred ion		5.2246e+08	6.47479e+08	1.43837e+09	1.10672e+09
	Checked	Pathway ID	Pathway Name	KEGG Compound Ids	KEGG Compound Names	KEGG Compound Formula
	TRUE	map01120	Microbial metabolism in diverse environments	C18347	5,5'-Dehydrodivanillate	C16 H14 O8
	TRUE	map00627	Aminobenzoate degradation	C18347	5,5'-Dehydrodivanillate	C16 H14 O8
FALSE	6-Fluoro-2-methyl-1H-benzimidazol-5-amine	C8 H8 F N3	No results	No results	No results	Full match	No results		165.071	34.366	1.9313e+09	9	0	0	0		No matches found		No matches found	No matches found	No matches found	No matches found	No matches found	No matches found	No matches found	No matches found	No matches found	No matches found	No matches found	No matches found	No matches found	No matches found	No matches found		DDA for preferred ion		7.01681e+08	8.90135e+08	8.61277e+08	3.29392e+08
	Checked	Pathway ID	Pathway Name	KEGG Compound Ids	KEGG Compound Names	KEGG Compound Formula
FALSE	AM9662500	C14 H12 O	Full match	No results	No results	Full match	No results		196.089	30.998	1.91083e+09	23	0	0	0		No matches found		No matches found	No matches found	No matches found	No matches found	No matches found	No matches found	No matches found	No matches found	No matches found	No matches found	No matches found	No matches found	No matches found	No matches found	No matches found		DDA for preferred ion			8.27315e+08		8.88534e+08
	Checked	Pathway ID	Pathway Name	KEGG Compound Ids	KEGG Compound Names	KEGG Compound Formula
FALSE	N-isopentyl-2-(8-(isopentylamino)-1,3-dimethyl-2,6-dioxo-1,2,3,6-tetrahydropurin-7-yl)acetamide	C19 H32 N6 O3	Full match	No results	No results	Full match	No results		392.254	34.638	1.91077e+09	4	0	0	0		No matches found		No matches found	No matches found	No matches found	No matches found	No matches found	No matches found	No matches found	No matches found	No matches found	No matches found	No matches found	No matches found	No matches found	No matches found	No matches found		DDA for preferred ion		2.15909e+08	1.27031e+09	1.30472e+09	3.23276e+08
	Checked	Pathway ID	Pathway Name	KEGG Compound Ids	KEGG Compound Names	KEGG Compound Formula
FALSE	378	C7 H14 O8	Full match	No results	No results	Full match	No results		226.069	4.599	1.90964e+09	2	0	0	0		No matches found		No matches found	No matches found	No matches found	No matches found	No matches found	No matches found	No matches found	No matches found	No matches found	No matches found	No matches found	No matches found	No matches found	No matches found	No matches found		DDA for preferred ion			1.90964e+09
	Checked	Pathway ID	Pathway Name	KEGG Compound Ids	KEGG Compound Names	KEGG Compound Formula
FALSE	difebarbamate	C28 H42 N4 O9	Full match	No results	No results	Full match	No results		578.295	28.021	1.90955e+09	4	0	0	0		No matches found		No matches found	No matches found	No matches found	No matches found	No matches found	No matches found	No matches found	No matches found	No matches found	No matches found	No matches found	No matches found	No matches found	No matches found	No matches found		DDA for preferred ion		3.64092e+08	9.95447e+08	5.39973e+08	3.59671e+07
	Checked	Pathway ID	Pathway Name	KEGG Compound Ids	KEGG Compound Names	KEGG Compound Formula
FALSE	Tetrahydrodeoxycorticosterone	C21 H34 O3	Full match	No results	No results	Full match	No results		334.251	36.908	1.90836e+09	80	0	0	1	Steroid hormone biosynthesis	No matches found		No matches found	No matches found	No matches found	No matches found	No matches found	No matches found	No matches found	No matches found	No matches found	No matches found	No matches found	No matches found	No matches found	No matches found	No matches found		DDA for preferred ion				1.90836e+09
	Checked	Pathway ID	Pathway Name	KEGG Compound Ids	KEGG Compound Names	KEGG Compound Formula
	TRUE	map00140	Steroid hormone biosynthesis	C13713	Allotetrahydrodeoxycorticosterone	C21 H34 O3
FALSE	Tritoqualine	C26 H32 N2 O8	Full match	No results	No results	Full match	No results		500.216	34.527	1.90725e+09	48	0	0	0		No matches found		No matches found	No matches found	No matches found	No matches found	No matches found	No matches found	No matches found	No matches found	No matches found	No matches found	No matches found	No matches found	No matches found	No matches found	No matches found		DDA for preferred ion		9.36971e+07	1.23889e+09	1.77245e+09	1.38212e+09
	Checked	Pathway ID	Pathway Name	KEGG Compound Ids	KEGG Compound Names	KEGG Compound Formula
FALSE	NP-014287	C18 H32 O3	No match	Invalid mass	Invalid mass	No match	No results		318.217	35.778	1.90651e+09	29	2	10	0		No matches found	66.8	No matches found	No matches found	No matches found	No matches found	No matches found	No matches found	No matches found	No matches found	No matches found	No matches found	Multiple matches found	No matches found	No matches found	No matches found	No matches found	79.4	DDA for preferred ion			1.37339e+09	1.21847e+09	6.28419e+08
	Checked	Pathway ID	Pathway Name	KEGG Compound Ids	KEGG Compound Names	KEGG Compound Formula
FALSE	3,5-Dihydroxy-2-(4-hydroxyphenyl)-4-oxo-3,4-dihydro-2H-chromen-7-yl hexopyranoside	C21 H22 O11	Not the top hit	Full match	Full match	Partial match	Not the top hit		450.117	16.629	1.90343e+09	32	14	2	1	Flavonoid biosynthesis	Multiple matches found	78.8	No matches found	No matches found	No matches found	No matches found	No matches found	No matches found	Multiple matches found	Multiple matches found	No matches found	Multiple matches found	Multiple matches found	No matches found	Multiple matches found	No matches found	No matches found	93	DDA for preferred ion				6.27198e+08	9.39793e+07
	Checked	Pathway ID	Pathway Name	KEGG Compound Ids	KEGG Compound Names	KEGG Compound Formula
	TRUE	map00941	Flavonoid biosynthesis	C16408	2',3,4,4',6'-Peptahydroxychalcone 4'-O-glucoside	C21 H22 O11
FALSE	Avocadyne 1-acetate	C19 H34 O4	No match	Invalid mass	No results	No match	No results		308.235	35.619	1.8983e+09	53	0	6	0		No matches found		No matches found	No matches found	No matches found	No matches found	No matches found	No matches found	No matches found	No matches found	No matches found	No matches found	No matches found	No matches found	No matches found	No matches found	No matches found	71.5	DDA for preferred ion			1.83658e+09	1.58155e+09	1.39931e+09
	Checked	Pathway ID	Pathway Name	KEGG Compound Ids	KEGG Compound Names	KEGG Compound Formula
FALSE		C24 H30 N2 O18	Full match	No results	No results	No match	No results		634.151	16.508	1.88817e+09	3	0	0	0		No matches found		No matches found	No matches found	No matches found	No matches found	No matches found	No matches found	No matches found	No matches found	No matches found	No matches found	No matches found	No matches found	No matches found	No matches found	No matches found		DDA for preferred ion		1.57787e+09	1.85694e+09
	Checked	Pathway ID	Pathway Name	KEGG Compound Ids	KEGG Compound Names	KEGG Compound Formula
FALSE		C13 H22 O10	Full match	No results	No results	No match	No results		338.121	7.745	1.88006e+09	6	0	0	0		No matches found		No matches found	No matches found	No matches found	No matches found	No matches found	No matches found	No matches found	No matches found	No matches found	No matches found	No matches found	No matches found	No matches found	No matches found	No matches found		DDA for preferred ion		8.1374e+08	1.29776e+09	9.83715e+08	1.22432e+09
	Checked	Pathway ID	Pathway Name	KEGG Compound Ids	KEGG Compound Names	KEGG Compound Formula
FALSE	Heptopyranosides	C13 H24 O7	Full match	No results	No results	Not the top hit	No results		292.153	23.224	1.87536e+09	71	0	0	0		No matches found		No matches found	No matches found	No matches found	No matches found	No matches found	No matches found	No matches found	No matches found	No matches found	No matches found	No matches found	No matches found	No matches found	No matches found	No matches found		DDA for preferred ion		6.52078e+08	1.36859e+09	3.86763e+08	1.39781e+09
	Checked	Pathway ID	Pathway Name	KEGG Compound Ids	KEGG Compound Names	KEGG Compound Formula
FALSE		C22 H38 O8	Full match	No results	No results	No match	No results		430.257	33.765	1.85901e+09	31	0	0	0		No matches found		No matches found	No matches found	No matches found	No matches found	No matches found	No matches found	No matches found	No matches found	No matches found	No matches found	No matches found	No matches found	No matches found	No matches found	No matches found		DDA for preferred ion		2.77118e+08
	Checked	Pathway ID	Pathway Name	KEGG Compound Ids	KEGG Compound Names	KEGG Compound Formula
FALSE	1-(Hydroxymethyl)-6,7-dimethoxy-2-methyl-1,2,3,4-tetrahydro-5-isoquinolinyl beta-D-glucopyranoside	C19 H29 N O9	Full match	No results	No results	Not the top hit	No results		415.185	28.028	1.85743e+09	25	0	0	0		No matches found		No matches found	No matches found	No matches found	No matches found	No matches found	No matches found	No matches found	No matches found	No matches found	No matches found	No matches found	No matches found	No matches found	No matches found	No matches found		DDA for preferred ion		3.81566e+08	1.27678e+09	1.12344e+09	1.01556e+09
	Checked	Pathway ID	Pathway Name	KEGG Compound Ids	KEGG Compound Names	KEGG Compound Formula
FALSE	Ethyl 4-[(7-butyl-1,3-dimethyl-2,6-dioxo-2,3,6,7-tetrahydro-1H-purin-8-yl)methyl]-1-piperazinecarboxylate	C19 H30 N6 O4	Full match	No results	No results	Full match	No results		406.233	31.973	1.85471e+09	14	0	0	0		No matches found		No matches found	No matches found	No matches found	No matches found	No matches found	No matches found	No matches found	No matches found	No matches found	No matches found	No matches found	No matches found	No matches found	No matches found	No matches found		DDA for preferred ion			1.20992e+09	1.85471e+09	8.38321e+08
	Checked	Pathway ID	Pathway Name	KEGG Compound Ids	KEGG Compound Names	KEGG Compound Formula
FALSE	2,2',2''-{[15-({2-[(9,10-dioxo-9,10-dihydroanthracen-1-yl)amino]ethyl}amino)-2,5,8,11,14-pentaoxa-16,18,19-triaza-1lambda~5~,15lambda~5~,17lambda~5~-triphosphabicyclo[13.3.1]nonadeca-1(19),15,17-triene-1,17,17-triyl]tris(oxy)}tribenzaldehyde	C45 H44 N5 O13 P3	No results	No results	No results	Full match	No results		955.214	23.068	1.85453e+09	4	0	0	0		No matches found		No matches found	No matches found	No matches found	No matches found	No matches found	No matches found	No matches found	No matches found	No matches found	No matches found	No matches found	No matches found	No matches found	No matches found	No matches found		No MS2
	Checked	Pathway ID	Pathway Name	KEGG Compound Ids	KEGG Compound Names	KEGG Compound Formula
FALSE	Diphenyl ether	C12 H10 O	Full match	No results	No results	Full match	No results		170.073	32.752	1.84892e+09	6	0	0	0		No matches found		No matches found	No matches found	No matches found	No matches found	No matches found	No matches found	No matches found	No matches found	No matches found	No matches found	No matches found	No matches found	No matches found	No matches found	No matches found		DDA for preferred ion		2.07087e+08	1.84892e+09	2.8665e+08	1.54152e+08
	Checked	Pathway ID	Pathway Name	KEGG Compound Ids	KEGG Compound Names	KEGG Compound Formula
FALSE		C33 H34 O22	Full match	No results	No results	No match	No results		782.155	21.356	1.84409e+09	3	0	0	0		No matches found		No matches found	No matches found	No matches found	No matches found	No matches found	No matches found	No matches found	No matches found	No matches found	No matches found	No matches found	No matches found	No matches found	No matches found	No matches found		DDA for preferred ion		4.22198e+08	6.8726e+08	9.34646e+08	4.40895e+08
	Checked	Pathway ID	Pathway Name	KEGG Compound Ids	KEGG Compound Names	KEGG Compound Formula
FALSE		C16 H32 N4 O21	Full match	No results	No results	No match	No results		616.156	5.964	1.84225e+09	16	0	0	0		No matches found		No matches found	No matches found	No matches found	No matches found	No matches found	No matches found	No matches found	No matches found	No matches found	No matches found	No matches found	No matches found	No matches found	No matches found	No matches found		DDA for preferred ion		1.38795e+09	1.52235e+09	1.39429e+09	1.15823e+09
	Checked	Pathway ID	Pathway Name	KEGG Compound Ids	KEGG Compound Names	KEGG Compound Formula
FALSE	N-[(Benzyloxy)carbonyl]-S-phenyl-L-cysteinyl-N-[(2E,4S)-7-amino-1-ethoxy-1,7-dioxo-2-hepten-4-yl]-L-phenylalaninamide	C35 H40 N4 O7 S	No results	No results	No results	Full match	No results		660.264	26.87	1.84111e+09	19	0	0	0		No matches found		No matches found	No matches found	No matches found	No matches found	No matches found	No matches found	No matches found	No matches found	No matches found	No matches found	No matches found	No matches found	No matches found	No matches found	No matches found		DDA for preferred ion		4.2811e+08	6.20983e+08	1.18092e+09
	Checked	Pathway ID	Pathway Name	KEGG Compound Ids	KEGG Compound Names	KEGG Compound Formula
FALSE	16-Heptadecyne-1,2,4-triol	C17 H32 O3	No match	Invalid mass	Invalid mass	No match	No results		306.22	34.935	1.83946e+09	69	1	3	0		No matches found	55.7	No matches found	No matches found	No matches found	No matches found	No matches found	No matches found	No matches found	No matches found	No matches found	Single match found	No matches found	No matches found	No matches found	No matches found	No matches found	67.7	DDA for preferred ion
	Checked	Pathway ID	Pathway Name	KEGG Compound Ids	KEGG Compound Names	KEGG Compound Formula
FALSE	7-(2-Ethoxyethyl)-1,3-dimethyl-8-[(4-methyl-1-piperazinyl)methyl]-3,7-dihydro-1H-purine-2,6-dione	C17 H28 N6 O3	Full match	No results	No results	Full match	No results		364.223	35.765	1.83843e+09	6	0	0	1	Steroid hormone biosynthesis	No matches found		No matches found	No matches found	No matches found	No matches found	No matches found	No matches found	No matches found	No matches found	No matches found	No matches found	No matches found	No matches found	No matches found	No matches found	No matches found		DDA for preferred ion		8.09632e+07	1.83843e+09	1.31482e+09	5.30883e+08
	Checked	Pathway ID	Pathway Name	KEGG Compound Ids	KEGG Compound Names	KEGG Compound Formula
	TRUE	map00140	Steroid hormone biosynthesis	C05470; C05471; C05474; C05489	Tetrahydrocortisone; 11beta,17alpha,21-Trihydroxy-5beta-pregnane-3,20-dione; 3alpha,11beta,21-Trihydroxy-20-oxo-5beta-pregnan-18-al; 11beta,17alpha,21-Trihydroxypregnenolone	C21 H32 O5; C21 H32 O5; C21 H32 O5; C21 H32 O5
FALSE	tetranor-12(R)-HETE	C16 H26 O3	No match	Invalid mass	Invalid mass	No match	No results		248.178	36.166	1.83304e+09	48	1	2	0		No matches found	63.6	No matches found	No matches found	No matches found	No matches found	No matches found	No matches found	Single match found	No matches found	No matches found	No matches found	No matches found	No matches found	No matches found	No matches found	No matches found	80.4	DDA for preferred ion			1.83304e+09
	Checked	Pathway ID	Pathway Name	KEGG Compound Ids	KEGG Compound Names	KEGG Compound Formula
FALSE	aigialomycin F	C19 H26 O9	Full match	No results	No results	Not the top hit	No results		398.158	28.067	1.82301e+09	71	0	0	0		No matches found		No matches found	No matches found	No matches found	No matches found	No matches found	No matches found	No matches found	No matches found	No matches found	No matches found	No matches found	No matches found	No matches found	No matches found	No matches found		DDA for preferred ion		3.25385e+08	8.4371e+08	1.43575e+09	9.99401e+08
	Checked	Pathway ID	Pathway Name	KEGG Compound Ids	KEGG Compound Names	KEGG Compound Formula
FALSE	NCGC00385388-01_C21H34O11_(1R,4S,7S,8S,9R,12E,20R,21R,22S,23S)-7,8,21,22,23-Pentahydroxy-12,16-dimethyl-3,5,10,19,24-pentaoxatricyclo[18.3.1.0~4,9~]tetracos-12-en-11-one	C21 H34 O11	No results	No results	Invalid mass	No match	No match		484.189	21.286	1.82141e+09	99	2	0	0		Multiple matches found	52.1	No matches found	No matches found	No matches found	No matches found	No matches found	No matches found	No matches found	No matches found	Single match found	Single match found	No matches found	No matches found	No matches found	No matches found	No matches found		DDA for preferred ion		6.18434e+08	1.64737e+08	1.82141e+09	2.613e+08
	Checked	Pathway ID	Pathway Name	KEGG Compound Ids	KEGG Compound Names	KEGG Compound Formula
FALSE	N-(4-{[(2,4-Diamino-8-ethyl-7,8-dihydro-6-pteridinyl)methyl](methyl)amino}benzoyl)-L-glutamic acid	C22 H28 N8 O5	Full match	No results	No results	Not the top hit	No results		484.221	34.616	1.81374e+09	88	0	0	0		No matches found		No matches found	No matches found	No matches found	No matches found	No matches found	No matches found	No matches found	No matches found	No matches found	No matches found	No matches found	No matches found	No matches found	No matches found	No matches found		DDA for preferred ion		6.37236e+07	1.25782e+09	1.81374e+09	5.86414e+08
	Checked	Pathway ID	Pathway Name	KEGG Compound Ids	KEGG Compound Names	KEGG Compound Formula
FALSE		C20 H31 N5 O15	Full match	No results	No results	No match	No results		581.181	5.986	1.80772e+09	18	0	0	0		No matches found		No matches found	No matches found	No matches found	No matches found	No matches found	No matches found	No matches found	No matches found	No matches found	No matches found	No matches found	No matches found	No matches found	No matches found	No matches found		DDA for preferred ion		1.21354e+09	1.2985e+09	5.60608e+08	1.17129e+09
	Checked	Pathway ID	Pathway Name	KEGG Compound Ids	KEGG Compound Names	KEGG Compound Formula
FALSE	[5-Hydroxy-5-(1H-1,2,4-triazol-3-yl)pentyl]phosphonic acid	C7 H14 N3 O4 P	No results	No results	No results	Full match	No results		235.072	4.4	1.80539e+09	3	0	0	0		No matches found		No matches found	No matches found	No matches found	No matches found	No matches found	No matches found	No matches found	No matches found	No matches found	No matches found	No matches found	No matches found	No matches found	No matches found	No matches found		DDA for preferred ion		1.04519e+09	8.78316e+08		2.73007e+08
	Checked	Pathway ID	Pathway Name	KEGG Compound Ids	KEGG Compound Names	KEGG Compound Formula
FALSE	Trifolin	C21 H20 O11	Full match	Full match	Full match	Not the top hit	Not the top hit		448.101	22.967	1.80448e+09	64	404	23	3	Biosynthesis of secondary metabolites;Flavonoid biosynthesis;Flavone and flavonol biosynthesis	Multiple matches found	93.1	No matches found	No matches found	No matches found	Multiple matches found	No matches found	No matches found	Multiple matches found	No matches found	Multiple matches found	Multiple matches found	Multiple matches found	Multiple matches found	No matches found	Multiple matches found	No matches found	89.7	DDA for preferred ion				1.80448e+09
	Checked	Pathway ID	Pathway Name	KEGG Compound Ids	KEGG Compound Names	KEGG Compound Formula
	TRUE	map01110	Biosynthesis of secondary metabolites	C12249	Kaempferol 3-O-glucoside	C21 H20 O11
	TRUE	map00941	Flavonoid biosynthesis	C16409	Aureusidin 6-O-glucoside	C21 H20 O11
	TRUE	map00944	Flavone and flavonol biosynthesis	C01750; C03951; C12249; C12626	Quercitrin; Luteolin 7-O-beta-D-glucoside; Kaempferol 3-O-glucoside; Kaempferol-3-O-galactoside	C21 H20 O11; C21 H20 O11; C21 H20 O11; C21 H20 O11
FALSE	Ligustilide 藁本内酯	C12 H14 O2	Full match	No results	Full match	Partial match	No results		190.099	27.294	1.79109e+09	65	9	0	2	Biosynthesis of secondary metabolites;Other	No matches found	88.2	No matches found	No matches found	No matches found	No matches found	No matches found	No matches found	No matches found	No matches found	No matches found	Multiple matches found	Multiple matches found	No matches found	No matches found	No matches found	No matches found		DDA for preferred ion		3.60233e+08	1.21554e+09	1.3456e+09	7.6725e+08
	Checked	Pathway ID	Pathway Name	KEGG Compound Ids	KEGG Compound Names	KEGG Compound Formula
	TRUE	map01110	Biosynthesis of secondary metabolites	C12459	3-Dimethylallyl-4-hydroxybenzaldehyde	C12 H14 O2
	TRUE	map00401	Novobiocin biosynthesis	C12459	3-Dimethylallyl-4-hydroxybenzaldehyde	C12 H14 O2
FALSE	N-{2-(2-Furyl)-2-[4-(4-methoxyphenyl)-1-piperazinyl]ethyl}-N'-[3-(1H-imidazol-1-yl)propyl]ethanediamide	C25 H32 N6 O4	Full match	No results	No results	Full match	No results		480.25	36.027	1.78803e+09	64	0	0	0		No matches found		No matches found	No matches found	No matches found	No matches found	No matches found	No matches found	No matches found	No matches found	No matches found	No matches found	No matches found	No matches found	No matches found	No matches found	No matches found		DDA for preferred ion
	Checked	Pathway ID	Pathway Name	KEGG Compound Ids	KEGG Compound Names	KEGG Compound Formula
FALSE	Prostaglandin K2	C20 H30 O5	No match	Invalid mass	Invalid mass	No match	No results		332.197	33.422	1.782e+09	78	2	25	0		No matches found	62.5	No matches found	No matches found	No matches found	No matches found	No matches found	No matches found	No matches found	No matches found	No matches found	Multiple matches found	No matches found	No matches found	No matches found	No matches found	No matches found	81.3	DDA for preferred ion		3.11742e+08	9.60987e+08	1.2628e+09	7.21591e+08
	Checked	Pathway ID	Pathway Name	KEGG Compound Ids	KEGG Compound Names	KEGG Compound Formula
FALSE		C14 H22 O10	Full match	No results	No results	No match	No results		350.122	21.104	1.77427e+09	11	0	0	0		No matches found		No matches found	No matches found	No matches found	No matches found	No matches found	No matches found	No matches found	No matches found	No matches found	No matches found	No matches found	No matches found	No matches found	No matches found	No matches found		DDA for other ion
	Checked	Pathway ID	Pathway Name	KEGG Compound Ids	KEGG Compound Names	KEGG Compound Formula
FALSE	Isoorientin 3'-O-glucuronide	C27 H28 O17	No results	No results	No results	Partial match	Full match		624.133	19.886	1.77289e+09	10	0	0	0		Multiple matches found		No matches found	No matches found	No matches found	No matches found	No matches found	No matches found	No matches found	No matches found	No matches found	No matches found	No matches found	No matches found	No matches found	No matches found	No matches found		DDA for preferred ion		9.65862e+08	1.59449e+09		3.42238e+08
	Checked	Pathway ID	Pathway Name	KEGG Compound Ids	KEGG Compound Names	KEGG Compound Formula
FALSE		C90 H183 N5 O10	Full match	No results	No results	No match	No results		1494.4	22.132	1.76978e+09	1	0	0	0		No matches found		No matches found	No matches found	No matches found	No matches found	No matches found	No matches found	No matches found	No matches found	No matches found	No matches found	No matches found	No matches found	No matches found	No matches found	No matches found		DDA for preferred ion			6.8546e+08		4.33962e+07
	Checked	Pathway ID	Pathway Name	KEGG Compound Ids	KEGG Compound Names	KEGG Compound Formula
FALSE	alpha-D-Rhap-(1->3)-alpha-D-Rhap-(1->2)-alpha-D-Rhap	C18 H32 O13	Full match	No results	No results	Not the top hit	No results		456.185	19.066	1.76612e+09	6	0	0	0		No matches found		No matches found	No matches found	No matches found	No matches found	No matches found	No matches found	No matches found	No matches found	No matches found	No matches found	No matches found	No matches found	No matches found	No matches found	No matches found		DDA for preferred ion		6.91187e+08	8.10325e+08	1.76612e+09	5.5944e+08
	Checked	Pathway ID	Pathway Name	KEGG Compound Ids	KEGG Compound Names	KEGG Compound Formula
FALSE			No results	No results	No results	No results	No results		111.992	4.919	1.76473e+09	0	0	0	0		No matches found		No matches found	No matches found	No matches found	No matches found	No matches found	No matches found	No matches found	No matches found	No matches found	No matches found	No matches found	No matches found	No matches found	No matches found	No matches found		DDA for preferred ion		6.78171e+08	1.31151e+09	1.76473e+09	9.86982e+08
	Checked	Pathway ID	Pathway Name	KEGG Compound Ids	KEGG Compound Names	KEGG Compound Formula
FALSE	Tetrahydrodeoxycorticosterone	C21 H34 O3	Full match	No results	No results	Full match	No results		334.251	36.339	1.74858e+09	80	0	0	1	Steroid hormone biosynthesis	No matches found		No matches found	No matches found	No matches found	No matches found	No matches found	No matches found	No matches found	No matches found	No matches found	No matches found	No matches found	No matches found	No matches found	No matches found	No matches found		DDA for preferred ion			1.04719e+09
	Checked	Pathway ID	Pathway Name	KEGG Compound Ids	KEGG Compound Names	KEGG Compound Formula
	TRUE	map00140	Steroid hormone biosynthesis	C13713	Allotetrahydrodeoxycorticosterone	C21 H34 O3
FALSE	NP-000587	C16 H18 O8	Full match	Full match	Full match	Not the top hit	No results		338.101	18.896	1.73365e+09	99	6	2	4	Biosynthesis of secondary metabolites;Phenylpropanoid biosynthesis;Flavonoid biosynthesis;Other	No matches found	85.1	No matches found	No matches found	No matches found	No matches found	No matches found	No matches found	Multiple matches found	Multiple matches found	No matches found	Multiple matches found	No matches found	No matches found	No matches found	No matches found	No matches found	76.8	DDA for preferred ion		6.70746e+08	1.6917e+09	8.10066e+08	5.92397e+08
	Checked	Pathway ID	Pathway Name	KEGG Compound Ids	KEGG Compound Names	KEGG Compound Formula
	TRUE	map01110	Biosynthesis of secondary metabolites	C12208	p-Coumaroyl quinic acid	C16 H18 O8
	TRUE	map00940	Phenylpropanoid biosynthesis	C12208	p-Coumaroyl quinic acid	C16 H18 O8
	TRUE	map00941	Flavonoid biosynthesis	C12208	p-Coumaroyl quinic acid	C16 H18 O8
	TRUE	map00945	Stilbenoid, diarylheptanoid and gingerol biosynthesis	C12208	p-Coumaroyl quinic acid	C16 H18 O8
FALSE			No results	No results	No results	No results	No results		1874.41	17.739	1.73259e+09	0	0	0	0		No matches found		No matches found	No matches found	No matches found	No matches found	No matches found	No matches found	No matches found	No matches found	No matches found	No matches found	No matches found	No matches found	No matches found	No matches found	No matches found		No MS2				1.73259e+09	4.57072e+07
	Checked	Pathway ID	Pathway Name	KEGG Compound Ids	KEGG Compound Names	KEGG Compound Formula
FALSE	NP-021710	C30 H50 O2	No match	Invalid mass	No results	No match	No results		464.364	37.225	1.73051e+09	7	0	5	0		No matches found		No matches found	No matches found	No matches found	No matches found	No matches found	No matches found	No matches found	No matches found	No matches found	No matches found	No matches found	No matches found	No matches found	No matches found	No matches found	67.6	DDA for preferred ion
	Checked	Pathway ID	Pathway Name	KEGG Compound Ids	KEGG Compound Names	KEGG Compound Formula
FALSE	Alprenolol	C15 H23 N O2	Full match	No results	No results	Full match	No results		249.173	35.838	1.72235e+09	146	0	0	0		No matches found		No matches found	No matches found	No matches found	No matches found	No matches found	No matches found	No matches found	No matches found	No matches found	No matches found	No matches found	No matches found	No matches found	No matches found	No matches found		DDA for preferred ion
	Checked	Pathway ID	Pathway Name	KEGG Compound Ids	KEGG Compound Names	KEGG Compound Formula
FALSE	5-{(2R,3S)-6-Hydroxy-2-(4-hydroxyphenyl)-4-[(E)-2-(4-hydroxyphenyl)vinyl]-2,3-dihydro-1-benzofuran-3-yl}-1,3-benzenediol	C28 H22 O6	No results	Invalid mass	Invalid mass	No match	No results		432.164	20.463	1.71631e+09	199	40	9	0		No matches found	88.4	No matches found	No matches found	No matches found	Multiple matches found	No matches found	No matches found	Multiple matches found	No matches found	Multiple matches found	Multiple matches found	No matches found	No matches found	No matches found	Multiple matches found	No matches found	72.5	DDA for other ion					1.71631e+09
	Checked	Pathway ID	Pathway Name	KEGG Compound Ids	KEGG Compound Names	KEGG Compound Formula
FALSE	2-(Hexopyranosyloxy)ethyl hexanoate	C14 H26 O8	Full match	No results	No results	Not the top hit	No results		322.164	24.51	1.71512e+09	33	0	0	0		No matches found		No matches found	No matches found	No matches found	No matches found	No matches found	No matches found	No matches found	No matches found	No matches found	No matches found	No matches found	No matches found	No matches found	No matches found	No matches found		DDA for preferred ion		1.71512e+09	2.57617e+08	2.99528e+08	5.15256e+08
	Checked	Pathway ID	Pathway Name	KEGG Compound Ids	KEGG Compound Names	KEGG Compound Formula
FALSE		C19 H27 N O9	Full match	No results	No results	No match	No results		413.169	27.263	1.7062e+09	36	0	0	0		No matches found		No matches found	No matches found	No matches found	No matches found	No matches found	No matches found	No matches found	No matches found	No matches found	No matches found	No matches found	No matches found	No matches found	No matches found	No matches found		DDA for preferred ion				1.7062e+09
	Checked	Pathway ID	Pathway Name	KEGG Compound Ids	KEGG Compound Names	KEGG Compound Formula
FALSE	Ascorbyl palmitate	C22 H38 O7	Full match	No results	No results	Full match	No results		414.263	33.875	1.70484e+09	71	0	0	0		No matches found		No matches found	No matches found	No matches found	No matches found	No matches found	No matches found	No matches found	No matches found	No matches found	No matches found	No matches found	No matches found	No matches found	No matches found	No matches found		DDA for preferred ion		1.23142e+08	1.70484e+09		9.30994e+08
	Checked	Pathway ID	Pathway Name	KEGG Compound Ids	KEGG Compound Names	KEGG Compound Formula
FALSE	N-{1-(2,3-Dimethoxyphenyl)-2-[(2-methyl-2-butanyl)amino]-2-oxoethyl}-N-(3-ethoxypropyl)-N'-(5-methyl-1,2-oxazol-3-yl)succinamide	C28 H42 N4 O7	Full match	No results	No results	Full match	No results		546.305	32.779	1.70301e+09	10	0	0	0		No matches found		No matches found	No matches found	No matches found	No matches found	No matches found	No matches found	No matches found	No matches found	No matches found	No matches found	No matches found	No matches found	No matches found	No matches found	No matches found		DDA for preferred ion		1.8437e+08	1.23854e+09	1.70301e+09	1.12228e+09
	Checked	Pathway ID	Pathway Name	KEGG Compound Ids	KEGG Compound Names	KEGG Compound Formula
FALSE	(+/-)-dihydroalprenolol	C15 H25 N O2	Full match	No results	No results	Full match	No results		251.189	36.331	1.70118e+09	75	0	0	0		No matches found		No matches found	No matches found	No matches found	No matches found	No matches found	No matches found	No matches found	No matches found	No matches found	No matches found	No matches found	No matches found	No matches found	No matches found	No matches found		DDA for preferred ion
	Checked	Pathway ID	Pathway Name	KEGG Compound Ids	KEGG Compound Names	KEGG Compound Formula
FALSE	N-{[(2R,4S,5R)-5-(3-Cyclopentyl-1-methyl-1H-pyrazol-5-yl)-1-azabicyclo[2.2.2]oct-2-yl]methyl}-2-furamide	C22 H30 N4 O2	No match	Invalid mass	No match	No match	No results		364.224	32.037	1.69723e+09	66	4	9	1	Steroid hormone biosynthesis	No matches found	54.3	No matches found	No matches found	No matches found	No matches found	No matches found	No matches found	Multiple matches found	No matches found	No matches found	No matches found	No matches found	No matches found	No matches found	No matches found	No matches found	72.1	DDA for preferred ion			1.21017e+09	1.69723e+09	8.02904e+08
	Checked	Pathway ID	Pathway Name	KEGG Compound Ids	KEGG Compound Names	KEGG Compound Formula
	TRUE	map00140	Steroid hormone biosynthesis	C05470; C05471; C05474; C05489	Tetrahydrocortisone; 11beta,17alpha,21-Trihydroxy-5beta-pregnane-3,20-dione; 3alpha,11beta,21-Trihydroxy-20-oxo-5beta-pregnan-18-al; 11beta,17alpha,21-Trihydroxypregnenolone	C21 H32 O5; C21 H32 O5; C21 H32 O5; C21 H32 O5
FALSE	Tetranor-12(S)-HETE	C16 H26 O3	No match	Invalid mass	Invalid mass	No match	No results		288.17	34.295	1.69366e+09	57	4	4	0		No matches found	62.4	No matches found	No matches found	No matches found	No matches found	No matches found	No matches found	Multiple matches found	No matches found	Multiple matches found	No matches found	No matches found	No matches found	No matches found	No matches found	No matches found	82.5	DDA for preferred ion		1.69366e+09
	Checked	Pathway ID	Pathway Name	KEGG Compound Ids	KEGG Compound Names	KEGG Compound Formula
FALSE	(1R,4aS,5R,8aS)-5-(5-hydroxy-3-methylpentyl)-1,4a-dimethyl-6-methylidene-3,4,5,7,8,8a-hexahydro-2H-naphthalene-1-carboxylic acid	C20 H34 O3	Full match	No results	Full match	Partial match	No results		322.251	37.439	1.69292e+09	132	2	0	0		No matches found	69.1	No matches found	No matches found	No matches found	No matches found	No matches found	No matches found	No matches found	No matches found	No matches found	Multiple matches found	No matches found	No matches found	No matches found	No matches found	No matches found		DDA for preferred ion		2.50863e+08		1.51959e+09
	Checked	Pathway ID	Pathway Name	KEGG Compound Ids	KEGG Compound Names	KEGG Compound Formula
FALSE	(3S,4aR,5R,6R)-3,6-dihydroxy-4a,5-dimethyl-3-(prop-1-en-2-yl)-2,3,4,4a,5,6,7,8-octahydronaphthalen-2-one	C15 H22 O3	No match	Invalid mass	No match	No match	No results		232.146	37.415	1.69235e+09	119	25	17	2	Biosynthesis of secondary metabolites;Other	No matches found	72	No matches found	No matches found	No matches found	No matches found	No matches found	No matches found	Multiple matches found	No matches found	Multiple matches found	No matches found	Multiple matches found	No matches found	No matches found	No matches found	No matches found	82.6	DDA for preferred ion		6.43079e+08
	Checked	Pathway ID	Pathway Name	KEGG Compound Ids	KEGG Compound Names	KEGG Compound Formula
	TRUE	map01110	Biosynthesis of secondary metabolites	C09382	Costunolide	C15 H20 O2
	TRUE	map00909	Sesquiterpenoid and triterpenoid biosynthesis	C09382	Costunolide	C15 H20 O2
FALSE		C20 H30 N4 O12	Full match	No results	No results	No match	No results		518.185	6.26	1.68717e+09	5	0	0	0		No matches found		No matches found	No matches found	No matches found	No matches found	No matches found	No matches found	No matches found	No matches found	No matches found	No matches found	No matches found	No matches found	No matches found	No matches found	No matches found		DDA for preferred ion			1.43317e+09	1.9596e+08
	Checked	Pathway ID	Pathway Name	KEGG Compound Ids	KEGG Compound Names	KEGG Compound Formula
FALSE		C14 H16 N2 O11	Full match	No results	No results	No match	No results		388.074	20.949	1.68285e+09	69	0	0	0		No matches found		No matches found	No matches found	No matches found	No matches found	No matches found	No matches found	No matches found	No matches found	No matches found	No matches found	No matches found	No matches found	No matches found	No matches found	No matches found		DDA for preferred ion			2.07138e+08	1.68285e+09	1.72269e+08
	Checked	Pathway ID	Pathway Name	KEGG Compound Ids	KEGG Compound Names	KEGG Compound Formula
FALSE	Methyl 4-{[1,3-dimethyl-7-(3-methylbutyl)-2,6-dioxo-2,3,6,7-tetrahydro-1H-purin-8-yl]oxy}benzoate	C20 H24 N4 O5	Full match	No results	No results	Full match	No results		400.174	29.283	1.68239e+09	56	0	0	0		No matches found		No matches found	No matches found	No matches found	No matches found	No matches found	No matches found	No matches found	No matches found	No matches found	No matches found	No matches found	No matches found	No matches found	No matches found	No matches found		DDA for preferred ion		1.0236e+09	1.33363e+09	3.42647e+08	1.16624e+09
	Checked	Pathway ID	Pathway Name	KEGG Compound Ids	KEGG Compound Names	KEGG Compound Formula
FALSE	Bis(4-ethylbenzylidene)sorbitol	C24 H30 O6	Not the top hit	Full match	Invalid mass	Partial match	No results		414.205	32.623	1.6821e+09	267	20	5	0		No matches found	90.1	No matches found	No matches found	No matches found	No matches found	No matches found	No matches found	Multiple matches found	No matches found	Multiple matches found	No matches found	No matches found	No matches found	No matches found	No matches found	No matches found	91.3	DDA for preferred ion			8.97346e+08	7.32081e+08	1.08276e+09
	Checked	Pathway ID	Pathway Name	KEGG Compound Ids	KEGG Compound Names	KEGG Compound Formula
FALSE	NP-002322	C18 H32 O4	No match	Invalid mass	Invalid mass	No match	No results		302.186	35.66	1.68086e+09	71	2	7	0		No matches found	55.6	No matches found	No matches found	No matches found	No matches found	No matches found	No matches found	No matches found	No matches found	No matches found	Multiple matches found	No matches found	No matches found	No matches found	No matches found	No matches found	63.9	DDA for other ion				1.19878e+07
	Checked	Pathway ID	Pathway Name	KEGG Compound Ids	KEGG Compound Names	KEGG Compound Formula
FALSE			No results	No results	No results	No results	No results		293.244	37.578	1.67514e+09	0	0	0	0		No matches found		No matches found	No matches found	No matches found	No matches found	No matches found	No matches found	No matches found	No matches found	No matches found	No matches found	No matches found	No matches found	No matches found	No matches found	No matches found		No MS2
	Checked	Pathway ID	Pathway Name	KEGG Compound Ids	KEGG Compound Names	KEGG Compound Formula
FALSE	NCGC00385492-01_C14H16O3_(3R,3aR)-3-(3-Furyl)-3a,7-dimethyl-3a,4,5,6-tetrahydro-2-benzofuran-1(3H)-one	C14 H16 O3	No match	No results	Invalid mass	No match	No results		214.1	33.319	1.67512e+09	58	4	0	0		No matches found	73.5	No matches found	No matches found	No matches found	No matches found	No matches found	No matches found	Multiple matches found	No matches found	Multiple matches found	No matches found	No matches found	No matches found	No matches found	No matches found	No matches found		DDA for preferred ion
	Checked	Pathway ID	Pathway Name	KEGG Compound Ids	KEGG Compound Names	KEGG Compound Formula
FALSE	1-morpholino-3-(4-nitrophenoxy)propan-2-ol	C13 H18 N2 O5	No match	Invalid mass	No results	No match	No results		282.123	31.847	1.67454e+09	62	0	1	0		No matches found		No matches found	No matches found	No matches found	No matches found	No matches found	No matches found	No matches found	No matches found	No matches found	No matches found	No matches found	No matches found	No matches found	No matches found	No matches found	62.9	DDA for preferred ion				1.02283e+09
	Checked	Pathway ID	Pathway Name	KEGG Compound Ids	KEGG Compound Names	KEGG Compound Formula
FALSE		C33 H48 O20	Full match	No results	No results	No match	No results		764.275	20.921	1.67403e+09	2	0	0	0		No matches found		No matches found	No matches found	No matches found	No matches found	No matches found	No matches found	No matches found	No matches found	No matches found	No matches found	No matches found	No matches found	No matches found	No matches found	No matches found		DDA for preferred ion		2.28161e+08	6.29553e+08	1.51154e+09	8.82898e+08
	Checked	Pathway ID	Pathway Name	KEGG Compound Ids	KEGG Compound Names	KEGG Compound Formula
FALSE	Hydrocortisone; LC-ESI-QTOF; MS2; CE	C21 H30 O5	No match	No results	Invalid mass	No match	No results		362.207	34.753	1.66846e+09	14	2	0	0		No matches found	52.3	No matches found	No matches found	No matches found	No matches found	No matches found	No matches found	Single match found	No matches found	No matches found	No matches found	No matches found	Single match found	No matches found	No matches found	No matches found		DDA for preferred ion		3.76685e+08	1.32895e+09	1.20535e+09	1.66846e+09
	Checked	Pathway ID	Pathway Name	KEGG Compound Ids	KEGG Compound Names	KEGG Compound Formula
FALSE	Methyl (3bR,4R,6aR)-5-benzoyl-4-(4-methoxybenzyl)-1-(2-methoxy-2-oxoethyl)-2-(1-pyrrolidinylcarbonyl)-3b,4,5,6,6a,7-hexahydro-1H-pyrrolo[3',4':3,4]cyclopenta[1,2-b]pyrrole-4-carboxylate	C34 H37 N3 O7	Full match	No results	No results	Full match	No results		599.264	25.348	1.66832e+09	7	0	0	0		No matches found		No matches found	No matches found	No matches found	No matches found	No matches found	No matches found	No matches found	No matches found	No matches found	No matches found	No matches found	No matches found	No matches found	No matches found	No matches found		DDA for preferred ion		4.67674e+08	6.34008e+08	9.72655e+08	2.3334e+08
	Checked	Pathway ID	Pathway Name	KEGG Compound Ids	KEGG Compound Names	KEGG Compound Formula
FALSE		C22 H20 N8 O10	Full match	No results	No results	No match	No results		556.132	6.237	1.65686e+09	1	0	0	0		No matches found		No matches found	No matches found	No matches found	No matches found	No matches found	No matches found	No matches found	No matches found	No matches found	No matches found	No matches found	No matches found	No matches found	No matches found	No matches found		DDA for other ion		1.08253e+09	1.44286e+09	8.25766e+08
	Checked	Pathway ID	Pathway Name	KEGG Compound Ids	KEGG Compound Names	KEGG Compound Formula
FALSE		C40 H58 N4 O30	Full match	No results	No results	No match	No results		1074.32	6.002	1.65392e+09	4	0	0	0		No matches found		No matches found	No matches found	No matches found	No matches found	No matches found	No matches found	No matches found	No matches found	No matches found	No matches found	No matches found	No matches found	No matches found	No matches found	No matches found		DDA for other ion		9.20792e+08	1.11265e+09	2.75499e+08	1.1075e+09
	Checked	Pathway ID	Pathway Name	KEGG Compound Ids	KEGG Compound Names	KEGG Compound Formula
FALSE	Testosterone	C19 H28 O2	Full match	Full match	Full match	Full match	No results		288.209	36.573	1.65219e+09	80	8	6	10	Metabolic pathways;Microbial metabolism in diverse environments;Steroid hormone biosynthesis;Other	No matches found	76	No matches found	No matches found	No matches found	No matches found	No matches found	No matches found	Multiple matches found	No matches found	Multiple matches found	No matches found	No matches found	No matches found	No matches found	No matches found	No matches found	83.6	DDA for preferred ion
	Checked	Pathway ID	Pathway Name	KEGG Compound Ids	KEGG Compound Names	KEGG Compound Formula
	TRUE	map01100	Metabolic pathways	C00535; C01227	Testosterone; Dehydroepiandrosterone	C19 H28 O2; C19 H28 O2
	TRUE	map01120	Microbial metabolism in diverse environments	C00535; C00674; C01227	Testosterone; 5alpha-Androstane-3,17-dione; Dehydroepiandrosterone	C19 H28 O2; C19 H28 O2; C19 H28 O2
	TRUE	map00140	Steroid hormone biosynthesis	C00535; C00674; C01227; C03772	Testosterone; 5alpha-Androstane-3,17-dione; Dehydroepiandrosterone; 5beta-Androstane-3,17-dione	C19 H28 O2; C19 H28 O2; C19 H28 O2; C19 H28 O2
	TRUE	map04913	Ovarian steroidogenesis	C00535; C01227	Testosterone; Dehydroepiandrosterone	C19 H28 O2; C19 H28 O2
	TRUE	map05200	Pathways in cancer	C00535; C01227	Testosterone; Dehydroepiandrosterone	C19 H28 O2; C19 H28 O2
	TRUE	map00984	Steroid degradation	C00535; C00674; C01227	Testosterone; 5alpha-Androstane-3,17-dione; Dehydroepiandrosterone	C19 H28 O2; C19 H28 O2; C19 H28 O2
	TRUE	map05215	Prostate cancer	C00535; C01227	Testosterone; Dehydroepiandrosterone	C19 H28 O2; C19 H28 O2
	TRUE	map07226	Progesterone, androgen and estrogen receptor agonists/antagonists	C00535	Testosterone	C19 H28 O2
	TRUE	map01522	Endocrine resistance	C00535	Testosterone	C19 H28 O2
	TRUE	map04929	GnRH secretion	C00535	Testosterone	C19 H28 O2
FALSE		C15 H14 N8 O8	Full match	No results	No results	No match	No results		434.094	27.299	1.64983e+09	1	0	0	0		No matches found		No matches found	No matches found	No matches found	No matches found	No matches found	No matches found	No matches found	No matches found	No matches found	No matches found	No matches found	No matches found	No matches found	No matches found	No matches found		DDA for preferred ion		4.68476e+08	1.3309e+09	1.33984e+09	8.53009e+08
	Checked	Pathway ID	Pathway Name	KEGG Compound Ids	KEGG Compound Names	KEGG Compound Formula
FALSE	Diethyl 2-[1-(3-fluorobenzoyl)-2,2,7-trimethyl-3-thioxo-2,3-dihydro-4(1H)-quinolinylidene]-1,3-dithiole-4,5-dicarboxylate	C28 H26 F N O5 S3	No results	No results	No results	Full match	No results		571.097	6.043	1.64838e+09	19	0	0	0		No matches found		No matches found	No matches found	No matches found	No matches found	No matches found	No matches found	No matches found	No matches found	No matches found	No matches found	No matches found	No matches found	No matches found	No matches found	No matches found		DDA for preferred ion		9.69434e+08	1.22652e+09	5.82614e+08	8.88812e+08
	Checked	Pathway ID	Pathway Name	KEGG Compound Ids	KEGG Compound Names	KEGG Compound Formula
FALSE	Cyclohexyl phenyl ketone	C13 H16 O	Full match	Full match	No results	Full match	No results		188.12	33.658	1.6467e+09	18	0	2	0		No matches found		No matches found	No matches found	No matches found	No matches found	No matches found	No matches found	No matches found	No matches found	No matches found	No matches found	No matches found	No matches found	No matches found	No matches found	No matches found	84.8	DDA for preferred ion			8.51047e+08	1.6467e+09	3.09401e+08
	Checked	Pathway ID	Pathway Name	KEGG Compound Ids	KEGG Compound Names	KEGG Compound Formula
FALSE	NP-004713	C15 H24 O2	No match	Invalid mass	No results	No match	No results		258.16	37.642	1.64644e+09	33	0	4	0		No matches found		No matches found	No matches found	No matches found	No matches found	No matches found	No matches found	No matches found	No matches found	No matches found	No matches found	No matches found	No matches found	No matches found	No matches found	No matches found	78.9	DDA for preferred ion			6.99908e+08	5.85431e+08	5.24337e+08
	Checked	Pathway ID	Pathway Name	KEGG Compound Ids	KEGG Compound Names	KEGG Compound Formula
FALSE	Acenaphthylene	C12 H8	Full match	No results	No results	Full match	No results		152.063	33.975	1.64188e+09	5	0	0	0		No matches found		No matches found	No matches found	No matches found	No matches found	No matches found	No matches found	No matches found	No matches found	No matches found	No matches found	No matches found	No matches found	No matches found	No matches found	No matches found		DDA for preferred ion		3.1527e+08	1.29419e+08	7.82612e+08	7.1879e+08
	Checked	Pathway ID	Pathway Name	KEGG Compound Ids	KEGG Compound Names	KEGG Compound Formula
FALSE	DL-Arginine	C6 H14 N4 O2	No match	Invalid mass	Invalid mass	No match	No results		157.085	4.455	1.63962e+09	12	50	4	0		No matches found	97.7	No matches found	Multiple matches found	No matches found	No matches found	No matches found	No matches found	Multiple matches found	No matches found	Multiple matches found	No matches found	No matches found	Multiple matches found	No matches found	No matches found	No matches found	92.6	DDA for other ion		1.21118e+09		7.42212e+08
	Checked	Pathway ID	Pathway Name	KEGG Compound Ids	KEGG Compound Names	KEGG Compound Formula
FALSE	Fumaric acid	C4 H4 O4	Full match	Full match	Full match	Not the top hit	No results		116.011	6.317	1.63816e+09	8	12	4	29	Metabolic pathways;Biosynthesis of secondary metabolites;Microbial metabolism in diverse environments;Degradation of aromatic compounds;Biosynthesis of plant secondary metabolites;Biosynthesis of phenylpropanoids;Biosynthesis of plant hormones;Biosynthesis of alkaloids derived from shikimate pathway;Phenylalanine metabolism;Other	No matches found	88.7	No matches found	No matches found	No matches found	No matches found	No matches found	No matches found	Multiple matches found	Multiple matches found	No matches found	No matches found	Multiple matches found	No matches found	Multiple matches found	No matches found	No matches found	77.2	DDA for preferred ion
	Checked	Pathway ID	Pathway Name	KEGG Compound Ids	KEGG Compound Names	KEGG Compound Formula
	TRUE	map01100	Metabolic pathways	C00122; C01384	Fumarate; Maleic acid	C4 H4 O4; C4 H4 O4
	TRUE	map01110	Biosynthesis of secondary metabolites	C00122	Fumarate	C4 H4 O4
	TRUE	map01120	Microbial metabolism in diverse environments	C00122; C01384	Fumarate; Maleic acid	C4 H4 O4; C4 H4 O4
	TRUE	map01220	Degradation of aromatic compounds	C00122	Fumarate	C4 H4 O4
	TRUE	map01060	Biosynthesis of plant secondary metabolites	C00122	Fumarate	C4 H4 O4
	TRUE	map01061	Biosynthesis of phenylpropanoids	C00122	Fumarate	C4 H4 O4
	TRUE	map01070	Biosynthesis of plant hormones	C00122	Fumarate	C4 H4 O4
	TRUE	map01063	Biosynthesis of alkaloids derived from shikimate pathway	C00122	Fumarate	C4 H4 O4
	TRUE	map00360	Phenylalanine metabolism	C00122	Fumarate	C4 H4 O4
	TRUE	map01062	Biosynthesis of terpenoids and steroids	C00122	Fumarate	C4 H4 O4
	TRUE	map00350	Tyrosine metabolism	C00122; C01384	Fumarate; Maleic acid	C4 H4 O4; C4 H4 O4
	TRUE	map01064	Biosynthesis of alkaloids derived from ornithine, lysine and nicotinic acid	C00122	Fumarate	C4 H4 O4
	TRUE	map01200	Carbon metabolism	C00122	Fumarate	C4 H4 O4
	TRUE	map00643	Styrene degradation	C00122	Fumarate	C4 H4 O4
	TRUE	map00760	Nicotinate and nicotinamide metabolism	C00122; C01384	Fumarate; Maleic acid	C4 H4 O4; C4 H4 O4
	TRUE	map01066	Biosynthesis of alkaloids derived from terpenoid and polyketide	C00122	Fumarate	C4 H4 O4
	TRUE	map02020	Two-component system	C00122	Fumarate	C4 H4 O4
	TRUE	map05230	Central carbon metabolism in cancer	C00122	Fumarate	C4 H4 O4
	TRUE	map05200	Pathways in cancer	C00122	Fumarate	C4 H4 O4
	TRUE	map01065	Biosynthesis of alkaloids derived from histidine and purine	C00122	Fumarate	C4 H4 O4
	TRUE	map00720	Carbon fixation pathways in prokaryotes	C00122	Fumarate	C4 H4 O4
	TRUE	map00250	Alanine, aspartate and glutamate metabolism	C00122	Fumarate	C4 H4 O4
	TRUE	map00650	Butanoate metabolism	C00122; C01384	Fumarate; Maleic acid	C4 H4 O4; C4 H4 O4
	TRUE	map04922	Glucagon signaling pathway	C00122	Fumarate	C4 H4 O4
	TRUE	map00620	Pyruvate metabolism	C00122	Fumarate	C4 H4 O4
	TRUE	map00020	Citrate cycle (TCA cycle)	C00122	Fumarate	C4 H4 O4
	TRUE	map00220	Arginine biosynthesis	C00122	Fumarate	C4 H4 O4
	TRUE	map00190	Oxidative phosphorylation	C00122	Fumarate	C4 H4 O4
	TRUE	map05211	Renal cell carcinoma	C00122	Fumarate	C4 H4 O4
[truncated: 62,987 more rows]
