# Supplementary material for: Integrated Metabolomics and Transcriptome Analysis of Flavonoid Biosynthesis in Safflower (Carthamus tinctorius L.) With Different Colors
Source: Front Plant Sci. 2021 Jul 26;12:712038. doi: 10.3389/fpls.2021.712038 (PMC8351732; doi:10.3389/fpls.2021.712038)
Supplement: Supplementary Table 2 — Details of flavonoid metabolic species in four different color flowers of safflower. [file Table_2.XLSX]

## Sheet: Sheet1
Number	Index	Molecular Weight (Da)	Formula	Compounds	Class I	Class II	LR(average)	DR(average)	W(average)	Y(average)	cpd_ID	kegg_map	Name
1	MW-1	288.064	C15 H12 O6; C15 H12 O6; C15 H12 O6; C15 H12 O6	Dihydrokaempferol; Fustin; Eriodictyol; Eriodictyol chalcone	Flavonoids	Dihydroflavonol	NA	NA	2.95616e+08	NA	C00974; C01378; C05631; C15525	map00941	2,4,6-Trihydroxy-2-(4-hydroxybenzyl)-1-benzofuran-3(2H)-one
2	MW-2	450.117	C21 H22 O11	2',3,4,4',6'-Peptahydroxychalcone 4'-O-glucoside	Flavonoids	Chalcones	2263582660	6564853009	191982088	12179374453	C16408	map00941	3,5-Dihydroxy-2-(4-hydroxyphenyl)-4-oxo-3,4-dihydro-2H-chromen-7-yl hexopyranoside
3	MW-3	286.048	C15 H10 O6; C15 H10 O6	Luteolin; Kaempferol	Flavonoids	Flavones	NA	NA	2.82959e+08	NA	C01514; C05903	2.82959e+08	Kaempferol
4	MW-4	610.154	C27 H30 O16; C27 H30 O16; C27 H30 O16; C27 H30 O16	Rutin; Kaempferol 3-O-beta-D-glucosyl-(1->2)-beta-D-glucoside; Kaempferol 3-O-beta-D-glucosylgalactoside; Quercetin 3-O-rhamnoside 7-O-glucoside	Flavonoids	Flavonols	NA	NA	7.1818e+07	NA	C05625; C12634; C16490; C19796	map00944	NP-008131
5	MW-5	550.097	C24 H22 O15	Quercetin 3-O-(6-O-malonyl-beta-D-glucoside)	Flavonoids	Flavonols	NA	9.67403e+07	2.715e+08	4.72485e+07	C12638	map00944	3-{[(2R,3S,4S,5R,6S)-6-{[2-(3,4-dihydroxyphenyl)-5,7-dihydroxy-4-oxo-4H-chromen-3-yl]oxy}-3,4,5-trihydroxyoxan-2-yl]methoxy}-3-oxopropanoic acid
6	MW-6	288.064	C15 H12 O6; C15 H12 O6; C15 H12 O6; C15 H12 O6	Dihydrokaempferol; Fustin; Eriodictyol; Eriodictyol chalcone	Flavonoids	Dihydroflavonol	NA	NA	4.02926e+07	NA	C00974; C01378; C05631; C15525	map00941	Eriodictyol
7	MW-7	450.117	C21 H22 O11	2',3,4,4',6'-Peptahydroxychalcone 4'-O-glucoside	Flavonoids	Chalcones	NA	NA	NA	2.47536e+08	C16408	map00941	3,5-Dihydroxy-2-(4-hydroxyphenyl)-4-oxo-3,4-dihydro-2H-chromen-7-yl hexopyranoside
8	MW-8	448.101	C21 H20 O11	Aureusidin 6-O-glucoside	Flavonoids	Aurones	1125554145	2472138709	131026000000	10586787343	C16409	map00941	Trifolin
9	MW-9	464.096	C21 H20 O12	Bracteatin 6-O-glucoside	Flavonoids	Aurones	NA	NA	2.39487e+08	NA	C16410	map00941	Quercetin-3β-D-glucoside
10	MW-10	564.149	C26 H28 O14	Apigenin 7-O-[beta-D-apiosyl-(1->2)-beta-D-glucoside]	Flavonoids	Flavones	NA	NA	NA	2.29088e+08	C04858	map00944	Schaftoside
11	MW-11	448.102	C21 H20 O11	Aureusidin 6-O-glucoside	Flavonoids	Aurones	2.0333e+08	1.09394e+08	NA	NA	C16409	map00941	Trifolin
12	MW-12	448.1	C21 H20 O11	Aureusidin 6-O-glucoside	Flavonoids	Aurones	NA	NA	9.6047e+07	7.21192e+07	C16409	map00941	Cynaroside
13	MW-13	450.117	C21 H22 O11	2',3,4,4',6'-Peptahydroxychalcone 4'-O-glucoside	Flavonoids	Chalcones	NA	NA	1.55962e+08	NA	C16408	map00941	3,5-Dihydroxy-2-(4-hydroxyphenyl)-4-oxo-3,4-dihydro-2H-chromen-7-yl hexopyranoside
14	MW-14	448.102	C21 H20 O11	Aureusidin 6-O-glucoside	Flavonoids	Aurones	NA	3.17198e+07	NA	NA	C16409	map00941	Kaempferol-7-O-glucoside
15	MW-15	272.069	C15 H12 O5; C15 H12 O5; C15 H12 O5; C15 H12 O5; C15 H12 O5; C15 H12 O5	Naringenin; Naringenin chalcone; Butein; Butin; Garbanzol; Pinobanksin	Flavonoids	Dihydroflavone	NA	NA	2.00219e+08	5.44402e+07	C00509; C06561; C08578; C09614; C09751; C09826	map00941	Naringenin
16	MW-16	580.181	C27 H32 O14	Naringin	Flavonoids	Dihydroflavone	NA	1.46123e+07	1.97348e+08	7.12606e+07	C09789	map00941	Naringin
17	MW-17	270.053	C15 H10 O5; C15 H10 O5	Apigenin; Galangin	Flavonoids	Flavones	2.70393e+07	NA	196696715	NA	C01477; C10044	map00941	Genistein
18	MW-18	594.158	C27 H30 O15; C27 H30 O15; C27 H30 O15; C27 H30 O15; C27 H30 O15	Vitexin 2''-O-beta-D-glucoside; Isovitexin 2''-O-beta-D-glucoside; Scolymoside; Kaempferol-3-O-rutinoside; Kaempferol 3-O-rhamnoside-7-O-glucoside	Flavonoids	Flavonoid carbonoside	NA	NA	1.92737e+08	NA	C04024; C04199; C12630; C21833; C21854	map00944	NP-003191
19	MW-19	464.096	C21 H20 O12	Bracteatin 6-O-glucoside	Flavonoids	Aurones	2.10712e+08	6.17566e+08	6205040502	NA	C16410	map00941	Quercetin-3β-D-glucoside
20	MW-20	464.096	C21 H20 O12	Bracteatin 6-O-glucoside	Flavonoids	Aurones	NA	NA	NA	1.09745e+08	C16410	map00941	Quercetin-3β-D-glucoside
21	MW-21	302.043	C15 H10 O7; C15 H10 O7	Quercetin; Tricetin	Flavonoids	Flavonols	NA	NA	182310347	NA	C00389; C10192	map00941	Quercetin
22	MW-22	596.139	C26 H28 O16	Quercetin 3-O-[beta-D-xylosyl-(1->2)-beta-D-glucoside]	Flavonoids	Flavonols	NA	NA	173735660	NA	C12637	map00944	2-(3,4-Dihydroxyphenyl)-5,7-dihydroxy-4-oxo-4H-chromen-3-yl 6-O-β-D-xylopyranosyl-β-D-glucopyranoside
23	MW-23	594.16	C27 H30 O15; C27 H30 O15; C27 H30 O15; C27 H30 O15; C27 H30 O15	Vitexin 2''-O-beta-D-glucoside; Isovitexin 2''-O-beta-D-glucoside; Scolymoside; Kaempferol-3-O-rutinoside; Kaempferol 3-O-rhamnoside-7-O-glucoside	Flavonoids	Flavonoid carbonoside	NA	NA	1.6956e+08	NA	C04024; C04199; C12630; C21833; C21854	map00944	NP-003191
24	MW-24	516.127	C25 H24 O12	Formononetin 7-O-glucoside-6''-O-malonate	Flavonoids	Isoflavones	NA	NA	1.67839e+08	2.13554e+07	C16222	map00943	4,5-Dicaffeoylquinic acid
25	MW-25	450.117	C21 H22 O11	2',3,4,4',6'-Peptahydroxychalcone 4'-O-glucoside	Flavonoids	Chalcones	1838785806	5855195626	NA	6140250333	C16408	map00941	3,5-Dihydroxy-2-(4-hydroxyphenyl)-4-oxo-3,4-dihydro-2H-chromen-7-yl hexopyranoside
26	MW-26	432.106	C21 H20 O10	Vitexin	Flavonoids	Flavonoid carbonoside	7.99526e+07	NA	2.75331e+07	1.66769e+08	C01460	map00941	Apigetrin
27	MW-27	302.043	C15 H10 O7; C15 H10 O7	Quercetin; Tricetin	Flavonoids	Flavonols	NA	NA	NA	1.53604e+08	C00389; C10192	map00941	Quercetin
28	MW-28	448.1	C21 H20 O11	Aureusidin 6-O-glucoside	Flavonoids	Aurones	NA	NA	1.44882e+08	NA	C16409	map00941	Astragalin
29	MW-29	286.048	C15 H10 O6; C15 H10 O6	Luteolin; Kaempferol	Flavonoids	Flavones	NA	1405997582	NA	6660413901	C01514; C05903	map00941,map00944	Kaempferol
30	MW-30	432.105	C21 H20 O10	Vitexin	Flavonoids	Flavonoid carbonoside	NA	NA	1.37183e+08	NA	C01460	map00941	Afzelin
31	MW-31	288.064	C15 H12 O6; C15 H12 O6; C15 H12 O6; C15 H12 O6	Dihydrokaempferol; Fustin; Eriodictyol; Eriodictyol chalcone	Flavonoids	Dihydroflavonol	NA	NA	NA	1.27389e+08	C00974; C01378; C05631; C15525	map00941	2,4,6-Trihydroxy-2-(4-hydroxybenzyl)-1-benzofuran-3(2H)-one
32	MW-32	596.139	C26 H28 O16	Quercetin 3-O-[beta-D-xylosyl-(1->2)-beta-D-glucoside]	Flavonoids	Flavonols	NA	3.63792e+07	NA	1.22173e+08	C12637	map00944	2-(3,4-Dihydroxyphenyl)-5,7-dihydroxy-4-oxo-4H-chromen-3-yl 6-O-β-D-xylopyranosyl-β-D-glucopyranoside
33	MW-33	448.101	C21 H20 O11	Aureusidin 6-O-glucoside	Flavonoids	Aurones	5.89544e+07	1.07544e+08	NA	4.35705e+07	C16409	map00941	Cynaroside
34	MW-34	462.08	C21 H18 O12	Luteolin 7-O-glucuronide	Flavonoids	Flavones	NA	NA	6137629723	2.21052e+08	C03515	map00944	(2S,3S,4S,5R,6S)-6-{[5,7-dihydroxy-2-(4-hydroxyphenyl)-4-oxo-4H-chromen-3-yl]oxy}-3,4,5-trihydroxyoxane-2-carboxylic acid
35	MW-35	316.058	C16 H12 O7	3-O-Methylquercetin	Flavonoids	Flavonols	NA	NA	1.18877e+08	NA	C04443	map00944	Isorhamnetin
36	MW-36	450.117	C21 H22 O11	2',3,4,4',6'-Peptahydroxychalcone 4'-O-glucoside	Flavonoids	Chalcones	NA	NA	NA	1.06654e+08	C16408	map00941	3,5-Dihydroxy-2-(4-hydroxyphenyl)-4-oxo-3,4-dihydro-2H-chromen-7-yl hexopyranoside
37	MW-37	434.122	C21 H22 O10; C21 H22 O10; C21 H22 O10; C21 H22 O10	Naringenin 7-O-beta-D-glucoside; Phlorizin chalcone; 2',4,4',6'-Tetrahydroxychalcone 4'-O-glucoside; 8-C-Glucosylnaringenin	Flavonoids	Dihydroflavone	NA	NA	101483122	NA	C09099; C16406; C16407; C16492	map00941	7-Hydroxy-2-(4-hydroxyphenyl)-4-oxo-3,4-dihydro-2H-chromen-5-yl β-D-glucopyranoside
38	MW-38	302.043	C15 H10 O7; C15 H10 O7	Quercetin; Tricetin	Flavonoids	Flavonols	5.71988e+08	1092885370	NA	5599793451	C00389; C10192	map00941	Quercetin
39	MW-39	288.064	C15 H12 O6; C15 H12 O6; C15 H12 O6; C15 H12 O6	Dihydrokaempferol; Fustin; Eriodictyol; Eriodictyol chalcone	Flavonoids	Dihydroflavonol	NA	NA	6.34593e+07	NA	C00974; C01378; C05631; C15525	map00941	2-(3,4-dihydroxyphenyl)-5,7-dihydroxy-3,4-dihydro-2H-1-benzopyran-4-one
40	MW-40	286.048	C15 H10 O6; C15 H10 O6	Luteolin; Kaempferol	Flavonoids	Flavones	1.85197e+07	NA	NA	NA	C01514; C05903	map00941,map00944	Kaempferol
41	MW-41	450.117	C21 H22 O11	2',3,4,4',6'-Peptahydroxychalcone 4'-O-glucoside	Flavonoids	Chalcones	NA	7.79069e+07	4937196425	1897772388	C16408	map00941	3,5-Dihydroxy-2-(4-hydroxyphenyl)-4-oxo-3,4-dihydro-2H-chromen-7-yl hexopyranoside
42	MW-42	448.1	C21 H20 O11	Aureusidin 6-O-glucoside	Flavonoids	Aurones	3.64027e+06	4.84672e+07	NA	NA	C16409	map00941	Cynaroside
43	MW-43	462.08	C21 H18 O12	Luteolin 7-O-glucuronide	Flavonoids	Flavones	NA	6.84868e+07	4919790007	4.31726e+08	C03515	map00944	(2S,3S,4S,5R,6S)-6-{[5,7-dihydroxy-2-(4-hydroxyphenyl)-4-oxo-4H-chromen-3-yl]oxy}-3,4,5-trihydroxyoxane-2-carboxylic acid
44	MW-44	462.081	C21 H18 O12	Luteolin 7-O-glucuronide	Flavonoids	Flavones	NA	NA	6.15253e+07	NA	C03515	map00944	(2S,3S,4S,5R,6S)-6-{[5,7-dihydroxy-2-(4-hydroxyphenyl)-4-oxo-4H-chromen-3-yl]oxy}-3,4,5-trihydroxyoxane-2-carboxylic acid
45	MW-45	448.102	C21 H20 O11	Aureusidin 6-O-glucoside	Flavonoids	Aurones	NA	2.11957e+07	3.34487e+07	4.93234e+07	C16409	map00941	Trifolin
46	MW-46	594.159	C27 H30 O15; C27 H30 O15; C27 H30 O15; C27 H30 O15; C27 H30 O15	Vitexin 2''-O-beta-D-glucoside; Isovitexin 2''-O-beta-D-glucoside; Scolymoside; Kaempferol-3-O-rutinoside; Kaempferol 3-O-rhamnoside-7-O-glucoside	Flavonoids	Flavonoid carbonoside	5350441818	17160461307	152379000000	65998623125	C04024; C04199; C12630; C21833; C21854	map00944	NP-003191
47	MW-47	286.048	C15 H10 O6; C15 H10 O6	Luteolin; Kaempferol	Flavonoids	Flavones	NA	4.26751e+07	4219432407	245534173	C01514; C05903	map00941,map00944	Kaempferol
48	MW-48	434.122	C21 H22 O10; C21 H22 O10; C21 H22 O10; C21 H22 O10	Naringenin 7-O-beta-D-glucoside; Phlorizin chalcone; 2',4,4',6'-Tetrahydroxychalcone 4'-O-glucoside; 8-C-Glucosylnaringenin	Flavonoids	Dihydroflavone	3.69062e+07	5.70732e+07	NA	2.18727e+07	C09099; C16406; C16407; C16492	map00941	4H-1-Benzopyran-4-one, 6-β-D-glucopyranosyl-2,3-dihydro-5,7-dihydroxy-2-(4-hydroxyphenyl)-, (S)-
49	MW-49	286.048	C15 H10 O6; C15 H10 O6	Luteolin; Kaempferol	Flavonoids	Flavones	2.2396e+07	3.17866e+07	NA	3.67397e+07	C01514; C05903	map00941,map00944	Luteolin
50	MW-50	462.08	C21 H18 O12	Luteolin 7-O-glucuronide	Flavonoids	Flavones	NA	NA	3785962941	1.87093e+08	C03515	map00944	(2S,3S,4S,5R,6S)-6-{[5,7-dihydroxy-2-(4-hydroxyphenyl)-4-oxo-4H-chromen-3-yl]oxy}-3,4,5-trihydroxyoxane-2-carboxylic acid
51	MW-51	432.107	C21 H20 O10	Vitexin	Flavonoids	Flavonoid carbonoside	NA	NA	3431550132	1.79093e+08	C01460	map00941	Afzelin
52	MW-52	448.102	C21 H20 O11	Aureusidin 6-O-glucoside	Flavonoids	Aurones	NA	2.21309e+07	NA	NA	C16409	map00941	(1ξ)-1,5-Anhydro-1-[2-(3,4-dihydroxyphenyl)-5,7-dihydroxy-4-oxo-4H-chromen-8-yl]-D-galactitol
53	MW-53	302.079	C16 H14 O6; C16 H14 O6; C16 H14 O6	Hesperetin; Homoeriodictyol; Homoeriodictyol chalcone	Flavonoids	Dihydroflavone	NA	2.0466e+07	NA	2.52757e+07	C01709; C09756; C16405	map00941	Hesperetin
54	MW-54	464.096	C21 H20 O12	Bracteatin 6-O-glucoside	Flavonoids	Aurones	NA	NA	2.19994e+07	2858210510	C16410	map00941	Quercetin-3β-D-glucoside
55	MW-55	288.064	C15 H12 O6; C15 H12 O6; C15 H12 O6; C15 H12 O6	Dihydrokaempferol; Fustin; Eriodictyol; Eriodictyol chalcone	Flavonoids	Dihydroflavonol	NA	NA	2622096811	8.99931e+08	C00974; C01378; C05631; C15525	map00941	(-)-Fustin
56	MW-56	610.154	C27 H30 O16; C27 H30 O16; C27 H30 O16; C27 H30 O16	Rutin; Kaempferol 3-O-beta-D-glucosyl-(1->2)-beta-D-glucoside; Kaempferol 3-O-beta-D-glucosylgalactoside; Quercetin 3-O-rhamnoside 7-O-glucoside	Flavonoids	Flavonols	NA	4.63736e+08	1330369784	NA	C05625; C12634; C16490; C19796	map00944	Rutin
57	MW-57	316.059	C16 H12 O7	3-O-Methylquercetin	Flavonoids	Flavonols	NA	NA	NA	1.90112e+07	C04443	map00944	3-Methoxy-5,7,3',4'-tetrahydroxy-flavone
58	MW-58	286.048	C15 H10 O6; C15 H10 O6	Luteolin; Kaempferol	Flavonoids	Flavones	4.27209e+08	NA	51156292790	NA	C01514; C05903	map00941,map00944	Kaempferol
59	MW-59	316.059	C16 H12 O7	3-O-Methylquercetin	Flavonoids	Flavonols	NA	NA	1.82777e+07	NA	C04443	map00944	Isorhamnetin
60	MW-60	286.048	C15 H10 O6; C15 H10 O6	Luteolin; Kaempferol	Flavonoids	Flavones	NA	NA	2308281950	6.83393e+07	C01514; C05903	map00941,map00944	Kaempferol
61	MW-61	302.043	C15 H10 O7; C15 H10 O7	Quercetin; Tricetin	Flavonoids	Flavonols	NA	4.76137e+08	2134520423	NA	C00389; C10192	map00941	Quercetin
62	MW-62	450.117	C21 H22 O11	2',3,4,4',6'-Peptahydroxychalcone 4'-O-glucoside	Flavonoids	Chalcones	NA	NA	6.27198e+08	9.39793e+07	C16408	map00941	3,5-Dihydroxy-2-(4-hydroxyphenyl)-4-oxo-3,4-dihydro-2H-chromen-7-yl hexopyranoside
63	MW-63	448.101	C21 H20 O11	Aureusidin 6-O-glucoside	Flavonoids	Aurones	NA	NA	1804482230	NA	C16409	map00941	Trifolin
64	MW-64	302.043	C15 H10 O7; C15 H10 O7	Quercetin; Tricetin	Flavonoids	Flavonols	2.65171e+08	5.67064e+08	NA	1619799671	C00389; C10192	map00941	Quercetin
65	MW-65	450.117	C21 H22 O11	2',3,4,4',6'-Peptahydroxychalcone 4'-O-glucoside	Flavonoids	Chalcones	5.33195e+08	NA	NA	NA	C16408	map00941	3,5-Dihydroxy-2-(4-hydroxyphenyl)-4-oxo-3,4-dihydro-2H-chromen-7-yl hexopyranoside
66	MW-66	288.064	C15 H12 O6; C15 H12 O6; C15 H12 O6; C15 H12 O6	Dihydrokaempferol; Fustin; Eriodictyol; Eriodictyol chalcone	Flavonoids	Dihydroflavonol	3.68225e+08	7.82412e+08	NA	1472808651	C00974; C01378; C05631; C15525	map00941	2-(3,4-dihydroxyphenyl)-5,7-dihydroxy-3,4-dihydro-2H-1-benzopyran-4-one
67	MW-67	464.097	C21 H20 O12	Bracteatin 6-O-glucoside	Flavonoids	Aurones	3.02987e+08	275086090	NA	3.26098e+08	C16410	map00941	Quercetin-3β-D-glucoside
68	MW-68	288.064	C15 H12 O6; C15 H12 O6; C15 H12 O6; C15 H12 O6	Dihydrokaempferol; Fustin; Eriodictyol; Eriodictyol chalcone	Flavonoids	Dihydroflavonol	6.93883e+08	1196425042	NA	NA	C00974; C01378; C05631; C15525	map00941	2-(3,4-dihydroxyphenyl)-5,7-dihydroxy-3,4-dihydro-2H-1-benzopyran-4-one
69	MW-69	550.097	C24 H22 O15	Quercetin 3-O-(6-O-malonyl-beta-D-glucoside)	Flavonoids	Flavonols	NA	1.16348e+08	6.05689e+08	3.09229e+08	C12638	map00944	3-{[(2R,3S,4S,5R,6S)-6-{[2-(3,4-dihydroxyphenyl)-5,7-dihydroxy-4-oxo-4H-chromen-3-yl]oxy}-3,4,5-trihydroxyoxan-2-yl]methoxy}-3-oxopropanoic acid
70	MW-70	302.043	C15 H10 O7; C15 H10 O7	Quercetin; Tricetin	Flavonoids	Flavonols	9.5971e+07	3.46857e+08	NA	4.10203e+08	C00389; C10192	map00941	Quercetin
71	MW-71	448.102	C21 H20 O11	Aureusidin 6-O-glucoside	Flavonoids	Aurones	NA	NA	1056907112	NA	C16409	map00941	Astragalin
72	MW-72	464.096	C21 H20 O12	Bracteatin 6-O-glucoside	Flavonoids	Aurones	4146236496	6896883072	NA	39738080906	C16410	map00941	Quercetin-3β-D-glucoside
73	MW-73	316.058	C16 H12 O7	3-O-Methylquercetin	Flavonoids	Flavonols	NA	NA	6.29134e+07	1044540558	C04443	map00944	3-Methoxy-5,7,3',4'-tetrahydroxy-flavone
74	MW-74	270.053	C15 H10 O5; C15 H10 O5	Apigenin; Galangin	Flavonoids	Flavones	9.323e+07	2.85645e+07	9.58048e+08	4.91316e+07	C01477; C10044	map00941	Apigenin
75	MW-75	286.048	C15 H10 O6; C15 H10 O6	Luteolin; Kaempferol	Flavonoids	Flavones	1.07182e+08	3.61465e+08	NA	4.87865e+08	C01514; C05903	map00941,map00944	Kaempferol
76	MW-76	450.117	C21 H22 O11	2',3,4,4',6'-Peptahydroxychalcone 4'-O-glucoside	Flavonoids	Chalcones	6.6906e+08	6.66624e+08	NA	NA	C16408	map00941	3,5-Dihydroxy-2-(4-hydroxyphenyl)-4-oxo-3,4-dihydro-2H-chromen-7-yl hexopyranoside
77	MW-77	286.048	C15 H10 O6; C15 H10 O6	Luteolin; Kaempferol	Flavonoids	Flavones	NA	NA	8.68303e+08	NA	C01514; C05903	map00941,map00944	Kaempferol
78	MW-78	316.058	C16 H12 O7	3-O-Methylquercetin	Flavonoids	Flavonols	NA	NA	NA	7.68351e+08	C04443	map00944	3-Methoxy-5,7,3',4'-tetrahydroxy-flavone
79	MW-79	270.053	C15 H10 O5; C15 H10 O5	Apigenin; Galangin	Flavonoids	Flavones	NA	2.72472e+07	NA	2.94913e+08	C01477; C10044	map00941	Genistein
80	MW-80	434.122	C21 H22 O10; C21 H22 O10; C21 H22 O10; C21 H22 O10	Naringenin 7-O-beta-D-glucoside; Phlorizin chalcone; 2',4,4',6'-Tetrahydroxychalcone 4'-O-glucoside; 8-C-Glucosylnaringenin	Flavonoids	Dihydroflavone	6.58281e+07	NA	131857537	1.00086e+08	C09099; C16406; C16407; C16492	map00941	7-Hydroxy-2-(4-hydroxyphenyl)-4-oxo-3,4-dihydro-2H-chromen-5-yl β-D-glucopyranoside
81	MW-81	464.096	C21 H20 O12	Bracteatin 6-O-glucoside	Flavonoids	Aurones	4.38839e+08	6.02994e+08	NA	NA	C16410	map00941	Quercetin-3β-D-glucoside
82	MW-82	288.064	C15 H12 O6; C15 H12 O6; C15 H12 O6; C15 H12 O6	Dihydrokaempferol; Fustin; Eriodictyol; Eriodictyol chalcone	Flavonoids	Dihydroflavonol	4.86033e+08	5.82213e+08	NA	3.89304e+08	C00974; C01378; C05631; C15525	map00941	2-(3,4-dihydroxyphenyl)-5,7-dihydroxy-3,4-dihydro-2H-1-benzopyran-4-one
83	MW-84	288.064	C15 H12 O6; C15 H12 O6; C15 H12 O6; C15 H12 O6	Dihydrokaempferol; Fustin; Eriodictyol; Eriodictyol chalcone	Flavonoids	Dihydroflavonol	NA	NA	2.93866e+08	NA	C00974; C01378; C05631; C15525	map00941	2-(3,4-dihydroxyphenyl)-5,7-dihydroxy-3,4-dihydro-2H-1-benzopyran-4-one
84	MW-85	432.106	C21 H20 O10	Vitexin	Flavonoids	Flavonoid carbonoside	NA	5.45264e+07	6.07051e+08	1.66606e+08	C01460	map00941	Afzelin
85	MW-86	448.1	C21 H20 O11	Aureusidin 6-O-glucoside	Flavonoids	Aurones	NA	NA	3.50374e+08	1.33849e+07	C16409	map00941	Trifolin
86	MW-87	610.154	C27 H30 O16; C27 H30 O16; C27 H30 O16; C27 H30 O16	Rutin; Kaempferol 3-O-beta-D-glucosyl-(1->2)-beta-D-glucoside; Kaempferol 3-O-beta-D-glucosylgalactoside; Quercetin 3-O-rhamnoside 7-O-glucoside	Flavonoids	Flavonols	NA	NA	1.11948e+08	NA	C05625; C12634; C16490; C19796	map00944	NP-004209
87	MW-88	610.154	C27 H30 O16; C27 H30 O16; C27 H30 O16; C27 H30 O16	Rutin; Kaempferol 3-O-beta-D-glucosyl-(1->2)-beta-D-glucoside; Kaempferol 3-O-beta-D-glucosylgalactoside; Quercetin 3-O-rhamnoside 7-O-glucoside	Flavonoids	Flavonols	3110587539	6032621777	NA	18691112216	C05625; C12634; C16490; C19796	map00944	Rutin
88	MW-89	434.121	C21 H22 O10; C21 H22 O10; C21 H22 O10; C21 H22 O10	Naringenin 7-O-beta-D-glucoside; Phlorizin chalcone; 2',4,4',6'-Tetrahydroxychalcone 4'-O-glucoside; 8-C-Glucosylnaringenin	Flavonoids	Dihydroflavone	NA	NA	NA	9.33934e+07	C09099; C16406; C16407; C16492	map00941	Prunin
89	MW-90	270.053	C15 H10 O5; C15 H10 O5	Apigenin; Galangin	Flavonoids	Flavones	4.58588e+07	2.00694e+07	4.916e+08	2.48829e+07	C01477; C10044	map00941	Apigenin
90	MW-91	448.101	C21 H20 O11	Aureusidin 6-O-glucoside	Flavonoids	Aurones	NA	NA	4.74949e+08	2.3875e+07	C16409	map00941	Astragalin
91	MW-92	434.12	C21 H22 O10; C21 H22 O10; C21 H22 O10; C21 H22 O10	Naringenin 7-O-beta-D-glucoside; Phlorizin chalcone; 2',4,4',6'-Tetrahydroxychalcone 4'-O-glucoside; 8-C-Glucosylnaringenin	Flavonoids	Dihydroflavone	NA	3.22132e+08	4.8726e+08	9.6568e+07	C09099; C16406; C16407; C16492	map00941	Prunin
92	MW-93	610.154	C27 H30 O16; C27 H30 O16; C27 H30 O16; C27 H30 O16	Rutin; Kaempferol 3-O-beta-D-glucosyl-(1->2)-beta-D-glucoside; Kaempferol 3-O-beta-D-glucosylgalactoside; Quercetin 3-O-rhamnoside 7-O-glucoside	Flavonoids	Flavonols	4.00578e+08	4242724404	18441181426	2692009795	C05625; C12634; C16490; C19796	map00944	Rutin
93	MW-94	272.069	C15 H12 O5; C15 H12 O5; C15 H12 O5; C15 H12 O5; C15 H12 O5; C15 H12 O5	Naringenin; Naringenin chalcone; Butein; Butin; Garbanzol; Pinobanksin	Flavonoids	Dihydroflavone	3.96555e+07	NA	1.23925e+08	7.01648e+07	C00509; C06561; C08578; C09614; C09751; C09826	map00941	Naringenin
94	MW-95	316.059	C16 H12 O7	3-O-Methylquercetin	Flavonoids	Flavonols	NA	7.80457e+07	4.31466e+08	347342673	C04443	map00944	3-Methoxy-5,7,3',4'-tetrahydroxy-flavone
95	MW-96	302.043	C15 H10 O7; C15 H10 O7	Quercetin; Tricetin	Flavonoids	Flavonols	NA	2.7217e+07	3.90262e+08	8.59693e+07	C00389; C10192	map00941	Quercetin
96	MW-97	316.059	C16 H12 O7	3-O-Methylquercetin	Flavonoids	Flavonols	NA	2.81324e+07	379829010	1.58794e+08	C04443	map00944	3-Methoxy-5,7,3',4'-tetrahydroxy-flavone
97	MW-98	594.16	C27 H30 O15; C27 H30 O15; C27 H30 O15; C27 H30 O15; C27 H30 O15	Vitexin 2''-O-beta-D-glucoside; Isovitexin 2''-O-beta-D-glucoside; Scolymoside; Kaempferol-3-O-rutinoside; Kaempferol 3-O-rhamnoside-7-O-glucoside	Flavonoids	Flavonoid carbonoside	4.06965e+07	3.79253e+07	2.17752e+08	2.62391e+08	C04024; C04199; C12630; C21833; C21854	map00944	2-(3,4-Dihydroxyphenyl)-5-hydroxy-4-oxo-4H-chromen-7-yl 6-O-(6-deoxy-alpha-L-mannopyranosyl)-beta-D-glucopyranoside
98	MW-99	594.158	C27 H30 O15; C27 H30 O15; C27 H30 O15; C27 H30 O15; C27 H30 O15	Vitexin 2''-O-beta-D-glucoside; Isovitexin 2''-O-beta-D-glucoside; Scolymoside; Kaempferol-3-O-rutinoside; Kaempferol 3-O-rhamnoside-7-O-glucoside	Flavonoids	Flavonoid carbonoside	5.09006e+07	1.5791e+08	3.57018e+08	NA	C04024; C04199; C12630; C21833; C21854	map00944	NP-003191
99	MW-100	610.154	C27 H30 O16; C27 H30 O16; C27 H30 O16; C27 H30 O16	Rutin; Kaempferol 3-O-beta-D-glucosyl-(1->2)-beta-D-glucoside; Kaempferol 3-O-beta-D-glucosylgalactoside; Quercetin 3-O-rhamnoside 7-O-glucoside	Flavonoids	Flavonols	3.52829e+08	1.54305e+08	NA	1.74951e+08	C05625; C12634; C16490; C19796	map00944	NP-004209
100	MW-101	610.154	C27 H30 O16; C27 H30 O16; C27 H30 O16; C27 H30 O16	Rutin; Kaempferol 3-O-beta-D-glucosyl-(1->2)-beta-D-glucoside; Kaempferol 3-O-beta-D-glucosylgalactoside; Quercetin 3-O-rhamnoside 7-O-glucoside	Flavonoids	Flavonols	NA	2.15471e+07	9007065448	5.843e+08	C05625; C12634; C16490; C19796	map00944	NP-004209
101	MW-102	448.099	C21 H20 O11	Aureusidin 6-O-glucoside	Flavonoids	Aurones	NA	NA	3.51184e+08	NA	C16409	map00941	Trifolin
102	MW-103	448.101	C21 H20 O11	Aureusidin 6-O-glucoside	Flavonoids	Aurones	2.57334e+07	5.92297e+07	1.05132e+08	1.42345e+08	C16409	map00941	Trifolin
103	MW-104	596.137	C26 H28 O16	Quercetin 3-O-[beta-D-xylosyl-(1->2)-beta-D-glucoside]	Flavonoids	Flavonols	NA	2.8217e+07	NA	1.28695e+08	C12637	map00944	2-(3,4-Dihydroxyphenyl)-5,7-dihydroxy-4-oxo-4H-chromen-3-yl 6-O-β-D-xylopyranosyl-β-D-glucopyranoside
104	MW-105	594.159	C27 H30 O15; C27 H30 O15; C27 H30 O15; C27 H30 O15; C27 H30 O15	Vitexin 2''-O-beta-D-glucoside; Isovitexin 2''-O-beta-D-glucoside; Scolymoside; Kaempferol-3-O-rutinoside; Kaempferol 3-O-rhamnoside-7-O-glucoside	Flavonoids	Flavonoid carbonoside	8.47486e+07	2.79846e+08	NA	1.07737e+08	C04024; C04199; C12630; C21833; C21854	map00944	5,7-Dihydroxy-2-(4-hydroxyphenyl)-6,8-bis[3,4,5-trihydroxy-6-(hydroxymethyl)tetrahydro-2H-pyran-2-yl]-4H-chromen-4-one
105	MW-106	448.102	C21 H20 O11	Aureusidin 6-O-glucoside	Flavonoids	Aurones	NA	NA	3.06683e+08	NA	C16409	map00941	Astragalin
106	MW-107	338.101	C16 H18 O8	p-Coumaroyl quinic acid	Phenolic acids	Phenolic acids	NA	7.71628e+07	2.59498e+07	NA	C12208	map00941	NP-000587
107	MW-108	450.116	C21 H22 O11	2',3,4,4',6'-Peptahydroxychalcone 4'-O-glucoside	Flavonoids	Chalcones	4592861864	9473871242	NA	4817740227	C16408	map00941	NCGC00384787-01!2-(3,4-dihydroxyphenyl)-5,7-dihydroxy-6-[3,4,5-trihydroxy-6-(hydroxymethyl)oxan-2-yl]-2,3-dihydrochromen-4-one
108	MW-109	626.149	C27 H30 O17	Quercetin 3-O-beta-D-glucosyl-(1->2)-beta-D-glucoside	Flavonoids	Flavonols	2.21714e+07	6.51073e+07	NA	207554102	C12667	map00944	NCGC00385380-01!3-[3,4-dihydroxy-6-(hydroxymethyl)-5-[3,4,5-trihydroxy-6-(hydroxymethyl)oxan-2-yl]oxyoxan-2-yl]oxy-2-(3,4-dihydroxyphenyl)-5,7-dihydroxychromen-4-one
109	MW-110	354.096	C16 H18 O9	Chlorogenate	Phenolic acids	Phenolic acids	3733793880	5395098177	9236250676	2910202968	C00852	map00941	Chlorogenic acid
110	MW-111	788.203	C33 H40 O22	Quercetin 3-O-beta-D-glucosyl-(1->2)-beta-D-glucosyl-(1->2)-beta-D-glucoside	Flavonoids	Flavonols	1.80425e+07	NA	NA	9.37072e+07	C12668	map00944	Quercetin-3-O-β-D-glucose-7-O-β-D-gentiobioside 槲皮素-3-O-β-D-葡萄糖-7-O-β-D-龙胆双糖苷
111	MW-112	288.064	C15 H12 O6; C15 H12 O6; C15 H12 O6; C15 H12 O6	Dihydrokaempferol; Fustin; Eriodictyol; Eriodictyol chalcone	Flavonoids	Dihydroflavonol	1.20141e+08	NA	NA	NA	C00974	map00941	NCGC00385805-01!7-methoxy-6-[(1R,4R,5S)-1-methyl-2-oxo-3,6-dioxabicyclo[3.1.0]hexan-4-yl]chromen-2-one
112	MW-113	594.159	C27 H30 O15; C27 H30 O15; C27 H30 O15; C27 H30 O15; C27 H30 O15	Vitexin 2''-O-beta-D-glucoside; Isovitexin 2''-O-beta-D-glucoside; Scolymoside; Kaempferol-3-O-rutinoside; Kaempferol 3-O-rhamnoside-7-O-glucoside	Flavonoids	Flavonoid carbonoside	9.4663e+07	7.02787e+07	NA	NA	C04024	map00944	4'-O-Glucosylvitexin 牡荆素葡萄糖苷
113	MW-114	772.208	C33 H40 O21	Kaempferol 3-sophorotrioside	Flavonoids	Flavonols	NA	2.91622e+07	NA	9.90339e+07	C12635	map00944	NCGC00380464-01!3-[(2S,3R,4S,5R,6S)-3,4-dihydroxy-6-methyl-5-[(2S,3R,4S,5S,6R)-3,4,5-trihydroxy-6-(hydroxymethyl)oxan-2-yl]oxyoxan-2-yl]oxy-2-(3,4-dihydroxyphenyl)-5-hydroxy-7-[3,4,5-trihydroxy-6-(hydroxymethyl)oxan-2-yl]oxychromen-4-one
114	MW-115	432.106	C21 H20 O10	Vitexin	Flavonoids	Flavonoid carbonoside	1.02517e+08	NA	NA	NA	C01460	map00941	Apigetrin
115	MW-116	448.101	C21 H20 O11	Aureusidin 6-O-glucoside	Others	Others	NA	NA	NA	1.59016e+08	C16409	map00941	Kaempferol-7-O-glucoside
116	MW-117	550.097	C24 H22 O15	Quercetin 3-O-(6-O-malonyl-beta-D-glucoside)	Flavonoids	Flavonols	NA	NA	NA	1.47034e+08	C12638	map00944	Quercetin 3-O-malonylglucoside
117	MW-118	304.059	C15 H12 O7; C15 H12 O7	Taxifolin; Pentahydroxyflavanone	Flavonoids	Dihydroflavonol	13514904	9.31507e+07	NA	6.7616e+07	C01617	map00941	Taxifolin 二氢槲皮素
118	MW-119	464.096	C21 H20 O12	Bracteatin 6-O-glucoside	Flavonoids	Flavonoid	NA	NA	7.35476e+07	2.04145e+07	C16410	map00941	Myricitrin 杨梅苷
119	MW-120	772.206	C33 H40 O21	Kaempferol 3-sophorotrioside	Flavonoids	Flavonols	NA	NA	NA	6.26978e+07	C12635	map00944	NCGC00380464-01!3-[(2S,3R,4S,5R,6S)-3,4-dihydroxy-6-methyl-5-[(2S,3R,4S,5S,6R)-3,4,5-trihydroxy-6-(hydroxymethyl)oxan-2-yl]oxyoxan-2-yl]oxy-2-(3,4-dihydroxyphenyl)-5-hydroxy-7-[3,4,5-trihydroxy-6-(hydroxymethyl)oxan-2-yl]oxychromen-4-one
120	MW-121	788.203	C33 H40 O22	Quercetin 3-O-beta-D-glucosyl-(1->2)-beta-D-glucosyl-(1->2)-beta-D-glucoside	Flavonoids	Flavonols	NA	NA	NA	8.57362e+07	C12668	map00944	Quercetin-3-O-β-D-glucose-7-O-β-D-gentiobioside 槲皮素-3-O-β-D-葡萄糖-7-O-β-D-龙胆双糖苷
121	MW-122	550.096	C24 H22 O15	Quercetin 3-O-(6-O-malonyl-beta-D-glucoside)	Flavonoids	Flavonols	NA	NA	8.33171e+07	NA	C12638	map00944	Quercetin 3-O-malonylglucoside
122	MW-123	742.197	C32 H38 O20	Quercetin 3-(2G-xylosylrutinoside)	Flavonoids	Flavonols	NA	NA	5.64423e+07	NA	C10175	map00944	NCGC00385414-01!3-[(2S,3R,4S,5R,6R)-4-[(2S,3R,4S,5S,6R)-4,5-dihydroxy-6-(hydroxymethyl)-3-[(2S,3R,4S,5R)-3,4,5-trihydroxyoxan-2-yl]oxyoxan-2-yl]oxy-3,5-dihydroxy-6-(hydroxymethyl)oxan-2-yl]oxy-5,7-dihydroxy-2-(4-hydroxyphenyl)chromen-4-one
123	MW-124	772.207	C33 H40 O21	Kaempferol 3-sophorotrioside	Flavonoids	Flavonols	NA	NA	7.00903e+07	NA	C12635	map00944	NCGC00380464-01!3-[(2S,3R,4S,5R,6S)-3,4-dihydroxy-6-methyl-5-[(2S,3R,4S,5S,6R)-3,4,5-trihydroxy-6-(hydroxymethyl)oxan-2-yl]oxyoxan-2-yl]oxy-2-(3,4-dihydroxyphenyl)-5-hydroxy-7-[3,4,5-trihydroxy-6-(hydroxymethyl)oxan-2-yl]oxychromen-4-one
124	MW-125	788.202	C33 H40 O22	Quercetin 3-O-beta-D-glucosyl-(1->2)-beta-D-glucosyl-(1->2)-beta-D-glucoside	Flavonoids	Flavonols	8.03382e+08	2188408660	NA	5025084499	C12668	map00944	Quercetin-3-O-β-D-glucose-7-O-β-D-gentiobioside 槲皮素-3-O-β-D-葡萄糖-7-O-β-D-龙胆双糖苷
125	MW-126	432.104	C21 H20 O10	Vitexin	Flavonoids	Flavonoid carbonoside	NA	5.04584e+07	3.30595e+07	NA	C01460	map00941	Apigenin-7-O-glucoside
126	MW-127	316.059	C16 H12 O7	3-O-Methylquercetin	Flavonoids	Flavonols	NA	NA	4.05618e+07	2.30092e+07	C04443	map00944	isorhamnetin
127	MW-128	626.149	C27 H30 O17	Quercetin 3-O-beta-D-glucosyl-(1->2)-beta-D-glucoside	Flavonoids	Flavonols	1.52993e+08	5.90536e+08	NA	2376195990	C12667	map00944	Quercetin-3,4'-O-di-beta-glucopyranoside; LC-ESI-QTOF; MS2; CE
128	MW-129	450.117	C21 H22 O11	2',3,4,4',6'-Peptahydroxychalcone 4'-O-glucoside	Flavonoids	Chalcones	8.79868e+06	NA	NA	NA	C16408	map00941	isookanin-7-O-glucoside
129	MW-130	302.079	C16 H14 O6; C16 H14 O6; C16 H14 O6	Hesperetin; Homoeriodictyol; Homoeriodictyol chalcone	Flavonoids	Dihydroflavone	NA	NA	NA	1.98649e+07	C01709	map00941	Hesperetin
130	MW-131	448.099	C21 H20 O11	Aureusidin 6-O-glucoside	Others	Others	NA	NA	NA	7.58906e+06	C16409	map00941	Luteolin-4'-O-glucoside
131	MW-132	462.081	C21 H18 O12	Luteolin 7-O-glucuronide	Flavonoids	Flavonoid	1007752808	1458090312	2.00675e+08	1553430621	C03515	map00944	Scutellarin
132	MW-133	626.149	C27 H30 O17	Quercetin 3-O-beta-D-glucosyl-(1->2)-beta-D-glucoside	Flavonoids	Flavonols	3.22591e+07	3.23979e+08	2003230933	2.46047e+08	C12667	map00944	Quercetin-3,4'-O-di-beta-glucopyranoside; LC-ESI-QTOF; MS2; CE
133	MW-134	338.101	C16 H18 O8	p-Coumaroyl quinic acid	Phenolic acids	Phenolic acids	6.70746e+08	1691696966	8.10066e+08	5.92397e+08	C12208	map00941	NP-000587
134	MW-135	626.149	C27 H30 O17	Quercetin 3-O-beta-D-glucosyl-(1->2)-beta-D-glucoside	Flavonoids	Flavonols	7166573803	12841386802	NA	43011003891	C12667	map00944	Quercetin-3,4'-O-di-beta-glucopyranoside; LC-ESI-QTOF; MS2; CE
135	MW-136	338.101	C16 H18 O8	p-Coumaroyl quinic acid	Phenolic acids	Phenolic acids	1.08226e+08	3.16798e+08	2.8662e+08	1.86505e+08	C12208	map00941	NP-000587
136	MW-137	288.064	C15 H12 O6; C15 H12 O6; C15 H12 O6; C15 H12 O6	Dihydrokaempferol; Fustin; Eriodictyol; Eriodictyol chalcone	Flavonoids	Dihydroflavonol	1.37477e+08	5.75564e+08	NA	268883406	C00974	map00941	NCGC00385805-01!7-methoxy-6-[(1R,4R,5S)-1-methyl-2-oxo-3,6-dioxabicyclo[3.1.0]hexan-4-yl]chromen-2-one
137	MW-138	772.207	C33 H40 O21	Kaempferol 3-sophorotrioside	Flavonoids	Flavonols	4922035319	11586321786	NA	24172785152	C12635	map00944	NCGC00380464-01!3-[(2S,3R,4S,5R,6S)-3,4-dihydroxy-6-methyl-5-[(2S,3R,4S,5S,6R)-3,4,5-trihydroxy-6-(hydroxymethyl)oxan-2-yl]oxyoxan-2-yl]oxy-2-(3,4-dihydroxyphenyl)-5-hydroxy-7-[3,4,5-trihydroxy-6-(hydroxymethyl)oxan-2-yl]oxychromen-4-one
138	MW-139	354.096	C16 H18 O9	Chlorogenate	Phenolic acids	Phenolic acids	6.3929e+07	4.01324e+08	2.68325e+08	NA	C00852	map00941	Neochlorogenic acid
139	MW-140	594.159	C27 H30 O15; C27 H30 O15; C27 H30 O15; C27 H30 O15; C27 H30 O15	Vitexin 2''-O-beta-D-glucoside; Isovitexin 2''-O-beta-D-glucoside; Scolymoside; Kaempferol-3-O-rutinoside; Kaempferol 3-O-rhamnoside-7-O-glucoside	Flavonoids	Flavonoid carbonoside	NA	4.11687e+08	NA	NA	C04024	map00944	4'-O-Glucosylvitexin 牡荆素葡萄糖苷
140	MW-141	788.202	C33 H40 O22	Quercetin 3-O-beta-D-glucosyl-(1->2)-beta-D-glucosyl-(1->2)-beta-D-glucoside	Flavonoids	Flavonols	7.96154e+07	1.85819e+08	NA	5.91146e+07	C12668	map00944	Quercetin-3-O-β-D-glucose-7-O-β-D-gentiobioside 槲皮素-3-O-β-D-葡萄糖-7-O-β-D-龙胆双糖苷
141	MW-142	518.107	C24 H22 O13	Malonylgenistin	Flavonoids	Isoflavones	2.94394e+07	NA	3.4171e+08	NA	C16192	map00943	NCGC00385542-01!3-oxo-3-[[(2R,3S,4S,5R,6S)-3,4,5-trihydroxy-6-[5-hydroxy-3-(4-hydroxyphenyl)-4-oxochromen-7-yl]oxyoxan-2-yl]methoxy]propanoic acid
142	MW-143	518.106	C24 H22 O13	Malonylgenistin	Flavonoids	Isoflavones	2.30821e+07	NA	NA	2.40391e+08	C16192	map00943	Apigenin 5- (6"-malonylglucoside)
143	MW-144	434.119	C21 H22 O10; C21 H22 O10; C21 H22 O10; C21 H22 O10	Naringenin 7-O-beta-D-glucoside; Phlorizin chalcone; 2',4,4',6'-Tetrahydroxychalcone 4'-O-glucoside; 8-C-Glucosylnaringenin	Flavonoids	Dihydroflavone	57720429	NA	2.39546e+08	1.063e+08	C09099	map00941	Prunin
144	MW-145	464.096	C21 H20 O12	Bracteatin 6-O-glucoside	Flavonoids	Flavonoid	NA	1.72183e+08	NA	NA	C16410	map00941	Bractein
145	MW-146	464.13	C22 H24 O11	Hesperetin 7-O-glucoside	Flavonoids	Dihydroflavone	1.0001e+08	1.75849e+08	2.16087e+08	1.57273e+08	C16422	map00941	Okanin 4-methyl ether 3'-glucoside
146	MW-147	772.208	C33 H40 O21	Kaempferol 3-sophorotrioside	Flavonoids	Flavonols	NA	NA	1.51083e+07	6.18059e+07	C12635	map00944	8-Hydroxyluteolin 8-glucoside-3'-rutinoside
147	MW-148	578.165	C27 H30 O14; C27 H30 O14	Apigenin 7-O-neohesperidoside; Vitexin 2''-O-beta-L-rhamnoside	Flavonoids	Flavonoid carbonoside	NA	NA	1.75721e+08	NA	C12627	map00944	6,4'-Dihydroxyaurone 4-O-rutinoside
148	MW-149	432.106	C21 H20 O10	Vitexin	Flavonoids	Flavonoid carbonoside	8.20523e+07	1.69316e+08	NA	7.52034e+07	C01460	map00941	Sulfurein
149	MW-150	288.064	C15 H12 O6; C15 H12 O6; C15 H12 O6; C15 H12 O6	Dihydrokaempferol; Fustin; Eriodictyol; Eriodictyol chalcone	Flavonoids	Dihydroflavonol	NA	NA	3.16642e+07	NA	C00974	map00941	2,6,3',4'-Tetrahydroxy-2-benzylcoumaranone
150	MW-151	432.106	C21 H20 O10	Vitexin	Flavonoids	Flavonoid carbonoside	3.8334e+07	5.08628e+07	NA	NA	C01460	map00941	Sulfurein
151	MW-152	518.105	C24 H22 O13	Malonylgenistin	Flavonoids	Isoflavones	3.95592e+07	8.41688e+07	NA	1.36225e+08	C16192	map00943	Apigenin 5- (6"-malonylglucoside)
152	MW-153	338.114	C20 H18 O5; C20 H18 O5; C20 H18 O5	(-)-Glyceollin I; (-)-Glyceollin II; Glyceollin III	Others	Others	NA	NA	1.3434e+08	NA	C01701	map00943	3,4,2'-Trihydroxy-6",6"-dimethylpyrano [ 2",3":4',3' ] chalcone
153	MW-154	518.105	C24 H22 O13	Malonylgenistin	Flavonoids	Isoflavones	2.77604e+07	9.09663e+07	NA	9.51901e+07	C16192	map00943	Apigenin 5- (6"-malonylglucoside)
154	MW-155	464.13	C22 H24 O11	Hesperetin 7-O-glucoside	Flavonoids	Dihydroflavone	2.8897e+07	3.31181e+07	1.21275e+08	2.74044e+07	C16422	map00941	Okanin 4-methyl ether 3'-glucoside
155	MW-156	432.106	C21 H20 O10	Vitexin	Flavonoids	Flavonoid carbonoside	NA	9.53931e+07	NA	2.41182e+07	C01460	map00941	Sulfurein
156	MW-157	286.048	C15 H10 O6; C15 H10 O6	Luteolin; Kaempferol	Flavonoids	Flavonoid	NA	2.76409e+07	NA	NA	C01514	map00941,map00944	Maritimetin
157	MW-158	502.109	C24 H22 O12	Malonyldaidzin	Flavonoids	Isoflavones	NA	NA	NA	8.85193e+07	C16191	map00943	Apigenin 7- (2"-acetyl-6"-methylglucuronide)
158	MW-159	462.082	C21 H18 O12	Luteolin 7-O-glucuronide	Flavonoids	Flavonoid	NA	NA	8.42778e+07	NA	C03515	map00944	Aureusidin 6-glucuronide
159	MW-160	518.105	C24 H22 O13	Malonylgenistin	Flavonoids	Isoflavones	NA	NA	8.38819e+07	4.23214e+07	C16192	map00943	Apigenin 5- (6"-malonylglucoside)
160	MW-161	436.135	C21 H24 O10	Phlorizin	Flavonoids	Chalcones	NA	NA	5.25752e+07	3.12158e+07	C01604	map00941	Nothofagin
161	MW-162	650.15	C29 H30 O17	Malonylapiin	Flavonoids	Flavonoid	NA	NA	6.96661e+07	NA	C05622	map00944	Vitexin 6"-O-malonyl 2"-O-xyloside
162	MW-163	302.043	C15 H10 O7; C15 H10 O7	Quercetin; Tricetin	Flavonoids	Flavonols	NA	NA	6.83358e+07	NA	C00389	map00941	Bracteatin
163	MW-164	594.159	C27 H30 O15; C27 H30 O15; C27 H30 O15; C27 H30 O15; C27 H30 O15	Vitexin 2''-O-beta-D-glucoside; Isovitexin 2''-O-beta-D-glucoside; Scolymoside; Kaempferol-3-O-rutinoside; Kaempferol 3-O-rhamnoside-7-O-glucoside	Flavonoids	Flavonoid carbonoside	1.63746e+07	NA	NA	2.27e+07	C04024	map00944	Palasitrin
164	MW-165	330.074	C17 H14 O7	3,7-Di-O-methylquercetin	Flavonoids	Flavonols	2.68491e+07	5.20741e+07	NA	2.13247e+07	C01265	map00944	Remerin
165	MW-166	302.043	C15 H10 O7; C15 H10 O7	Quercetin; Tricetin	Flavonoids	Flavonols	NA	NA	6.29925e+07	NA	C00389	map00941	Bracteatin
166	MW-167	772.208	C33 H40 O21	Kaempferol 3-sophorotrioside	Flavonoids	Flavonols	NA	NA	NA	6.21275e+07	C12635	map00944	8-Hydroxyluteolin 8-glucoside-3'-rutinoside
167	MW-168	462.08	C21 H18 O12	Luteolin 7-O-glucuronide	Flavonoids	Flavonoid	2.7033e+07	4.32854e+07	NA	3.11412e+07	C03515	map00944	Aureusidin 6-glucuronide
168	MW-169	340.132	C20 H20 O5	Desmethylxanthohumol	Flavonoids	Flavonols	NA	NA	6.15947e+07	NA	C16416	map00941	Bakuchalcone
169	MW-170	626.149	C27 H30 O17	Quercetin 3-O-beta-D-glucosyl-(1->2)-beta-D-glucoside	Flavonoids	Flavonols	NA	NA	5.97209e+07	NA	C12667	map00944	6-Hydroxyluteolin 7-sophoroside
170	MW-171	464.096	C21 H20 O12	Bracteatin 6-O-glucoside	Flavonoids	Flavonoid	NA	NA	5.8342e+07	NA	C16410	map00941	Bractein
171	MW-172	432.106	C21 H20 O10	Vitexin	Flavonoids	Flavonoid carbonoside	NA	NA	NA	5.46044e+07	C01460	map00941	Sulfurein
172	MW-173	592.178	C28 H32 O14	Isoswertisin 2''-rhamnoside	Flavonoids	Flavonoid carbonoside	4.35613e+07	NA	NA	2.74556e+07	C12629	map00944	Liquiritigenin 7- (3-acetylapiofuranoside) -4'-glucoside
173	MW-174	742.194	C32 H38 O20	Quercetin 3-(2G-xylosylrutinoside)	Flavonoids	Flavonols	NA	NA	2.04667e+07	NA	C10175	map00944	Quercetin 3- (2Gal-apiosylrobinobioside)
174	MW-175	448.102	C21 H20 O11	Aureusidin 6-O-glucoside	Others	Others	NA	2.36116e+07	NA	2.56107e+07	C16409	map00941	Maritimein
175	MW-176	450.115	C21 H22 O11	2',3,4,4',6'-Peptahydroxychalcone 4'-O-glucoside	Flavonoids	Chalcones	NA	NA	5.02287e+07	NA	C16408	map00941	Hovetrichoside C
176	MW-177	316.058	C16 H12 O7	3-O-Methylquercetin	Flavonoids	Flavonols	NA	NA	4.77541e+07	NA	C04443	map00944	FL1ABGGS0001_a
177	MW-178	436.138	C21 H24 O10	Phlorizin	Flavonoids	Chalcones	NA	4.76592e+07	NA	4.75298e+07	C01604	map00941	Nothofagin
178	MW-179	316.059	C16 H12 O7	3-O-Methylquercetin	Flavonoids	Flavonols	NA	4.53634e+07	NA	NA	C04443	map00944	FL1ABGGS0001_a
179	MW-180	594.158	C27 H30 O15; C27 H30 O15; C27 H30 O15; C27 H30 O15; C27 H30 O15	Vitexin 2''-O-beta-D-glucoside; Isovitexin 2''-O-beta-D-glucoside; Scolymoside; Kaempferol-3-O-rutinoside; Kaempferol 3-O-rhamnoside-7-O-glucoside	Flavonoids	Flavonoid carbonoside	NA	NA	4.49064e+07	NA	C04024	map00944	Palasitrin
180	MW-181	436.138	C21 H24 O10	Phlorizin	Flavonoids	Chalcones	NA	NA	2.1657e+07	4.15787e+07	C01604	map00941	Nothofagin
181	MW-182	550.097	C24 H22 O15	Quercetin 3-O-(6-O-malonyl-beta-D-glucoside)	Flavonoids	Flavonols	NA	NA	NA	4.14754e+07	C12638	map00944	6-Hydroxyluteolin 7- (6"-malonylglucoside)
182	MW-183	434.121	C21 H22 O10; C21 H22 O10; C21 H22 O10; C21 H22 O10	Naringenin 7-O-beta-D-glucoside; Phlorizin chalcone; 2',4,4',6'-Tetrahydroxychalcone 4'-O-glucoside; 8-C-Glucosylnaringenin	Flavonoids	Dihydroflavone	NA	3.7024e+07	NA	NA	C09099	map00941	Monospermoside
183	MW-184	434.121	C21 H22 O10; C21 H22 O10; C21 H22 O10; C21 H22 O10	Naringenin 7-O-beta-D-glucoside; Phlorizin chalcone; 2',4,4',6'-Tetrahydroxychalcone 4'-O-glucoside; 8-C-Glucosylnaringenin	Flavonoids	Dihydroflavone	NA	3.82812e+07	NA	2.59281e+07	C09099	map00941	Monospermoside
184	MW-185	288.064	C15 H12 O6; C15 H12 O6; C15 H12 O6; C15 H12 O6	Dihydrokaempferol; Fustin; Eriodictyol; Eriodictyol chalcone	Flavonoids	Dihydroflavonol	NA	NA	NA	1.80291e+07	C00974	map00941	2,6,3',4'-Tetrahydroxy-2-benzylcoumaranone
185	MW-186	304.059	C15 H12 O7; C15 H12 O7	Taxifolin; Pentahydroxyflavanone	Flavonoids	Dihydroflavonol	1.38621e+07	2.19167e+07	NA	2.34798e+07	C01617	map00941	Nigrescin
186	MW-187	650.145	C29 H30 O17	Malonylapiin	Flavonoids	Flavonoid	2.05652e+07	3.54943e+07	NA	NA	C05622	map00944	Vitexin 6"-O-malonyl 2"-O-xyloside
187	MW-188	304.058	C15 H12 O7; C15 H12 O7	Taxifolin; Pentahydroxyflavanone	Flavonoids	Dihydroflavonol	NA	NA	2.88905e+07	NA	C01617	map00941	Nigrescin
188	MW-189	304.059	C15 H12 O7; C15 H12 O7	Taxifolin; Pentahydroxyflavanone	Flavonoids	Dihydroflavonol	1.23292e+07	1.49782e+07	NA	2.3756e+07	C01617	map00941	Nigrescin
189	MW-190	626.149	C27 H30 O17	Quercetin 3-O-beta-D-glucosyl-(1->2)-beta-D-glucoside	Flavonoids	Flavonols	1.57664e+07	2.0781e+07	NA	NA	C12667	map00944	6-Hydroxyluteolin 7-sophoroside
190	MW-191	464.096	C21 H20 O12	Bracteatin 6-O-glucoside	Flavonoids	Flavonoid	NA	NA	NA	1.64363e+07	C16410	map00941	Bractein
191	MW-192	304.059	C15 H12 O7; C15 H12 O7	Taxifolin; Pentahydroxyflavanone	Flavonoids	Dihydroflavonol	3.1899e+07	NA	NA	NA	C01617	map00941	Nigrescin
192	MW-193	518.105	C24 H22 O13	Malonylgenistin	Flavonoids	Isoflavones	2.01273e+07	2.26406e+07	NA	NA	C16192	map00943	Apigenin 5- (6"-malonylglucoside)
193	MW-194	300.064	C16 H12 O6; C16 H12 O6	Chrysoeriol; Kaempferide	Flavonoids	Flavonoid	NA	NA	3.12067e+07	2.16232e+07	C04293	map00944	Leptosidin
194	MW-195	788.201	C33 H40 O22	Quercetin 3-O-beta-D-glucosyl-(1->2)-beta-D-glucosyl-(1->2)-beta-D-glucoside	Flavonoids	Flavonols	NA	NA	NA	2.90437e+07	C12668	map00944	Quercetin 3-sophorotrioside
195	MW-196	564.147	C26 H28 O14	Apigenin 7-O-[beta-D-apiosyl-(1->2)-beta-D-glucoside]	Flavonoids	Flavonoid	NA	NA	1.10868e+07	NA	C04858	map00944	Leptosidin 6-xylosyl- (1->4) -arabinoside
196	MW-197	330.074	C17 H14 O7	3,7-Di-O-methylquercetin	Flavonoids	Flavonols	2.71989e+07	NA	NA	NA	C01265	map00944	Remerin
197	MW-198	772.207	C33 H40 O21	Kaempferol 3-sophorotrioside	Flavonoids	Flavonols	NA	NA	NA	2.70094e+07	C12635	map00944	8-Hydroxyluteolin 8-glucoside-3'-rutinoside
198	MW-199	300.064	C16 H12 O6; C16 H12 O6	Chrysoeriol; Kaempferide	Flavonoids	Flavonoid	NA	NA	NA	2.59723e+07	C04293	map00944	Leptosidin
199	MW-200	436.138	C21 H24 O10	Phlorizin	Flavonoids	Chalcones	NA	NA	2.54015e+07	NA	C01604	map00941	Nothofagin
200	MW-201	300.064	C16 H12 O6; C16 H12 O6	Chrysoeriol; Kaempferide	Flavonoids	Flavonoid	NA	NA	24455176	NA	C04293	map00944	Leptosidin
201	MW-202	340.131	C20 H20 O5	Desmethylxanthohumol	Flavonoids	Flavonols	NA	2.01408e+07	NA	NA	C16416	map00941	Bakuchalcone
202	MW-203	288.064	C15 H12 O6; C15 H12 O6; C15 H12 O6; C15 H12 O6	Dihydrokaempferol; Fustin; Eriodictyol; Eriodictyol chalcone	Flavonoids	Dihydroflavonol	NA	NA	2.36772e+07	1.45884e+07	C00974	map00941	2,6,3',4'-Tetrahydroxy-2-benzylcoumaranone
203	MW-204	340.132	C20 H20 O5	Desmethylxanthohumol	Flavonoids	Flavonols	NA	2.35634e+07	NA	NA	C16416	map00941	Bakuchalcone
204	MW-205	448.101	C21 H20 O11	Aureusidin 6-O-glucoside	Others	Others	NA	NA	NA	2.32333e+07	C16409	map00941	Luteolin-4'-O-glucoside
205	MW-206	772.207	C33 H40 O21	Kaempferol 3-sophorotrioside	Flavonoids	Flavonols	NA	NA	2.28609e+07	NA	C12635	map00944	8-Hydroxyluteolin 8-glucoside-3'-rutinoside
206	MW-207	300.063	C16 H12 O6; C16 H12 O6	Chrysoeriol; Kaempferide	Flavonoids	Flavonoid	1.81061e+07	2.03154e+07	NA	NA	C04293	map00944	Leptosidin
207	MW-208	550.098	C24 H22 O15	Quercetin 3-O-(6-O-malonyl-beta-D-glucoside)	Flavonoids	Flavonols	NA	NA	2.20726e+07	NA	C12638	map00944	6-Hydroxyluteolin 7- (6"-malonylglucoside)
208	MW-209	416.109	C21 H20 O9	Daidzin	Flavonoids	Isoflavones	NA	NA	2.17629e+07	NA	C10216	map00943	Hispidol 6-glucoside
209	MW-210	464.097	C21 H20 O12	Bracteatin 6-O-glucoside	Flavonoids	Flavonoid	NA	1.19421e+07	NA	NA	C16410	map00941	Bractein
210	MW-211	450.117	C21 H22 O11	2',3,4,4',6'-Peptahydroxychalcone 4'-O-glucoside	Flavonoids	Chalcones	NA	NA	NA	2.05608e+07	C16408	map00941	Hovetrichoside C
211	MW-212	626.149	C27 H30 O17	Quercetin 3-O-beta-D-glucosyl-(1->2)-beta-D-glucoside	Flavonoids	Flavonols	NA	NA	NA	1.98161e+07	C12667	map00944	6-Hydroxyluteolin 7-sophoroside
212	MW-213	464.096	C21 H20 O12	Bracteatin 6-O-glucoside	Flavonoids	Flavonoid	1.60586e+07	1.16284e+07	1.7427e+07	1.28711e+07	C16410	map00941	Bractein
213	MW-214	272.068	C15 H12 O5; C15 H12 O5; C15 H12 O5; C15 H12 O5; C15 H12 O5; C15 H12 O5	Naringenin; Naringenin chalcone; Butein; Butin; Garbanzol; Pinobanksin	Flavonoids	Dihydroflavone	NA	NA	1.89914e+07	NA	C00509	map00941	Pseudosindorin
214	MW-215	464.132	C22 H24 O11	Hesperetin 7-O-glucoside	Flavonoids	Dihydroflavone	NA	1.8646e+07	NA	1.41888e+07	C16422	map00941	Okanin 4-methyl ether 3'-glucoside
215	MW-216	650.148	C29 H30 O17	Malonylapiin	Flavonoids	Flavonoid	NA	1.40258e+07	NA	1.53264e+07	C05622	map00944	Vitexin 6"-O-malonyl 2"-O-xyloside
216	MW-217	304.059	C15 H12 O7; C15 H12 O7	Taxifolin; Pentahydroxyflavanone	Flavonoids	Dihydroflavonol	NA	1.84137e+07	NA	NA	C01617	map00941	Nigrescin
217	MW-218	316.057	C16 H12 O7	3-O-Methylquercetin	Flavonoids	Flavonols	NA	NA	1.79611e+07	NA	C04443	map00944	FL1ABGGS0001_a
218	MW-219	272.069	C15 H12 O5; C15 H12 O5; C15 H12 O5; C15 H12 O5; C15 H12 O5; C15 H12 O5	Naringenin; Naringenin chalcone; Butein; Butin; Garbanzol; Pinobanksin	Flavonoids	Dihydroflavone	NA	NA	NA	1.7211e+07	C00509	map00941	Pseudosindorin
219	MW-220	434.12	C21 H22 O10; C21 H22 O10; C21 H22 O10; C21 H22 O10	Naringenin 7-O-beta-D-glucoside; Phlorizin chalcone; 2',4,4',6'-Tetrahydroxychalcone 4'-O-glucoside; 8-C-Glucosylnaringenin	Flavonoids	Dihydroflavone	NA	1.5589e+07	NA	NA	C09099	map00941	Monospermoside
220	MW-221	518.106	C24 H22 O13	Malonylgenistin	Flavonoids	Isoflavones	NA	NA	1.46491e+07	NA	C16192	map00943	Apigenin 5- (6"-malonylglucoside)
221	MW-222	434.122	C21 H22 O10; C21 H22 O10; C21 H22 O10; C21 H22 O10	Naringenin 7-O-beta-D-glucoside; Phlorizin chalcone; 2',4,4',6'-Tetrahydroxychalcone 4'-O-glucoside; 8-C-Glucosylnaringenin	Flavonoids	Dihydroflavone	NA	NA	NA	1.1869e+07	C09099	map00941	Monospermoside
222	MW-223	304.058	C15 H12 O7; C15 H12 O7	Taxifolin; Pentahydroxyflavanone	Flavonoids	Dihydroflavonol	NA	NA	1.16279e+07	NA	C01617	map00941	Nigrescin
223	MW-224	286.048	C15 H10 O6; C15 H10 O6	Luteolin; Kaempferol	Flavonoids	Flavonoid	1.05066e+07	NA	NA	NA	C01514	map00941,map00944	Maritimetin
224	MW-225	610.152	C27 H30 O16; C27 H30 O16; C27 H30 O16; C27 H30 O16	Rutin; Kaempferol 3-O-beta-D-glucosyl-(1->2)-beta-D-glucoside; Kaempferol 3-O-beta-D-glucosylgalactoside; Quercetin 3-O-rhamnoside 7-O-glucoside	Flavonoids	Flavonols	NA	NA	1.04936e+07	NA	C05625	map00944	Aureusidin 4,6-diglucoside
225	MW-226	594.159	C27 H30 O15; C27 H30 O15; C27 H30 O15; C27 H30 O15; C27 H30 O15	Vitexin 2''-O-beta-D-glucoside; Isovitexin 2''-O-beta-D-glucoside; Scolymoside; Kaempferol-3-O-rutinoside; Kaempferol 3-O-rhamnoside-7-O-glucoside	Flavonoids	Flavonoid carbonoside	9.55085e+06	NA	NA	NA	C04024	map00944	Palasitrin
226	MW-227	286.048	C15 H10 O6; C15 H10 O6	Luteolin; Kaempferol	Flavonoids	Flavonoid	7.34813e+06	NA	NA	NA	C01514	map00941,map00944	Maritimetin
227	MW-228	448.1	C21 H20 O11	Aureusidin 6-O-glucoside	Others	Others	NA	NA	6.68832e+06	NA	C16409	map00941	Maritimein
228	MW-229	594.161	C27 H30 O15; C27 H30 O15; C27 H30 O15; C27 H30 O15; C27 H30 O15	Vitexin 2''-O-beta-D-glucoside; Isovitexin 2''-O-beta-D-glucoside; Scolymoside; Kaempferol-3-O-rutinoside; Kaempferol 3-O-rhamnoside-7-O-glucoside	Flavonoids	Flavonoid carbonoside	NA	6.13418e+06	NA	NA	C04024	map00944	Palasitrin
229	MW-230	290.08	C15 H14 O6; C15 H14 O6; C15 H14 O6; C15 H14 O6; C15 H14 O6	cis-3,4-Leucopelargonidin; Luteoforol; (+)-Catechin; (-)-Epicatechin; Fisetinidol-4beta-ol	Flavonoids	Flavanols	NA	NA	3.49515e+06	NA	C03648	map00941	3,4,2',4',6'-Pentahydroxydihydrochalcone
230	MW-231	432.106	C21 H20 O10	Vitexin	Flavonoids	Flavonoid carbonoside	4.45697e+08	NA	NA	NA	C01460	map00941	Sulfurein
231	MW-232	788.203	C33 H40 O22	Quercetin 3-O-beta-D-glucosyl-(1->2)-beta-D-glucosyl-(1->2)-beta-D-glucoside	Flavonoids	Flavonols	4.55182e+08	5.6958e+08	NA	2.60105e+08	C12668	map00944	Quercetin 3-sophorotrioside
232	MW-233	330.074	C17 H14 O7	3,7-Di-O-methylquercetin	Flavonoids	Flavonols	1.29757e+08	5.28336e+08	NA	2.6162e+08	C01265	map00944	Remerin
233	MW-234	626.149	C27 H30 O17	Quercetin 3-O-beta-D-glucosyl-(1->2)-beta-D-glucoside	Flavonoids	Flavonols	7.24971e+07	1.03665e+08	NA	3.71271e+08	C12667	map00944	6-Hydroxyluteolin 7-sophoroside
234	MW-235	416.109	C21 H20 O9	Daidzin	Flavonoids	Isoflavones	6.94467e+07	1.96665e+08	8.06992e+07	1.64513e+08	C10216	map00943	Puerarin
235	MW-236	436.135	C21 H24 O10	Phlorizin	Flavonoids	Chalcones	NA	1.60168e+08	4.79768e+07	8.78202e+07	C01604	map00941	N-{[(2R,3S,4R,5S)-3,4-Dihydroxy-5-{2-oxo-2-[4-(2-pyridinyl)-1-piperazinyl]ethyl}tetrahydro-2-furanyl]methyl}methanesulfonamide
236	MW-237	306.072	C15 H14 O7; C15 H14 O7; C15 H14 O7	Leucocyanidin; (+)-Gallocatechin; (-)-Epigallocatechin	Flavonoids	Flavanols	1.34633e+08	NA	NA	1.52057e+08	C05906	map00941	N'-[(E)-(2,4-Dihydroxyphenyl)methylene]-2-(3-nitro-1H-1,2,4-triazol-1-yl)acetohydrazide
237	MW-238	336.085	C16 H16 O8	5-O-Caffeoylshikimic acid	Phenolic acids	Phenolic acids	NA	NA	7.77991e+07	3.80573e+07	C10434	map00941	(5S,6R,7S)-5,6,7,9,10-Pentahydroxy-2-methoxy-7-methyl-5,6,7,8-tetrahydro-1,4-anthracenedione
238	MW-239	338.101	C16 H18 O8	p-Coumaroyl quinic acid	Phenolic acids	Phenolic acids	NA	NA	NA	1.12161e+08	C12208	map00941	94674
239	MW-240	518.144	C25 H26 O12	Medicarpin 3-O-glucoside-6'-malonate	Others	Others	NA	NA	3.94486e+07	NA	C16224	map00943	Lantanoside
240	MW-241	450.117	C21 H22 O11	2',3,4,4',6'-Peptahydroxychalcone 4'-O-glucoside	Flavonoids	Chalcones	NA	NA	6.05987e+07	NA	C16408	map00941	Hovetrichoside C
241	MW-242	462.08	C21 H18 O12	Luteolin 7-O-glucuronide	Flavonoids	Flavonoid	NA	NA	NA	3.29107e+07	C03515	map00944	Aureusidin 6-glucuronide
242	MW-243	318.038	C15 H10 O8	Myricetin	Flavonoids	Flavonols	NA	NA	2.181e+07	NA	C10107	map00941,map00944	FL3FEGGS0001_a
243	MW-244	448.102	C21 H20 O11	Aureusidin 6-O-glucoside	Others	Others	NA	2.18049e+07	NA	NA	C16409	map00941	Maritimein
244	MW-245	595.169	C27 H31 O15; C27 H31 O15; C27 H31 O15; C27 H31 O15	Cyanidin 3-O-rutinoside; Pelargonin; Pelargonidin 3-O-sophoroside; Pelargonidin 3,7-di-O-beta-D-glucoside	Flavonoids	Anthocyanins	NA	1.9578e+07	NA	NA	C08620	map00942	2-Amino-9-(2,3,5-tri-O-benzoylpentofuranosyl)-3,9-dihydro-6H-purin-6-one
245	MW-246	288.063	C15 H12 O6; C15 H12 O6; C15 H12 O6; C15 H12 O6	Dihydrokaempferol; Fustin; Eriodictyol; Eriodictyol chalcone	Flavonoids	Dihydroflavonol	NA	1.93604e+07	NA	NA	C00974	map00941	2,6,3',4'-Tetrahydroxy-2-benzylcoumaranone
246	MW-247	436.135	C21 H24 O10	Phlorizin	Flavonoids	Chalcones	8.25492e+08	1780497262	1787565869	NA	C01604	map00941	N-{[(2R,3S,4R,5S)-3,4-Dihydroxy-5-{2-oxo-2-[4-(2-pyridinyl)-1-piperazinyl]ethyl}tetrahydro-2-furanyl]methyl}methanesulfonamide
247	MW-248	464.095	C21 H20 O12	Bracteatin 6-O-glucoside	Flavonoids	Flavonoid	NA	NA	1.33235e+07	NA	C16410	map00941	Bractein
248	MW-249	594.159	C27 H30 O15; C27 H30 O15; C27 H30 O15; C27 H30 O15; C27 H30 O15	Vitexin 2''-O-beta-D-glucoside; Isovitexin 2''-O-beta-D-glucoside; Scolymoside; Kaempferol-3-O-rutinoside; Kaempferol 3-O-rhamnoside-7-O-glucoside	Flavonoids	Flavonoid carbonoside	NA	NA	NA	1.28467e+07	C04024	map00944	Palasitrin
249	MW-250	432.104	C21 H20 O10	Vitexin	Flavonoids	Flavonoid carbonoside	NA	NA	1.25287e+07	NA	C01460	map00941	Sulfurein
250	MW-251	436.135	C21 H24 O10	Phlorizin	Flavonoids	Chalcones	NA	NA	1731541030	NA	C01604	map00941	N-{[(2R,3S,4R,5S)-3,4-Dihydroxy-5-{2-oxo-2-[4-(2-pyridinyl)-1-piperazinyl]ethyl}tetrahydro-2-furanyl]methyl}methanesulfonamide
251	MW-252	594.159	C27 H30 O15; C27 H30 O15; C27 H30 O15; C27 H30 O15; C27 H30 O15	Vitexin 2''-O-beta-D-glucoside; Isovitexin 2''-O-beta-D-glucoside; Scolymoside; Kaempferol-3-O-rutinoside; Kaempferol 3-O-rhamnoside-7-O-glucoside	Flavonoids	Flavonoid carbonoside	NA	NA	9.40277e+06	NA	C04024	map00944	Palasitrin
252	MW-253	626.146	C27 H30 O17	Quercetin 3-O-beta-D-glucosyl-(1->2)-beta-D-glucoside	Flavonoids	Flavonols	NA	3.12936e+06	NA	NA	C12667	map00944	6-Hydroxyluteolin 7-sophoroside
253	MW-254	322.067	C15 H14 O8	Leucodelphinidin	Flavonoids	Flavanols	6.87065e+07	1.10477e+08	6.96544e+07	2.06089e+08	C05909	map00941
254	MW-255	875.206	C36 H43 O25	Ternatin C5	Flavonoids	Anthocyanins	NA	7.20509e+07	NA	NA	C16303	map00942
255	MW-256	322.067	C15 H14 O8	Leucodelphinidin	Flavonoids	Flavanols	2.56786e+07	2.58689e+07	6.25077e+07	132283901	C05909	map00941
256	MW-257	594.16	C27 H30 O15; C27 H30 O15; C27 H30 O15; C27 H30 O15; C27 H30 O15	Vitexin 2''-O-beta-D-glucoside; Isovitexin 2''-O-beta-D-glucoside; Scolymoside; Kaempferol-3-O-rutinoside; Kaempferol 3-O-rhamnoside-7-O-glucoside	Flavonoids	Flavonoid carbonoside	NA	NA	1.25324e+08	NA	C04024	map00944	kaempferol-7-O-hexosyl(1-2)deoxyhexoside
257	MW-258	320.09	C16 H16 O7	4-Coumaroylshikimate	Phenolic acids	Phenolic acids	NA	2.67756e+07	5.437e+07	NA	C02947	map00941	Hesperetin
258	MW-259	416.109	C21 H20 O9	Daidzin	Flavonoids	Isoflavones	NA	2.54892e+07	NA	NA	C10216	map00943	Daidzein-8-C-glucoside
259	MW-260	322.067	C15 H14 O8	Leucodelphinidin	Flavonoids	Flavanols	3.46242e+07	4.21996e+07	5.99767e+07	4.92509e+07	C05909	map00941
260	MW-261	757.216	C33 H41 O20	Cyanidin 3-O-rutinoside 5-O-beta-D-glucoside	Flavonoids	Anthocyanins	NA	NA	8.23988e+07	NA	C12646	map00942
261	MW-262	336.083	C16 H16 O8	5-O-Caffeoylshikimic acid	Phenolic acids	Phenolic acids	2.04947e+07	2.70406e+07	5.43703e+07	3.62765e+07	C10434	map00941
262	MW-263	594.16	C27 H30 O15; C27 H30 O15; C27 H30 O15; C27 H30 O15; C27 H30 O15	Vitexin 2''-O-beta-D-glucoside; Isovitexin 2''-O-beta-D-glucoside; Scolymoside; Kaempferol-3-O-rutinoside; Kaempferol 3-O-rhamnoside-7-O-glucoside	Flavonoids	Flavonoid carbonoside	NA	NA	2.10853e+07	NA	C04024	map00944	kaempferol-7-O-hexosyl(1-2)deoxyhexoside
263	MW-264	625.142	C27 H29 O17	Cyanidin 3-O-(2-O-beta-D-glucuronosyl)-beta-D-glucoside	Flavonoids	Anthocyanins	1.12762e+07	NA	NA	NA	C19762	map00942
264	MW-265	432.103	C21 H20 O10	Vitexin	Flavonoids	Flavonoid carbonoside	NA	NA	2.90006e+07	NA	C01460	map00941	Apigenin-7-O-glucoside
265	MW-266	789.206	C33 H41 O22	Delphinidin 3,5,3'-triglucoside	Flavonoids	Anthocyanins	NA	NA	NA	2.53046e+07	C16314	map00942
266	MW-267	713.157	C30 H33 O20	Delphinidin 3-O-(6''-O-malonyl)-beta-glucoside-3'-O-beta-glucoside	Flavonoids	Anthocyanins	NA	NA	NA	2.5173e+07	C16304	map00942
267	MW-268	789.205	C33 H41 O22	Delphinidin 3,5,3'-triglucoside	Flavonoids	Anthocyanins	NA	NA	NA	1.93663e+07	C16314	map00942
268	MW-269	338.114	C20 H18 O5; C20 H18 O5; C20 H18 O5	(-)-Glyceollin I; (-)-Glyceollin II; Glyceollin III	Others	Others	NA	NA	NA	9.2302e+06	C01701	map00943	3,4,2'-Trihydroxy-6",6"-dimethylpyrano [ 2",3":4',3' ] chalcone
269	MW-270	789.206	C33 H41 O22	Delphinidin 3,5,3'-triglucoside	Flavonoids	Anthocyanins	NA	NA	NA	1.44373e+07	C16314	map00942
270	MW-271	449.109	C21 H21 O11; C21 H21 O11	Chrysanthemin; Cyanidin 5-O-glucoside	Flavonoids	Anthocyanins	NA	1.06605e+07	NA	NA	C08604	map00942
271	MW-272	579.169	C27 H31 O14	Pelargonidin 3-O-rutinoside	Flavonoids	Anthocyanins	NA	NA	7.10104e+06	NA	C12644	map00942	Ethyl 2-({[(1-{2-[(2-fluorobenzoyl)amino]ethyl}-1H-indol-3-yl)sulfanyl]acetyl}amino)-4,5,6,7-tetrahydro-1-benzothiophene-3-carboxylate
272	MW-273	610.154	C27 H30 O16; C27 H30 O16; C27 H30 O16; C27 H30 O16	Rutin; Kaempferol 3-O-beta-D-glucosyl-(1->2)-beta-D-glucoside; Kaempferol 3-O-beta-D-glucosylgalactoside; Quercetin 3-O-rhamnoside 7-O-glucoside	Flavonoids	Flavonols	NA	NA	7.68896e+07	NA	C05625	map00944	Cyanidin-3,5-di-O-glucoside; LC-ESI-QTOF; MS2; CE
273	MW-274	612.17	C27 H32 O16	Safflomin A1	Flavonoids	Chalcones (C-glucosylquinochalcones)	61007653717	101000000000	NA	60014367806	-	-	Safflomin A 羟基红花黄色素A
274	MW-275	614.164	C30 H30 O14	Safflomin C1	Flavonoids	Chalcones (C-glucosylquinochalcones)	1179877064	5131614407	NA	3461321174	-	-	Safflomin C
275	MW-276	614.164	C30 H30 O14	Safflomin C2	Flavonoids	Chalcones (C-glucosylquinochalcones)	NA	1000791916	NA	6.40994e+08	-	-	Safflomin C
276	MW-277	614.165	C30 H30 O14	Safflomin C3	Flavonoids	Chalcones (C-glucosylquinochalcones)	2.89599e+07	9.24811e+07	NA	4.51671e+07	-	-	Safflomin C
277	MW-278	612.171	C27 H32 O16	Safflomin A2	Flavonoids	Chalcones (C-glucosylquinochalcones)	NA	3.21285e+07	NA	1.96891e+07	-	-	Safflomin A 羟基红花黄色素A
