# Supplementary material for: Integrated Metabolomics and Transcriptome Analysis of Flavonoid Biosynthesis in Safflower (Carthamus tinctorius L.) With Different Colors
Source: Front Plant Sci. 2021 Jul 26;12:712038. doi: 10.3389/fpls.2021.712038 (PMC8351732; doi:10.3389/fpls.2021.712038)
Supplement: Supplementary Table 3 — Differential flavonoid metabolic species among the different color flower of safflower. [file Table_3.XLSX]

## Sheet: Sheet1
Number	Index	Formula	Compounds	Y_vs_W	LR_vs_W	DR_vs_W	LR_vs_Y	DR_vs_Y	LR_vs_DR	DR(average)	LR(average)	W(average)	Y(average)	cpd_ID	kegg_map	Class I	Class II	Name
1	MW-1	C15 H12 O6; C15 H12 O6; C15 H12 O6; C15 H12 O6	Dihydrokaempferol; Fustin; Eriodictyol; Eriodictyol chalcone	up	up	up	FALSE	FALSE	FALSE	NA	NA	2.95616e+08	NA	C00974; C01378; C05631; C15525	--	Flavonoids	Dihydroflavonol	2,4,6-Trihydroxy-2-(4-hydroxybenzyl)-1-benzofuran-3(2H)-one
2	MW-2	C21 H22 O11	2',3,4,4',6'-Peptahydroxychalcone 4'-O-glucoside	down	down	down	up	FALSE	up	6564853009	2263582660	191982088	12179374453	C16408	ko00941	Flavonoids	Chalcones	3,5-Dihydroxy-2-(4-hydroxyphenyl)-4-oxo-3,4-dihydro-2H-chromen-7-yl hexopyranoside
3	MW-3	C15 H10 O6; C15 H10 O6	Luteolin; Kaempferol	up	up	up	FALSE	FALSE	FALSE	NA	NA	2.82959e+08	NA	C01514; C05903	--	Flavonoids	Flavones	Kaempferol
4	MW-4	C27 H30 O16; C27 H30 O16; C27 H30 O16; C27 H30 O16	Rutin; Kaempferol 3-O-beta-D-glucosyl-(1->2)-beta-D-glucoside; Kaempferol 3-O-beta-D-glucosylgalactoside; Quercetin 3-O-rhamnoside 7-O-glucoside	up	up	up	FALSE	FALSE	FALSE	NA	NA	7.1818e+07	NA	C05625; C12634; C16490; C19796	--	Flavonoids	Flavonols	NP-008131
5	MW-5	C24 H22 O15	Quercetin 3-O-(6-O-malonyl-beta-D-glucoside)	up	up	up	up	down	up	9.67403e+07	NA	2.715e+08	4.72485e+07	C12638	ko00944	Flavonoids	Flavonols	3-{[(2R,3S,4S,5R,6S)-6-{[2-(3,4-dihydroxyphenyl)-5,7-dihydroxy-4-oxo-4H-chromen-3-yl]oxy}-3,4,5-trihydroxyoxan-2-yl]methoxy}-3-oxopropanoic acid
6	MW-6	C15 H12 O6; C15 H12 O6; C15 H12 O6; C15 H12 O6	Dihydrokaempferol; Fustin; Eriodictyol; Eriodictyol chalcone	up	up	up	FALSE	FALSE	FALSE	NA	NA	4.02926e+07	NA	C00974; C01378; C05631; C15525	--	Flavonoids	Dihydroflavonol	Eriodictyol
7	MW-7	C21 H22 O11	2',3,4,4',6'-Peptahydroxychalcone 4'-O-glucoside	down	FALSE	FALSE	up	up	FALSE	NA	NA	NA	2.47536e+08	C16408	ko00941	Flavonoids	Chalcones	3,5-Dihydroxy-2-(4-hydroxyphenyl)-4-oxo-3,4-dihydro-2H-chromen-7-yl hexopyranoside
8	MW-8	C21 H20 O11	Aureusidin 6-O-glucoside	up	up	up	up	up	up	2472138709	1125554145	131000000000	10586787343	C16409	ko00941	Flavonoids	Aurones	Trifolin
9	MW-9	C21 H20 O12	Bracteatin 6-O-glucoside	up	up	up	FALSE	FALSE	FALSE	NA	NA	2.39487e+08	NA	C16410	ko00941	Flavonoids	Aurones	Quercetin-3β-D-glucoside
10	MW-10	C26 H28 O14	Apigenin 7-O-[beta-D-apiosyl-(1->2)-beta-D-glucoside]	down	FALSE	FALSE	up	up	FALSE	NA	NA	NA	2.29088e+08	C04858	ko00944	Flavonoids	Flavones	Schaftoside
11	MW-11	C21 H20 O11	Aureusidin 6-O-glucoside	FALSE	down	down	down	down	FALSE	1.09394e+08	2.0333e+08	NA	NA	C16409	ko00941	Flavonoids	Aurones	Trifolin
12	MW-12	C21 H20 O11	Aureusidin 6-O-glucoside	FALSE	up	up	up	up	FALSE	NA	NA	9.6047e+07	7.21192e+07	C16409	ko00941	Flavonoids	Aurones	Cynaroside
13	MW-13	C21 H22 O11	2',3,4,4',6'-Peptahydroxychalcone 4'-O-glucoside	up	up	up	FALSE	FALSE	FALSE	NA	NA	1.55962e+08	NA	C16408	ko00941	Flavonoids	Chalcones	3,5-Dihydroxy-2-(4-hydroxyphenyl)-4-oxo-3,4-dihydro-2H-chromen-7-yl hexopyranoside
14	MW-14	C21 H20 O11	Aureusidin 6-O-glucoside	FALSE	FALSE	down	FALSE	down	up	3.17198e+07	NA	NA	NA	C16409	ko00941	Flavonoids	Aurones	Kaempferol-7-O-glucoside
15	MW-15	C15 H12 O5; C15 H12 O5; C15 H12 O5; C15 H12 O5; C15 H12 O5; C15 H12 O5	Naringenin; Naringenin chalcone; Butein; Butin; Garbanzol; Pinobanksin	up	up	up	up	up	FALSE	NA	NA	2.00219e+08	5.44402e+07	C00509; C06561; C08578; C09614; C09751; C09826	--	Flavonoids	Dihydroflavone	Naringenin
16	MW-16	C27 H32 O14	Naringin	up	up	up	up	up	up	1.46123e+07	NA	1.97348e+08	7.12606e+07	C09789	ko00941	Flavonoids	Dihydroflavone	Naringin
17	MW-17	C15 H10 O5; C15 H10 O5	Apigenin; Galangin	up	up	up	down	FALSE	down	NA	2.70393e+07	196696715	NA	C01477; C10044	--	Flavonoids	Flavones	Genistein
18	MW-18	C27 H30 O15; C27 H30 O15; C27 H30 O15; C27 H30 O15; C27 H30 O15	Vitexin 2''-O-beta-D-glucoside; Isovitexin 2''-O-beta-D-glucoside; Scolymoside; Kaempferol-3-O-rutinoside; Kaempferol 3-O-rhamnoside-7-O-glucoside	up	up	up	FALSE	FALSE	FALSE	NA	NA	1.92737e+08	NA	C04024; C04199; C12630; C21833; C21854	--	Flavonoids	Flavonoid carbonoside	NP-003191
19	MW-19	C21 H20 O12	Bracteatin 6-O-glucoside	up	up	up	down	down	up	6.17566e+08	2.10712e+08	6205040502	NA	C16410	ko00941	Flavonoids	Aurones	Quercetin-3β-D-glucoside
20	MW-20	C21 H20 O12	Bracteatin 6-O-glucoside	down	FALSE	FALSE	up	up	FALSE	NA	NA	NA	1.09745e+08	C16410	ko00941	Flavonoids	Aurones	Quercetin-3β-D-glucoside
21	MW-21	C15 H10 O7; C15 H10 O7	Quercetin; Tricetin	up	up	up	FALSE	FALSE	FALSE	NA	NA	182310347	NA	C00389; C10192	--	Flavonoids	Flavonols	Quercetin
22	MW-22	C26 H28 O16	Quercetin 3-O-[beta-D-xylosyl-(1->2)-beta-D-glucoside]	up	up	up	FALSE	FALSE	FALSE	NA	NA	173735660	NA	C12637	ko00944	Flavonoids	Flavonols	2-(3,4-Dihydroxyphenyl)-5,7-dihydroxy-4-oxo-4H-chromen-3-yl 6-O-β-D-xylopyranosyl-β-D-glucopyranoside
23	MW-23	C27 H30 O15; C27 H30 O15; C27 H30 O15; C27 H30 O15; C27 H30 O15	Vitexin 2''-O-beta-D-glucoside; Isovitexin 2''-O-beta-D-glucoside; Scolymoside; Kaempferol-3-O-rutinoside; Kaempferol 3-O-rhamnoside-7-O-glucoside	up	up	up	FALSE	FALSE	FALSE	NA	NA	1.6956e+08	NA	C04024; C04199; C12630; C21833; C21854	--	Flavonoids	Flavonoid carbonoside	NP-003191
24	MW-24	C25 H24 O12	Formononetin 7-O-glucoside-6''-O-malonate	up	up	up	up	up	FALSE	NA	NA	1.67839e+08	2.13554e+07	C16222	ko00943	Flavonoids	Isoflavones	4,5-Dicaffeoylquinic acid
25	MW-25	C21 H22 O11	2',3,4,4',6'-Peptahydroxychalcone 4'-O-glucoside	down	down	down	up	FALSE	up	5855195626	1838785806	NA	6140250333	C16408	ko00941	Flavonoids	Chalcones	3,5-Dihydroxy-2-(4-hydroxyphenyl)-4-oxo-3,4-dihydro-2H-chromen-7-yl hexopyranoside
26	MW-26	C21 H20 O10	Vitexin	down	down	up	up	up	down	NA	7.99526e+07	2.75331e+07	1.66769e+08	C01460	ko00941,ko00944	Flavonoids	Flavonoid carbonoside	Apigetrin
27	MW-27	C15 H10 O7; C15 H10 O7	Quercetin; Tricetin	down	FALSE	FALSE	up	up	FALSE	NA	NA	NA	1.53604e+08	C00389; C10192	--	Flavonoids	Flavonols	Quercetin
28	MW-28	C21 H20 O11	Aureusidin 6-O-glucoside	up	up	up	FALSE	FALSE	FALSE	NA	NA	1.44882e+08	NA	C16409	ko00941	Flavonoids	Aurones	Astragalin
29	MW-29	C15 H10 O6; C15 H10 O6	Luteolin; Kaempferol	down	FALSE	down	up	up	up	1405997582	NA	NA	6660413901	C01514; C05903	--	Flavonoids	Flavones	Kaempferol
30	MW-30	C21 H20 O10	Vitexin	up	up	up	FALSE	FALSE	FALSE	NA	NA	1.37183e+08	NA	C01460	ko00941,ko00944	Flavonoids	Flavonoid carbonoside	Afzelin
31	MW-31	C15 H12 O6; C15 H12 O6; C15 H12 O6; C15 H12 O6	Dihydrokaempferol; Fustin; Eriodictyol; Eriodictyol chalcone	down	FALSE	FALSE	up	up	FALSE	NA	NA	NA	1.27389e+08	C00974; C01378; C05631; C15525	--	Flavonoids	Dihydroflavonol	2,4,6-Trihydroxy-2-(4-hydroxybenzyl)-1-benzofuran-3(2H)-one
32	MW-32	C26 H28 O16	Quercetin 3-O-[beta-D-xylosyl-(1->2)-beta-D-glucoside]	down	FALSE	down	up	up	up	3.63792e+07	NA	NA	1.22173e+08	C12637	ko00944	Flavonoids	Flavonols	2-(3,4-Dihydroxyphenyl)-5,7-dihydroxy-4-oxo-4H-chromen-3-yl 6-O-β-D-xylopyranosyl-β-D-glucopyranoside
33	MW-33	C21 H20 O11	Aureusidin 6-O-glucoside	down	down	down	FALSE	down	FALSE	1.07544e+08	5.89544e+07	NA	4.35705e+07	C16409	ko00941	Flavonoids	Aurones	Cynaroside
34	MW-34	C21 H18 O12	Luteolin 7-O-glucuronide	up	up	up	up	up	FALSE	NA	NA	6137629723	2.21052e+08	C03515	ko00944	Flavonoids	Flavones	(2S,3S,4S,5R,6S)-6-{[5,7-dihydroxy-2-(4-hydroxyphenyl)-4-oxo-4H-chromen-3-yl]oxy}-3,4,5-trihydroxyoxane-2-carboxylic acid
35	MW-35	C16 H12 O7	3-O-Methylquercetin	up	up	up	FALSE	FALSE	FALSE	NA	NA	1.18877e+08	NA	C04443	ko00944	Flavonoids	Flavonols	Isorhamnetin
36	MW-36	C21 H22 O11	2',3,4,4',6'-Peptahydroxychalcone 4'-O-glucoside	down	FALSE	FALSE	up	up	FALSE	NA	NA	NA	1.06654e+08	C16408	ko00941	Flavonoids	Chalcones	3,5-Dihydroxy-2-(4-hydroxyphenyl)-4-oxo-3,4-dihydro-2H-chromen-7-yl hexopyranoside
37	MW-37	C21 H22 O10; C21 H22 O10; C21 H22 O10; C21 H22 O10	Naringenin 7-O-beta-D-glucoside; Phlorizin chalcone; 2',4,4',6'-Tetrahydroxychalcone 4'-O-glucoside; 8-C-Glucosylnaringenin	up	up	up	FALSE	FALSE	FALSE	NA	NA	101483122	NA	C09099; C16406; C16407; C16492	--	Flavonoids	Dihydroflavone	7-Hydroxy-2-(4-hydroxyphenyl)-4-oxo-3,4-dihydro-2H-chromen-5-yl β-D-glucopyranoside
38	MW-38	C15 H10 O7; C15 H10 O7	Quercetin; Tricetin	down	down	down	up	up	FALSE	1092885370	5.71988e+08	NA	5599793451	C00389; C10192	--	Flavonoids	Flavonols	Quercetin
39	MW-39	C15 H12 O6; C15 H12 O6; C15 H12 O6; C15 H12 O6	Dihydrokaempferol; Fustin; Eriodictyol; Eriodictyol chalcone	up	up	up	FALSE	FALSE	FALSE	NA	NA	6.34593e+07	NA	C00974; C01378; C05631; C15525	--	Flavonoids	Dihydroflavonol	2-(3,4-dihydroxyphenyl)-5,7-dihydroxy-3,4-dihydro-2H-1-benzopyran-4-one
40	MW-40	C15 H10 O6; C15 H10 O6	Luteolin; Kaempferol	FALSE	down	FALSE	down	FALSE	down	NA	1.85197e+07	NA	NA	C01514; C05903	--	Flavonoids	Flavones	Kaempferol
41	MW-41	C21 H22 O11	2',3,4,4',6'-Peptahydroxychalcone 4'-O-glucoside	up	up	up	up	up	up	7.79069e+07	NA	4937196425	1897772388	C16408	ko00941	Flavonoids	Chalcones	3,5-Dihydroxy-2-(4-hydroxyphenyl)-4-oxo-3,4-dihydro-2H-chromen-7-yl hexopyranoside
42	MW-42	C21 H20 O11	Aureusidin 6-O-glucoside	FALSE	down	down	down	down	up	4.84672e+07	3.64027e+06	NA	NA	C16409	ko00941	Flavonoids	Aurones	Cynaroside
43	MW-43	C21 H18 O12	Luteolin 7-O-glucuronide	up	up	up	up	up	up	6.84868e+07	NA	4919790007	4.31726e+08	C03515	ko00944	Flavonoids	Flavones	(2S,3S,4S,5R,6S)-6-{[5,7-dihydroxy-2-(4-hydroxyphenyl)-4-oxo-4H-chromen-3-yl]oxy}-3,4,5-trihydroxyoxane-2-carboxylic acid
44	MW-44	C21 H18 O12	Luteolin 7-O-glucuronide	up	up	up	FALSE	FALSE	FALSE	NA	NA	6.15253e+07	NA	C03515	ko00944	Flavonoids	Flavones	(2S,3S,4S,5R,6S)-6-{[5,7-dihydroxy-2-(4-hydroxyphenyl)-4-oxo-4H-chromen-3-yl]oxy}-3,4,5-trihydroxyoxane-2-carboxylic acid
45	MW-45	C21 H20 O11	Aureusidin 6-O-glucoside	FALSE	up	FALSE	up	up	up	2.11957e+07	NA	3.34487e+07	4.93234e+07	C16409	ko00941	Flavonoids	Aurones	Trifolin
46	MW-46	C27 H30 O15; C27 H30 O15; C27 H30 O15; C27 H30 O15; C27 H30 O15	Vitexin 2''-O-beta-D-glucoside; Isovitexin 2''-O-beta-D-glucoside; Scolymoside; Kaempferol-3-O-rutinoside; Kaempferol 3-O-rhamnoside-7-O-glucoside	up	up	up	up	up	up	17160461307	5350441818	152000000000	65998623125	C04024; C04199; C12630; C21833; C21854	--	Flavonoids	Flavonoid carbonoside	NP-003191
47	MW-47	C15 H10 O6; C15 H10 O6	Luteolin; Kaempferol	up	up	up	up	up	up	4.26751e+07	NA	4219432407	245534173	C01514; C05903	--	Flavonoids	Flavones	Kaempferol
48	MW-48	C21 H22 O10; C21 H22 O10; C21 H22 O10; C21 H22 O10	Naringenin 7-O-beta-D-glucoside; Phlorizin chalcone; 2',4,4',6'-Tetrahydroxychalcone 4'-O-glucoside; 8-C-Glucosylnaringenin	down	down	down	FALSE	down	FALSE	5.70732e+07	3.69062e+07	NA	2.18727e+07	C09099; C16406; C16407; C16492	--	Flavonoids	Dihydroflavone	4H-1-Benzopyran-4-one, 6-β-D-glucopyranosyl-2,3-dihydro-5,7-dihydroxy-2-(4-hydroxyphenyl)-, (S)-
49	MW-49	C15 H10 O6; C15 H10 O6	Luteolin; Kaempferol	down	down	down	FALSE	FALSE	FALSE	3.17866e+07	2.2396e+07	NA	3.67397e+07	C01514; C05903	--	Flavonoids	Flavones	Luteolin
50	MW-50	C21 H18 O12	Luteolin 7-O-glucuronide	up	up	up	up	up	FALSE	NA	NA	3785962941	1.87093e+08	C03515	ko00944	Flavonoids	Flavones	(2S,3S,4S,5R,6S)-6-{[5,7-dihydroxy-2-(4-hydroxyphenyl)-4-oxo-4H-chromen-3-yl]oxy}-3,4,5-trihydroxyoxane-2-carboxylic acid
51	MW-51	C21 H20 O10	Vitexin	up	up	up	up	up	FALSE	NA	NA	3431550132	1.79093e+08	C01460	ko00941,ko00944	Flavonoids	Flavonoid carbonoside	Afzelin
52	MW-52	C21 H20 O11	Aureusidin 6-O-glucoside	FALSE	FALSE	down	FALSE	down	up	2.21309e+07	NA	NA	NA	C16409	ko00941	Flavonoids	Aurones	(1ξ)-1,5-Anhydro-1-[2-(3,4-dihydroxyphenyl)-5,7-dihydroxy-4-oxo-4H-chromen-8-yl]-D-galactitol
53	MW-53	C16 H14 O6; C16 H14 O6; C16 H14 O6	Hesperetin; Homoeriodictyol; Homoeriodictyol chalcone	down	FALSE	down	up	FALSE	up	2.0466e+07	NA	NA	2.52757e+07	C01709; C09756; C16405	--	Flavonoids	Dihydroflavone	Hesperetin
54	MW-54	C21 H20 O12	Bracteatin 6-O-glucoside	down	up	up	up	up	FALSE	NA	NA	2.19994e+07	2858210510	C16410	ko00941	Flavonoids	Aurones	Quercetin-3β-D-glucoside
55	MW-55	C15 H12 O6; C15 H12 O6; C15 H12 O6; C15 H12 O6	Dihydrokaempferol; Fustin; Eriodictyol; Eriodictyol chalcone	up	up	up	up	up	FALSE	NA	NA	2622096811	8.99931e+08	C00974; C01378; C05631; C15525	--	Flavonoids	Dihydroflavonol	(-)-Fustin
56	MW-56	C27 H30 O16; C27 H30 O16; C27 H30 O16; C27 H30 O16	Rutin; Kaempferol 3-O-beta-D-glucosyl-(1->2)-beta-D-glucoside; Kaempferol 3-O-beta-D-glucosylgalactoside; Quercetin 3-O-rhamnoside 7-O-glucoside	up	up	up	FALSE	down	up	4.63736e+08	NA	1330369784	NA	C05625; C12634; C16490; C19796	--	Flavonoids	Flavonols	Rutin
57	MW-57	C16 H12 O7	3-O-Methylquercetin	down	FALSE	FALSE	up	up	FALSE	NA	NA	NA	1.90112e+07	C04443	ko00944	Flavonoids	Flavonols	3-Methoxy-5,7,3',4'-tetrahydroxy-flavone
58	MW-58	C15 H10 O6; C15 H10 O6	Luteolin; Kaempferol	up	up	up	down	FALSE	down	NA	4.27209e+08	51156292790	NA	C01514; C05903	--	Flavonoids	Flavones	Kaempferol
59	MW-59	C16 H12 O7	3-O-Methylquercetin	up	up	up	FALSE	FALSE	FALSE	NA	NA	1.82777e+07	NA	C04443	ko00944	Flavonoids	Flavonols	Isorhamnetin
60	MW-60	C15 H10 O6; C15 H10 O6	Luteolin; Kaempferol	up	up	up	up	up	FALSE	NA	NA	2308281950	6.83393e+07	C01514; C05903	--	Flavonoids	Flavones	Kaempferol
61	MW-61	C15 H10 O7; C15 H10 O7	Quercetin; Tricetin	up	up	up	FALSE	down	up	4.76137e+08	NA	2134520423	NA	C00389; C10192	--	Flavonoids	Flavonols	Quercetin
62	MW-62	C21 H22 O11	2',3,4,4',6'-Peptahydroxychalcone 4'-O-glucoside	up	up	up	up	up	FALSE	NA	NA	6.27198e+08	9.39793e+07	C16408	ko00941	Flavonoids	Chalcones	3,5-Dihydroxy-2-(4-hydroxyphenyl)-4-oxo-3,4-dihydro-2H-chromen-7-yl hexopyranoside
63	MW-63	C21 H20 O11	Aureusidin 6-O-glucoside	up	up	up	FALSE	FALSE	FALSE	NA	NA	1804482230	NA	C16409	ko00941	Flavonoids	Aurones	Trifolin
64	MW-64	C15 H10 O7; C15 H10 O7	Quercetin; Tricetin	down	down	down	up	up	up	5.67064e+08	2.65171e+08	NA	1619799671	C00389; C10192	--	Flavonoids	Flavonols	Quercetin
65	MW-65	C21 H22 O11	2',3,4,4',6'-Peptahydroxychalcone 4'-O-glucoside	FALSE	down	FALSE	down	FALSE	down	NA	5.33195e+08	NA	NA	C16408	ko00941	Flavonoids	Chalcones	3,5-Dihydroxy-2-(4-hydroxyphenyl)-4-oxo-3,4-dihydro-2H-chromen-7-yl hexopyranoside
66	MW-66	C15 H12 O6; C15 H12 O6; C15 H12 O6; C15 H12 O6	Dihydrokaempferol; Fustin; Eriodictyol; Eriodictyol chalcone	down	down	down	up	FALSE	up	7.82412e+08	3.68225e+08	NA	1472808651	C00974; C01378; C05631; C15525	--	Flavonoids	Dihydroflavonol	2-(3,4-dihydroxyphenyl)-5,7-dihydroxy-3,4-dihydro-2H-1-benzopyran-4-one
67	MW-67	C21 H20 O12	Bracteatin 6-O-glucoside	down	down	down	FALSE	FALSE	FALSE	275086090	3.02987e+08	NA	3.26098e+08	C16410	ko00941	Flavonoids	Aurones	Quercetin-3β-D-glucoside
68	MW-68	C15 H12 O6; C15 H12 O6; C15 H12 O6; C15 H12 O6	Dihydrokaempferol; Fustin; Eriodictyol; Eriodictyol chalcone	FALSE	down	down	down	down	FALSE	1196425042	6.93883e+08	NA	NA	C00974; C01378; C05631; C15525	--	Flavonoids	Dihydroflavonol	2-(3,4-dihydroxyphenyl)-5,7-dihydroxy-3,4-dihydro-2H-1-benzopyran-4-one
69	MW-69	C24 H22 O15	Quercetin 3-O-(6-O-malonyl-beta-D-glucoside)	FALSE	up	up	up	up	up	1.16348e+08	NA	6.05689e+08	3.09229e+08	C12638	ko00944	Flavonoids	Flavonols	3-{[(2R,3S,4S,5R,6S)-6-{[2-(3,4-dihydroxyphenyl)-5,7-dihydroxy-4-oxo-4H-chromen-3-yl]oxy}-3,4,5-trihydroxyoxan-2-yl]methoxy}-3-oxopropanoic acid
70	MW-70	C15 H10 O7; C15 H10 O7	Quercetin; Tricetin	down	down	down	up	FALSE	up	3.46857e+08	9.5971e+07	NA	4.10203e+08	C00389; C10192	--	Flavonoids	Flavonols	Quercetin
71	MW-71	C21 H20 O11	Aureusidin 6-O-glucoside	up	up	up	FALSE	FALSE	FALSE	NA	NA	1056907112	NA	C16409	ko00941	Flavonoids	Aurones	Astragalin
72	MW-72	C21 H20 O12	Bracteatin 6-O-glucoside	down	down	down	up	up	FALSE	6896883072	4146236496	NA	39738080906	C16410	ko00941	Flavonoids	Aurones	Quercetin-3β-D-glucoside
73	MW-73	C16 H12 O7	3-O-Methylquercetin	down	up	up	up	up	FALSE	NA	NA	6.29134e+07	1044540558	C04443	ko00944	Flavonoids	Flavonols	3-Methoxy-5,7,3',4'-tetrahydroxy-flavone
74	MW-74	C15 H10 O5; C15 H10 O5	Apigenin; Galangin	up	up	up	FALSE	FALSE	down	2.85645e+07	9.323e+07	9.58048e+08	4.91316e+07	C01477; C10044	--	Flavonoids	Flavones	Apigenin
75	MW-75	C15 H10 O6; C15 H10 O6	Luteolin; Kaempferol	down	down	down	up	FALSE	up	3.61465e+08	1.07182e+08	NA	4.87865e+08	C01514; C05903	--	Flavonoids	Flavones	Kaempferol
76	MW-76	C21 H22 O11	2',3,4,4',6'-Peptahydroxychalcone 4'-O-glucoside	FALSE	down	down	down	down	FALSE	6.66624e+08	6.6906e+08	NA	NA	C16408	ko00941	Flavonoids	Chalcones	3,5-Dihydroxy-2-(4-hydroxyphenyl)-4-oxo-3,4-dihydro-2H-chromen-7-yl hexopyranoside
77	MW-77	C15 H10 O6; C15 H10 O6	Luteolin; Kaempferol	up	up	up	FALSE	FALSE	FALSE	NA	NA	8.68303e+08	NA	C01514; C05903	--	Flavonoids	Flavones	Kaempferol
78	MW-78	C16 H12 O7	3-O-Methylquercetin	down	FALSE	FALSE	up	up	FALSE	NA	NA	NA	7.68351e+08	C04443	ko00944	Flavonoids	Flavonols	3-Methoxy-5,7,3',4'-tetrahydroxy-flavone
79	MW-79	C15 H10 O5; C15 H10 O5	Apigenin; Galangin	down	FALSE	down	up	up	up	2.72472e+07	NA	NA	2.94913e+08	C01477; C10044	--	Flavonoids	Flavones	Genistein
80	MW-80	C21 H22 O10; C21 H22 O10; C21 H22 O10; C21 H22 O10	Naringenin 7-O-beta-D-glucoside; Phlorizin chalcone; 2',4,4',6'-Tetrahydroxychalcone 4'-O-glucoside; 8-C-Glucosylnaringenin	FALSE	up	up	FALSE	up	down	NA	6.58281e+07	131857537	1.00086e+08	C09099; C16406; C16407; C16492	--	Flavonoids	Dihydroflavone	7-Hydroxy-2-(4-hydroxyphenyl)-4-oxo-3,4-dihydro-2H-chromen-5-yl β-D-glucopyranoside
81	MW-81	C21 H20 O12	Bracteatin 6-O-glucoside	FALSE	down	down	down	down	FALSE	6.02994e+08	4.38839e+08	NA	NA	C16410	ko00941	Flavonoids	Aurones	Quercetin-3β-D-glucoside
82	MW-82	C15 H12 O6; C15 H12 O6; C15 H12 O6; C15 H12 O6	Dihydrokaempferol; Fustin; Eriodictyol; Eriodictyol chalcone	down	down	down	FALSE	FALSE	FALSE	5.82213e+08	4.86033e+08	NA	3.89304e+08	C00974; C01378; C05631; C15525	--	Flavonoids	Dihydroflavonol	2-(3,4-dihydroxyphenyl)-5,7-dihydroxy-3,4-dihydro-2H-1-benzopyran-4-one
83	MW-84	C15 H12 O6; C15 H12 O6; C15 H12 O6; C15 H12 O6	Dihydrokaempferol; Fustin; Eriodictyol; Eriodictyol chalcone	up	up	up	FALSE	FALSE	FALSE	NA	NA	2.93866e+08	NA	C00974; C01378; C05631; C15525	--	Flavonoids	Dihydroflavonol	2-(3,4-dihydroxyphenyl)-5,7-dihydroxy-3,4-dihydro-2H-1-benzopyran-4-one
84	MW-85	C21 H20 O10	Vitexin	up	up	up	up	up	up	5.45264e+07	NA	6.07051e+08	1.66606e+08	C01460	ko00941,ko00944	Flavonoids	Flavonoid carbonoside	Afzelin
85	MW-86	C21 H20 O11	Aureusidin 6-O-glucoside	up	up	up	up	up	FALSE	NA	NA	3.50374e+08	1.33849e+07	C16409	ko00941	Flavonoids	Aurones	Trifolin
86	MW-87	C27 H30 O16; C27 H30 O16; C27 H30 O16; C27 H30 O16	Rutin; Kaempferol 3-O-beta-D-glucosyl-(1->2)-beta-D-glucoside; Kaempferol 3-O-beta-D-glucosylgalactoside; Quercetin 3-O-rhamnoside 7-O-glucoside	up	up	up	FALSE	FALSE	FALSE	NA	NA	1.11948e+08	NA	C05625; C12634; C16490; C19796	--	Flavonoids	Flavonols	NP-004209
87	MW-88	C27 H30 O16; C27 H30 O16; C27 H30 O16; C27 H30 O16	Rutin; Kaempferol 3-O-beta-D-glucosyl-(1->2)-beta-D-glucoside; Kaempferol 3-O-beta-D-glucosylgalactoside; Quercetin 3-O-rhamnoside 7-O-glucoside	down	down	down	up	up	FALSE	6032621777	3110587539	NA	18691112216	C05625; C12634; C16490; C19796	--	Flavonoids	Flavonols	Rutin
88	MW-89	C21 H22 O10; C21 H22 O10; C21 H22 O10; C21 H22 O10	Naringenin 7-O-beta-D-glucoside; Phlorizin chalcone; 2',4,4',6'-Tetrahydroxychalcone 4'-O-glucoside; 8-C-Glucosylnaringenin	down	FALSE	FALSE	up	up	FALSE	NA	NA	NA	9.33934e+07	C09099; C16406; C16407; C16492	--	Flavonoids	Dihydroflavone	Prunin
89	MW-90	C15 H10 O5; C15 H10 O5	Apigenin; Galangin	up	up	up	FALSE	FALSE	down	2.00694e+07	4.58588e+07	4.916e+08	2.48829e+07	C01477; C10044	--	Flavonoids	Flavones	Apigenin
90	MW-91	C21 H20 O11	Aureusidin 6-O-glucoside	up	up	up	up	up	FALSE	NA	NA	4.74949e+08	2.3875e+07	C16409	ko00941	Flavonoids	Aurones	Astragalin
91	MW-92	C21 H22 O10; C21 H22 O10; C21 H22 O10; C21 H22 O10	Naringenin 7-O-beta-D-glucoside; Phlorizin chalcone; 2',4,4',6'-Tetrahydroxychalcone 4'-O-glucoside; 8-C-Glucosylnaringenin	up	up	FALSE	up	down	up	3.22132e+08	NA	4.8726e+08	9.6568e+07	C09099; C16406; C16407; C16492	--	Flavonoids	Dihydroflavone	Prunin
92	MW-93	C27 H30 O16; C27 H30 O16; C27 H30 O16; C27 H30 O16	Rutin; Kaempferol 3-O-beta-D-glucosyl-(1->2)-beta-D-glucoside; Kaempferol 3-O-beta-D-glucosylgalactoside; Quercetin 3-O-rhamnoside 7-O-glucoside	up	up	up	up	FALSE	up	4242724404	4.00578e+08	18441181426	2692009795	C05625; C12634; C16490; C19796	--	Flavonoids	Flavonols	Rutin
93	MW-94	C15 H12 O5; C15 H12 O5; C15 H12 O5; C15 H12 O5; C15 H12 O5; C15 H12 O5	Naringenin; Naringenin chalcone; Butein; Butin; Garbanzol; Pinobanksin	FALSE	up	up	FALSE	up	down	NA	3.96555e+07	1.23925e+08	7.01648e+07	C00509; C06561; C08578; C09614; C09751; C09826	--	Flavonoids	Dihydroflavone	Naringenin
94	MW-95	C16 H12 O7	3-O-Methylquercetin	FALSE	up	up	up	up	up	7.80457e+07	NA	4.31466e+08	347342673	C04443	ko00944	Flavonoids	Flavonols	3-Methoxy-5,7,3',4'-tetrahydroxy-flavone
95	MW-96	C15 H10 O7; C15 H10 O7	Quercetin; Tricetin	up	up	up	up	up	up	2.7217e+07	NA	3.90262e+08	8.59693e+07	C00389; C10192	--	Flavonoids	Flavonols	Quercetin
96	MW-97	C16 H12 O7	3-O-Methylquercetin	up	up	up	up	up	up	2.81324e+07	NA	379829010	1.58794e+08	C04443	ko00944	Flavonoids	Flavonols	3-Methoxy-5,7,3',4'-tetrahydroxy-flavone
97	MW-98	C27 H30 O15; C27 H30 O15; C27 H30 O15; C27 H30 O15; C27 H30 O15	Vitexin 2''-O-beta-D-glucoside; Isovitexin 2''-O-beta-D-glucoside; Scolymoside; Kaempferol-3-O-rutinoside; Kaempferol 3-O-rhamnoside-7-O-glucoside	FALSE	up	up	up	up	FALSE	3.79253e+07	4.06965e+07	2.17752e+08	2.62391e+08	C04024; C04199; C12630; C21833; C21854	--	Flavonoids	Flavonoid carbonoside	2-(3,4-Dihydroxyphenyl)-5-hydroxy-4-oxo-4H-chromen-7-yl 6-O-(6-deoxy-alpha-L-mannopyranosyl)-beta-D-glucopyranoside
98	MW-99	C27 H30 O15; C27 H30 O15; C27 H30 O15; C27 H30 O15; C27 H30 O15	Vitexin 2''-O-beta-D-glucoside; Isovitexin 2''-O-beta-D-glucoside; Scolymoside; Kaempferol-3-O-rutinoside; Kaempferol 3-O-rhamnoside-7-O-glucoside	up	up	up	down	down	up	1.5791e+08	5.09006e+07	3.57018e+08	NA	C04024; C04199; C12630; C21833; C21854	--	Flavonoids	Flavonoid carbonoside	NP-003191
99	MW-100	C27 H30 O16; C27 H30 O16; C27 H30 O16; C27 H30 O16	Rutin; Kaempferol 3-O-beta-D-glucosyl-(1->2)-beta-D-glucoside; Kaempferol 3-O-beta-D-glucosylgalactoside; Quercetin 3-O-rhamnoside 7-O-glucoside	down	down	down	down	FALSE	down	1.54305e+08	3.52829e+08	NA	1.74951e+08	C05625; C12634; C16490; C19796	--	Flavonoids	Flavonols	NP-004209
100	MW-101	C27 H30 O16; C27 H30 O16; C27 H30 O16; C27 H30 O16	Rutin; Kaempferol 3-O-beta-D-glucosyl-(1->2)-beta-D-glucoside; Kaempferol 3-O-beta-D-glucosylgalactoside; Quercetin 3-O-rhamnoside 7-O-glucoside	up	up	up	up	up	up	2.15471e+07	NA	9007065448	5.843e+08	C05625; C12634; C16490; C19796	--	Flavonoids	Flavonols	NP-004209
101	MW-102	C21 H20 O11	Aureusidin 6-O-glucoside	up	up	up	FALSE	FALSE	FALSE	NA	NA	3.51184e+08	NA	C16409	ko00941	Flavonoids	Aurones	Trifolin
102	MW-103	C21 H20 O11	Aureusidin 6-O-glucoside	FALSE	up	FALSE	up	up	up	5.92297e+07	2.57334e+07	1.05132e+08	1.42345e+08	C16409	ko00941	Flavonoids	Aurones	Trifolin
103	MW-104	C26 H28 O16	Quercetin 3-O-[beta-D-xylosyl-(1->2)-beta-D-glucoside]	down	FALSE	down	up	up	up	2.8217e+07	NA	NA	1.28695e+08	C12637	ko00944	Flavonoids	Flavonols	2-(3,4-Dihydroxyphenyl)-5,7-dihydroxy-4-oxo-4H-chromen-3-yl 6-O-β-D-xylopyranosyl-β-D-glucopyranoside
104	MW-105	C27 H30 O15; C27 H30 O15; C27 H30 O15; C27 H30 O15; C27 H30 O15	Vitexin 2''-O-beta-D-glucoside; Isovitexin 2''-O-beta-D-glucoside; Scolymoside; Kaempferol-3-O-rutinoside; Kaempferol 3-O-rhamnoside-7-O-glucoside	down	down	down	FALSE	down	up	2.79846e+08	8.47486e+07	NA	1.07737e+08	C04024; C04199; C12630; C21833; C21854	--	Flavonoids	Flavonoid carbonoside	5,7-Dihydroxy-2-(4-hydroxyphenyl)-6,8-bis[3,4,5-trihydroxy-6-(hydroxymethyl)tetrahydro-2H-pyran-2-yl]-4H-chromen-4-one
105	MW-106	C21 H20 O11	Aureusidin 6-O-glucoside	up	up	up	FALSE	FALSE	FALSE	NA	NA	3.06683e+08	NA	C16409	ko00941	Flavonoids	Aurones	Astragalin
106	MW-107	C16 H18 O8	p-Coumaroyl quinic acid	up	up	down	FALSE	down	up	7.71628e+07	NA	2.59498e+07	NA	C12208	ko00940,ko00941,ko00945,ko01110	Phenolic acids	Phenolic acids	NP-000587
107	MW-108	C21 H22 O11	2',3,4,4',6'-Peptahydroxychalcone 4'-O-glucoside	down	down	down	FALSE	FALSE	up	9473871242	4592861864	NA	4817740227	C16408	ko00941	Flavonoids	Chalcones	NCGC00384787-01!2-(3,4-dihydroxyphenyl)-5,7-dihydroxy-6-[3,4,5-trihydroxy-6-(hydroxymethyl)oxan-2-yl]-2,3-dihydrochromen-4-one
108	MW-109	C27 H30 O17	Quercetin 3-O-beta-D-glucosyl-(1->2)-beta-D-glucoside	down	down	down	up	up	up	6.51073e+07	2.21714e+07	NA	207554102	C12667	ko00944	Flavonoids	Flavonols	NCGC00385380-01!3-[3,4-dihydroxy-6-(hydroxymethyl)-5-[3,4,5-trihydroxy-6-(hydroxymethyl)oxan-2-yl]oxyoxan-2-yl]oxy-2-(3,4-dihydroxyphenyl)-5,7-dihydroxychromen-4-one
109	MW-110	C16 H18 O9	Chlorogenate	up	up	FALSE	FALSE	FALSE	FALSE	5395098177	3733793880	9236250676	2910202968	C00852	ko00940,ko00941,ko00945,ko01110	Phenolic acids	Phenolic acids	Chlorogenic acid
110	MW-111	C33 H40 O22	Quercetin 3-O-beta-D-glucosyl-(1->2)-beta-D-glucosyl-(1->2)-beta-D-glucoside	down	down	FALSE	up	up	down	NA	1.80425e+07	NA	9.37072e+07	C12668	ko00944	Flavonoids	Flavonols	Quercetin-3-O-β-D-glucose-7-O-β-D-gentiobioside 槲皮素-3-O-β-D-葡萄糖-7-O-β-D-龙胆双糖苷
111	MW-112	C15 H12 O6; C15 H12 O6; C15 H12 O6; C15 H12 O6	Dihydrokaempferol; Fustin; Eriodictyol; Eriodictyol chalcone	FALSE	down	FALSE	down	FALSE	down	NA	1.20141e+08	NA	NA	C00974; C01378; C05631; C15525	--	Flavonoids	Dihydroflavonol	NCGC00385805-01!7-methoxy-6-[(1R,4R,5S)-1-methyl-2-oxo-3,6-dioxabicyclo[3.1.0]hexan-4-yl]chromen-2-one
112	MW-113	C27 H30 O15; C27 H30 O15; C27 H30 O15; C27 H30 O15; C27 H30 O15	Vitexin 2''-O-beta-D-glucoside; Isovitexin 2''-O-beta-D-glucoside; Scolymoside; Kaempferol-3-O-rutinoside; Kaempferol 3-O-rhamnoside-7-O-glucoside	FALSE	down	down	down	down	FALSE	7.02787e+07	9.4663e+07	NA	NA	C04024; C04199; C12630; C21833; C21854	--	Flavonoids	Flavonoid carbonoside	4'-O-Glucosylvitexin 牡荆素葡萄糖苷
113	MW-114	C33 H40 O21	Kaempferol 3-sophorotrioside	down	FALSE	down	up	up	up	2.91622e+07	NA	NA	9.90339e+07	C12635	ko00944	Flavonoids	Flavonols	NCGC00380464-01!3-[(2S,3R,4S,5R,6S)-3,4-dihydroxy-6-methyl-5-[(2S,3R,4S,5S,6R)-3,4,5-trihydroxy-6-(hydroxymethyl)oxan-2-yl]oxyoxan-2-yl]oxy-2-(3,4-dihydroxyphenyl)-5-hydroxy-7-[3,4,5-trihydroxy-6-(hydroxymethyl)oxan-2-yl]oxychromen-4-one
114	MW-115	C21 H20 O10	Vitexin	FALSE	down	FALSE	down	FALSE	down	NA	1.02517e+08	NA	NA	C01460	ko00941,ko00944	Flavonoids	Flavonoid carbonoside	Apigetrin
115	MW-116	C21 H20 O11	Aureusidin 6-O-glucoside	down	FALSE	FALSE	up	up	FALSE	NA	NA	NA	1.59016e+08	C16409	ko00941	Others	Others	Kaempferol-7-O-glucoside
116	MW-117	C24 H22 O15	Quercetin 3-O-(6-O-malonyl-beta-D-glucoside)	down	FALSE	FALSE	up	up	FALSE	NA	NA	NA	1.47034e+08	C12638	ko00944	Flavonoids	Flavonols	Quercetin 3-O-malonylglucoside
117	MW-118	C15 H12 O7; C15 H12 O7	Taxifolin; Pentahydroxyflavanone	down	down	down	up	FALSE	up	9.31507e+07	13514904	NA	6.7616e+07	C01617; C05911	--	Flavonoids	Dihydroflavonol	Taxifolin 二氢槲皮素
118	MW-119	C21 H20 O12	Bracteatin 6-O-glucoside	up	up	up	up	up	FALSE	NA	NA	7.35476e+07	2.04145e+07	C16410	ko00941	Flavonoids	Flavonoid	Myricitrin 杨梅苷
119	MW-120	C33 H40 O21	Kaempferol 3-sophorotrioside	down	FALSE	FALSE	up	up	FALSE	NA	NA	NA	6.26978e+07	C12635	ko00944	Flavonoids	Flavonols	NCGC00380464-01!3-[(2S,3R,4S,5R,6S)-3,4-dihydroxy-6-methyl-5-[(2S,3R,4S,5S,6R)-3,4,5-trihydroxy-6-(hydroxymethyl)oxan-2-yl]oxyoxan-2-yl]oxy-2-(3,4-dihydroxyphenyl)-5-hydroxy-7-[3,4,5-trihydroxy-6-(hydroxymethyl)oxan-2-yl]oxychromen-4-one
120	MW-121	C33 H40 O22	Quercetin 3-O-beta-D-glucosyl-(1->2)-beta-D-glucosyl-(1->2)-beta-D-glucoside	down	FALSE	FALSE	up	up	FALSE	NA	NA	NA	8.57362e+07	C12668	ko00944	Flavonoids	Flavonols	Quercetin-3-O-β-D-glucose-7-O-β-D-gentiobioside 槲皮素-3-O-β-D-葡萄糖-7-O-β-D-龙胆双糖苷
121	MW-122	C24 H22 O15	Quercetin 3-O-(6-O-malonyl-beta-D-glucoside)	up	up	up	FALSE	FALSE	FALSE	NA	NA	8.33171e+07	NA	C12638	ko00944	Flavonoids	Flavonols	Quercetin 3-O-malonylglucoside
122	MW-123	C32 H38 O20	Quercetin 3-(2G-xylosylrutinoside)	up	up	up	FALSE	FALSE	FALSE	NA	NA	5.64423e+07	NA	C10175	ko00944	Flavonoids	Flavonols	NCGC00385414-01!3-[(2S,3R,4S,5R,6R)-4-[(2S,3R,4S,5S,6R)-4,5-dihydroxy-6-(hydroxymethyl)-3-[(2S,3R,4S,5R)-3,4,5-trihydroxyoxan-2-yl]oxyoxan-2-yl]oxy-3,5-dihydroxy-6-(hydroxymethyl)oxan-2-yl]oxy-5,7-dihydroxy-2-(4-hydroxyphenyl)chromen-4-one
123	MW-124	C33 H40 O21	Kaempferol 3-sophorotrioside	up	up	up	FALSE	FALSE	FALSE	NA	NA	7.00903e+07	NA	C12635	ko00944	Flavonoids	Flavonols	NCGC00380464-01!3-[(2S,3R,4S,5R,6S)-3,4-dihydroxy-6-methyl-5-[(2S,3R,4S,5S,6R)-3,4,5-trihydroxy-6-(hydroxymethyl)oxan-2-yl]oxyoxan-2-yl]oxy-2-(3,4-dihydroxyphenyl)-5-hydroxy-7-[3,4,5-trihydroxy-6-(hydroxymethyl)oxan-2-yl]oxychromen-4-one
124	MW-125	C33 H40 O22	Quercetin 3-O-beta-D-glucosyl-(1->2)-beta-D-glucosyl-(1->2)-beta-D-glucoside	down	down	down	up	up	up	2188408660	8.03382e+08	NA	5025084499	C12668	ko00944	Flavonoids	Flavonols	Quercetin-3-O-β-D-glucose-7-O-β-D-gentiobioside 槲皮素-3-O-β-D-葡萄糖-7-O-β-D-龙胆双糖苷
125	MW-126	C21 H20 O10	Vitexin	up	up	FALSE	FALSE	down	up	5.04584e+07	NA	3.30595e+07	NA	C01460	ko00941,ko00944	Flavonoids	Flavonoid carbonoside	Apigenin-7-O-glucoside
126	MW-127	C16 H12 O7	3-O-Methylquercetin	FALSE	up	up	up	up	FALSE	NA	NA	4.05618e+07	2.30092e+07	C04443	ko00944	Flavonoids	Flavonols	isorhamnetin
127	MW-128	C27 H30 O17	Quercetin 3-O-beta-D-glucosyl-(1->2)-beta-D-glucoside	down	down	down	up	up	up	5.90536e+08	1.52993e+08	NA	2376195990	C12667	ko00944	Flavonoids	Flavonols	Quercetin-3,4'-O-di-beta-glucopyranoside; LC-ESI-QTOF; MS2; CE
128	MW-129	C21 H22 O11	2',3,4,4',6'-Peptahydroxychalcone 4'-O-glucoside	FALSE	down	FALSE	down	FALSE	down	NA	8.79868e+06	NA	NA	C16408	ko00941	Flavonoids	Chalcones	isookanin-7-O-glucoside
129	MW-130	C16 H14 O6; C16 H14 O6; C16 H14 O6	Hesperetin; Homoeriodictyol; Homoeriodictyol chalcone	down	FALSE	FALSE	up	up	FALSE	NA	NA	NA	1.98649e+07	C01709; C09756; C16405	--	Flavonoids	Dihydroflavone	Hesperetin
130	MW-131	C21 H20 O11	Aureusidin 6-O-glucoside	down	FALSE	FALSE	up	up	FALSE	NA	NA	NA	7.58906e+06	C16409	ko00941	Others	Others	Luteolin-4'-O-glucoside
131	MW-132	C21 H18 O12	Luteolin 7-O-glucuronide	down	down	down	FALSE	FALSE	FALSE	1458090312	1007752808	2.00675e+08	1553430621	C03515	ko00944	Flavonoids	Flavonoid	Scutellarin
132	MW-133	C27 H30 O17	Quercetin 3-O-beta-D-glucosyl-(1->2)-beta-D-glucoside	up	up	up	up	FALSE	up	3.23979e+08	3.22591e+07	2003230933	2.46047e+08	C12667	ko00944	Flavonoids	Flavonols	Quercetin-3,4'-O-di-beta-glucopyranoside; LC-ESI-QTOF; MS2; CE
133	MW-134	C16 H18 O8	p-Coumaroyl quinic acid	FALSE	FALSE	down	FALSE	down	up	1691696966	6.70746e+08	8.10066e+08	5.92397e+08	C12208	ko00940,ko00941,ko00945,ko01110	Phenolic acids	Phenolic acids	NP-000587
134	MW-135	C27 H30 O17	Quercetin 3-O-beta-D-glucosyl-(1->2)-beta-D-glucoside	down	down	down	up	up	FALSE	12841386802	7166573803	NA	43011003891	C12667	ko00944	Flavonoids	Flavonols	Quercetin-3,4'-O-di-beta-glucopyranoside; LC-ESI-QTOF; MS2; CE
135	MW-136	C16 H18 O8	p-Coumaroyl quinic acid	FALSE	up	FALSE	FALSE	FALSE	up	3.16798e+08	1.08226e+08	2.8662e+08	1.86505e+08	C12208	ko00940,ko00941,ko00945,ko01110	Phenolic acids	Phenolic acids	NP-000587
136	MW-137	C15 H12 O6; C15 H12 O6; C15 H12 O6; C15 H12 O6	Dihydrokaempferol; Fustin; Eriodictyol; Eriodictyol chalcone	down	down	down	FALSE	down	up	5.75564e+08	1.37477e+08	NA	268883406	C00974; C01378; C05631; C15525	--	Flavonoids	Dihydroflavonol	NCGC00385805-01!7-methoxy-6-[(1R,4R,5S)-1-methyl-2-oxo-3,6-dioxabicyclo[3.1.0]hexan-4-yl]chromen-2-one
137	MW-138	C33 H40 O21	Kaempferol 3-sophorotrioside	down	down	down	up	up	up	11586321786	4922035319	NA	24172785152	C12635	ko00944	Flavonoids	Flavonols	NCGC00380464-01!3-[(2S,3R,4S,5R,6S)-3,4-dihydroxy-6-methyl-5-[(2S,3R,4S,5S,6R)-3,4,5-trihydroxy-6-(hydroxymethyl)oxan-2-yl]oxyoxan-2-yl]oxy-2-(3,4-dihydroxyphenyl)-5-hydroxy-7-[3,4,5-trihydroxy-6-(hydroxymethyl)oxan-2-yl]oxychromen-4-one
138	MW-139	C16 H18 O9	Chlorogenate	up	up	FALSE	down	down	up	4.01324e+08	6.3929e+07	2.68325e+08	NA	C00852	ko00940,ko00941,ko00945,ko01110	Phenolic acids	Phenolic acids	Neochlorogenic acid
139	MW-140	C27 H30 O15; C27 H30 O15; C27 H30 O15; C27 H30 O15; C27 H30 O15	Vitexin 2''-O-beta-D-glucoside; Isovitexin 2''-O-beta-D-glucoside; Scolymoside; Kaempferol-3-O-rutinoside; Kaempferol 3-O-rhamnoside-7-O-glucoside	FALSE	FALSE	down	FALSE	down	up	4.11687e+08	NA	NA	NA	C04024; C04199; C12630; C21833; C21854	--	Flavonoids	Flavonoid carbonoside	4'-O-Glucosylvitexin 牡荆素葡萄糖苷
140	MW-141	C33 H40 O22	Quercetin 3-O-beta-D-glucosyl-(1->2)-beta-D-glucosyl-(1->2)-beta-D-glucoside	down	down	down	FALSE	down	up	1.85819e+08	7.96154e+07	NA	5.91146e+07	C12668	ko00944	Flavonoids	Flavonols	Quercetin-3-O-β-D-glucose-7-O-β-D-gentiobioside 槲皮素-3-O-β-D-葡萄糖-7-O-β-D-龙胆双糖苷
141	MW-142	C24 H22 O13	Malonylgenistin	up	up	up	down	FALSE	down	NA	2.94394e+07	3.4171e+08	NA	C16192	ko00943	Flavonoids	Isoflavones	NCGC00385542-01!3-oxo-3-[[(2R,3S,4S,5R,6S)-3,4,5-trihydroxy-6-[5-hydroxy-3-(4-hydroxyphenyl)-4-oxochromen-7-yl]oxyoxan-2-yl]methoxy]propanoic acid
142	MW-143	C24 H22 O13	Malonylgenistin	down	down	FALSE	up	up	down	NA	2.30821e+07	NA	2.40391e+08	C16192	ko00943	Flavonoids	Isoflavones	Apigenin 5- (6"-malonylglucoside)
143	MW-144	C21 H22 O10; C21 H22 O10; C21 H22 O10; C21 H22 O10	Naringenin 7-O-beta-D-glucoside; Phlorizin chalcone; 2',4,4',6'-Tetrahydroxychalcone 4'-O-glucoside; 8-C-Glucosylnaringenin	up	up	up	FALSE	up	down	NA	57720429	2.39546e+08	1.063e+08	C09099; C16406; C16407; C16492	--	Flavonoids	Dihydroflavone	Prunin
144	MW-145	C21 H20 O12	Bracteatin 6-O-glucoside	FALSE	FALSE	down	FALSE	down	up	1.72183e+08	NA	NA	NA	C16410	ko00941	Flavonoids	Flavonoid	Bractein
145	MW-146	C22 H24 O11	Hesperetin 7-O-glucoside	FALSE	up	FALSE	FALSE	FALSE	FALSE	1.75849e+08	1.0001e+08	2.16087e+08	1.57273e+08	C16422	ko00941	Flavonoids	Dihydroflavone	Okanin 4-methyl ether 3'-glucoside
146	MW-147	C33 H40 O21	Kaempferol 3-sophorotrioside	down	up	up	up	up	FALSE	NA	NA	1.51083e+07	6.18059e+07	C12635	ko00944	Flavonoids	Flavonols	8-Hydroxyluteolin 8-glucoside-3'-rutinoside
147	MW-148	C27 H30 O14; C27 H30 O14	Apigenin 7-O-neohesperidoside; Vitexin 2''-O-beta-L-rhamnoside	up	up	up	FALSE	FALSE	FALSE	NA	NA	1.75721e+08	NA	C12627; C12628	--	Flavonoids	Flavonoid carbonoside	6,4'-Dihydroxyaurone 4-O-rutinoside
148	MW-149	C21 H20 O10	Vitexin	down	down	down	FALSE	down	up	1.69316e+08	8.20523e+07	NA	7.52034e+07	C01460	ko00941,ko00944	Flavonoids	Flavonoid carbonoside	Sulfurein
149	MW-150	C15 H12 O6; C15 H12 O6; C15 H12 O6; C15 H12 O6	Dihydrokaempferol; Fustin; Eriodictyol; Eriodictyol chalcone	up	up	up	FALSE	FALSE	FALSE	NA	NA	3.16642e+07	NA	C00974; C01378; C05631; C15525	--	Flavonoids	Dihydroflavonol	2,6,3',4'-Tetrahydroxy-2-benzylcoumaranone
150	MW-151	C21 H20 O10	Vitexin	FALSE	down	down	down	down	FALSE	5.08628e+07	3.8334e+07	NA	NA	C01460	ko00941,ko00944	Flavonoids	Flavonoid carbonoside	Sulfurein
151	MW-152	C24 H22 O13	Malonylgenistin	down	down	down	up	FALSE	up	8.41688e+07	3.95592e+07	NA	1.36225e+08	C16192	ko00943	Flavonoids	Isoflavones	Apigenin 5- (6"-malonylglucoside)
152	MW-153	C20 H18 O5; C20 H18 O5; C20 H18 O5	(-)-Glyceollin I; (-)-Glyceollin II; Glyceollin III	up	up	up	FALSE	FALSE	FALSE	NA	NA	1.3434e+08	NA	C01701; C10422; C15511	--	Others	Others	3,4,2'-Trihydroxy-6",6"-dimethylpyrano [ 2",3":4',3' ] chalcone
153	MW-154	C24 H22 O13	Malonylgenistin	down	down	down	up	FALSE	up	9.09663e+07	2.77604e+07	NA	9.51901e+07	C16192	ko00943	Flavonoids	Isoflavones	Apigenin 5- (6"-malonylglucoside)
154	MW-155	C22 H24 O11	Hesperetin 7-O-glucoside	up	up	up	FALSE	FALSE	FALSE	3.31181e+07	2.8897e+07	1.21275e+08	2.74044e+07	C16422	ko00941	Flavonoids	Dihydroflavone	Okanin 4-methyl ether 3'-glucoside
155	MW-156	C21 H20 O10	Vitexin	down	FALSE	down	up	down	up	9.53931e+07	NA	NA	2.41182e+07	C01460	ko00941,ko00944	Flavonoids	Flavonoid carbonoside	Sulfurein
156	MW-157	C15 H10 O6; C15 H10 O6	Luteolin; Kaempferol	FALSE	FALSE	down	FALSE	down	up	2.76409e+07	NA	NA	NA	C01514; C05903	--	Flavonoids	Flavonoid	Maritimetin
157	MW-158	C24 H22 O12	Malonyldaidzin	down	FALSE	FALSE	up	up	FALSE	NA	NA	NA	8.85193e+07	C16191	ko00943	Flavonoids	Isoflavones	Apigenin 7- (2"-acetyl-6"-methylglucuronide)
158	MW-159	C21 H18 O12	Luteolin 7-O-glucuronide	up	up	up	FALSE	FALSE	FALSE	NA	NA	8.42778e+07	NA	C03515	ko00944	Flavonoids	Flavonoid	Aureusidin 6-glucuronide
159	MW-160	C24 H22 O13	Malonylgenistin	FALSE	up	up	up	up	FALSE	NA	NA	8.38819e+07	4.23214e+07	C16192	ko00943	Flavonoids	Isoflavones	Apigenin 5- (6"-malonylglucoside)
160	MW-161	C21 H24 O10	Phlorizin	FALSE	up	up	up	up	FALSE	NA	NA	5.25752e+07	3.12158e+07	C01604	ko00941,ko01110	Flavonoids	Chalcones	Nothofagin
161	MW-162	C29 H30 O17	Malonylapiin	up	up	up	FALSE	FALSE	FALSE	NA	NA	6.96661e+07	NA	C05622	ko00944	Flavonoids	Flavonoid	Vitexin 6"-O-malonyl 2"-O-xyloside
162	MW-163	C15 H10 O7; C15 H10 O7	Quercetin; Tricetin	up	up	up	FALSE	FALSE	FALSE	NA	NA	6.83358e+07	NA	C00389; C10192	--	Flavonoids	Flavonols	Bracteatin
163	MW-164	C27 H30 O15; C27 H30 O15; C27 H30 O15; C27 H30 O15; C27 H30 O15	Vitexin 2''-O-beta-D-glucoside; Isovitexin 2''-O-beta-D-glucoside; Scolymoside; Kaempferol-3-O-rutinoside; Kaempferol 3-O-rhamnoside-7-O-glucoside	down	down	FALSE	FALSE	up	down	NA	1.63746e+07	NA	2.27e+07	C04024; C04199; C12630; C21833; C21854	--	Flavonoids	Flavonoid carbonoside	Palasitrin
164	MW-165	C17 H14 O7	3,7-Di-O-methylquercetin	down	down	down	FALSE	down	FALSE	5.20741e+07	2.68491e+07	NA	2.13247e+07	C01265	ko00944	Flavonoids	Flavonols	Remerin
165	MW-166	C15 H10 O7; C15 H10 O7	Quercetin; Tricetin	up	up	up	FALSE	FALSE	FALSE	NA	NA	6.29925e+07	NA	C00389; C10192	--	Flavonoids	Flavonols	Bracteatin
166	MW-167	C33 H40 O21	Kaempferol 3-sophorotrioside	down	FALSE	FALSE	up	up	FALSE	NA	NA	NA	6.21275e+07	C12635	ko00944	Flavonoids	Flavonols	8-Hydroxyluteolin 8-glucoside-3'-rutinoside
167	MW-168	C21 H18 O12	Luteolin 7-O-glucuronide	down	down	down	FALSE	FALSE	FALSE	4.32854e+07	2.7033e+07	NA	3.11412e+07	C03515	ko00944	Flavonoids	Flavonoid	Aureusidin 6-glucuronide
168	MW-169	C20 H20 O5	Desmethylxanthohumol	up	up	up	FALSE	FALSE	FALSE	NA	NA	6.15947e+07	NA	C16416	ko00941	Flavonoids	Flavonols	Bakuchalcone
169	MW-170	C27 H30 O17	Quercetin 3-O-beta-D-glucosyl-(1->2)-beta-D-glucoside	up	up	up	FALSE	FALSE	FALSE	NA	NA	5.97209e+07	NA	C12667	ko00944	Flavonoids	Flavonols	6-Hydroxyluteolin 7-sophoroside
170	MW-171	C21 H20 O12	Bracteatin 6-O-glucoside	up	up	up	FALSE	FALSE	FALSE	NA	NA	5.8342e+07	NA	C16410	ko00941	Flavonoids	Flavonoid	Bractein
171	MW-172	C21 H20 O10	Vitexin	down	FALSE	FALSE	up	up	FALSE	NA	NA	NA	5.46044e+07	C01460	ko00941,ko00944	Flavonoids	Flavonoid carbonoside	Sulfurein
172	MW-173	C28 H32 O14	Isoswertisin 2''-rhamnoside	down	down	FALSE	FALSE	up	down	NA	4.35613e+07	NA	2.74556e+07	C12629	ko00944	Flavonoids	Flavonoid carbonoside	Liquiritigenin 7- (3-acetylapiofuranoside) -4'-glucoside
173	MW-174	C32 H38 O20	Quercetin 3-(2G-xylosylrutinoside)	up	up	up	FALSE	FALSE	FALSE	NA	NA	2.04667e+07	NA	C10175	ko00944	Flavonoids	Flavonols	Quercetin 3- (2Gal-apiosylrobinobioside)
174	MW-175	C21 H20 O11	Aureusidin 6-O-glucoside	down	FALSE	down	up	FALSE	up	2.36116e+07	NA	NA	2.56107e+07	C16409	ko00941	Others	Others	Maritimein
175	MW-176	C21 H22 O11	2',3,4,4',6'-Peptahydroxychalcone 4'-O-glucoside	up	up	up	FALSE	FALSE	FALSE	NA	NA	5.02287e+07	NA	C16408	ko00941	Flavonoids	Chalcones	Hovetrichoside C
176	MW-177	C16 H12 O7	3-O-Methylquercetin	up	up	up	FALSE	FALSE	FALSE	NA	NA	4.77541e+07	NA	C04443	ko00944	Flavonoids	Flavonols	FL1ABGGS0001_a
177	MW-178	C21 H24 O10	Phlorizin	down	FALSE	down	up	FALSE	up	4.76592e+07	NA	NA	4.75298e+07	C01604	ko00941,ko01110	Flavonoids	Chalcones	Nothofagin
178	MW-179	C16 H12 O7	3-O-Methylquercetin	FALSE	FALSE	down	FALSE	down	up	4.53634e+07	NA	NA	NA	C04443	ko00944	Flavonoids	Flavonols	FL1ABGGS0001_a
179	MW-180	C27 H30 O15; C27 H30 O15; C27 H30 O15; C27 H30 O15; C27 H30 O15	Vitexin 2''-O-beta-D-glucoside; Isovitexin 2''-O-beta-D-glucoside; Scolymoside; Kaempferol-3-O-rutinoside; Kaempferol 3-O-rhamnoside-7-O-glucoside	up	up	up	FALSE	FALSE	FALSE	NA	NA	4.49064e+07	NA	C04024; C04199; C12630; C21833; C21854	--	Flavonoids	Flavonoid carbonoside	Palasitrin
180	MW-181	C21 H24 O10	Phlorizin	FALSE	up	up	up	up	FALSE	NA	NA	2.1657e+07	4.15787e+07	C01604	ko00941,ko01110	Flavonoids	Chalcones	Nothofagin
181	MW-182	C24 H22 O15	Quercetin 3-O-(6-O-malonyl-beta-D-glucoside)	down	FALSE	FALSE	up	up	FALSE	NA	NA	NA	4.14754e+07	C12638	ko00944	Flavonoids	Flavonols	6-Hydroxyluteolin 7- (6"-malonylglucoside)
182	MW-183	C21 H22 O10; C21 H22 O10; C21 H22 O10; C21 H22 O10	Naringenin 7-O-beta-D-glucoside; Phlorizin chalcone; 2',4,4',6'-Tetrahydroxychalcone 4'-O-glucoside; 8-C-Glucosylnaringenin	FALSE	FALSE	down	FALSE	down	up	3.7024e+07	NA	NA	NA	C09099; C16406; C16407; C16492	--	Flavonoids	Dihydroflavone	Monospermoside
183	MW-184	C21 H22 O10; C21 H22 O10; C21 H22 O10; C21 H22 O10	Naringenin 7-O-beta-D-glucoside; Phlorizin chalcone; 2',4,4',6'-Tetrahydroxychalcone 4'-O-glucoside; 8-C-Glucosylnaringenin	down	FALSE	down	up	FALSE	up	3.82812e+07	NA	NA	2.59281e+07	C09099; C16406; C16407; C16492	--	Flavonoids	Dihydroflavone	Monospermoside
184	MW-185	C15 H12 O6; C15 H12 O6; C15 H12 O6; C15 H12 O6	Dihydrokaempferol; Fustin; Eriodictyol; Eriodictyol chalcone	down	FALSE	FALSE	up	up	FALSE	NA	NA	NA	1.80291e+07	C00974; C01378; C05631; C15525	--	Flavonoids	Dihydroflavonol	2,6,3',4'-Tetrahydroxy-2-benzylcoumaranone
185	MW-186	C15 H12 O7; C15 H12 O7	Taxifolin; Pentahydroxyflavanone	down	down	down	FALSE	FALSE	FALSE	2.19167e+07	1.38621e+07	NA	2.34798e+07	C01617; C05911	--	Flavonoids	Dihydroflavonol	Nigrescin
186	MW-187	C29 H30 O17	Malonylapiin	FALSE	down	down	down	down	FALSE	3.54943e+07	2.05652e+07	NA	NA	C05622	ko00944	Flavonoids	Flavonoid	Vitexin 6"-O-malonyl 2"-O-xyloside
187	MW-188	C15 H12 O7; C15 H12 O7	Taxifolin; Pentahydroxyflavanone	up	up	up	FALSE	FALSE	FALSE	NA	NA	2.88905e+07	NA	C01617; C05911	--	Flavonoids	Dihydroflavonol	Nigrescin
188	MW-189	C15 H12 O7; C15 H12 O7	Taxifolin; Pentahydroxyflavanone	down	down	down	FALSE	FALSE	FALSE	1.49782e+07	1.23292e+07	NA	2.3756e+07	C01617; C05911	--	Flavonoids	Dihydroflavonol	Nigrescin
189	MW-190	C27 H30 O17	Quercetin 3-O-beta-D-glucosyl-(1->2)-beta-D-glucoside	FALSE	down	down	down	down	FALSE	2.0781e+07	1.57664e+07	NA	NA	C12667	ko00944	Flavonoids	Flavonols	6-Hydroxyluteolin 7-sophoroside
190	MW-191	C21 H20 O12	Bracteatin 6-O-glucoside	down	FALSE	FALSE	up	up	FALSE	NA	NA	NA	1.64363e+07	C16410	ko00941	Flavonoids	Flavonoid	Bractein
191	MW-192	C15 H12 O7; C15 H12 O7	Taxifolin; Pentahydroxyflavanone	FALSE	down	FALSE	down	FALSE	down	NA	3.1899e+07	NA	NA	C01617; C05911	--	Flavonoids	Dihydroflavonol	Nigrescin
192	MW-193	C24 H22 O13	Malonylgenistin	FALSE	down	down	down	down	FALSE	2.26406e+07	2.01273e+07	NA	NA	C16192	ko00943	Flavonoids	Isoflavones	Apigenin 5- (6"-malonylglucoside)
193	MW-194	C16 H12 O6; C16 H12 O6	Chrysoeriol; Kaempferide	FALSE	up	up	up	up	FALSE	NA	NA	3.12067e+07	2.16232e+07	C04293; C10098	--	Flavonoids	Flavonoid	Leptosidin
194	MW-195	C33 H40 O22	Quercetin 3-O-beta-D-glucosyl-(1->2)-beta-D-glucosyl-(1->2)-beta-D-glucoside	down	FALSE	FALSE	up	up	FALSE	NA	NA	NA	2.90437e+07	C12668	ko00944	Flavonoids	Flavonols	Quercetin 3-sophorotrioside
195	MW-196	C26 H28 O14	Apigenin 7-O-[beta-D-apiosyl-(1->2)-beta-D-glucoside]	up	up	up	FALSE	FALSE	FALSE	NA	NA	1.10868e+07	NA	C04858	ko00944	Flavonoids	Flavonoid	Leptosidin 6-xylosyl- (1->4) -arabinoside
196	MW-197	C17 H14 O7	3,7-Di-O-methylquercetin	FALSE	down	FALSE	down	FALSE	down	NA	2.71989e+07	NA	NA	C01265	ko00944	Flavonoids	Flavonols	Remerin
197	MW-198	C33 H40 O21	Kaempferol 3-sophorotrioside	down	FALSE	FALSE	up	up	FALSE	NA	NA	NA	2.70094e+07	C12635	ko00944	Flavonoids	Flavonols	8-Hydroxyluteolin 8-glucoside-3'-rutinoside
198	MW-199	C16 H12 O6; C16 H12 O6	Chrysoeriol; Kaempferide	down	FALSE	FALSE	up	up	FALSE	NA	NA	NA	2.59723e+07	C04293; C10098	--	Flavonoids	Flavonoid	Leptosidin
199	MW-200	C21 H24 O10	Phlorizin	up	up	up	FALSE	FALSE	FALSE	NA	NA	2.54015e+07	NA	C01604	ko00941,ko01110	Flavonoids	Chalcones	Nothofagin
200	MW-201	C16 H12 O6; C16 H12 O6	Chrysoeriol; Kaempferide	up	up	up	FALSE	FALSE	FALSE	NA	NA	24455176	NA	C04293; C10098	--	Flavonoids	Flavonoid	Leptosidin
201	MW-202	C20 H20 O5	Desmethylxanthohumol	FALSE	FALSE	down	FALSE	down	up	2.01408e+07	NA	NA	NA	C16416	ko00941	Flavonoids	Flavonols	Bakuchalcone
202	MW-203	C15 H12 O6; C15 H12 O6; C15 H12 O6; C15 H12 O6	Dihydrokaempferol; Fustin; Eriodictyol; Eriodictyol chalcone	FALSE	up	up	up	up	FALSE	NA	NA	2.36772e+07	1.45884e+07	C00974; C01378; C05631; C15525	--	Flavonoids	Dihydroflavonol	2,6,3',4'-Tetrahydroxy-2-benzylcoumaranone
203	MW-204	C20 H20 O5	Desmethylxanthohumol	FALSE	FALSE	down	FALSE	down	up	2.35634e+07	NA	NA	NA	C16416	ko00941	Flavonoids	Flavonols	Bakuchalcone
204	MW-205	C21 H20 O11	Aureusidin 6-O-glucoside	down	FALSE	FALSE	up	up	FALSE	NA	NA	NA	2.32333e+07	C16409	ko00941	Others	Others	Luteolin-4'-O-glucoside
205	MW-206	C33 H40 O21	Kaempferol 3-sophorotrioside	up	up	up	FALSE	FALSE	FALSE	NA	NA	2.28609e+07	NA	C12635	ko00944	Flavonoids	Flavonols	8-Hydroxyluteolin 8-glucoside-3'-rutinoside
206	MW-207	C16 H12 O6; C16 H12 O6	Chrysoeriol; Kaempferide	FALSE	down	down	down	down	FALSE	2.03154e+07	1.81061e+07	NA	NA	C04293; C10098	--	Flavonoids	Flavonoid	Leptosidin
207	MW-208	C24 H22 O15	Quercetin 3-O-(6-O-malonyl-beta-D-glucoside)	up	up	up	FALSE	FALSE	FALSE	NA	NA	2.20726e+07	NA	C12638	ko00944	Flavonoids	Flavonols	6-Hydroxyluteolin 7- (6"-malonylglucoside)
208	MW-209	C21 H20 O9	Daidzin	up	up	up	FALSE	FALSE	FALSE	NA	NA	2.17629e+07	NA	C10216	ko00943	Flavonoids	Isoflavones	Hispidol 6-glucoside
209	MW-210	C21 H20 O12	Bracteatin 6-O-glucoside	FALSE	FALSE	down	FALSE	down	up	1.19421e+07	NA	NA	NA	C16410	ko00941	Flavonoids	Flavonoid	Bractein
210	MW-211	C21 H22 O11	2',3,4,4',6'-Peptahydroxychalcone 4'-O-glucoside	down	FALSE	FALSE	up	up	FALSE	NA	NA	NA	2.05608e+07	C16408	ko00941	Flavonoids	Chalcones	Hovetrichoside C
211	MW-212	C27 H30 O17	Quercetin 3-O-beta-D-glucosyl-(1->2)-beta-D-glucoside	down	FALSE	FALSE	up	up	FALSE	NA	NA	NA	1.98161e+07	C12667	ko00944	Flavonoids	Flavonols	6-Hydroxyluteolin 7-sophoroside
213	MW-214	C15 H12 O5; C15 H12 O5; C15 H12 O5; C15 H12 O5; C15 H12 O5; C15 H12 O5	Naringenin; Naringenin chalcone; Butein; Butin; Garbanzol; Pinobanksin	up	up	up	FALSE	FALSE	FALSE	NA	NA	1.89914e+07	NA	C00509; C06561; C08578; C09614; C09751; C09826	--	Flavonoids	Dihydroflavone	Pseudosindorin
214	MW-215	C22 H24 O11	Hesperetin 7-O-glucoside	down	FALSE	down	up	FALSE	up	1.8646e+07	NA	NA	1.41888e+07	C16422	ko00941	Flavonoids	Dihydroflavone	Okanin 4-methyl ether 3'-glucoside
215	MW-216	C29 H30 O17	Malonylapiin	down	FALSE	down	up	FALSE	up	1.40258e+07	NA	NA	1.53264e+07	C05622	ko00944	Flavonoids	Flavonoid	Vitexin 6"-O-malonyl 2"-O-xyloside
216	MW-217	C15 H12 O7; C15 H12 O7	Taxifolin; Pentahydroxyflavanone	FALSE	FALSE	down	FALSE	down	up	1.84137e+07	NA	NA	NA	C01617; C05911	--	Flavonoids	Dihydroflavonol	Nigrescin
217	MW-218	C16 H12 O7	3-O-Methylquercetin	up	up	up	FALSE	FALSE	FALSE	NA	NA	1.79611e+07	NA	C04443	ko00944	Flavonoids	Flavonols	FL1ABGGS0001_a
218	MW-219	C15 H12 O5; C15 H12 O5; C15 H12 O5; C15 H12 O5; C15 H12 O5; C15 H12 O5	Naringenin; Naringenin chalcone; Butein; Butin; Garbanzol; Pinobanksin	down	FALSE	FALSE	up	up	FALSE	NA	NA	NA	1.7211e+07	C00509; C06561; C08578; C09614; C09751; C09826	--	Flavonoids	Dihydroflavone	Pseudosindorin
219	MW-220	C21 H22 O10; C21 H22 O10; C21 H22 O10; C21 H22 O10	Naringenin 7-O-beta-D-glucoside; Phlorizin chalcone; 2',4,4',6'-Tetrahydroxychalcone 4'-O-glucoside; 8-C-Glucosylnaringenin	FALSE	FALSE	down	FALSE	down	up	1.5589e+07	NA	NA	NA	C09099; C16406; C16407; C16492	--	Flavonoids	Dihydroflavone	Monospermoside
220	MW-221	C24 H22 O13	Malonylgenistin	up	up	up	FALSE	FALSE	FALSE	NA	NA	1.46491e+07	NA	C16192	ko00943	Flavonoids	Isoflavones	Apigenin 5- (6"-malonylglucoside)
221	MW-222	C21 H22 O10; C21 H22 O10; C21 H22 O10; C21 H22 O10	Naringenin 7-O-beta-D-glucoside; Phlorizin chalcone; 2',4,4',6'-Tetrahydroxychalcone 4'-O-glucoside; 8-C-Glucosylnaringenin	down	FALSE	FALSE	up	up	FALSE	NA	NA	NA	1.1869e+07	C09099; C16406; C16407; C16492	--	Flavonoids	Dihydroflavone	Monospermoside
222	MW-223	C15 H12 O7; C15 H12 O7	Taxifolin; Pentahydroxyflavanone	up	up	up	FALSE	FALSE	FALSE	NA	NA	1.16279e+07	NA	C01617; C05911	--	Flavonoids	Dihydroflavonol	Nigrescin
223	MW-224	C15 H10 O6; C15 H10 O6	Luteolin; Kaempferol	FALSE	down	FALSE	down	FALSE	down	NA	1.05066e+07	NA	NA	C01514; C05903	--	Flavonoids	Flavonoid	Maritimetin
224	MW-225	C27 H30 O16; C27 H30 O16; C27 H30 O16; C27 H30 O16	Rutin; Kaempferol 3-O-beta-D-glucosyl-(1->2)-beta-D-glucoside; Kaempferol 3-O-beta-D-glucosylgalactoside; Quercetin 3-O-rhamnoside 7-O-glucoside	up	up	up	FALSE	FALSE	FALSE	NA	NA	1.04936e+07	NA	C05625; C12634; C16490; C19796	--	Flavonoids	Flavonols	Aureusidin 4,6-diglucoside
225	MW-226	C27 H30 O15; C27 H30 O15; C27 H30 O15; C27 H30 O15; C27 H30 O15	Vitexin 2''-O-beta-D-glucoside; Isovitexin 2''-O-beta-D-glucoside; Scolymoside; Kaempferol-3-O-rutinoside; Kaempferol 3-O-rhamnoside-7-O-glucoside	FALSE	down	FALSE	down	FALSE	down	NA	9.55085e+06	NA	NA	C04024; C04199; C12630; C21833; C21854	--	Flavonoids	Flavonoid carbonoside	Palasitrin
226	MW-227	C15 H10 O6; C15 H10 O6	Luteolin; Kaempferol	FALSE	down	FALSE	down	FALSE	down	NA	7.34813e+06	NA	NA	C01514; C05903	--	Flavonoids	Flavonoid	Maritimetin
227	MW-228	C21 H20 O11	Aureusidin 6-O-glucoside	up	up	up	FALSE	FALSE	FALSE	NA	NA	6.68832e+06	NA	C16409	ko00941	Others	Others	Maritimein
228	MW-229	C27 H30 O15; C27 H30 O15; C27 H30 O15; C27 H30 O15; C27 H30 O15	Vitexin 2''-O-beta-D-glucoside; Isovitexin 2''-O-beta-D-glucoside; Scolymoside; Kaempferol-3-O-rutinoside; Kaempferol 3-O-rhamnoside-7-O-glucoside	FALSE	FALSE	down	FALSE	down	up	6.13418e+06	NA	NA	NA	C04024; C04199; C12630; C21833; C21854	--	Flavonoids	Flavonoid carbonoside	Palasitrin
229	MW-230	C15 H14 O6; C15 H14 O6; C15 H14 O6; C15 H14 O6; C15 H14 O6	cis-3,4-Leucopelargonidin; Luteoforol; (+)-Catechin; (-)-Epicatechin; Fisetinidol-4beta-ol	up	up	up	FALSE	FALSE	FALSE	NA	NA	3.49515e+06	NA	C03648; C05907; C06562; C09727; C09736	--	Flavonoids	Flavanols	3,4,2',4',6'-Pentahydroxydihydrochalcone
230	MW-231	C21 H20 O10	Vitexin	FALSE	down	FALSE	down	FALSE	down	NA	4.45697e+08	NA	NA	C01460	ko00941,ko00944	Flavonoids	Flavonoid carbonoside	Sulfurein
231	MW-232	C33 H40 O22	Quercetin 3-O-beta-D-glucosyl-(1->2)-beta-D-glucosyl-(1->2)-beta-D-glucoside	down	down	down	FALSE	down	FALSE	5.6958e+08	4.55182e+08	NA	2.60105e+08	C12668	ko00944	Flavonoids	Flavonols	Quercetin 3-sophorotrioside
232	MW-233	C17 H14 O7	3,7-Di-O-methylquercetin	down	down	down	up	down	up	5.28336e+08	1.29757e+08	NA	2.6162e+08	C01265	ko00944	Flavonoids	Flavonols	Remerin
233	MW-234	C27 H30 O17	Quercetin 3-O-beta-D-glucosyl-(1->2)-beta-D-glucoside	down	down	down	up	up	FALSE	1.03665e+08	7.24971e+07	NA	3.71271e+08	C12667	ko00944	Flavonoids	Flavonols	6-Hydroxyluteolin 7-sophoroside
234	MW-235	C21 H20 O9	Daidzin	down	FALSE	down	up	FALSE	up	1.96665e+08	6.94467e+07	8.06992e+07	1.64513e+08	C10216	ko00943	Flavonoids	Isoflavones	Puerarin
235	MW-236	C21 H24 O10	Phlorizin	FALSE	up	down	up	FALSE	up	1.60168e+08	NA	4.79768e+07	8.78202e+07	C01604	ko00941,ko01110	Flavonoids	Chalcones	N-{[(2R,3S,4R,5S)-3,4-Dihydroxy-5-{2-oxo-2-[4-(2-pyridinyl)-1-piperazinyl]ethyl}tetrahydro-2-furanyl]methyl}methanesulfonamide
236	MW-237	C15 H14 O7; C15 H14 O7; C15 H14 O7	Leucocyanidin; (+)-Gallocatechin; (-)-Epigallocatechin	down	down	FALSE	FALSE	up	down	NA	1.34633e+08	NA	1.52057e+08	C05906; C12127; C12136	--	Flavonoids	Flavanols	N'-[(E)-(2,4-Dihydroxyphenyl)methylene]-2-(3-nitro-1H-1,2,4-triazol-1-yl)acetohydrazide
237	MW-238	C16 H16 O8	5-O-Caffeoylshikimic acid	up	up	up	up	up	FALSE	NA	NA	7.77991e+07	3.80573e+07	C10434	ko00940,ko00941,ko00945,ko01100,ko01110	Phenolic acids	Phenolic acids	(5S,6R,7S)-5,6,7,9,10-Pentahydroxy-2-methoxy-7-methyl-5,6,7,8-tetrahydro-1,4-anthracenedione
238	MW-239	C16 H18 O8	p-Coumaroyl quinic acid	down	FALSE	FALSE	up	up	FALSE	NA	NA	NA	1.12161e+08	C12208	ko00940,ko00941,ko00945,ko01110	Phenolic acids	Phenolic acids	94674
239	MW-240	C25 H26 O12	Medicarpin 3-O-glucoside-6'-malonate	up	up	up	FALSE	FALSE	FALSE	NA	NA	3.94486e+07	NA	C16224	ko00943	Others	Others	Lantanoside
240	MW-241	C21 H22 O11	2',3,4,4',6'-Peptahydroxychalcone 4'-O-glucoside	up	up	up	FALSE	FALSE	FALSE	NA	NA	6.05987e+07	NA	C16408	ko00941	Flavonoids	Chalcones	Hovetrichoside C
241	MW-242	C21 H18 O12	Luteolin 7-O-glucuronide	down	FALSE	FALSE	up	up	FALSE	NA	NA	NA	3.29107e+07	C03515	ko00944	Flavonoids	Flavonoid	Aureusidin 6-glucuronide
242	MW-243	C15 H10 O8	Myricetin	up	up	up	FALSE	FALSE	FALSE	NA	NA	2.181e+07	NA	C10107	ko00941,ko00944,ko01110	Flavonoids	Flavonols	FL3FEGGS0001_a
243	MW-244	C21 H20 O11	Aureusidin 6-O-glucoside	FALSE	FALSE	down	FALSE	down	up	2.18049e+07	NA	NA	NA	C16409	ko00941	Others	Others	Maritimein
244	MW-245	C27 H31 O15; C27 H31 O15; C27 H31 O15; C27 H31 O15	Cyanidin 3-O-rutinoside; Pelargonin; Pelargonidin 3-O-sophoroside; Pelargonidin 3,7-di-O-beta-D-glucoside	FALSE	FALSE	down	FALSE	down	up	1.9578e+07	NA	NA	NA	C08620; C08725; C16305; C20495	--	Flavonoids	Anthocyanins	2-Amino-9-(2,3,5-tri-O-benzoylpentofuranosyl)-3,9-dihydro-6H-purin-6-one
245	MW-246	C15 H12 O6; C15 H12 O6; C15 H12 O6; C15 H12 O6	Dihydrokaempferol; Fustin; Eriodictyol; Eriodictyol chalcone	FALSE	FALSE	down	FALSE	down	up	1.93604e+07	NA	NA	NA	C00974; C01378; C05631; C15525	--	Flavonoids	Dihydroflavonol	2,6,3',4'-Tetrahydroxy-2-benzylcoumaranone
246	MW-247	C21 H24 O10	Phlorizin	up	up	FALSE	down	down	up	1780497262	8.25492e+08	1787565869	NA	C01604	ko00941,ko01110	Flavonoids	Chalcones	N-{[(2R,3S,4R,5S)-3,4-Dihydroxy-5-{2-oxo-2-[4-(2-pyridinyl)-1-piperazinyl]ethyl}tetrahydro-2-furanyl]methyl}methanesulfonamide
247	MW-248	C21 H20 O12	Bracteatin 6-O-glucoside	up	up	up	FALSE	FALSE	FALSE	NA	NA	1.33235e+07	NA	C16410	ko00941	Flavonoids	Flavonoid	Bractein
248	MW-249	C27 H30 O15; C27 H30 O15; C27 H30 O15; C27 H30 O15; C27 H30 O15	Vitexin 2''-O-beta-D-glucoside; Isovitexin 2''-O-beta-D-glucoside; Scolymoside; Kaempferol-3-O-rutinoside; Kaempferol 3-O-rhamnoside-7-O-glucoside	down	FALSE	FALSE	up	up	FALSE	NA	NA	NA	1.28467e+07	C04024; C04199; C12630; C21833; C21854	--	Flavonoids	Flavonoid carbonoside	Palasitrin
249	MW-250	C21 H20 O10	Vitexin	up	up	up	FALSE	FALSE	FALSE	NA	NA	1.25287e+07	NA	C01460	ko00941,ko00944	Flavonoids	Flavonoid carbonoside	Sulfurein
250	MW-251	C21 H24 O10	Phlorizin	up	up	up	FALSE	FALSE	FALSE	NA	NA	1731541030	NA	C01604	ko00941,ko01110	Flavonoids	Chalcones	N-{[(2R,3S,4R,5S)-3,4-Dihydroxy-5-{2-oxo-2-[4-(2-pyridinyl)-1-piperazinyl]ethyl}tetrahydro-2-furanyl]methyl}methanesulfonamide
251	MW-252	C27 H30 O15; C27 H30 O15; C27 H30 O15; C27 H30 O15; C27 H30 O15	Vitexin 2''-O-beta-D-glucoside; Isovitexin 2''-O-beta-D-glucoside; Scolymoside; Kaempferol-3-O-rutinoside; Kaempferol 3-O-rhamnoside-7-O-glucoside	up	up	up	FALSE	FALSE	FALSE	NA	NA	9.40277e+06	NA	C04024; C04199; C12630; C21833; C21854	--	Flavonoids	Flavonoid carbonoside	Palasitrin
252	MW-253	C27 H30 O17	Quercetin 3-O-beta-D-glucosyl-(1->2)-beta-D-glucoside	FALSE	FALSE	down	FALSE	down	up	3.12936e+06	NA	NA	NA	C12667	ko00944	Flavonoids	Flavonols	6-Hydroxyluteolin 7-sophoroside
253	MW-254	C15 H14 O8	Leucodelphinidin	down	FALSE	FALSE	up	FALSE	FALSE	1.10477e+08	6.87065e+07	6.96544e+07	2.06089e+08	C05909	ko00941,ko01110	Flavonoids	Flavanols
254	MW-255	C36 H43 O25	Ternatin C5	FALSE	FALSE	down	FALSE	down	up	7.20509e+07	NA	NA	NA	C16303	ko00942	Flavonoids	Anthocyanins
255	MW-256	C15 H14 O8	Leucodelphinidin	down	up	up	up	up	FALSE	2.58689e+07	2.56786e+07	6.25077e+07	132283901	C05909	ko00941,ko01110	Flavonoids	Flavanols
256	MW-257	C27 H30 O15; C27 H30 O15; C27 H30 O15; C27 H30 O15; C27 H30 O15	Vitexin 2''-O-beta-D-glucoside; Isovitexin 2''-O-beta-D-glucoside; Scolymoside; Kaempferol-3-O-rutinoside; Kaempferol 3-O-rhamnoside-7-O-glucoside	up	up	up	FALSE	FALSE	FALSE	NA	NA	1.25324e+08	NA	C04024; C04199; C12630; C21833; C21854	--	Flavonoids	Flavonoid carbonoside	kaempferol-7-O-hexosyl(1-2)deoxyhexoside
257	MW-258	C16 H16 O7	4-Coumaroylshikimate	up	up	up	FALSE	down	up	2.67756e+07	NA	5.437e+07	NA	C02947	ko00940,ko00941,ko00945,ko01100,ko01110	Phenolic acids	Phenolic acids	Hesperetin
258	MW-259	C21 H20 O9	Daidzin	FALSE	FALSE	down	FALSE	down	up	2.54892e+07	NA	NA	NA	C10216	ko00943	Flavonoids	Isoflavones	Daidzein-8-C-glucoside
260	MW-261	C33 H41 O20	Cyanidin 3-O-rutinoside 5-O-beta-D-glucoside	up	up	up	FALSE	FALSE	FALSE	NA	NA	8.23988e+07	NA	C12646	ko00942	Flavonoids	Anthocyanins
261	MW-262	C16 H16 O8	5-O-Caffeoylshikimic acid	FALSE	up	up	FALSE	FALSE	FALSE	2.70406e+07	2.04947e+07	5.43703e+07	3.62765e+07	C10434	ko00940,ko00941,ko00945,ko01100,ko01110	Phenolic acids	Phenolic acids
262	MW-263	C27 H30 O15; C27 H30 O15; C27 H30 O15; C27 H30 O15; C27 H30 O15	Vitexin 2''-O-beta-D-glucoside; Isovitexin 2''-O-beta-D-glucoside; Scolymoside; Kaempferol-3-O-rutinoside; Kaempferol 3-O-rhamnoside-7-O-glucoside	up	up	up	FALSE	FALSE	FALSE	NA	NA	2.10853e+07	NA	C04024; C04199; C12630; C21833; C21854	--	Flavonoids	Flavonoid carbonoside	kaempferol-7-O-hexosyl(1-2)deoxyhexoside
263	MW-264	C27 H29 O17	Cyanidin 3-O-(2-O-beta-D-glucuronosyl)-beta-D-glucoside	FALSE	down	FALSE	down	FALSE	down	NA	1.12762e+07	NA	NA	C19762	ko00942	Flavonoids	Anthocyanins
264	MW-265	C21 H20 O10	Vitexin	up	up	up	FALSE	FALSE	FALSE	NA	NA	2.90006e+07	NA	C01460	ko00941,ko00944	Flavonoids	Flavonoid carbonoside	Apigenin-7-O-glucoside
265	MW-266	C33 H41 O22	Delphinidin 3,5,3'-triglucoside	down	FALSE	FALSE	up	up	FALSE	NA	NA	NA	2.53046e+07	C16314	ko00942	Flavonoids	Anthocyanins
266	MW-267	C30 H33 O20	Delphinidin 3-O-(6''-O-malonyl)-beta-glucoside-3'-O-beta-glucoside	down	FALSE	FALSE	up	up	FALSE	NA	NA	NA	2.5173e+07	C16304	ko00942	Flavonoids	Anthocyanins
267	MW-268	C33 H41 O22	Delphinidin 3,5,3'-triglucoside	down	FALSE	FALSE	up	up	FALSE	NA	NA	NA	1.93663e+07	C16314	ko00942	Flavonoids	Anthocyanins
268	MW-269	C20 H18 O5; C20 H18 O5; C20 H18 O5	(-)-Glyceollin I; (-)-Glyceollin II; Glyceollin III	down	FALSE	FALSE	up	up	FALSE	NA	NA	NA	9.2302e+06	C01701; C10422; C15511	--	Others	Others	3,4,2'-Trihydroxy-6",6"-dimethylpyrano [ 2",3":4',3' ] chalcone
269	MW-270	C33 H41 O22	Delphinidin 3,5,3'-triglucoside	down	FALSE	FALSE	up	up	FALSE	NA	NA	NA	1.44373e+07	C16314	ko00942	Flavonoids	Anthocyanins
270	MW-271	C21 H21 O11; C21 H21 O11	Chrysanthemin; Cyanidin 5-O-glucoside	FALSE	FALSE	down	FALSE	down	up	1.06605e+07	NA	NA	NA	C08604; C16298	--	Flavonoids	Anthocyanins
271	MW-272	C27 H31 O14	Pelargonidin 3-O-rutinoside	up	up	up	FALSE	FALSE	FALSE	NA	NA	7.10104e+06	NA	C12644	ko00942	Flavonoids	Anthocyanins	Ethyl 2-({[(1-{2-[(2-fluorobenzoyl)amino]ethyl}-1H-indol-3-yl)sulfanyl]acetyl}amino)-4,5,6,7-tetrahydro-1-benzothiophene-3-carboxylate
272	MW-273	C27 H30 O16; C27 H30 O16; C27 H30 O16; C27 H30 O16	Rutin; Kaempferol 3-O-beta-D-glucosyl-(1->2)-beta-D-glucoside; Kaempferol 3-O-beta-D-glucosylgalactoside; Quercetin 3-O-rhamnoside 7-O-glucoside	up	up	up	FALSE	FALSE	FALSE	NA	NA	7.68896e+07	NA	C05625; C12634; C16490; C19796	--	Flavonoids	Flavonols	Cyanidin-3,5-di-O-glucoside; LC-ESI-QTOF; MS2; CE
273	MW-274	C27 H32 O16	Safflomin A 羟基红花黄色素A	down	down	down	FALSE	FALSE	FALSE	101000000000	61007653717	NA	60014367806	--	--	Flavonoids	Chalcones (C-glucosylquinochalcones)	Safflomin A 羟基红花黄色素A
274	MW-275	C30 H30 O14	Safflomin C	down	down	down	up	FALSE	up	5131614407	1179877064	NA	3461321174	--	--	Flavonoids	Chalcones (C-glucosylquinochalcones)	Safflomin C
275	MW-276	C30 H30 O14	Safflomin C	down	FALSE	down	up	FALSE	up	1000791916	NA	NA	6.40994e+08	--	--	Flavonoids	Chalcones (C-glucosylquinochalcones)	Safflomin C
276	MW-277	C30 H30 O14	Safflomin C	down	down	down	FALSE	down	up	9.24811e+07	2.89599e+07	NA	4.51671e+07	--	--	Flavonoids	Chalcones (C-glucosylquinochalcones)	Safflomin C
277	MW-278	C27 H32 O16	Safflomin A 羟基红花黄色素A	down	FALSE	down	up	FALSE	up	3.21285e+07	NA	NA	1.96891e+07	--	--	Flavonoids	Chalcones (C-glucosylquinochalcones)	Safflomin A 羟基红花黄色素A
