# Supplementary material for: Integrated Metabolomics and Transcriptome Analysis of Flavonoid Biosynthesis in Safflower (Carthamus tinctorius L.) With Different Colors
Source: Front Plant Sci. 2021 Jul 26;12:712038. doi: 10.3389/fpls.2021.712038 (PMC8351732; doi:10.3389/fpls.2021.712038)
Supplement: Supplementary Table 4 — Details of all the gene annotation. [file Table_4.XLSX]

## Sheet: Sheet1
Trembl		GO		KEGG		NR
ID	Annotation	ID	Annotation	ID	Annotation	ID	Annotation
HH_000002	SubName: Full=Uncharacterized protein {ECO:0000313|EMBL:KVI09983.1};	HH_000006	GO:0048046,apoplast; GO:0005507,copper ion binding; GO:0052716,hydroquinone:oxygen oxidoreductase activity; GO:0016722,oxidoreductase activity, oxidizing metal ions; GO:0046274,lignin catabolic process	HH_000002	K10450 kelch-like protein 12 | (RefSeq) hypothetical protein (A)	HH_000002	hypothetical protein Ccrd_011623 [Cynara cardunculus var. scolymus]
HH_000003	SubName: Full=Biotin/lipoyl attachment {ECO:0000313|EMBL:KVI09980.1}; Flags: Fragment;	HH_000007	GO:0048046,apoplast; GO:0005507,copper ion binding; GO:0052716,hydroquinone:oxygen oxidoreductase activity; GO:0016722,oxidoreductase activity, oxidizing metal ions; GO:0046274,lignin catabolic process	HH_000003	K02160 acetyl-CoA carboxylase biotin carboxyl carrier protein | (RefSeq) biotin carboxyl carrier protein of acetyl-CoA carboxylase, chloroplastic-like isoform X1 (A)	HH_000003	Biotin/lipoyl attachment, partial [Cynara cardunculus var. scolymus]
HH_000004	SubName: Full=Uncharacterized protein {ECO:0000313|EMBL:OTF99634.1};	HH_000008	GO:0005737,cytoplasm; GO:0005829,cytosol; GO:0005773,vacuole; GO:0033925,mannosyl-glycoprotein endo-beta-N-acetylglucosaminidase activity; GO:0006491,N-glycan processing; GO:0006517,protein deglycosylation	HH_000006	K05909 laccase [EC:1.10.3.2] | (RefSeq) laccase-5-like (A)	HH_000004	uncharacterized protein LOC110904810 [Helianthus annuus]
HH_000006	RecName: Full=Laccase {ECO:0000256|RuleBase:RU361119}; EC=1.10.3.2 {ECO:0000256|RuleBase:RU361119}; AltName: Full=Benzenediol:oxygen oxidoreductase {ECO:0000256|RuleBase:RU361119}; AltName: Full=Diphenol oxidase {ECO:0000256|RuleBase:RU361119}; AltName: Full=Urishiol oxidase {ECO:0000256|RuleBase:RU361119};	HH_000009	GO:0003677,DNA binding; GO:0009965,leaf morphogenesis; GO:0010016,shoot system morphogenesis	HH_000007	K05909 laccase [EC:1.10.3.2] | (RefSeq) laccase-12-like isoform X1 (A)	HH_000006	laccase-12-like isoform X1 [Helianthus annuus]
HH_000007	RecName: Full=Laccase {ECO:0000256|RuleBase:RU361119}; EC=1.10.3.2 {ECO:0000256|RuleBase:RU361119}; AltName: Full=Benzenediol:oxygen oxidoreductase {ECO:0000256|RuleBase:RU361119}; AltName: Full=Diphenol oxidase {ECO:0000256|RuleBase:RU361119}; AltName: Full=Urishiol oxidase {ECO:0000256|RuleBase:RU361119};	HH_000010	GO:0009507,chloroplast; GO:0005737,cytoplasm; GO:0008199,ferric iron binding; GO:0004322,ferroxidase activity; GO:0005506,iron ion binding; GO:0006880,intracellular sequestering of iron ion; GO:0006826,iron ion transport	HH_000008	K01227 mannosyl-glycoprotein endo-beta-N-acetylglucosaminidase [EC:3.2.1.96] | (RefSeq) cytosolic endo-beta-N-acetylglucosaminidase 1-like (A)	HH_000007	laccase-12-like isoform X1 [Helianthus annuus]
HH_000008	SubName: Full=Glycoside hydrolase, family 85 {ECO:0000313|EMBL:KVI10003.1};	HH_000011	GO:0005737,cytoplasm; GO:0005768,endosome; GO:0005794,Golgi apparatus; GO:0000139,Golgi membrane; GO:0016021,integral component of membrane; GO:0005802,trans-Golgi network; GO:0008757,S-adenosylmethionine-dependent methyltransferase activity; GO:0032259,methylation	HH_000010	K00522 ferritin heavy chain [EC:1.16.3.2] | (RefSeq) ferritin-4, chloroplastic-like (A)	HH_000008	Glycoside hydrolase, family 85 [Cynara cardunculus var. scolymus]
HH_000009	SubName: Full=Lateral organ boundaries domain-containing protein {ECO:0000313|EMBL:KVI10002.1}; Flags: Fragment;	HH_000012	GO:0005737,cytoplasm; GO:0005768,endosome; GO:0005794,Golgi apparatus; GO:0000139,Golgi membrane; GO:0016021,integral component of membrane; GO:0005802,trans-Golgi network; GO:0008757,S-adenosylmethionine-dependent methyltransferase activity; GO:0032259,methylation	HH_000011	K16302 metal transporter CNNM | (RefSeq) probable methyltransferase PMT28 (A)	HH_000009	lateral organ boundaries domain-containing protein, partial [Cynara cardunculus var. scolymus]
HH_000010	RecName: Full=Ferritin {ECO:0000256|RuleBase:RU361145}; EC=1.16.3.1 {ECO:0000256|RuleBase:RU361145}; Flags: Fragment;	HH_000013	GO:0005783,endoplasmic reticulum; GO:0016021,integral component of membrane; GO:0005886,plasma membrane	HH_000013	K15502 serine/threonine-protein phosphatase 6 regulatory ankyrin repeat subunit A | (RefSeq) serine/threonine-protein phosphatase 6 regulatory ankyrin repeat subunit C-like (A)	HH_000010	hypothetical protein Ccrd_011632, partial [Cynara cardunculus var. scolymus]
HH_000011	SubName: Full=Putative S-adenosyl-L-methionine-dependent methyltransferase {ECO:0000313|EMBL:OTG21340.1};	HH_000014	GO:0016021,integral component of membrane; GO:0005886,plasma membrane; GO:0005524,ATP binding; GO:0004675,transmembrane receptor protein serine/threonine kinase activity; GO:0007166,cell surface receptor signaling pathway; GO:0006468,protein phosphorylation	HH_000014	K04733 interleukin-1 receptor-associated kinase 4 [EC:2.7.11.1] | (RefSeq) inactive receptor-like serine/threonine-protein kinase At2g40270 (A)	HH_000011	probable methyltransferase PMT23 [Helianthus annuus]
HH_000012	SubName: Full=Putative S-adenosyl-L-methionine-dependent methyltransferases superfamily protein {ECO:0000313|EMBL:OTF99691.1};	HH_000015	GO:0010369,chromocenter; GO:0000778,condensed nuclear chromosome kinetochore; GO:0005737,cytoplasm; GO:0000776,kinetochore; GO:0005828,kinetochore microtubule; GO:0005815,microtubule organizing center; GO:0005876,spindle microtubule; GO:0004672,protein kinase activity; GO:0051754,meiotic sister chromatid cohesion, centromeric; GO:0007094,mitotic spindle assembly checkpoint	HH_000015	K02178 checkpoint serine/threonine-protein kinase [EC:2.7.11.1] | (RefSeq) hypothetical protein (A)	HH_000012	probable methyltransferase PMT23 [Helianthus annuus]
HH_000013	SubName: Full=Ankyrin repeat-containing protein {ECO:0000313|EMBL:KVI09959.1};	HH_000017	GO:0009507,chloroplast; GO:0009941,chloroplast envelope; GO:0009570,chloroplast stroma; GO:0022625,cytosolic large ribosomal subunit; GO:0022626,cytosolic ribosome; GO:0016020,membrane; GO:0019843,rRNA binding; GO:0003735,structural constituent of ribosome; GO:0000027,ribosomal large subunit assembly; GO:0006412,translation	HH_000017	K02867 large subunit ribosomal protein L11 | (RefSeq) 50S ribosomal protein L11, chloroplastic (A)	HH_000013	Ankyrin repeat-containing protein [Cynara cardunculus var. scolymus]
HH_000014	SubName: Full=Putative leucine-rich repeat protein, plant-type {ECO:0000313|EMBL:OTG21341.1};	HH_000018	GO:0009507,chloroplast; GO:0005829,cytosol; GO:0070569,uridylyltransferase activity; GO:0003983,UTP:glucose-1-phosphate uridylyltransferase activity; GO:0009226,nucleotide-sugar biosynthetic process; GO:0046506,sulfolipid biosynthetic process; GO:0006011,UDP-glucose metabolic process	HH_000018	K22920 UTP---glucose-1-phosphate uridylyltransferase [EC:2.7.7.9] | (RefSeq) UTP--glucose-1-phosphate uridylyltransferase 3, chloroplastic (A)	HH_000014	hypothetical protein LSAT_2X124361 [Lactuca sativa]
HH_000015	SubName: Full=Mad3/BUB1 homology region 1 {ECO:0000313|EMBL:KVI09962.1};	HH_000019	GO:0009507,chloroplast; GO:0005829,cytosol; GO:0070569,uridylyltransferase activity; GO:0003983,UTP:glucose-1-phosphate uridylyltransferase activity; GO:0009226,nucleotide-sugar biosynthetic process; GO:0046506,sulfolipid biosynthetic process; GO:0006011,UDP-glucose metabolic process	HH_000019	K22920 UTP---glucose-1-phosphate uridylyltransferase [EC:2.7.7.9] | (RefSeq) UTP--glucose-1-phosphate uridylyltransferase 3, chloroplastic isoform X1 (A)	HH_000015	Mad3/BUB1 homology region 1 [Cynara cardunculus var. scolymus]
HH_000017	SubName: Full=Ribosomal protein L11 {ECO:0000313|EMBL:KVI09931.1};	HH_000020	GO:0005634,nucleus; GO:0003677,DNA binding; GO:0003700,DNA-binding transcription factor activity; GO:0044212,transcription regulatory region DNA binding; GO:0009738,abscisic acid-activated signaling pathway; GO:0006952,defense response; GO:0009873,ethylene-activated signaling pathway; GO:0048527,lateral root development; GO:0031930,mitochondria-nucleus signaling pathway; GO:0045893,positive regul…	HH_000020	K09286 EREBP-like factor | (RefSeq) ethylene-responsive transcription factor ABI4 (A)	HH_000017	Ribosomal protein L11 [Cynara cardunculus var. scolymus]
HH_000018	SubName: Full=Uncharacterized protein {ECO:0000313|EMBL:KVI09932.1};	HH_000021	GO:0016021,integral component of membrane; GO:0046872,metal ion binding; GO:0061630,ubiquitin protein ligase activity; GO:0043161,proteasome-mediated ubiquitin-dependent protein catabolic process	HH_000021	K19041 E3 ubiquitin-protein ligase RNF38/44 [EC:2.3.2.27] | (RefSeq) RING-H2 finger protein ATL74-like (A)	HH_000018	hypothetical protein LSAT_2X123720 [Lactuca sativa]
HH_000019	SubName: Full=Putative UDP-glucose pyrophosphorylase 3 {ECO:0000313|EMBL:OTG21344.1};	HH_000022	GO:0016021,integral component of membrane; GO:0005524,ATP binding; GO:0004674,protein serine/threonine kinase activity; GO:0048544,recognition of pollen	HH_000022	K04733 interleukin-1 receptor-associated kinase 4 [EC:2.7.11.1] | (RefSeq) G-type lectin S-receptor-like serine/threonine-protein kinase At5g24080 (A)	HH_000019	hypothetical protein LSAT_2X123720 [Lactuca sativa]
HH_000020	SubName: Full=AP2/ERF domain-containing protein {ECO:0000313|EMBL:KVI09924.1};	HH_000024	GO:0005783,endoplasmic reticulum; GO:0005789,endoplasmic reticulum membrane; GO:0016021,integral component of membrane; GO:0004377,GDP-Man:Man3GlcNAc2-PP-Dol alpha-1,2-mannosyltransferase activity; GO:0006490,oligosaccharide-lipid intermediate biosynthetic process; GO:0009832,plant-type cell wall biogenesis; GO:0033577,protein glycosylation in endoplasmic reticulum; GO:0006487,protein N-linked gl…	HH_000024	K03844 alpha-1,2-mannosyltransferase [EC:2.4.1.131] | (RefSeq) GDP-Man:Man(3)GlcNAc(2)-PP-Dol alpha-1,2-mannosyltransferase (A)	HH_000020	AP2/ERF domain-containing protein [Cynara cardunculus var. scolymus]
HH_000021	SubName: Full=Zinc finger, RING/FYVE/PHD-type {ECO:0000313|EMBL:KVI09930.1};	HH_000026	GO:0005634,nucleus; GO:0009536,plastid; GO:0046872,metal ion binding; GO:0004722,protein serine/threonine phosphatase activity; GO:0009738,abscisic acid-activated signaling pathway; GO:0050832,defense response to fungus; GO:0009620,response to fungus; GO:0009611,response to wounding	HH_000026	K17506 protein phosphatase 1L [EC:3.1.3.16] | (RefSeq) probable protein phosphatase 2C 25 (A)	HH_000021	Zinc finger, RING/FYVE/PHD-type [Cynara cardunculus var. scolymus]
HH_000022	SubName: Full=Apple-like protein {ECO:0000313|EMBL:KVH88769.1};	HH_000028	GO:0005680,anaphase-promoting complex; GO:0010252,auxin homeostasis; GO:0007049,cell cycle; GO:0051301,cell division; GO:0009793,embryo development ending in seed dormancy; GO:0009553,embryo sac development; GO:0048481,plant ovule development; GO:0016567,protein ubiquitination	HH_000028	K03348 anaphase-promoting complex subunit 1 | (RefSeq) anaphase-promoting complex subunit 1 (A)	HH_000022	Apple-like protein [Cynara cardunculus var. scolymus]
HH_000024	SubName: Full=Glycosyl transferase, family 1 {ECO:0000313|EMBL:KVI09939.1};	HH_000029	GO:0005794,Golgi apparatus; GO:0000139,Golgi membrane; GO:0016021,integral component of membrane; GO:0016413,O-acetyltransferase activity; GO:1990538,xylan O-acetyltransferase activity; GO:0045893,positive regulation of transcription, DNA-templated; GO:0009409,response to cold; GO:0050826,response to freezing; GO:0045492,xylan biosynthetic process	HH_000029	K16573 gamma-tubulin complex component 6 | (RefSeq) uncharacterized LOC103722329 (A)	HH_000024	Glycosyl transferase, family 1 [Cynara cardunculus var. scolymus]
HH_000026	SubName: Full=Protein phosphatase 2C {ECO:0000313|EMBL:KVI09945.1};	HH_000045	GO:0031969,chloroplast membrane; GO:0016717,oxidoreductase activity, acting on paired donors, with oxidation of a pair of donors resulting in the reduction of molecular oxygen to two molecules of water; GO:0006636,unsaturated fatty acid biosynthetic process	HH_000031	K00423 L-ascorbate oxidase [EC:1.10.3.3] | (RefSeq) L-ascorbate oxidase (A)	HH_000026	Protein phosphatase 2C [Cynara cardunculus var. scolymus]
HH_000028	SubName: Full=Putative E3 ubiquitin ligase, putative {ECO:0000313|EMBL:OTF99711.1};	HH_000046	GO:0051213,dioxygenase activity; GO:0046872,metal ion binding; GO:0009813,flavonoid biosynthetic process	HH_000032	K00423 L-ascorbate oxidase [EC:1.10.3.3] | (RefSeq) L-ascorbate oxidase (A)	HH_000028	hypothetical protein LSAT_2X124500 [Lactuca sativa]
HH_000029	SubName: Full=PC-Esterase {ECO:0000313|EMBL:KVI09946.1};	HH_000047	GO:0005634,nucleus; GO:0046872,metal ion binding; GO:0035064,methylated histone binding; GO:0043565,sequence-specific DNA binding; GO:0044212,transcription regulatory region DNA binding; GO:0016569,covalent chromatin modification; GO:0006355,regulation of transcription, DNA-templated; GO:0006351,transcription, DNA-templated	HH_000033	K00423 L-ascorbate oxidase [EC:1.10.3.3] | (RefSeq) L-ascorbate oxidase (A)	HH_000029	PC-Esterase [Cynara cardunculus var. scolymus]
HH_000031	SubName: Full=FBD-like protein {ECO:0000313|EMBL:KVI09943.1}; Flags: Fragment;	HH_000048	GO:0005634,nucleus; GO:0019538,protein metabolic process; GO:0006355,regulation of transcription, DNA-templated; GO:1902347,response to strigolactone; GO:0006351,transcription, DNA-templated	HH_000034	K00423 L-ascorbate oxidase [EC:1.10.3.3] | (RefSeq) L-ascorbate oxidase (A)	HH_000031	FBD-like protein, partial [Cynara cardunculus var. scolymus]
HH_000032	SubName: Full=FBD-like protein {ECO:0000313|EMBL:KVI09941.1}; Flags: Fragment;	HH_000049	GO:0005829,cytosol; GO:0009506,plasmodesma; GO:0005524,ATP binding; GO:0004674,protein serine/threonine kinase activity; GO:0004712,protein serine/threonine/tyrosine kinase activity; GO:0004713,protein tyrosine kinase activity; GO:0009789,positive regulation of abscisic acid-activated signaling pathway; GO:0046777,protein autophosphorylation; GO:0006468,protein phosphorylation; GO:0009737,respons…	HH_000035	K00423 L-ascorbate oxidase [EC:1.10.3.3] | (RefSeq) L-ascorbate oxidase (A)	HH_000032	FBD-like protein, partial [Cynara cardunculus var. scolymus]
HH_000033	SubName: Full=FBD-like protein {ECO:0000313|EMBL:KVI09943.1}; Flags: Fragment;	HH_000050	GO:0016021,integral component of membrane; GO:0005744,TIM23 mitochondrial import inner membrane translocase complex; GO:0015031,protein transport	HH_000036	K00423 L-ascorbate oxidase [EC:1.10.3.3] | (RefSeq) L-ascorbate oxidase (A)	HH_000033	FBD-like protein, partial [Cynara cardunculus var. scolymus]
HH_000034	SubName: Full=Uncharacterized protein {ECO:0000313|EMBL:KVI09942.1};	HH_000051	GO:0016021,integral component of membrane; GO:0005524,ATP binding; GO:0042803,protein homodimerization activity; GO:0004674,protein serine/threonine kinase activity	HH_000037	K00423 L-ascorbate oxidase [EC:1.10.3.3] | (RefSeq) L-ascorbate oxidase (A)	HH_000034	hypothetical protein Ccrd_011660 [Cynara cardunculus var. scolymus]
HH_000035	SubName: Full=Uncharacterized protein {ECO:0000313|EMBL:KVI09942.1};	HH_000052	GO:0016021,integral component of membrane; GO:0005634,nucleus; GO:0016874,ligase activity; GO:0000977,RNA polymerase II regulatory region sequence-specific DNA binding; GO:0001078,proximal promoter DNA-binding transcription repressor activity, RNA polymerase II-specific; GO:0008270,zinc ion binding; GO:0016567,protein ubiquitination; GO:0010310,regulation of hydrogen peroxide metabolic process; G…	HH_000038	K00423 L-ascorbate oxidase [EC:1.10.3.3] | (RefSeq) L-ascorbate oxidase (A)	HH_000035	hypothetical protein Ccrd_011660 [Cynara cardunculus var. scolymus]
HH_000036	SubName: Full=Uncharacterized protein {ECO:0000313|EMBL:KVI09942.1};	HH_000053	GO:0005622,intracellular; GO:0005886,plasma membrane; GO:0004435,phosphatidylinositol phospholipase C activity; GO:0004871,NA; GO:0035556,intracellular signal transduction; GO:0016042,lipid catabolic process	HH_000040	K00423 L-ascorbate oxidase [EC:1.10.3.3] | (RefSeq) L-ascorbate oxidase (A)	HH_000036	hypothetical protein Ccrd_011660 [Cynara cardunculus var. scolymus]
HH_000037	SubName: Full=FBD-like protein {ECO:0000313|EMBL:KVI09956.1};	HH_000054	GO:0005829,cytosol; GO:0005886,plasma membrane; GO:0004435,phosphatidylinositol phospholipase C activity; GO:0004871,NA; GO:0035556,intracellular signal transduction; GO:0016042,lipid catabolic process	HH_000041	K00423 L-ascorbate oxidase [EC:1.10.3.3] | (RefSeq) L-ascorbate oxidase (A)	HH_000037	FBD-like protein [Cynara cardunculus var. scolymus]
HH_000038	SubName: Full=Uncharacterized protein {ECO:0000313|EMBL:KVI09942.1};	HH_000055	GO:0005622,intracellular; GO:0005886,plasma membrane; GO:0004435,phosphatidylinositol phospholipase C activity; GO:0004871,NA; GO:0035556,intracellular signal transduction; GO:0016042,lipid catabolic process	HH_000042	K00423 L-ascorbate oxidase [EC:1.10.3.3] | (RefSeq) L-ascorbate oxidase (A)	HH_000038	hypothetical protein Ccrd_011660 [Cynara cardunculus var. scolymus]
HH_000040	SubName: Full=Uncharacterized protein {ECO:0000313|EMBL:KVI09942.1};	HH_000060	GO:0005215,transporter activity	HH_000045	K10257 acyl-lipid omega-3 desaturase [EC:1.14.19.25 1.14.19.35 1.14.19.36] | (RefSeq) omega-3 fatty acid desaturase, chloroplastic-like (A)	HH_000040	hypothetical protein Ccrd_011660 [Cynara cardunculus var. scolymus]
HH_000041	SubName: Full=FBD-like protein {ECO:0000313|EMBL:KVI09956.1};	HH_000061	GO:0016021,integral component of membrane	HH_000046	K05277 leucoanthocyanidin dioxygenase [EC:1.14.11.19] | (RefSeq) leucoanthocyanidin dioxygenase (A)	HH_000041	FBD-like protein [Cynara cardunculus var. scolymus]
HH_000042	SubName: Full=Uncharacterized protein {ECO:0000313|EMBL:KVI09942.1};	HH_000062	GO:0005737,cytoplasm; GO:0051082,unfolded protein binding; GO:0007275,multicellular organism development; GO:0006457,protein folding	HH_000047	K00521 ferric-chelate reductase [EC:1.16.1.7] | (RefSeq) ferric reduction oxidase 6-like isoform X1 (A)	HH_000042	hypothetical protein Ccrd_011660 [Cynara cardunculus var. scolymus]
HH_000044	SubName: Full=Uncharacterized protein {ECO:0000313|EMBL:KVI09942.1};	HH_000063	GO:0005635,nuclear envelope; GO:0005643,nuclear pore; GO:0005215,transporter activity; GO:0045087,innate immune response; GO:0006406,mRNA export from nucleus; GO:0006611,protein export from nucleus; GO:0006606,protein import into nucleus; GO:0000055,ribosomal large subunit export from nucleus; GO:0000056,ribosomal small subunit export from nucleus; GO:0009627,systemic acquired resistance	HH_000048	K03695 ATP-dependent Clp protease ATP-binding subunit ClpB | (RefSeq) protein SMAX1-LIKE 7-like (A)	HH_000044	hypothetical protein Ccrd_011660 [Cynara cardunculus var. scolymus]
HH_000045	SubName: Full=Plastid omega-3 desaturase FAD7/8 {ECO:0000313|EMBL:AEK06371.1};	HH_000064	GO:0046872,metal ion binding	HH_000049	K18669 dual specificity tyrosine-phosphorylation-regulated kinase 2/3/4 [EC:2.7.12.1] | (RefSeq) hypothetical protein (A)	HH_000045	plastid omega-3 desaturase FAD7/8 [Carthamus tinctorius]
HH_000046	SubName: Full=Non-heme dioxygenase N-terminal domain-containing protein {ECO:0000313|EMBL:KVI09954.1};	HH_000065	GO:0005737,cytoplasm; GO:0004057,arginyltransferase activity; GO:0010150,leaf senescence; GO:0016598,protein arginylation; GO:0050994,regulation of lipid catabolic process; GO:0010029,regulation of seed germination; GO:0009737,response to abscisic acid	HH_000050	K15731 carboxy-terminal domain RNA polymerase II polypeptide A small phosphatase [EC:3.1.3.16] | (RefSeq) CTD nuclear envelope phosphatase 1-like (A)	HH_000046	Non-heme dioxygenase N-terminal domain-containing protein [Cynara cardunculus var. scolymus]
HH_000047	SubName: Full=Uncharacterized protein {ECO:0000313|EMBL:KVI09955.1};	HH_000071	GO:0016021,integral component of membrane; GO:0016020,membrane	HH_000051	K04733 interleukin-1 receptor-associated kinase 4 [EC:2.7.11.1] | (RefSeq) putative serine/threonine-protein kinase-like protein CCR3 (A)	HH_000047	Protein of unknown function DUF3594 [Cynara cardunculus var. scolymus]
HH_000048	SubName: Full=Double Clp-N motif-containing protein {ECO:0000313|EMBL:KVI09948.1};	HH_000072	GO:0016021,integral component of membrane; GO:0005886,plasma membrane; GO:0005524,ATP binding; GO:0004674,protein serine/threonine kinase activity	HH_000052	K15683 NF-X1-type zinc finger protein NFXL1 | (RefSeq) NF-X1-type zinc finger protein NFXL2 (A)	HH_000048	Double Clp-N motif-containing protein [Cynara cardunculus var. scolymus]
HH_000049	SubName: Full=Protein kinase, catalytic domain-containing protein {ECO:0000313|EMBL:KVI09949.1};	HH_000073	GO:0016021,integral component of membrane; GO:0005886,plasma membrane; GO:0005524,ATP binding; GO:0004674,protein serine/threonine kinase activity	HH_000053	K05857 phosphatidylinositol phospholipase C, delta [EC:3.1.4.11] | (RefSeq) phosphoinositide phospholipase C 6-like isoform X1 (A)	HH_000049	Protein kinase, catalytic domain-containing protein [Cynara cardunculus var. scolymus]
HH_000050	SubName: Full=Dullard phosphatase domain, eukaryotic {ECO:0000313|EMBL:KVI09950.1};	HH_000076	GO:0070626,(S)-2-(5-amino-1-(5-phospho-D-ribosyl)imidazole-4-carboxamido)succinate AMP-lyase (fumarate-forming) activity; GO:0004018,N6-(1,2-dicarboxyethyl)AMP AMP-lyase (fumarate-forming) activity; GO:0044208,'de novo' AMP biosynthetic process; GO:0006189,'de novo' IMP biosynthetic process	HH_000054	K05857 phosphatidylinositol phospholipase C, delta [EC:3.1.4.11] | (RefSeq) phosphoinositide phospholipase C 6-like (A)	HH_000050	Dullard phosphatase domain, eukaryotic [Cynara cardunculus var. scolymus]
HH_000051	SubName: Full=Uncharacterized protein {ECO:0000313|EMBL:KVI09951.1};	HH_000077	GO:0048046,apoplast; GO:0009507,chloroplast; GO:0009941,chloroplast envelope; GO:0009570,chloroplast stroma; GO:0009579,thylakoid; GO:0042132,fructose 1,6-bisphosphate 1-phosphatase activity; GO:0046872,metal ion binding; GO:0050278,sedoheptulose-bisphosphatase activity; GO:0016051,carbohydrate biosynthetic process; GO:0042742,defense response to bacterium; GO:0030388,fructose 1,6-bisphosphate me…	HH_000055	K05857 phosphatidylinositol phospholipase C, delta [EC:3.1.4.11] | (RefSeq) phosphoinositide phospholipase C 6-like isoform X1 (A)	HH_000051	hypothetical protein Ccrd_011650 [Cynara cardunculus var. scolymus]
HH_000052	SubName: Full=Putative zinc finger, NF-X1-type, Zinc finger, RING/FYVE/PHD-type {ECO:0000313|EMBL:OTG21319.1};	HH_000079	GO:0009901,anther dehiscence; GO:0006952,defense response; GO:0042742,defense response to bacterium; GO:0050832,defense response to fungus; GO:0009861,jasmonic acid and ethylene-dependent systemic resistance; GO:0009867,jasmonic acid mediated signaling pathway; GO:0031348,negative regulation of defense response; GO:0016567,protein ubiquitination; GO:0009909,regulation of flower development; GO:00…	HH_000060	K08869 aarF domain-containing kinase | (RefSeq) putative ABC1 protein At2g40090 (A)	HH_000052	hypothetical protein LSAT_2X123440 [Lactuca sativa]
HH_000053	RecName: Full=Phosphoinositide phospholipase C {ECO:0000256|RuleBase:RU361133}; EC=3.1.4.11 {ECO:0000256|RuleBase:RU361133};	HH_000080	GO:0030659,cytoplasmic vesicle membrane	HH_000063	K14318 nuclear pore complex protein Nup88 | (RefSeq) nuclear pore complex protein NUP88 (A)	HH_000053	phosphoinositide phospholipase C 6-like isoform X2 [Helianthus annuus]
HH_000054	SubName: Full=Uncharacterized protein {ECO:0000313|EMBL:KVI09937.1};	HH_000081	GO:0005783,endoplasmic reticulum; GO:0016021,integral component of membrane; GO:0031090,organelle membrane; GO:0005787,signal peptidase complex; GO:0008233,peptidase activity; GO:0045047,protein targeting to ER; GO:0006465,signal peptide processing	HH_000064	K11968 ariadne-1 [EC:2.3.2.31] | (RefSeq) hypothetical protein (A)	HH_000054	hypothetical protein Ccrd_011649 [Cynara cardunculus var. scolymus]
HH_000055	RecName: Full=Phosphoinositide phospholipase C {ECO:0000256|RuleBase:RU361133}; EC=3.1.4.11 {ECO:0000256|RuleBase:RU361133};	HH_000082	GO:0046861,glyoxysomal membrane; GO:0005779,integral component of peroxisomal membrane; GO:0005743,mitochondrial inner membrane; GO:0005777,peroxisome; GO:0005774,vacuolar membrane; GO:0015217,ADP transmembrane transporter activity; GO:0080122,AMP transmembrane transporter activity; GO:0015297,antiporter activity; GO:0005347,ATP transmembrane transporter activity; GO:0015228,coenzyme A transmembr…	HH_000065	K00685 arginyl-tRNA---protein transferase [EC:2.3.2.8] | (RefSeq) arginyl-tRNA--protein transferase 2-like (A)	HH_000055	hypothetical protein Ccrd_011648 [Cynara cardunculus var. scolymus]
HH_000060	SubName: Full=Leucine-rich repeat-containing protein {ECO:0000313|EMBL:KVI09969.1};	HH_000083	GO:0005634,nucleus; GO:0003700,DNA-binding transcription factor activity; GO:0043565,sequence-specific DNA binding; GO:0010078,maintenance of root meristem identity; GO:1902459,positive regulation of stem cell population maintenance; GO:0009733,response to auxin; GO:0006351,transcription, DNA-templated	HH_000066	K01765 inositol-1,3,4-trisphosphate 5/6-kinase [EC:2.7.1.159] | (RefSeq) inositol-tetrakisphosphate 1-kinase 6 (A)	HH_000060	Leucine-rich repeat-containing protein [Cynara cardunculus var. scolymus]
HH_000061	SubName: Full=MENTAL domain-containing protein {ECO:0000313|EMBL:KVI09971.1}; Flags: Fragment;	HH_000084	GO:0005737,cytoplasm; GO:0005829,cytosol; GO:0071541,eukaryotic translation initiation factor 3 complex, eIF3m; GO:0016020,membrane; GO:0005634,nucleus; GO:0003743,translation initiation factor activity; GO:0031369,translation initiation factor binding; GO:0009793,embryo development ending in seed dormancy; GO:0009846,pollen germination; GO:0009744,response to sucrose; GO:0006413,translational in…	HH_000071	K19613 leucine-rich repeat protein SHOC2 | (RefSeq) receptor-like protein 12 (A)	HH_000061	MENTAL domain-containing protein, partial [Cynara cardunculus var. scolymus]
HH_000062	SubName: Full=CS domain-containing protein {ECO:0000313|EMBL:KVI09974.1};	HH_000085	GO:0005887,integral component of plasma membrane; GO:0005886,plasma membrane; GO:0009506,plasmodesma; GO:0015250,water channel activity; GO:0034220,ion transmembrane transport	HH_000072	K04730 interleukin-1 receptor-associated kinase 1 [EC:2.7.11.1] | (RefSeq) putative receptor-like protein kinase At3g47110 (A)	HH_000062	CS domain-containing protein [Cynara cardunculus var. scolymus]
HH_000063	SubName: Full=Putative nuclear pore complex protein {ECO:0000313|EMBL:OTF99732.1};	HH_000086	GO:0005768,endosome; GO:0005794,Golgi apparatus; GO:0000139,Golgi membrane; GO:0016021,integral component of membrane; GO:0005802,trans-Golgi network; GO:0046872,metal ion binding; GO:0016757,transferase activity, transferring glycosyl groups; GO:0035251,UDP-glucosyltransferase activity; GO:0009738,abscisic acid-activated signaling pathway; GO:0007155,cell adhesion; GO:0008219,cell death; GO:0007…	HH_000073	K04730 interleukin-1 receptor-associated kinase 1 [EC:2.7.11.1] | (RefSeq) putative receptor-like protein kinase At3g47110 (A)	HH_000063	hypothetical protein LSAT_2X122921 [Lactuca sativa]
HH_000064	RecName: Full=Protein yippee-like {ECO:0000256|RuleBase:RU110713};	HH_000087	GO:0005737,cytoplasm; GO:0020037,heme binding; GO:0046872,metal ion binding; GO:0009816,defense response to bacterium, incompatible interaction; GO:0006979,response to oxidative stress; GO:0009751,response to salicylic acid; GO:0019441,tryptophan catabolic process to kynurenine	HH_000076	K01756 adenylosuccinate lyase [EC:4.3.2.2] | (RefSeq) uncharacterized protein LOC112520306 isoform X1 (A)	HH_000064	Yippee-like protein [Cynara cardunculus var. scolymus]
HH_000065	RecName: Full=Arginyl-tRNA--protein transferase {ECO:0000256|PIRNR:PIRNR037207}; EC=2.3.2.8 {ECO:0000256|PIRNR:PIRNR037207};	HH_000090	GO:0016021,integral component of membrane; GO:0005886,plasma membrane; GO:0015293,symporter activity; GO:0006865,amino acid transport; GO:0009734,auxin-activated signaling pathway	HH_000077	K01100 sedoheptulose-bisphosphatase [EC:3.1.3.37] | (RefSeq) sedoheptulose-1,7-bisphosphatase, chloroplastic (A)	HH_000065	Acyl-CoA N-acyltransferase [Cynara cardunculus var. scolymus]
HH_000066	SubName: Full=Uncharacterized protein {ECO:0000313|EMBL:KVI09922.1};	HH_000091	GO:0016021,integral component of membrane; GO:0005886,plasma membrane	HH_000079	K13463 coronatine-insensitive protein 1 | (RefSeq) coronatine-insensitive protein 1-like isoform X1 (A)	HH_000066	hypothetical protein Ccrd_011688 [Cynara cardunculus var. scolymus]
HH_000071	SubName: Full=Leucine-rich repeat-containing protein {ECO:0000313|EMBL:KVI09906.1};	HH_000092	GO:0016021,integral component of membrane; GO:0005886,plasma membrane; GO:0050832,defense response to fungus	HH_000080	K17768 mitochondrial import receptor subunit TOM70 | (RefSeq) protein PHOX1-like (A)	HH_000071	Leucine-rich repeat-containing protein [Cynara cardunculus var. scolymus]
HH_000072	SubName: Full=Leucine-rich repeat-containing protein {ECO:0000313|EMBL:KVI09905.1};	HH_000093	GO:0016021,integral component of membrane; GO:0005886,plasma membrane; GO:0050832,defense response to fungus	HH_000081	K12947 signal peptidase complex subunit 2 [EC:3.4.-.-] | (RefSeq) probable signal peptidase complex subunit 2 (A)	HH_000072	Leucine-rich repeat-containing protein [Cynara cardunculus var. scolymus]
HH_000073	SubName: Full=Putative leucine-rich repeat protein, plant-type {ECO:0000313|EMBL:OTG21312.1};	HH_000095	GO:0005694,chromosome; GO:0005730,nucleolus; GO:0018024,histone-lysine N-methyltransferase activity; GO:0042802,identical protein binding; GO:0008270,zinc ion binding; GO:0031047,gene silencing by RNA	HH_000082	K13354 solute carrier family 25 (peroxisomal adenine nucleotide transporter), member 17 | (RefSeq) peroxisomal nicotinamide adenine dinucleotide carrier isoform X1 (A)	HH_000073	putative receptor-like protein kinase At3g47110 [Helianthus annuus]
HH_000076	RecName: Full=Adenylosuccinate lyase {ECO:0000256|RuleBase:RU361172}; Short=ASL {ECO:0000256|RuleBase:RU361172}; EC=4.3.2.2 {ECO:0000256|RuleBase:RU361172}; AltName: Full=Adenylosuccinase {ECO:0000256|RuleBase:RU361172};	HH_000096	GO:0009507,chloroplast; GO:0009941,chloroplast envelope; GO:0009570,chloroplast stroma; GO:0005840,ribosome; GO:0032544,plastid translation	HH_000083	K14292 trimethylguanosine synthase [EC:2.1.1.-] | (RefSeq) uncharacterized LOC107850838 (A)	HH_000076	Adenylosuccinate lyase [Cynara cardunculus var. scolymus]
HH_000077	SubName: Full=Putative sedoheptulose-1,7-bisphosphatase protein {ECO:0000313|EMBL:OTF99740.1};	HH_000097	GO:0005737,cytoplasm; GO:0032266,phosphatidylinositol-3-phosphate binding	HH_000084	K03249 translation initiation factor 3 subunit F | (RefSeq) eukaryotic translation initiation factor 3 subunit F (A)	HH_000077	hypothetical protein LSAT_2X122641 [Lactuca sativa]
HH_000079	SubName: Full=Uncharacterized protein {ECO:0000313|EMBL:KVI09901.1};	HH_000100	GO:0016021,integral component of membrane; GO:0005886,plasma membrane; GO:0005524,ATP binding; GO:0004674,protein serine/threonine kinase activity	HH_000085	K09872 aquaporin PIP | (RefSeq) probable aquaporin PIP1-5 (A)	HH_000079	hypothetical protein Ccrd_011696 [Cynara cardunculus var. scolymus]
HH_000080	SubName: Full=Uncharacterized protein {ECO:0000313|EMBL:KVI09900.1};	HH_000101	GO:0016021,integral component of membrane; GO:0005886,plasma membrane; GO:0005524,ATP binding; GO:0004674,protein serine/threonine kinase activity	HH_000086	K02367 glucuronyl/N-acetylglucosaminyl transferase EXT2 [EC:2.4.1.224 2.4.1.225] | (RefSeq) glycosyltransferase family 64 protein C4 (A)	HH_000080	hypothetical protein Ccrd_011697 [Cynara cardunculus var. scolymus]
HH_000081	SubName: Full=Putative microsomal signal peptidase 25 kDa subunit (SPC25) {ECO:0000313|EMBL:OTG05163.1};	HH_000102	GO:0016021,integral component of membrane; GO:0005886,plasma membrane; GO:0005524,ATP binding; GO:0004674,protein serine/threonine kinase activity	HH_000090	K13946 auxin influx carrier (AUX1 LAX family) | (RefSeq) auxin transporter-like protein 2 (A)	HH_000081	probable signal peptidase complex subunit 2 [Helianthus annuus]
HH_000082	SubName: Full=Mitochondrial carrier domain-containing protein {ECO:0000313|EMBL:KVI09908.1};	HH_000103	GO:0016021,integral component of membrane; GO:0005524,ATP binding; GO:0004674,protein serine/threonine kinase activity	HH_000091	K04733 interleukin-1 receptor-associated kinase 4 [EC:2.7.11.1] | (RefSeq) probable leucine-rich repeat receptor-like protein kinase At1g35710 (A)	HH_000082	Mitochondrial carrier domain-containing protein [Cynara cardunculus var. scolymus]
HH_000083	SubName: Full=Putative WUSCHEL related homeobox 5 {ECO:0000313|EMBL:OTF99747.1};	HH_000104	GO:0009507,chloroplast; GO:0043231,intracellular membrane-bounded organelle; GO:0004519,endonuclease activity; GO:0003723,RNA binding; GO:0009793,embryo development ending in seed dormancy; GO:0009451,RNA modification	HH_000092	K13466 EIX receptor 1/2 | (RefSeq) Eix1; EIX receptor 1 (A)	HH_000083	WUSCHEL-related homeobox 5-like [Helianthus annuus]
HH_000084	RecName: Full=Eukaryotic translation initiation factor 3 subunit F {ECO:0000256|HAMAP-Rule:MF_03005}; Short=eIF3f {ECO:0000256|HAMAP-Rule:MF_03005}; AltName: Full=eIF-3-epsilon {ECO:0000256|HAMAP-Rule:MF_03005};	HH_000106	GO:0016021,integral component of membrane; GO:0046686,response to cadmium ion	HH_000093	K13466 EIX receptor 1/2 | (RefSeq) Eix2; EIX receptor 2 (A)	HH_000084	JAB1/Mov34/MPN/PAD-1 [Cynara cardunculus var. scolymus]
HH_000085	SubName: Full=Aquaporin-like protein {ECO:0000313|EMBL:KVI09910.1};	HH_000108	GO:0009706,chloroplast inner membrane; GO:0016021,integral component of membrane; GO:0015031,protein transport	HH_000096	K19033 RPS31; 30S ribosomal protein S31 | (RefSeq) 30S ribosomal protein S31, chloroplastic (A)	HH_000085	Aquaporin-like protein [Cynara cardunculus var. scolymus]
HH_000086	SubName: Full=EXTL2, alpha-1,4-N-acetylhexosaminyltransferase {ECO:0000313|EMBL:KVI09913.1};	HH_000109	GO:0009706,chloroplast inner membrane; GO:0016021,integral component of membrane; GO:0015031,protein transport	HH_000097	K18441 cytohesin | (RefSeq) pleckstrin homology domain-containing protein 1-like (A)	HH_000086	hypothetical protein LSAT_2X121421 [Lactuca sativa]
HH_000087	SubName: Full=Hs1pro-1, C-terminal {ECO:0000313|EMBL:KVI09912.1};	HH_000110	GO:0009535,chloroplast thylakoid membrane; GO:0016021,integral component of membrane; GO:0016491,oxidoreductase activity; GO:0048038,quinone binding	HH_000100	K13428 LRR receptor-like serine/threonine-protein kinase EFR [EC:2.7.11.1] | (RefSeq) LRR receptor-like serine/threonine-protein kinase EFR (A)	HH_000087	Hs1pro-1, C-terminal [Cynara cardunculus var. scolymus]
HH_000090	SubName: Full=Putative transmembrane amino acid transporter family protein {ECO:0000313|EMBL:OTG21290.1};	HH_000111	GO:0009317,acetyl-CoA carboxylase complex; GO:0009570,chloroplast stroma; GO:0003989,acetyl-CoA carboxylase activity; GO:0005524,ATP binding; GO:0046872,metal ion binding; GO:0006633,fatty acid biosynthetic process; GO:2001295,malonyl-CoA biosynthetic process	HH_000101	K04730 interleukin-1 receptor-associated kinase 1 [EC:2.7.11.1] | (RefSeq) probable LRR receptor-like serine/threonine-protein kinase At3g47570 (A)	HH_000090	auxin transporter-like protein 2 [Helianthus annuus]
HH_000091	SubName: Full=Putative receptor like protein 11 {ECO:0000313|EMBL:OTG21294.1};	HH_000112	GO:0009570,chloroplast stroma; GO:0005524,ATP binding	HH_000102	K13420 LRR receptor-like serine/threonine-protein kinase FLS2 [EC:2.7.11.1] | (RefSeq) receptor kinase-like protein Xa21 (A)	HH_000091	LRR receptor-like serine/threonine-protein kinase GSO1 [Helianthus annuus]
HH_000092	SubName: Full=Putative leucine-rich repeat protein, plant-type {ECO:0000313|EMBL:OTG21292.1};	HH_000114	GO:0009535,chloroplast thylakoid membrane; GO:0016021,integral component of membrane; GO:0009523,photosystem II; GO:0042301,phosphate ion binding; GO:0015979,photosynthesis; GO:0050821,protein stabilization	HH_000104	K17964 leucine-rich PPR motif-containing protein, mitochondrial | (RefSeq) pentatricopeptide repeat-containing protein At3g18110, chloroplastic (A)	HH_000092	leucine-rich repeat receptor protein kinase EMS1-like [Helianthus annuus]
HH_000093	SubName: Full=Leucine-rich repeat-containing protein {ECO:0000313|EMBL:KVH90805.1};	HH_000115	GO:0009535,chloroplast thylakoid membrane; GO:0051287,NAD binding; GO:0016651,oxidoreductase activity, acting on NAD(P)H; GO:0048038,quinone binding	HH_000106	K02866 large subunit ribosomal protein L10e | (RAP-DB) Os03g0332533; Similar to Plant acid phosphatase family protein, expressed. (A)	HH_000093	Leucine-rich repeat-containing protein [Cynara cardunculus var. scolymus]
HH_000095	SubName: Full=WIYLD domain-containing protein {ECO:0000313|EMBL:KVI09894.1};	HH_000116	GO:0003723,RNA binding	HH_000108	K02690 photosystem I P700 chlorophyll a apoprotein A2 | (RefSeq) uncharacterized protein LOC111440173 (A)	HH_000095	hypothetical protein LSAT_2X121281 [Lactuca sativa]
HH_000096	SubName: Full=Putative 30S ribosomal protein {ECO:0000313|EMBL:OTF99761.1};	HH_000118	GO:0005783,endoplasmic reticulum; GO:0005794,Golgi apparatus; GO:0016021,integral component of membrane; GO:0008643,carbohydrate transport	HH_000110	K05579 NAD(P)H-quinone oxidoreductase subunit H [EC:1.6.5.3] | (RefSeq) LOW QUALITY PROTEIN: uncharacterized protein LOC110920972 (A)	HH_000096	30S ribosomal protein S31, chloroplastic [Helianthus annuus]
HH_000097	SubName: Full=Pleckstrin homology domain-containing protein {ECO:0000313|EMBL:KVI09892.1};	HH_000120	GO:0005737,cytoplasm; GO:0016021,integral component of membrane; GO:0016757,transferase activity, transferring glycosyl groups; GO:0006004,fucose metabolic process; GO:0006486,protein glycosylation	HH_000111	K01963 acetyl-CoA carboxylase carboxyl transferase subunit beta [EC:6.4.1.2 2.1.3.15] | (RefSeq) accD, HeanCp030; acetyl-CoA carboxylase beta subunit (A)	HH_000097	Pleckstrin homology domain-containing protein [Cynara cardunculus var. scolymus]
HH_000100	SubName: Full=Leucine-rich repeat-containing protein {ECO:0000313|EMBL:KVI09898.1};	HH_000121	GO:0016021,integral component of membrane; GO:0005886,plasma membrane; GO:0015193,L-proline transmembrane transporter activity; GO:0015824,proline transport	HH_000112	K02954 small subunit ribosomal protein S14 | (RefSeq) rps14, LasaCp019; ribosomal protein S14 (A)	HH_000100	Leucine-rich repeat-containing protein [Cynara cardunculus var. scolymus]
HH_000101	SubName: Full=Leucine-rich repeat-containing protein {ECO:0000313|EMBL:KVI09898.1};	HH_000125	GO:0005737,cytoplasm	HH_000114	K02709 photosystem II PsbH protein | (RefSeq) psbH, LasaCp051; photosystem II protein H (A)	HH_000101	hypothetical protein LSAT_2X121260 [Lactuca sativa]
HH_000102	SubName: Full=Leucine-rich repeat-containing protein {ECO:0000313|EMBL:KVI09898.1};	HH_000126	GO:0102970,7-deoxyloganetic acid glucosyltransferase activity; GO:0035251,UDP-glucosyltransferase activity; GO:1900994,(-)-secologanin biosynthetic process	HH_000115	K05579 NAD(P)H-quinone oxidoreductase subunit H [EC:1.6.5.3] | (RefSeq) ndhH, HeanCp072; NADH dehydrogenase subunit 7 (A)	HH_000102	Leucine-rich repeat-containing protein [Cynara cardunculus var. scolymus]
HH_000103	SubName: Full=Uncharacterized protein {ECO:0000313|EMBL:OTG29682.1};	HH_000127	GO:0102970,7-deoxyloganetic acid glucosyltransferase activity; GO:0035251,UDP-glucosyltransferase activity; GO:1900994,(-)-secologanin biosynthetic process	HH_000116	K18998 RNA polymerase II C-terminal domain phosphatase-like 1/2 [EC:3.1.3.16] | (RefSeq) RNA polymerase II C-terminal domain phosphatase-like 1 isoform X1 (A)	HH_000103	LRR receptor-like serine/threonine-protein kinase EFR [Helianthus annuus]
HH_000104	SubName: Full=Pentatricopeptide repeat-containing protein {ECO:0000313|EMBL:KVI09847.1};	HH_000128	GO:0102970,7-deoxyloganetic acid glucosyltransferase activity; GO:0035251,UDP-glucosyltransferase activity; GO:1900994,(-)-secologanin biosynthetic process	HH_000118	K15286 solute carrier family 35, member E4 | (RefSeq) plastidic phosphate translocator (A)	HH_000104	Pentatricopeptide repeat-containing protein [Cynara cardunculus var. scolymus]
HH_000106	SubName: Full=Acid phosphatase (Class B) {ECO:0000313|EMBL:KVI09851.1};	HH_000129	GO:0102970,7-deoxyloganetic acid glucosyltransferase activity; GO:0035251,UDP-glucosyltransferase activity; GO:1900994,(-)-secologanin biosynthetic process	HH_000120	K23280 rhamnogalacturonan I rhamnosyltransferase [EC:2.4.1.351] | (RefSeq) hypothetical protein (A)	HH_000106	Acid phosphatase (Class B) [Cynara cardunculus var. scolymus]
HH_000108	RecName: Full=Protein TIC 214 {ECO:0000256|RuleBase:RU364085}; AltName: Full=Translocon at the inner envelope membrane of chloroplasts 214 {ECO:0000256|RuleBase:RU364085};	HH_000130	GO:0016021,integral component of membrane; GO:0005886,plasma membrane; GO:0015297,antiporter activity; GO:0015137,citrate transmembrane transporter activity; GO:0015238,drug transmembrane transporter activity; GO:0015746,citrate transport; GO:0010044,response to aluminum ion	HH_000121	K14209 solute carrier family 36 (proton-coupled amino acid transporter) | (RefSeq) probable GABA transporter 2 (A)	HH_000108	Ycf1 (chloroplast) [Taraxacum officinale]
HH_000109	RecName: Full=Protein TIC 214 {ECO:0000256|RuleBase:RU364085}; AltName: Full=Translocon at the inner envelope membrane of chloroplasts 214 {ECO:0000256|RuleBase:RU364085};	HH_000131	GO:0102970,7-deoxyloganetic acid glucosyltransferase activity; GO:0035251,UDP-glucosyltransferase activity; GO:1900994,(-)-secologanin biosynthetic process	HH_000123	K11426 SET and MYND domain-containing protein | (RefSeq) hypothetical protein (A)	HH_000109	Ycf1 (chloroplast) [Carthamus tinctorius]
HH_000110	SubName: Full=Putative ribosomal protein S15 {ECO:0000313|EMBL:OTF88139.1};	HH_000132	GO:0035251,UDP-glucosyltransferase activity; GO:0008152,metabolic process	HH_000125	K13993 HSP20 family protein | (RefSeq) 17.6 kDa class I heat shock protein-like (A)	HH_000110	putative ribosomal protein S15 [Helianthus annuus]
HH_000111	RecName: Full=Acetyl-coenzyme A carboxylase carboxyl transferase subunit beta, chloroplastic {ECO:0000256|HAMAP-Rule:MF_01395}; Short=ACCase subunit beta {ECO:0000256|HAMAP-Rule:MF_01395}; Short=Acetyl-CoA carboxylase carboxyltransferase subunit beta {ECO:0000256|HAMAP-Rule:MF_01395}; EC=6.4.1.2 {ECO:0000256|HAMAP-Rule:MF_01395};	HH_000133	GO:0043231,intracellular membrane-bounded organelle; GO:0080043,quercetin 3-O-glucosyltransferase activity; GO:0080044,quercetin 7-O-glucosyltransferase activity; GO:0008152,metabolic process	HH_000126	K23452 UDP-glucosyltransferase 85A [EC:2.4.1.-] | (RefSeq) 7-deoxyloganetic acid glucosyltransferase-like (A)	HH_000111	acetyl-CoA carboxylase beta subunit (chloroplast) [Carthamus tinctorius]
HH_000112	RecName: Full=Protein Ycf2 {ECO:0000256|HAMAP-Rule:MF_01330};	HH_000134	GO:0035251,UDP-glucosyltransferase activity; GO:0008152,metabolic process	HH_000127	K23452 UDP-glucosyltransferase 85A [EC:2.4.1.-] | (RefSeq) 7-deoxyloganetic acid glucosyltransferase-like (A)	HH_000112	hypothetical chloroplast RF21 (chloroplast) [Anaphalis sinica]
HH_000114	RecName: Full=Photosystem II reaction center protein H {ECO:0000256|HAMAP-Rule:MF_00752}; Short=PSII-H {ECO:0000256|HAMAP-Rule:MF_00752};	HH_000135	GO:0035251,UDP-glucosyltransferase activity; GO:0008152,metabolic process	HH_000128	K23452 UDP-glucosyltransferase 85A [EC:2.4.1.-] | (RefSeq) 7-deoxyloganetic acid glucosyltransferase-like (A)	HH_000114	photosystem II phosphoprotein (chloroplast) (chloroplast) [Centaurea diffusa]
HH_000115	RecName: Full=NADH-quinone oxidoreductase subunit D {ECO:0000256|HAMAP-Rule:MF_01358}; EC=1.6.5.11 {ECO:0000256|HAMAP-Rule:MF_01358}; AltName: Full=NADH dehydrogenase I subunit D {ECO:0000256|HAMAP-Rule:MF_01358}; AltName: Full=NDH-1 subunit D {ECO:0000256|HAMAP-Rule:MF_01358};	HH_000136	GO:0005634,nucleus; GO:0140078,class I DNA-(apurinic or apyrimidinic site) endonuclease activity; GO:0140080,class III/IV DNA-(apurinic or apyrimidinic site) endonuclease activity; GO:0003684,damaged DNA binding; GO:0008534,oxidized purine nucleobase lesion DNA N-glycosylase activity; GO:0006284,base-excision repair; GO:0006281,DNA repair; GO:0006289,nucleotide-excision repair	HH_000129	K21373 7-deoxyloganetic acid glucosyltransferase [EC:2.4.1.323] | (RefSeq) 7-deoxyloganetic acid glucosyltransferase-like (A)	HH_000115	NADH-plastoquinone oxidoreductase 49 kDa subunit (plastid) [Sladenia celastrifolia]
HH_000116	SubName: Full=Double-stranded RNA-binding {ECO:0000313|EMBL:KVH89550.1};	HH_000138	GO:0035251,UDP-glucosyltransferase activity; GO:0008152,metabolic process	HH_000130	K20165 TBC1 domain family member 2A | (RefSeq) TBC1 domain family member 2B-like isoform X1 (A)	HH_000116	Double-stranded RNA-binding [Cynara cardunculus var. scolymus]
HH_000118	SubName: Full=Uncharacterized protein {ECO:0000313|EMBL:KVI09854.1};	HH_000141	GO:0005089,Rho guanyl-nucleotide exchange factor activity	HH_000131	K23452 UDP-glucosyltransferase 85A [EC:2.4.1.-] | (RefSeq) 7-deoxyloganetic acid glucosyltransferase-like (A)	HH_000118	protein of unknown function DUF250 [Cynara cardunculus var. scolymus]
HH_000120	SubName: Full=GDP-fucose protein O-fucosyltransferase {ECO:0000313|EMBL:KVI09846.1};	HH_000144	GO:0005576,extracellular region; GO:0004252,serine-type endopeptidase activity	HH_000132	K13493 cytokinin-N-glucosyltransferase [EC:2.4.1.-] | (RefSeq) UDP-glycosyltransferase 76C2-like (A)	HH_000120	GDP-fucose protein O-fucosyltransferase [Cynara cardunculus var. scolymus]
HH_000121	SubName: Full=Amino acid transporter, transmembrane {ECO:0000313|EMBL:KVI09843.1};	HH_000145	GO:0005576,extracellular region; GO:0004252,serine-type endopeptidase activity	HH_000133	K13493 cytokinin-N-glucosyltransferase [EC:2.4.1.-] | (RefSeq) UDP-glycosyltransferase 76G1-like (A)	HH_000121	Amino acid transporter, transmembrane [Cynara cardunculus var. scolymus]
HH_000123	SubName: Full=Uncharacterized protein {ECO:0000313|EMBL:KVI09867.1};	HH_000146	GO:0005576,extracellular region; GO:0004252,serine-type endopeptidase activity	HH_000134	K13493 cytokinin-N-glucosyltransferase [EC:2.4.1.-] | (RefSeq) UDP-glycosyltransferase 76C2-like (A)	HH_000123	Protein of unknown function DUF620 [Cynara cardunculus var. scolymus]
HH_000125	SubName: Full=Alpha crystallin/Hsp20 domain-containing protein {ECO:0000313|EMBL:KVI09871.1};	HH_000147	GO:0005576,extracellular region; GO:0004252,serine-type endopeptidase activity	HH_000135	K00699 glucuronosyltransferase [EC:2.4.1.17] | (RefSeq) UDP-glycosyltransferase 76G1-like (A)	HH_000125	Alpha crystallin/Hsp20 domain-containing protein [Cynara cardunculus var. scolymus]
HH_000126	SubName: Full=Uncharacterized protein {ECO:0000313|EMBL:KVI09870.1};	HH_000148	GO:0005886,plasma membrane; GO:0005525,GTP binding; GO:0003924,GTPase activity	HH_000136	K03660 N-glycosylase/DNA lyase [EC:3.2.2.- 4.2.99.18] | (RefSeq) N-glycosylase/DNA lyase OGG1 isoform X1 (A)	HH_000126	PREDICTED: 7-deoxyloganetic acid glucosyltransferase-like [Ipomoea nil]
HH_000127	SubName: Full=Uncharacterized protein {ECO:0000313|EMBL:KVI09870.1};	HH_000149	GO:0016021,integral component of membrane; GO:0005743,mitochondrial inner membrane; GO:0006839,mitochondrial transport; GO:0055085,transmembrane transport	HH_000138	K13493 cytokinin-N-glucosyltransferase [EC:2.4.1.-] | (RefSeq) UDP-glycosyltransferase 76G1-like (A)	HH_000127	hypothetical protein LSAT_2X120001 [Lactuca sativa]
HH_000128	SubName: Full=Uncharacterized protein {ECO:0000313|EMBL:KVI09870.1};	HH_000151	GO:0005634,nucleus; GO:0046872,metal ion binding; GO:0004722,protein serine/threonine phosphatase activity; GO:0006468,protein phosphorylation; GO:0010161,red light signaling pathway	HH_000140	K21852 dedicator of cytokinesis protein 6/7/8 | (RefSeq) LOW QUALITY PROTEIN: guanine nucleotide exchange factor SPIKE 1 (A)	HH_000128	hypothetical protein Ccrd_011726 [Cynara cardunculus var. scolymus]
HH_000129	SubName: Full=Putative UDP-glucuronosyl/UDP-glucosyltransferase {ECO:0000313|EMBL:OTF99654.1};	HH_000152	GO:0016021,integral component of membrane; GO:0022857,transmembrane transporter activity; GO:0006857,oligopeptide transport	HH_000141	K20826 RNA polymerase II-associated protein 1 | (RefSeq) hypothetical protein (A)	HH_000129	hypothetical protein LSAT_2X119880 [Lactuca sativa]
HH_000130	SubName: Full=Rab-GTPase-TBC domain-containing protein {ECO:0000313|EMBL:KVI10640.1};	HH_000153	GO:0009941,chloroplast envelope; GO:0005634,nucleus; GO:0043531,ADP binding; GO:0005524,ATP binding; GO:0003700,DNA-binding transcription factor activity; GO:0004674,protein serine/threonine kinase activity; GO:0043565,sequence-specific DNA binding; GO:0006952,defense response; GO:0006351,transcription, DNA-templated	HH_000144	K15333 tRNA guanosine-2'-O-methyltransferase [EC:2.1.1.34] | (RefSeq) uncharacterized protein LOC104224633 (A)	HH_000130	Rab-GTPase-TBC domain-containing protein [Cynara cardunculus var. scolymus]
HH_000131	SubName: Full=Uncharacterized protein {ECO:0000313|EMBL:KVI09870.1};	HH_000154	GO:0005737,cytoplasm; GO:0005524,ATP binding; GO:0004349,glutamate 5-kinase activity; GO:0004350,glutamate-5-semialdehyde dehydrogenase activity; GO:0055129,L-proline biosynthetic process	HH_000145	K14568 rRNA small subunit pseudouridine methyltransferase Nep1 [EC:2.1.1.260] | (RefSeq) uncharacterized protein LOC110101229 (A)	HH_000131	hypothetical protein Ccrd_011726 [Cynara cardunculus var. scolymus]
HH_000132	SubName: Full=UDP-glucuronosyl/UDP-glucosyltransferase {ECO:0000313|EMBL:KVI09874.1};	HH_000155	GO:0016021,integral component of membrane; GO:0005886,plasma membrane	HH_000146	K15333 tRNA guanosine-2'-O-methyltransferase [EC:2.1.1.34] | (RefSeq) uncharacterized protein LOC104224633 (A)	HH_000132	UDP-glucuronosyl/UDP-glucosyltransferase [Cynara cardunculus var. scolymus]
HH_000133	SubName: Full=UDP-glucuronosyl/UDP-glucosyltransferase {ECO:0000313|EMBL:KVI09874.1};	HH_000156	GO:0005829,cytosol; GO:0005634,nucleus; GO:0005525,GTP binding; GO:0004475,mannose-1-phosphate guanylyltransferase activity; GO:0030244,cellulose biosynthetic process; GO:0042742,defense response to bacterium; GO:0009298,GDP-mannose biosynthetic process; GO:0019853,L-ascorbic acid biosynthetic process; GO:0060359,response to ammonium ion; GO:0009408,response to heat; GO:0009753,response to jasmon…	HH_000147	K15333 tRNA guanosine-2'-O-methyltransferase [EC:2.1.1.34] | (RefSeq) uncharacterized protein LOC104224633 (A)	HH_000133	UDP-glucuronosyl/UDP-glucosyltransferase [Cynara cardunculus var. scolymus]
HH_000134	SubName: Full=UDP-glucuronosyl/UDP-glucosyltransferase {ECO:0000313|EMBL:KVI09874.1};	HH_000157	GO:0005618,cell wall; GO:0005576,extracellular region; GO:0005199,structural constituent of cell wall; GO:0071555,cell wall organization	HH_000148	K07904 Ras-related protein Rab-11A | (RefSeq) ras-related protein Rab2BV-like (A)	HH_000134	UDP-glucuronosyl/UDP-glucosyltransferase [Cynara cardunculus var. scolymus]
HH_000135	SubName: Full=Putative UDP-Glycosyltransferase superfamily protein {ECO:0000313|EMBL:OTF99618.1};	HH_000158	GO:0016021,integral component of membrane; GO:0005886,plasma membrane; GO:0005524,ATP binding; GO:0030247,polysaccharide binding; GO:0004674,protein serine/threonine kinase activity; GO:0007166,cell surface receptor signaling pathway	HH_000149	K14684 solute carrier family 25 (mitochondrial phosphate transporter), member 23/24/25/41 | (RefSeq) mitochondrial substrate carrier family protein B-like (A)	HH_000135	UDP-glycosyltransferase 76G1-like isoform X2 [Helianthus annuus]
HH_000136	SubName: Full=8-oxoguanine DNA glycosylase, N-terminal {ECO:0000313|EMBL:KVH99585.1};	HH_000159	GO:0005737,cytoplasm; GO:0005768,endosome; GO:0005794,Golgi apparatus; GO:0000139,Golgi membrane; GO:0016021,integral component of membrane; GO:0005802,trans-Golgi network; GO:0008757,S-adenosylmethionine-dependent methyltransferase activity; GO:0032259,methylation	HH_000151	K06269 serine/threonine-protein phosphatase PP1 catalytic subunit [EC:3.1.3.16] | (RefSeq) serine/threonine-protein phosphatase PP1 isozyme 4-like isoform X1 (A)	HH_000136	8-oxoguanine DNA glycosylase, N-terminal [Cynara cardunculus var. scolymus]
HH_000138	SubName: Full=UDP-glucuronosyl/UDP-glucosyltransferase {ECO:0000313|EMBL:KVI09874.1};	HH_000160	GO:0005886,plasma membrane; GO:0046872,metal ion binding; GO:0005267,potassium channel activity; GO:0004722,protein serine/threonine phosphatase activity; GO:0009788,negative regulation of abscisic acid-activated signaling pathway; GO:1902039,negative regulation of seed dormancy process; GO:0009939,positive regulation of gibberellic acid mediated signaling pathway; GO:0010030,positive regulation …	HH_000152	K14638 solute carrier family 15 (peptide/histidine transporter), member 3/4 | (RefSeq) protein NRT1/ PTR FAMILY 5.6-like isoform X1 (A)	HH_000138	UDP-glucuronosyl/UDP-glucosyltransferase [Cynara cardunculus var. scolymus]
HH_000139	SubName: Full=Uncharacterized protein {ECO:0000313|EMBL:KVI09873.1};	HH_000161	GO:0009570,chloroplast stroma; GO:0005524,ATP binding	HH_000153	K19613 leucine-rich repeat protein SHOC2 | (RefSeq) probable WRKY transcription factor 19 (A)	HH_000139	hypothetical protein Ccrd_011729 [Cynara cardunculus var. scolymus]
HH_000140	SubName: Full=Guanylyl cyclase {ECO:0000313|EMBL:KVI09880.1};	HH_000163	GO:0005789,endoplasmic reticulum membrane; GO:0016021,integral component of membrane; GO:0043231,intracellular membrane-bounded organelle; GO:0031090,organelle membrane; GO:0046872,metal ion binding; GO:0061630,ubiquitin protein ligase activity; GO:0004842,ubiquitin-protein transferase activity; GO:0009789,positive regulation of abscisic acid-activated signaling pathway; GO:0043161,proteasome-med…	HH_000154	K12657 delta-1-pyrroline-5-carboxylate synthetase [EC:2.7.2.11 1.2.1.41] | (RefSeq) delta-1-pyrroline-5-carboxylate synthase-like (A)	HH_000140	hypothetical protein LSAT_2X117001 [Lactuca sativa]
HH_000141	SubName: Full=Plant specific Rop nucleotide exchanger, PRONE {ECO:0000313|EMBL:KVI09881.1};	HH_000164	GO:0005737,cytoplasm; GO:0005528,FK506 binding; GO:0003755,peptidyl-prolyl cis-trans isomerase activity; GO:0061077,chaperone-mediated protein folding	HH_000156	K00966 mannose-1-phosphate guanylyltransferase [EC:2.7.7.13] | (RefSeq) mannose-1-phosphate guanylyltransferase 1 (A)	HH_000141	Plant specific Rop nucleotide exchanger, PRONE [Cynara cardunculus var. scolymus]
HH_000142	SubName: Full=Bifunctional inhibitor/plant lipid transfer protein/seed storage helical domain-containing protein {ECO:0000313|EMBL:KVI09882.1};	HH_000166	GO:0005634,nucleus; GO:0003700,DNA-binding transcription factor activity; GO:0043565,sequence-specific DNA binding; GO:0006355,regulation of transcription, DNA-templated; GO:0006351,transcription, DNA-templated	HH_000157	K03006 DNA-directed RNA polymerase II subunit RPB1 [EC:2.7.7.6] | (RefSeq) leucine-rich repeat extensin-like protein 1 (A)	HH_000142	Bifunctional inhibitor/plant lipid transfer protein/seed storage helical domain-containing protein [Cynara cardunculus var. scolymus]
HH_000143	SubName: Full=Uncharacterized protein {ECO:0000313|EMBL:KVI06996.1};	HH_000167	GO:0000781,chromosome, telomeric region; GO:0000783,nuclear telomere cap complex; GO:0003677,DNA binding; GO:0003691,double-stranded telomeric DNA binding; GO:0042162,telomeric DNA binding; GO:0006355,regulation of transcription, DNA-templated; GO:0000723,telomere maintenance; GO:0031627,telomeric loop formation; GO:0006351,transcription, DNA-templated	HH_000158	K04733 interleukin-1 receptor-associated kinase 4 [EC:2.7.11.1] | (RefSeq) wall-associated receptor kinase-like 20 (A)	HH_000143	hypothetical protein LSAT_2X117100 [Lactuca sativa]
HH_000144	SubName: Full=Peptidase S8/S53 domain-containing protein {ECO:0000313|EMBL:KVI09884.1};	HH_000168	GO:0005829,cytosol; GO:0005576,extracellular region; GO:0016020,membrane; GO:0009505,plant-type cell wall; GO:0009506,plasmodesma; GO:0009664,plant-type cell wall organization; GO:0006949,syncytium formation	HH_000159	K16302 metal transporter CNNM | (RefSeq) probable methyltransferase PMT28 (A)	HH_000144	Peptidase S8/S53 domain-containing protein [Cynara cardunculus var. scolymus]
HH_000145	SubName: Full=Peptidase S8/S53 domain-containing protein {ECO:0000313|EMBL:KVI09884.1};	HH_000169	GO:0005655,nucleolar ribonuclease P complex; GO:0003723,RNA binding; GO:0006342,chromatin silencing; GO:0006306,DNA methylation; GO:0031047,gene silencing by RNA; GO:0010569,regulation of double-strand break repair via homologous recombination; GO:0046686,response to cadmium ion	HH_000160	K14497 protein phosphatase 2C [EC:3.1.3.16] | (RefSeq) protein phosphatase 2C 37-like (A)	HH_000145	Peptidase S8/S53 domain-containing protein [Cynara cardunculus var. scolymus]
HH_000146	SubName: Full=Putative subtilase 4.12 {ECO:0000313|EMBL:OTF99601.1};	HH_000173	GO:0005886,plasma membrane; GO:0005524,ATP binding; GO:0004675,transmembrane receptor protein serine/threonine kinase activity; GO:0007166,cell surface receptor signaling pathway; GO:0045087,innate immune response; GO:0006468,protein phosphorylation	HH_000161	K02960 small subunit ribosomal protein S16e | (RefSeq) uncharacterized protein LOC110817833 (A)	HH_000146	cucumisin-like [Helianthus annuus]
HH_000147	SubName: Full=Peptidase S8/S53 domain-containing protein {ECO:0000313|EMBL:KVI09884.1};	HH_000174	GO:0000811,GINS complex; GO:0031298,replication fork protection complex; GO:0032508,DNA duplex unwinding; GO:0000727,double-strand break repair via break-induced replication; GO:1902975,mitotic DNA replication initiation	HH_000162	K15200 general transcription factor 3C polypeptide 2 | (RefSeq) uncharacterized protein LOC110882925 isoform X1 (A)	HH_000147	Peptidase S8/S53 domain-containing protein [Cynara cardunculus var. scolymus]
HH_000148	SubName: Full=Ran GTPase {ECO:0000313|EMBL:KVI09886.1};	HH_000176	GO:0033185,dolichol-phosphate-mannose synthase complex; GO:0005783,endoplasmic reticulum; GO:0005789,endoplasmic reticulum membrane; GO:0004582,dolichyl-phosphate beta-D-mannosyltransferase activity; GO:0006486,protein glycosylation; GO:0060359,response to ammonium ion	HH_000163	K16283 E3 ubiquitin-protein ligase SDIR1 [EC:2.3.2.27] | (RefSeq) E3 ubiquitin-protein ligase SDIR1 isoform X1 (A)	HH_000148	Ran GTPase [Cynara cardunculus var. scolymus]
HH_000149	SubName: Full=Mitochondrial carrier domain-containing protein {ECO:0000313|EMBL:KVI09887.1};	HH_000177	GO:0005737,cytoplasm; GO:0005856,cytoskeleton; GO:0005524,ATP binding	HH_000164	K01802 peptidylprolyl isomerase [EC:5.2.1.8] | (RefSeq) peptidyl-prolyl cis-trans isomerase FKBP20-1 (A)	HH_000149	mitochondrial substrate carrier family protein B-like [Helianthus annuus]
HH_000151	RecName: Full=Serine/threonine-protein phosphatase {ECO:0000256|RuleBase:RU004273}; EC=3.1.3.16 {ECO:0000256|RuleBase:RU004273};	HH_000178	GO:0005783,endoplasmic reticulum; GO:0005789,endoplasmic reticulum membrane; GO:0009923,fatty acid elongase complex; GO:0016021,integral component of membrane; GO:0005886,plasma membrane; GO:0009922,fatty acid elongase activity; GO:0016627,oxidoreductase activity, acting on the CH-CH group of donors; GO:0042335,cuticle development; GO:0006665,sphingolipid metabolic process; GO:0010091,trichome br…	HH_000166	K14494 DELLA protein | (RefSeq) DELLA protein RGL2 isoform X3 (A)	HH_000151	Metallophosphoesterase domain-containing protein [Cynara cardunculus var. scolymus]
HH_000152	SubName: Full=Major facilitator superfamily domain, general substrate transporter {ECO:0000313|EMBL:KVI09857.1};	HH_000180	GO:0016021,integral component of membrane; GO:0005886,plasma membrane; GO:0009506,plasmodesma; GO:0005524,ATP binding; GO:0004672,protein kinase activity; GO:0004674,protein serine/threonine kinase activity; GO:0009741,response to brassinosteroid; GO:0009826,unidimensional cell growth	HH_000167	K03255 protein TIF31 | (RefSeq) hypothetical protein (A)	HH_000152	Major facilitator superfamily domain, general substrate transporter [Cynara cardunculus var. scolymus]
HH_000153	SubName: Full=Disease resistance protein {ECO:0000313|EMBL:KVH94613.1}; Flags: Fragment;	HH_000181	GO:0016021,integral component of membrane; GO:0005886,plasma membrane; GO:0009506,plasmodesma; GO:0005524,ATP binding; GO:0004674,protein serine/threonine kinase activity	HH_000168	K20628 expansin | (RefSeq) expansin-A4 (A)	HH_000153	hypothetical protein LSAT_9X91840 [Lactuca sativa]
HH_000154	RecName: Full=Delta-1-pyrroline-5-carboxylate synthase {ECO:0000256|PIRNR:PIRNR036429}; Includes: RecName: Full=Glutamate 5-kinase {ECO:0000256|PIRNR:PIRNR036429}; Short=GK {ECO:0000256|PIRNR:PIRNR036429}; EC=2.7.2.11 {ECO:0000256|PIRNR:PIRNR036429}; AltName: Full=Gamma-glutamyl kinase {ECO:0000256|PIRNR:PIRNR036429}; Includes: RecName: Full=Gamma-glutamyl phosphate reductase {ECO:0000256|PIRNR:P…	HH_000182	GO:0008061,chitin binding; GO:0005537,mannose binding; GO:0051781,positive regulation of cell division	HH_000169	K18626 trichohyalin | (RefSeq) protein INVOLVED IN DE NOVO 2-like isoform X1 (A)	HH_000154	Aldehyde dehydrogenase, C-terminal [Cynara cardunculus var. scolymus]
HH_000155	RecName: Full=CASP-like protein {ECO:0000256|RuleBase:RU361233};	HH_000183	GO:0016021,integral component of membrane; GO:0005886,plasma membrane; GO:0009506,plasmodesma; GO:0005524,ATP binding; GO:0004674,protein serine/threonine kinase activity	HH_000173	K04733 interleukin-1 receptor-associated kinase 4 [EC:2.7.11.1] | (RefSeq) receptor-like cytoplasmic kinase 176 isoform X1 (A)	HH_000155	CASP-like protein 5B1 [Helianthus annuus]
HH_000156	SubName: Full=Uncharacterized protein {ECO:0000313|EMBL:KVI09860.1}; Flags: Fragment;	HH_000184	GO:0016021,integral component of membrane; GO:0005524,ATP binding; GO:0004674,protein serine/threonine kinase activity	HH_000174	K10733 GINS complex subunit 2 | (RefSeq) DNA replication complex GINS protein PSF2 (A)	HH_000156	hypothetical protein Ccrd_011745, partial [Cynara cardunculus var. scolymus]
HH_000157	SubName: Full=Leucine-rich repeat-containing protein {ECO:0000313|EMBL:KVI09863.1};	HH_000185	GO:0016021,integral component of membrane; GO:0005886,plasma membrane; GO:0005524,ATP binding; GO:0004674,protein serine/threonine kinase activity; GO:0009737,response to abscisic acid	HH_000176	K00729 dolichyl-phosphate beta-glucosyltransferase [EC:2.4.1.117] | (RefSeq) dolichyl-phosphate beta-glucosyltransferase (A)	HH_000157	Leucine-rich repeat-containing protein [Cynara cardunculus var. scolymus]
HH_000158	SubName: Full=Concanavalin A-like lectin/glucanase, subgroup {ECO:0000313|EMBL:KVI09862.1};	HH_000186	GO:0046872,metal ion binding; GO:0030001,metal ion transport	HH_000177	K10355 actin, other eukaryote | (RefSeq) actin-like (A)	HH_000158	Concanavalin A-like lectin/glucanase, subgroup [Cynara cardunculus var. scolymus]
HH_000159	SubName: Full=Actin-binding FH2 {ECO:0000313|EMBL:KVI09864.1};	HH_000187	GO:0046872,metal ion binding; GO:0030001,metal ion transport	HH_000178	K10258 very-long-chain enoyl-CoA reductase [EC:1.3.1.93] | (RefSeq) very-long-chain enoyl-CoA reductase (A)	HH_000159	Actin-binding FH2 [Cynara cardunculus var. scolymus]
HH_000160	SubName: Full=Protein phosphatase 2C {ECO:0000313|EMBL:KVI09878.1};	HH_000188	GO:0043531,ADP binding; GO:0006952,defense response	HH_000180	K04733 interleukin-1 receptor-associated kinase 4 [EC:2.7.11.1] | (RefSeq) receptor-like protein kinase HERK 1 (A)	HH_000160	Protein phosphatase 2C [Cynara cardunculus var. scolymus]
HH_000161	SubName: Full=Putative ribulose bisphosphate carboxylase/oxygenase activase 2 protein {ECO:0000313|EMBL:OTG12726.1};	HH_000192	GO:0043531,ADP binding; GO:0005524,ATP binding; GO:0006952,defense response	HH_000181	K04733 interleukin-1 receptor-associated kinase 4 [EC:2.7.11.1] | (RefSeq) probable receptor-like protein kinase At5g59700 (A)	HH_000161	hypothetical protein LSAT_2X118741 [Lactuca sativa]
HH_000162	SubName: Full=Uncharacterized protein {ECO:0000313|EMBL:KVI09877.1};	HH_000193	GO:0043531,ADP binding; GO:0005524,ATP binding; GO:0006952,defense response	HH_000182	K04733 interleukin-1 receptor-associated kinase 4 [EC:2.7.11.1] | (RefSeq) receptor-like protein kinase HERK 1 (A)	HH_000162	uncharacterized protein LOC110886509 isoform X1 [Helianthus annuus]
HH_000163	SubName: Full=Zinc finger, RING/FYVE/PHD-type {ECO:0000313|EMBL:KVI09838.1};	HH_000194	GO:0043531,ADP binding; GO:0005524,ATP binding; GO:0006952,defense response	HH_000183	K04733 interleukin-1 receptor-associated kinase 4 [EC:2.7.11.1] | (RefSeq) probable receptor-like protein kinase At5g59700 (A)	HH_000163	Zinc finger, RING/FYVE/PHD-type [Cynara cardunculus var. scolymus]
HH_000164	RecName: Full=Peptidylprolyl isomerase {ECO:0000256|PROSITE-ProRule:PRU00277}; EC=5.2.1.8 {ECO:0000256|PROSITE-ProRule:PRU00277};	HH_000195	GO:0043531,ADP binding; GO:0005524,ATP binding; GO:0006952,defense response	HH_000184	K04733 interleukin-1 receptor-associated kinase 4 [EC:2.7.11.1] | (RefSeq) putative receptor-like protein kinase At5g39000 (A)	HH_000164	peptidyl-prolyl cis-trans isomerase FKBP20-1 [Helianthus annuus]
HH_000166	SubName: Full=Transcription factor GRAS {ECO:0000313|EMBL:KVI09834.1};	HH_000196	GO:0043531,ADP binding; GO:0005524,ATP binding; GO:0006952,defense response	HH_000185	K04733 interleukin-1 receptor-associated kinase 4 [EC:2.7.11.1] | (RefSeq) putative receptor-like protein kinase At5g39000 (A)	HH_000166	Transcription factor GRAS [Cynara cardunculus var. scolymus]
HH_000167	SubName: Full=Homeodomain-like protein {ECO:0000313|EMBL:KVI09828.1};	HH_000197	GO:0043531,ADP binding; GO:0005524,ATP binding; GO:0006952,defense response	HH_000188	K13457 disease resistance protein RPM1 | (RefSeq) disease resistance protein RPM1-like (A)	HH_000167	Homeodomain-like protein [Cynara cardunculus var. scolymus]
HH_000168	SubName: Full=Barwin-like endoglucanase {ECO:0000313|EMBL:KVI09829.1};	HH_000198	GO:0043531,ADP binding; GO:0005524,ATP binding; GO:0006952,defense response	HH_000192	K15078 structure-specific endonuclease subunit SLX1 [EC:3.6.1.-] | (RefSeq) putative disease resistance protein RGA1 (A)	HH_000168	Barwin-like endoglucanase [Cynara cardunculus var. scolymus]
HH_000169	SubName: Full=Putative domain XH {ECO:0000313|EMBL:KVI09831.1};	HH_000199	GO:0048037,cofactor binding	HH_000193	K15078 structure-specific endonuclease subunit SLX1 [EC:3.6.1.-] | (RefSeq) putative disease resistance protein RGA1 (A)	HH_000169	putative domain XH [Cynara cardunculus var. scolymus]
HH_000170	SubName: Full=Uncharacterized protein {ECO:0000313|EMBL:KVI09830.1};	HH_000200	GO:0004662,CAAX-protein geranylgeranyltransferase activity; GO:0046872,metal ion binding; GO:0009788,negative regulation of abscisic acid-activated signaling pathway; GO:0018344,protein geranylgeranylation; GO:0009737,response to abscisic acid; GO:0009733,response to auxin; GO:0009414,response to water deprivation	HH_000194	K15078 structure-specific endonuclease subunit SLX1 [EC:3.6.1.-] | (RefSeq) putative disease resistance protein RGA4 (A)	HH_000170	protein of unknown function DUF547 [Cynara cardunculus var. scolymus]
HH_000173	SubName: Full=Protein kinase, ATP binding site-containing protein {ECO:0000313|EMBL:KVI09807.1};	HH_000201	GO:0005524,ATP binding	HH_000195	K15078 structure-specific endonuclease subunit SLX1 [EC:3.6.1.-] | (RefSeq) putative disease resistance protein RGA1 (A)	HH_000173	hypothetical protein LSAT_2X119220 [Lactuca sativa]
HH_000174	SubName: Full=Uncharacterized protein {ECO:0000313|EMBL:KVI09815.1};	HH_000204	GO:0016021,integral component of membrane; GO:0005886,plasma membrane; GO:0051536,iron-sulfur cluster binding	HH_000196	K15078 structure-specific endonuclease subunit SLX1 [EC:3.6.1.-] | (RefSeq) putative disease resistance protein RGA1 (A)	HH_000174	Protein of unknown function DUF506, plant [Cynara cardunculus var. scolymus]
HH_000176	SubName: Full=Glycosyl transferase, family 2 {ECO:0000313|EMBL:KVI09812.1};	HH_000205	GO:0016021,integral component of membrane	HH_000197	K15078 structure-specific endonuclease subunit SLX1 [EC:3.6.1.-] | (RefSeq) putative disease resistance protein RGA1 (A)	HH_000176	Glycosyl transferase, family 2 [Cynara cardunculus var. scolymus]
HH_000177	SubName: Full=Actin {ECO:0000313|EMBL:AHY94895.1};	HH_000206	GO:0005737,cytoplasm; GO:0005886,plasma membrane; GO:0070403,NAD+ binding; GO:0048040,UDP-glucuronate decarboxylase activity; GO:0042732,D-xylose metabolic process; GO:0033320,UDP-D-xylose biosynthetic process	HH_000198	K15078 structure-specific endonuclease subunit SLX1 [EC:3.6.1.-] | (RefSeq) putative disease resistance protein RGA1 (A)	HH_000177	actin [Prunella vulgaris]
HH_000178	SubName: Full=3-oxo-5-alpha-steroid 4-dehydrogenase, C-terminal {ECO:0000313|EMBL:KVI09810.1};	HH_000207	GO:0009570,chloroplast stroma; GO:0004399,histidinol dehydrogenase activity; GO:0051287,NAD binding; GO:0008270,zinc ion binding; GO:0000105,histidine biosynthetic process	HH_000200	K11713 geranylgeranyl transferase type-1 subunit beta [EC:2.5.1.59] | (RefSeq) geranylgeranyl transferase type-1 subunit beta (A)	HH_000178	3-oxo-5-alpha-steroid 4-dehydrogenase, C-terminal [Cynara cardunculus var. scolymus]
HH_000180	SubName: Full=Putative jacalin-like lectin domain-containing protein {ECO:0000313|EMBL:OTG21162.1};	HH_000208	GO:0000421,autophagosome membrane; GO:0000045,autophagosome assembly; GO:0015031,protein transport	HH_000201	K03283 heat shock 70kDa protein 1/2/6/8 | (RefSeq) heat shock cognate 70 kDa protein 2-like (A)	HH_000180	probable receptor-like protein kinase At5g59700 [Helianthus annuus]
HH_000181	SubName: Full=Putative jacalin-like lectin domain-containing protein {ECO:0000313|EMBL:OTG21162.1};	HH_000212	GO:0005654,nucleoplasm; GO:0003729,mRNA binding; GO:0051028,mRNA transport	HH_000206	K08678 UDP-glucuronate decarboxylase [EC:4.1.1.35] | (RefSeq) UDP-glucuronic acid decarboxylase 6-like (A)	HH_000181	probable receptor-like protein kinase At5g59700 [Helianthus annuus]
HH_000182	SubName: Full=Mannose-binding lectin {ECO:0000313|EMBL:KVI09808.1};	HH_000213	GO:0043231,intracellular membrane-bounded organelle; GO:0004519,endonuclease activity; GO:0003723,RNA binding; GO:0016556,mRNA modification	HH_000207	K00013 histidinol dehydrogenase [EC:1.1.1.23] | (RefSeq) histidinol dehydrogenase, chloroplastic isoform X1 (A)	HH_000182	Mannose-binding lectin [Cynara cardunculus var. scolymus]
HH_000183	SubName: Full=Putative jacalin-like lectin domain-containing protein {ECO:0000313|EMBL:OTF99574.1};	HH_000214	GO:0016021,integral component of membrane; GO:0005886,plasma membrane; GO:0015186,L-glutamine transmembrane transporter activity; GO:0080144,amino acid homeostasis; GO:0044746,NA; GO:0098712,L-glutamate import across plasma membrane; GO:0048316,seed development	HH_000208	K13124 mitogen-activated protein kinase organizer 1 | (RefSeq) WD repeat domain-containing protein 83 (A)	HH_000183	probable receptor-like protein kinase At5g59700 [Helianthus annuus]
HH_000184	SubName: Full=Mannose-binding lectin {ECO:0000313|EMBL:KVI09792.1};	HH_000215	GO:0005634,nucleus; GO:0003700,DNA-binding transcription factor activity; GO:0046872,metal ion binding; GO:0003676,nucleic acid binding; GO:0071289,cellular response to nickel ion; GO:2000280,regulation of root development; GO:0006355,regulation of transcription, DNA-templated; GO:0010200,response to chitin; GO:0006351,transcription, DNA-templated	HH_000212	K12881 THO complex subunit 4 | (RefSeq) THO complex subunit 4B-like (A)	HH_000184	Mannose-binding lectin [Cynara cardunculus var. scolymus]
HH_000185	SubName: Full=Mannose-binding lectin {ECO:0000313|EMBL:KVI09792.1};	HH_000216	GO:0016021,integral component of membrane	HH_000213	K22262 WD repeat and FYVE domain-containing protein 3 | (RefSeq) protein SPIRRIG (A)	HH_000185	Mannose-binding lectin [Cynara cardunculus var. scolymus]
HH_000186	SubName: Full=Heavy metal-associated domain, HMA {ECO:0000313|EMBL:KVI09796.1}; Flags: Fragment;	HH_000218	GO:0016021,integral component of membrane; GO:0005886,plasma membrane; GO:0009506,plasmodesma; GO:0005524,ATP binding; GO:0004672,protein kinase activity; GO:0004674,protein serine/threonine kinase activity; GO:0046777,protein autophosphorylation	HH_000214	K17500 integrin-linked kinase-associated serine/threonine phosphatase 2C [EC:3.1.3.16] | (RefSeq) WAT1-related protein At3g18200 isoform X1 (A)	HH_000186	Heavy metal-associated domain, HMA, partial [Cynara cardunculus var. scolymus]
HH_000187	SubName: Full=Heavy metal-associated domain, HMA {ECO:0000313|EMBL:KVI09796.1}; Flags: Fragment;	HH_000219	GO:0009507,chloroplast; GO:0009535,chloroplast thylakoid membrane; GO:0019898,extrinsic component of membrane; GO:0009654,photosystem II oxygen evolving complex; GO:0009579,thylakoid; GO:0005509,calcium ion binding; GO:0015979,photosynthesis	HH_000215	K23480 zinc finger protein 362/384 | (RefSeq) zinc finger protein ZAT5 (A)	HH_000187	Heavy metal-associated domain, HMA, partial [Cynara cardunculus var. scolymus]
HH_000188	SubName: Full=Disease resistance protein {ECO:0000313|EMBL:KVH99847.1};	HH_000220	GO:0016021,integral component of membrane; GO:0005634,nucleus; GO:0005886,plasma membrane; GO:0009506,plasmodesma; GO:0005524,ATP binding; GO:0042626,ATPase activity, coupled to transmembrane movement of substances	HH_000218	K04733 interleukin-1 receptor-associated kinase 4 [EC:2.7.11.1] | (RefSeq) probable receptor-like protein kinase At5g61350 (A)	HH_000188	Disease resistance protein [Cynara cardunculus var. scolymus]
HH_000189	SubName: Full=Uncharacterized protein {ECO:0000313|EMBL:OTG20701.1};	HH_000222	GO:0005840,ribosome; GO:0019843,rRNA binding; GO:0003735,structural constituent of ribosome; GO:0006412,translation	HH_000219	K02717 photosystem II oxygen-evolving enhancer protein 2 | (RefSeq) photosynthetic NDH subunit of lumenal location 1, chloroplastic (A)	HH_000189	glutathione S-transferase T3-like [Helianthus annuus]
HH_000192	SubName: Full=Disease resistance protein {ECO:0000313|EMBL:KVH99847.1};	HH_000228	GO:0005829,cytosol; GO:0017017,MAP kinase tyrosine/serine/threonine phosphatase activity; GO:0004725,protein tyrosine phosphatase activity; GO:0006952,defense response; GO:0009651,response to salt stress; GO:0010224,response to UV-B; GO:0010225,response to UV-C	HH_000220	K05658 ATP-binding cassette, subfamily B (MDR/TAP), member 1 [EC:7.6.2.2] | (RefSeq) ABC transporter B family member 6 (A)	HH_000192	Disease resistance protein [Cynara cardunculus var. scolymus]
HH_000193	SubName: Full=Disease resistance protein {ECO:0000313|EMBL:KVH99847.1};	HH_000231	GO:0048046,apoplast; GO:0016853,isomerase activity	HH_000221	K01593 aromatic-L-amino-acid/L-tryptophan decarboxylase [EC:4.1.1.28 4.1.1.105] | (RefSeq) tyrosine/DOPA decarboxylase (A)	HH_000193	Disease resistance protein [Cynara cardunculus var. scolymus]
HH_000194	SubName: Full=Disease resistance protein {ECO:0000313|EMBL:KVH99847.1};	HH_000232	GO:0043231,intracellular membrane-bounded organelle; GO:0004519,endonuclease activity; GO:0003723,RNA binding; GO:0009451,RNA modification	HH_000222	K02893 large subunit ribosomal protein L23Ae | (RefSeq) 60S ribosomal protein L23a (A)	HH_000194	Disease resistance protein [Cynara cardunculus var. scolymus]
HH_000195	SubName: Full=Disease resistance protein {ECO:0000313|EMBL:KVH99847.1};	HH_000233	GO:0005783,endoplasmic reticulum; GO:0005794,Golgi apparatus; GO:0005886,plasma membrane; GO:0009506,plasmodesma; GO:0003846,2-acylglycerol O-acyltransferase activity; GO:0090430,caffeoyl-CoA: alcohol caffeoyl transferase activity; GO:0016787,hydrolase activity; GO:0004622,lysophospholipase activity; GO:0009809,lignin biosynthetic process; GO:0006629,lipid metabolic process; GO:0046686,response t…	HH_000224	K01593 aromatic-L-amino-acid/L-tryptophan decarboxylase [EC:4.1.1.28 4.1.1.105] | (RefSeq) tyrosine/DOPA decarboxylase (A)	HH_000195	Disease resistance protein [Cynara cardunculus var. scolymus]
HH_000196	SubName: Full=Disease resistance protein {ECO:0000313|EMBL:KVH99847.1};	HH_000234	GO:0022625,cytosolic large ribosomal subunit; GO:0022626,cytosolic ribosome; GO:0003729,mRNA binding; GO:0003735,structural constituent of ribosome; GO:0000463,maturation of LSU-rRNA from tricistronic rRNA transcript (SSU-rRNA, 5.8S rRNA, LSU-rRNA); GO:0006412,translation	HH_000227	K01593 aromatic-L-amino-acid/L-tryptophan decarboxylase [EC:4.1.1.28 4.1.1.105] | (RefSeq) tyrosine/DOPA decarboxylase (A)	HH_000196	Disease resistance protein [Cynara cardunculus var. scolymus]
HH_000197	SubName: Full=Disease resistance protein {ECO:0000313|EMBL:KVH99847.1};	HH_000235	GO:0005783,endoplasmic reticulum; GO:0016020,membrane; GO:0102336,3-oxo-arachidoyl-CoA synthase activity; GO:0102337,3-oxo-cerotoyl-CoA synthase activity; GO:0102338,3-oxo-lignoceronyl-CoA synthase activity; GO:0102756,very-long-chain 3-ketoacyl-CoA synthase activity; GO:0006633,fatty acid biosynthetic process	HH_000228	K04459 dual specificity MAP kinase phosphatase [EC:3.1.3.16 3.1.3.48] | (RefSeq) protein-tyrosine-phosphatase MKP1-like (A)	HH_000197	Disease resistance protein [Cynara cardunculus var. scolymus]
HH_000198	SubName: Full=Disease resistance protein {ECO:0000313|EMBL:KVH99847.1};	HH_000236	GO:0046872,metal ion binding; GO:0030570,pectate lyase activity; GO:0045490,pectin catabolic process	HH_000229	K01513 ectonucleotide pyrophosphatase/phosphodiesterase family member 1/3 [EC:3.1.4.1 3.6.1.9] | (RefSeq) uncharacterized protein LOC109769794 (A)	HH_000198	Disease resistance protein [Cynara cardunculus var. scolymus]
HH_000199	SubName: Full=Uncharacterized protein {ECO:0000313|EMBL:OTF99576.1};	HH_000237	GO:0016021,integral component of membrane; GO:0102336,3-oxo-arachidoyl-CoA synthase activity; GO:0102337,3-oxo-cerotoyl-CoA synthase activity; GO:0102338,3-oxo-lignoceronyl-CoA synthase activity; GO:0102756,very-long-chain 3-ketoacyl-CoA synthase activity; GO:0006633,fatty acid biosynthetic process; GO:0009409,response to cold; GO:0009416,response to light stimulus	HH_000231	K10775 phenylalanine ammonia-lyase [EC:4.3.1.24] | (RefSeq) phenylalanine ammonia-lyase-like (A)	HH_000199	uncharacterized protein LOC110904755 [Helianthus annuus]
HH_000200	SubName: Full=Prenyltransferase/squalene oxidase {ECO:0000313|EMBL:KVI09799.1}; Flags: Fragment;	HH_000238	GO:0016021,integral component of membrane; GO:0005634,nucleus; GO:0005886,plasma membrane; GO:0034613,cellular protein localization; GO:0009651,response to salt stress; GO:0007165,signal transduction	HH_000232	K22262 WD repeat and FYVE domain-containing protein 3 | (RefSeq) protein SPIRRIG (A)	HH_000200	Prenyltransferase/squalene oxidase, partial [Cynara cardunculus var. scolymus]
HH_000201	SubName: Full=Heat shock protein 70, conserved site-containing protein {ECO:0000313|EMBL:KVI09827.1};	HH_000240	GO:0005886,plasma membrane; GO:0009506,plasmodesma	HH_000233	K01054 acylglycerol lipase [EC:3.1.1.23] | (RefSeq) caffeoylshikimate esterase-like isoform X1 (A)	HH_000201	Heat shock protein 70, conserved site-containing protein [Cynara cardunculus var. scolymus]
HH_000204	RecName: Full=CASP-like protein {ECO:0000256|RuleBase:RU361233};	HH_000244	GO:0016021,integral component of membrane; GO:0005886,plasma membrane; GO:0010542,nitrate efflux transmembrane transporter activity; GO:0042128,nitrate assimilation; GO:0015706,nitrate transport; GO:0010447,response to acidic pH	HH_000234	K02918 large subunit ribosomal protein L35e | (RefSeq) 60S ribosomal protein L35-2 (A)	HH_000204	Uncharacterized protein family UPF0497, trans-membrane plant [Cynara cardunculus var. scolymus]
HH_000205	SubName: Full=CRAL-TRIO domain-containing protein {ECO:0000313|EMBL:KVI09822.1};	HH_000247	GO:0003723,RNA binding	HH_000235	K15397 3-ketoacyl-CoA synthase [EC:2.3.1.199] | (RefSeq) 3-ketoacyl-CoA synthase 12-like (A)	HH_000205	CRAL-TRIO domain-containing protein [Cynara cardunculus var. scolymus]
HH_000206	SubName: Full=NAD-dependent epimerase/dehydratase {ECO:0000313|EMBL:KVI09824.1};	HH_000248	GO:0005634,nucleus; GO:0003677,DNA binding; GO:0003700,DNA-binding transcription factor activity; GO:0030154,cell differentiation; GO:0009908,flower development; GO:0010073,meristem maintenance; GO:0048481,plant ovule development; GO:0048316,seed development; GO:0010093,specification of floral organ identity; GO:0006351,transcription, DNA-templated	HH_000236	K01728 pectate lyase [EC:4.2.2.2] | (RefSeq) putative pectate lyase 21 isoform X1 (A)	HH_000206	NAD-dependent epimerase/dehydratase [Cynara cardunculus var. scolymus]
HH_000207	RecName: Full=Histidinol dehydrogenase, chloroplastic {ECO:0000256|PIRNR:PIRNR000099}; Short=HDH {ECO:0000256|PIRNR:PIRNR000099}; EC=1.1.1.23 {ECO:0000256|PIRNR:PIRNR000099};	HH_000249	GO:0005739,mitochondrion; GO:0033819,lipoyl(octanoyl) transferase activity; GO:0102555,octanoyl transferase activity (acting on glycine-cleavage complex H protein); GO:0009249,protein lipoylation	HH_000237	K15397 3-ketoacyl-CoA synthase [EC:2.3.1.199] | (RefSeq) 3-ketoacyl-CoA synthase 19-like (A)	HH_000207	hypothetical protein LSAT_2X116541 [Lactuca sativa]
HH_000208	SubName: Full=G-protein beta WD-40 repeat-containing protein {ECO:0000313|EMBL:KVI09821.1};	HH_000250	GO:0030981,cortical microtubule cytoskeleton; GO:0005737,cytoplasm; GO:0005886,plasma membrane; GO:0030865,cortical cytoskeleton organization; GO:0000226,microtubule cytoskeleton organization; GO:0000913,preprophase band assembly	HH_000238	K15503 serine/threonine-protein phosphatase 6 regulatory ankyrin repeat subunit B | (RefSeq) ankyrin repeat-containing protein At5g02620-like (A)	HH_000208	G-protein beta WD-40 repeat-containing protein [Cynara cardunculus var. scolymus]
HH_000209	SubName: Full=Uncharacterized protein {ECO:0000313|EMBL:KVI09820.1}; Flags: Fragment;	HH_000251	GO:0005634,nucleus; GO:0000160,phosphorelay signal transduction system; GO:0006355,regulation of transcription, DNA-templated; GO:0048511,rhythmic process; GO:0006351,transcription, DNA-templated	HH_000242	K01322 prolyl oligopeptidase [EC:3.4.21.26] | (RefSeq) putative F-box/LRR-repeat protein At3g18150 (A)	HH_000209	hypothetical protein Ccrd_011800, partial [Cynara cardunculus var. scolymus]
HH_000210	SubName: Full=Uncharacterized protein {ECO:0000313|EMBL:KMZ73208.1};	HH_000252	GO:0046658,anchored component of plasma membrane; GO:0005886,plasma membrane; GO:0005524,ATP binding; GO:0004672,protein kinase activity; GO:0004675,transmembrane receptor protein serine/threonine kinase activity; GO:0000187,activation of MAPK activity; GO:0007166,cell surface receptor signaling pathway; GO:0071323,cellular response to chitin; GO:0045087,innate immune response; GO:1900426,positiv…	HH_000243	K00423 L-ascorbate oxidase [EC:1.10.3.3] | (RefSeq) L-ascorbate oxidase (A)	HH_000210	hypothetical protein ZOSMA_150G00070 [Zostera marina]
HH_000211	SubName: Full=Uncharacterized protein {ECO:0000313|EMBL:KVI09787.1};	HH_000257	GO:0016607,nuclear speck; GO:0005681,spliceosomal complex; GO:0003676,nucleic acid binding; GO:0008270,zinc ion binding; GO:0000398,mRNA splicing, via spliceosome; GO:0008380,RNA splicing; GO:0000245,spliceosomal complex assembly	HH_000244	K14638 solute carrier family 15 (peptide/histidine transporter), member 3/4 | (RefSeq) protein NRT1/ PTR FAMILY 2.7-like (A)	HH_000211	hypothetical protein Ccrd_011796 [Cynara cardunculus var. scolymus]
HH_000212	SubName: Full=Putative nucleotide-binding alpha-beta plait domain-containing protein {ECO:0000313|EMBL:OTF99591.1};	HH_000258	GO:0009507,chloroplast; GO:0009570,chloroplast stroma; GO:0030785,[ribulose-bisphosphate carboxylase]-lysine N-methyltransferase activity; GO:0016279,protein-lysine N-methyltransferase activity; GO:0018026,peptidyl-lysine monomethylation; GO:0018023,peptidyl-lysine trimethylation	HH_000247	K10643 CCR4-NOT transcription complex subunit 4 [EC:2.3.2.27] | (RefSeq) uncharacterized protein LOC112524835 (A)	HH_000212	hypothetical protein LSAT_2X117740 [Lactuca sativa]
HH_000213	SubName: Full=Putative pentatricopeptide repeat (PPR) superfamily protein {ECO:0000313|EMBL:OTF99592.1};	HH_000259	GO:0005634,nucleus	HH_000248	K09284 AP2-like factor, euAP2 lineage | (RefSeq) floral homeotic protein APETALA 2-like isoform X1 (A)	HH_000213	pentatricopeptide repeat-containing protein At2g39620 [Helianthus annuus]
HH_000214	RecName: Full=WAT1-related protein {ECO:0000256|RuleBase:RU363077};	HH_000260	GO:0005634,nucleus; GO:0003700,DNA-binding transcription factor activity; GO:0046982,protein heterodimerization activity; GO:0043565,sequence-specific DNA binding; GO:0019760,glucosinolate metabolic process; GO:0006351,transcription, DNA-templated	HH_000249	K03801 lipoyl(octanoyl) transferase [EC:2.3.1.181] | (RefSeq) octanoyltransferase-like (A)	HH_000214	hypothetical protein LSAT_2X117661 [Lactuca sativa]
HH_000215	SubName: Full=Zinc finger, C2H2 {ECO:0000313|EMBL:KVI09785.1};	HH_000261	GO:0005634,nucleus; GO:0003729,mRNA binding; GO:0010029,regulation of seed germination; GO:0009737,response to abscisic acid; GO:0009651,response to salt stress; GO:0009414,response to water deprivation	HH_000250	K16546 FGFR1 oncogene partner | (RefSeq) protein TONNEAU 1a (A)	HH_000215	Zinc finger, C2H2 [Cynara cardunculus var. scolymus]
HH_000216	SubName: Full=Uncharacterized protein {ECO:0000313|EMBL:KVI09804.1};	HH_000262	GO:0016021,integral component of membrane; GO:0042538,hyperosmotic salinity response; GO:0009737,response to abscisic acid; GO:0009409,response to cold	HH_000251	K12129 pseudo-response regulator 7 | (RefSeq) two-component response regulator-like PRR73 (A)	HH_000216	hypothetical protein Ccrd_011789 [Cynara cardunculus var. scolymus]
HH_000218	SubName: Full=Concanavalin A-like lectin/glucanase, subgroup {ECO:0000313|EMBL:KVI09803.1};	HH_000263	GO:0005634,nucleus; GO:0016787,hydrolase activity; GO:0009691,cytokinin biosynthetic process	HH_000252	K04733 interleukin-1 receptor-associated kinase 4 [EC:2.7.11.1] | (RefSeq) hypothetical protein (A)	HH_000218	Concanavalin A-like lectin/glucanase, subgroup [Cynara cardunculus var. scolymus]
HH_000219	SubName: Full=Putative psbP-like protein 2 {ECO:0000313|EMBL:OTG21149.1};	HH_000264	GO:0005829,cytosol; GO:0016020,membrane; GO:0005634,nucleus; GO:0005525,GTP binding; GO:0005096,GTPase activator activity; GO:0005089,Rho guanyl-nucleotide exchange factor activity; GO:0000919,cell plate assembly; GO:0042546,cell wall biogenesis; GO:0009793,embryo development ending in seed dormancy; GO:0048528,post-embryonic root development	HH_000257	K12896 splicing factor, arginine/serine-rich 7 | (RefSeq) serine/arginine-rich splicing factor RS2Z33-like isoform X1 (A)	HH_000219	hypothetical protein LSAT_2X115981 [Lactuca sativa]
HH_000220	SubName: Full=Uncharacterized protein {ECO:0000313|EMBL:KVI09801.1};	HH_000268	GO:0005739,mitochondrion	HH_000258	K19199 histone-lysine N-methyltransferase SETD3 [EC:2.1.1.43] | (RefSeq) histone-lysine N-methyltransferase setd3 isoform X1 (A)	HH_000220	hypothetical protein Ccrd_011785 [Cynara cardunculus var. scolymus]
HH_000221	SubName: Full=Uncharacterized protein {ECO:0000313|EMBL:KVI09806.1};	HH_000269	GO:0009507,chloroplast; GO:0009941,chloroplast envelope; GO:0031969,chloroplast membrane; GO:0016021,integral component of membrane; GO:0005743,mitochondrial inner membrane; GO:0005739,mitochondrion; GO:0009536,plastid; GO:0000095,S-adenosyl-L-methionine transmembrane transporter activity; GO:0009658,chloroplast organization; GO:0006839,mitochondrial transport; GO:0015805,S-adenosyl-L-methionine …	HH_000260	K08065 nuclear transcription Y subunit beta | (RefSeq) nuclear transcription factor Y subunit B-1-like (A)	HH_000221	hypothetical protein LSAT_2X115780 [Lactuca sativa]
HH_000222	SubName: Full=Putative 60S ribosomal protein L23a {ECO:0000313|EMBL:OTG18173.1};	HH_000270	GO:0016021,integral component of membrane; GO:0005743,mitochondrial inner membrane	HH_000261	K12741 heterogeneous nuclear ribonucleoprotein A1/A3 | (RefSeq) hypothetical protein (A)	HH_000222	hypothetical protein LSAT_8X16880 [Lactuca sativa]
HH_000224	SubName: Full=Uncharacterized protein {ECO:0000313|EMBL:KVI09806.1};	HH_000271	GO:0005737,cytoplasm; GO:0005874,microtubule; GO:0005634,nucleus; GO:0005516,calmodulin binding; GO:0008017,microtubule binding	HH_000262	K03260 translation initiation factor 4G | (RefSeq) eukaryotic translation initiation factor-like (A)	HH_000224	hypothetical protein LSAT_2X115780 [Lactuca sativa]
HH_000226	SubName: Full=Uncharacterized protein {ECO:0000313|EMBL:KVH88187.1};	HH_000274	GO:0019905,syntaxin binding	HH_000263	K22522 cytokinin riboside 5'-monophosphate phosphoribohydrolase [EC:3.2.2.-] | (RefSeq) cytokinin riboside 5'-monophosphate phosphoribohydrolase LOG8 (A)	HH_000226	Protein of unknown function DUF674 [Cynara cardunculus var. scolymus]
HH_000227	SubName: Full=Uncharacterized protein {ECO:0000313|EMBL:KVI09725.1}; Flags: Fragment;	HH_000275	GO:0005634,nucleus; GO:0003677,DNA binding	HH_000264	K20131 Rab5 GDP/GTP exchange factor | (RefSeq) vacuolar protein sorting-associated protein 9A-like (A)	HH_000227	hypothetical protein LSAT_2X115780 [Lactuca sativa]
HH_000228	SubName: Full=Dual specificity phosphatase {ECO:0000313|EMBL:KVI09724.1};	HH_000276	GO:0005634,nucleus; GO:0003677,DNA binding	HH_000268	K02725 20S proteasome subunit alpha 6 [EC:3.4.25.1] | (RefSeq) proteasome subunit alpha type-1-like (A)	HH_000228	Dual specificity phosphatase [Cynara cardunculus var. scolymus]
HH_000229	SubName: Full=Uncharacterized protein {ECO:0000313|EMBL:OTF99531.1};	HH_000277	GO:0005634,nucleus; GO:0003677,DNA binding	HH_000269	K05857 phosphatidylinositol phospholipase C, delta [EC:3.1.4.11] | (RefSeq) LOW QUALITY PROTEIN: uncharacterized protein LOC101784131 (A)	HH_000229	uncharacterized protein LOC110906205 [Helianthus annuus]
HH_000230	SubName: Full=Uncharacterized protein {ECO:0000313|EMBL:KVI09729.1};	HH_000278	GO:0005576,extracellular region; GO:0005773,vacuole; GO:0004185,serine-type carboxypeptidase activity; GO:0051603,proteolysis involved in cellular protein catabolic process	HH_000270	K09539 DnaJ homolog subfamily C member 19 | (RefSeq) mitochondrial import inner membrane translocase subunit TIM14-1 (A)	HH_000230	protein of unknown function DUF4378 [Cynara cardunculus var. scolymus]
HH_000231	RecName: Full=Dirigent protein {ECO:0000256|RuleBase:RU363099};	HH_000279	GO:0016021,integral component of membrane; GO:0035265,organ growth	HH_000271	K14411 RNA-binding protein Musashi | (RefSeq) protein gar2 (A)	HH_000231	dirigent protein 24-like [Helianthus annuus]
HH_000232	SubName: Full=Putative tetratricopeptide repeat (TPR)-like superfamily protein {ECO:0000313|EMBL:OTF99527.1};	HH_000280	GO:0046872,metal ion binding; GO:0061630,ubiquitin protein ligase activity; GO:0043161,proteasome-mediated ubiquitin-dependent protein catabolic process	HH_000274	K03231 elongation factor 1-alpha | (RefSeq) elongation factor 1-alpha (A)	HH_000232	hypothetical protein LSAT_2X115661 [Lactuca sativa]
HH_000233	SubName: Full=Alpha/beta hydrolase fold-1 {ECO:0000313|EMBL:KVI09726.1};	HH_000281	GO:0009941,chloroplast envelope; GO:0009535,chloroplast thylakoid membrane; GO:0016021,integral component of membrane; GO:0009522,photosystem I; GO:0009523,photosystem II; GO:0010287,plastoglobule; GO:0016168,chlorophyll binding; GO:0046872,metal ion binding; GO:0031409,pigment binding; GO:0009768,photosynthesis, light harvesting in photosystem I; GO:0018298,protein-chromophore linkage; GO:000941…	HH_000275	K04650 nuclear receptor co-repressor 1 | (RefSeq) uncharacterized protein LOC112500097 isoform X1 (A)	HH_000233	Alpha/beta hydrolase fold-1 [Cynara cardunculus var. scolymus]
HH_000234	SubName: Full=Ribosomal protein L29 {ECO:0000313|EMBL:KVI09722.1};	HH_000282	GO:0016021,integral component of membrane; GO:0005886,plasma membrane; GO:0050832,defense response to fungus	HH_000276	K04650 nuclear receptor co-repressor 1 | (RefSeq) uncharacterized protein LOC112500097 isoform X1 (A)	HH_000234	Ribosomal protein L29 [Cynara cardunculus var. scolymus]
HH_000235	RecName: Full=3-ketoacyl-CoA synthase {ECO:0000256|PIRNR:PIRNR036417}; EC=2.3.1.- {ECO:0000256|PIRNR:PIRNR036417};	HH_000283	GO:0005886,plasma membrane; GO:0005524,ATP binding; GO:0005516,calmodulin binding; GO:0030246,carbohydrate binding; GO:0004674,protein serine/threonine kinase activity; GO:0006468,protein phosphorylation; GO:0048544,recognition of pollen	HH_000277	K04650 nuclear receptor co-repressor 1 | (RefSeq) uncharacterized protein LOC112500097 isoform X1 (A)	HH_000235	3-Oxoacyl-[acyl-carrier-protein (ACP)]
HH_000236	RecName: Full=Pectate lyase {ECO:0000256|RuleBase:RU361123}; EC=4.2.2.2 {ECO:0000256|RuleBase:RU361123};	HH_000285	GO:0005886,plasma membrane; GO:0005524,ATP binding; GO:0005516,calmodulin binding; GO:0030246,carbohydrate binding; GO:0004674,protein serine/threonine kinase activity; GO:0006468,protein phosphorylation; GO:0048544,recognition of pollen	HH_000278	K16297 serine carboxypeptidase-like clade II [EC:3.4.16.-] | (RefSeq) serine carboxypeptidase-like 27 (A)	HH_000236	AmbAllergen [Cynara cardunculus var. scolymus]
HH_000237	RecName: Full=3-ketoacyl-CoA synthase {ECO:0000256|PIRNR:PIRNR036417}; EC=2.3.1.- {ECO:0000256|PIRNR:PIRNR036417};	HH_000286	GO:0060320,rejection of self pollen	HH_000279	K17294 tetraspanin-4 | (RefSeq) hypothetical protein (A)	HH_000237	3-Oxoacyl-[acyl-carrier-protein (ACP)]
HH_000238	SubName: Full=Ankyrin repeat-containing protein {ECO:0000313|EMBL:KVI09758.1};	HH_000287	GO:0005886,plasma membrane; GO:0005524,ATP binding; GO:0005516,calmodulin binding; GO:0030246,carbohydrate binding; GO:0004674,protein serine/threonine kinase activity; GO:0006468,protein phosphorylation; GO:0048544,recognition of pollen	HH_000280	K10635 E3 ubiquitin-protein ligase Arkadia [EC:2.3.2.27] | (RefSeq) E3 ubiquitin-protein ligase MBR1-like isoform X1 (A)	HH_000238	Ankyrin repeat-containing protein [Cynara cardunculus var. scolymus]
HH_000239	SubName: Full=Uncharacterized protein {ECO:0000313|EMBL:KVI09755.1};	HH_000288	GO:0016021,integral component of membrane; GO:0005886,plasma membrane; GO:0009506,plasmodesma; GO:0005773,vacuole; GO:0005524,ATP binding; GO:0030246,carbohydrate binding; GO:0004674,protein serine/threonine kinase activity; GO:0004675,transmembrane receptor protein serine/threonine kinase activity; GO:0031625,ubiquitin protein ligase binding; GO:0006468,protein phosphorylation; GO:0048544,recogn…	HH_000281	K08907 light-harvesting complex I chlorophyll a/b binding protein 1 | (RefSeq) chlorophyll a-b binding protein 6A, chloroplastic-like (A)	HH_000239	hypothetical protein Ccrd_011844 [Cynara cardunculus var. scolymus]
HH_000240	SubName: Full=Uncharacterized protein {ECO:0000313|EMBL:KVI09755.1};	HH_000289	GO:0005886,plasma membrane; GO:0005524,ATP binding; GO:0005516,calmodulin binding; GO:0030246,carbohydrate binding; GO:0004674,protein serine/threonine kinase activity; GO:0006468,protein phosphorylation; GO:0048544,recognition of pollen	HH_000282	K13466 EIX receptor 1/2 | (RefSeq) Eix2; EIX receptor 2 (A)	HH_000240	hypothetical protein Ccrd_011844 [Cynara cardunculus var. scolymus]
HH_000242	SubName: Full=FBD-like protein {ECO:0000313|EMBL:KVI09943.1}; Flags: Fragment;	HH_000290	GO:0016021,integral component of membrane; GO:0005886,plasma membrane; GO:0005524,ATP binding; GO:0004674,protein serine/threonine kinase activity; GO:0006468,protein phosphorylation	HH_000283	K04733 interleukin-1 receptor-associated kinase 4 [EC:2.7.11.1] | (RefSeq) G-type lectin S-receptor-like serine/threonine-protein kinase At4g27290 (A)	HH_000242	FBD-like protein, partial [Cynara cardunculus var. scolymus]
HH_000243	SubName: Full=Uncharacterized protein {ECO:0000313|EMBL:KVI09942.1};	HH_000291	GO:0005737,cytoplasm; GO:0005634,nucleus; GO:0005886,plasma membrane; GO:0010427,abscisic acid binding; GO:0042802,identical protein binding; GO:0042803,protein homodimerization activity; GO:0004864,protein phosphatase inhibitor activity; GO:0004872,NA; GO:0009738,abscisic acid-activated signaling pathway; GO:0080163,regulation of protein serine/threonine phosphatase activity	HH_000285	K04733 interleukin-1 receptor-associated kinase 4 [EC:2.7.11.1] | (RefSeq) G-type lectin S-receptor-like serine/threonine-protein kinase At4g27290 (A)	HH_000243	hypothetical protein Ccrd_011660 [Cynara cardunculus var. scolymus]
HH_000244	SubName: Full=Major facilitator superfamily domain, general substrate transporter {ECO:0000313|EMBL:KVI09756.1}; Flags: Fragment;	HH_000292	GO:0005737,cytoplasm; GO:0005634,nucleus; GO:0005886,plasma membrane; GO:0010427,abscisic acid binding; GO:0042802,identical protein binding; GO:0042803,protein homodimerization activity; GO:0004864,protein phosphatase inhibitor activity; GO:0004872,NA; GO:0009738,abscisic acid-activated signaling pathway; GO:0080163,regulation of protein serine/threonine phosphatase activity	HH_000286	K04733 interleukin-1 receptor-associated kinase 4 [EC:2.7.11.1] | (RefSeq) G-type lectin S-receptor-like serine/threonine-protein kinase At4g27290 (A)	HH_000244	Major facilitator superfamily domain, general substrate transporter, partial [Cynara cardunculus var. scolymus]
HH_000247	SubName: Full=Nucleotide-binding, alpha-beta plait {ECO:0000313|EMBL:KVI09741.1};	HH_000293	GO:0016021,integral component of membrane; GO:0005886,plasma membrane; GO:0009506,plasmodesma; GO:0005524,ATP binding; GO:0005516,calmodulin binding; GO:0030246,carbohydrate binding; GO:0004674,protein serine/threonine kinase activity; GO:0031625,ubiquitin protein ligase binding; GO:0006468,protein phosphorylation; GO:0048544,recognition of pollen	HH_000287	K04733 interleukin-1 receptor-associated kinase 4 [EC:2.7.11.1] | (RefSeq) G-type lectin S-receptor-like serine/threonine-protein kinase At4g27290 (A)	HH_000247	Nucleotide-binding, alpha-beta plait [Cynara cardunculus var. scolymus]
HH_000248	SubName: Full=AP2/ERF domain-containing protein {ECO:0000313|EMBL:KVI09742.1};	HH_000294	GO:0005886,plasma membrane; GO:0005524,ATP binding; GO:0005516,calmodulin binding; GO:0030246,carbohydrate binding; GO:0004674,protein serine/threonine kinase activity; GO:0006468,protein phosphorylation; GO:0048544,recognition of pollen	HH_000288	K04733 interleukin-1 receptor-associated kinase 4 [EC:2.7.11.1] | (RefSeq) G-type lectin S-receptor-like serine/threonine-protein kinase At4g27290 isoform X1 (A)	HH_000248	AP2/ERF domain-containing protein [Cynara cardunculus var. scolymus]
HH_000249	SubName: Full=Biotin/lipoate A/B protein ligase {ECO:0000313|EMBL:KVI00265.1};	HH_000295	GO:0005886,plasma membrane; GO:0005524,ATP binding; GO:0005516,calmodulin binding; GO:0030246,carbohydrate binding; GO:0004674,protein serine/threonine kinase activity; GO:0006468,protein phosphorylation; GO:0048544,recognition of pollen	HH_000289	K04733 interleukin-1 receptor-associated kinase 4 [EC:2.7.11.1] | (RefSeq) G-type lectin S-receptor-like serine/threonine-protein kinase At4g27290 (A)	HH_000249	Biotin/lipoate A/B protein ligase [Cynara cardunculus var. scolymus]
HH_000250	SubName: Full=Putative LIS1 homology motif protein {ECO:0000313|EMBL:OTG21145.1};	HH_000296	GO:0030246,carbohydrate binding; GO:0048544,recognition of pollen	HH_000290	K04733 interleukin-1 receptor-associated kinase 4 [EC:2.7.11.1] | (RefSeq) cysteine-rich receptor-like protein kinase 42 (A)	HH_000250	protein TONNEAU 1a-like [Helianthus annuus]
HH_000251	SubName: Full=CCT domain-containing protein {ECO:0000313|EMBL:KVI09769.1}; Flags: Fragment;	HH_000297	GO:0005886,plasma membrane; GO:0005524,ATP binding; GO:0005516,calmodulin binding; GO:0030246,carbohydrate binding; GO:0004674,protein serine/threonine kinase activity; GO:0006468,protein phosphorylation; GO:0048544,recognition of pollen	HH_000291	K14496 abscisic acid receptor PYR/PYL family | (RefSeq) abscisic acid receptor PYR1-like (A)	HH_000251	CCT domain-containing protein, partial [Cynara cardunculus var. scolymus]
HH_000252	SubName: Full=Uncharacterized protein {ECO:0000313|EMBL:OTF99828.1};	HH_000298	GO:0005886,plasma membrane; GO:0005524,ATP binding; GO:0005516,calmodulin binding; GO:0030246,carbohydrate binding; GO:0004674,protein serine/threonine kinase activity; GO:0006468,protein phosphorylation; GO:0048544,recognition of pollen	HH_000292	K14496 abscisic acid receptor PYR/PYL family | (RefSeq) abscisic acid receptor PYR1-like (A)	HH_000252	probable serine/threonine-protein kinase PBL7 [Helianthus annuus]
HH_000257	SubName: Full=Uncharacterized protein {ECO:0000313|EMBL:KZN04224.1};	HH_000299	GO:0005886,plasma membrane; GO:0005524,ATP binding; GO:0005516,calmodulin binding; GO:0030246,carbohydrate binding; GO:0004674,protein serine/threonine kinase activity; GO:0006468,protein phosphorylation; GO:0048544,recognition of pollen	HH_000293	K04733 interleukin-1 receptor-associated kinase 4 [EC:2.7.11.1] | (RefSeq) G-type lectin S-receptor-like serine/threonine-protein kinase At4g27290 (A)	HH_000257	hypothetical protein LSAT_2X115240 [Lactuca sativa]
HH_000258	SubName: Full=Rubisco LS methyltransferase, substrate-binding domain-containing protein {ECO:0000313|EMBL:KVI09768.1};	HH_000301	GO:0009507,chloroplast; GO:0005829,cytosol; GO:0004107,chorismate synthase activity; GO:0010181,FMN binding; GO:0009073,aromatic amino acid family biosynthetic process; GO:0009423,chorismate biosynthetic process	HH_000294	K04733 interleukin-1 receptor-associated kinase 4 [EC:2.7.11.1] | (RefSeq) G-type lectin S-receptor-like serine/threonine-protein kinase At4g27290 (A)	HH_000258	N-lysine methyltransferase SETD6 isoform X2 [Helianthus annuus]
HH_000259	SubName: Full=SAC3/GANP/Nin1/mts3/eIF-3 p25 {ECO:0000313|EMBL:KVI09767.1};	HH_000302	GO:0016787,hydrolase activity; GO:0006952,defense response; GO:0016042,lipid catabolic process	HH_000295	K04733 interleukin-1 receptor-associated kinase 4 [EC:2.7.11.1] | (RefSeq) G-type lectin S-receptor-like serine/threonine-protein kinase At4g27290 (A)	HH_000259	SAC3/GANP/Nin1/mts3/eIF-3 p25 [Cynara cardunculus var. scolymus]
HH_000260	SubName: Full=NF-Y protein {ECO:0000313|EMBL:ALF46687.1}; Flags: Fragment;	HH_000303	GO:0005887,integral component of plasma membrane; GO:0015173,aromatic amino acid transmembrane transporter activity	HH_000296	K04733 interleukin-1 receptor-associated kinase 4 [EC:2.7.11.1] | (RefSeq) G-type lectin S-receptor-like serine/threonine-protein kinase At4g27290 (A)	HH_000260	NF-Y protein, partial [Chrysanthemum x morifolium]
HH_000261	SubName: Full=Nucleotide-binding, alpha-beta plait {ECO:0000313|EMBL:KVI09730.1};	HH_000305	GO:0005618,cell wall; GO:0009507,chloroplast; GO:0005783,endoplasmic reticulum; GO:0005788,endoplasmic reticulum lumen; GO:0005576,extracellular region; GO:0005739,mitochondrion; GO:0005634,nucleus; GO:0005774,vacuolar membrane; GO:0003756,protein disulfide isomerase activity; GO:0045454,cell redox homeostasis; GO:0006457,protein folding; GO:0034976,response to endoplasmic reticulum stress; GO:00…	HH_000297	K04733 interleukin-1 receptor-associated kinase 4 [EC:2.7.11.1] | (RefSeq) G-type lectin S-receptor-like serine/threonine-protein kinase At4g27290 (A)	HH_000261	Nucleotide-binding, alpha-beta plait [Cynara cardunculus var. scolymus]
HH_000262	SubName: Full=Putative low temperature and salt responsive protein family {ECO:0000313|EMBL:OTG22043.1};	HH_000306	GO:0005736,RNA polymerase I complex; GO:0000418,RNA polymerase IV complex; GO:0000419,RNA polymerase V complex; GO:0005720,nuclear heterochromatin; GO:0005634,nucleus; GO:0003677,DNA binding; GO:0003899,DNA-directed 5'-3' RNA polymerase activity; GO:0046872,metal ion binding; GO:0032549,ribonucleoside binding; GO:0050832,defense response to fungus; GO:0006306,DNA methylation; GO:0031047,gene sile…	HH_000298	K04733 interleukin-1 receptor-associated kinase 4 [EC:2.7.11.1] | (RefSeq) G-type lectin S-receptor-like serine/threonine-protein kinase At4g27290 (A)	HH_000262	hypothetical protein LSAT_2X115121 [Lactuca sativa]
HH_000263	RecName: Full=Cytokinin riboside 5'-monophosphate phosphoribohydrolase {ECO:0000256|RuleBase:RU363015}; EC=3.2.2.n1 {ECO:0000256|RuleBase:RU363015};	HH_000307	GO:0005887,integral component of plasma membrane; GO:0015250,water channel activity; GO:0034220,ion transmembrane transport; GO:0006833,water transport	HH_000299	K04733 interleukin-1 receptor-associated kinase 4 [EC:2.7.11.1] | (RefSeq) G-type lectin S-receptor-like serine/threonine-protein kinase At4g27290 (A)	HH_000263	Cytokinin riboside 5'-monophosphate phosphoribohydrolase LOG [Cynara cardunculus var. scolymus]
HH_000264	SubName: Full=Vacuolar sorting protein 9 {ECO:0000313|EMBL:KVI09732.1};	HH_000308	GO:0005737,cytoplasm; GO:0003725,double-stranded RNA binding; GO:0035196,production of miRNAs involved in gene silencing by miRNA; GO:0070919,production of siRNA involved in chromatin silencing by small RNA	HH_000301	K01736 chorismate synthase [EC:4.2.3.5] | (RefSeq) chorismate synthase 1, chloroplastic-like (A)	HH_000264	Vacuolar sorting protein 9 [Cynara cardunculus var. scolymus]
HH_000268	SubName: Full=Lateral organ boundaries domain-containing protein {ECO:0000313|EMBL:KVI09738.1};	HH_000310	GO:0008080,N-acetyltransferase activity	HH_000303	K03834 tyrosine-specific transport protein | (RefSeq) uncharacterized protein LOC112516796 (A)	HH_000268	lateral organ boundaries domain-containing protein [Cynara cardunculus var. scolymus]
HH_000269	SubName: Full=Calcium-binding EF-hand {ECO:0000313|EMBL:KVI09739.1};	HH_000311	GO:0016868,intramolecular transferase activity, phosphotransferases; GO:0005975,carbohydrate metabolic process	HH_000305	K09580 protein disulfide-isomerase A1 [EC:5.3.4.1] | (RefSeq) protein disulfide isomerase-like 1-4 (A)	HH_000269	Calcium-binding EF-hand [Cynara cardunculus var. scolymus]
HH_000270	SubName: Full=Putative chaperone DnaJ-domain superfamily protein {ECO:0000313|EMBL:OTF97995.1};	HH_000312	GO:0005737,cytoplasm; GO:0005634,nucleus; GO:0031386,protein tag; GO:0006464,cellular protein modification process; GO:0000398,mRNA splicing, via spliceosome	HH_000306	K16252 DNA-directed RNA polymerase IV and V subunit 2 [EC:2.7.7.6] | (RefSeq) DNA-directed RNA polymerases IV and V subunit 2-like (A)	HH_000270	mitochondrial import inner membrane translocase subunit TIM14-1 [Helianthus annuus]
HH_000271	SubName: Full=Uncharacterized protein {ECO:0000313|EMBL:KVI09749.1};	HH_000313	GO:0005634,nucleus; GO:0003677,DNA binding; GO:0009734,auxin-activated signaling pathway; GO:0006355,regulation of transcription, DNA-templated; GO:0006351,transcription, DNA-templated	HH_000307	K09872 aquaporin PIP | (RefSeq) probable aquaporin PIP2-5 (A)	HH_000271	protein of unknown function DUF4005 [Cynara cardunculus var. scolymus]
HH_000274	SubName: Full=Taxilin family {ECO:0000313|EMBL:KVI09748.1};	HH_000314	GO:0005783,endoplasmic reticulum; GO:0016021,integral component of membrane; GO:0008250,oligosaccharyltransferase complex; GO:0009505,plant-type cell wall; GO:0005886,plasma membrane; GO:0005774,vacuolar membrane; GO:0004579,dolichyl-diphosphooligosaccharide-protein glycotransferase activity; GO:0018279,protein N-linked glycosylation via asparagine	HH_000308	K00549 5-methyltetrahydropteroyltriglutamate--homocysteine methyltransferase [EC:2.1.1.14] | (RefSeq) 5-methyltetrahydropteroyltriglutamate--homocysteine methyltransferase-like (A)	HH_000274	Taxilin family [Cynara cardunculus var. scolymus]
HH_000275	SubName: Full=Homeodomain-like protein {ECO:0000313|EMBL:KVI09747.1};	HH_000315	GO:0016567,protein ubiquitination	HH_000312	K13113 ubiquitin-like protein 5 | (RefSeq) hypothetical protein (A)	HH_000275	Homeodomain-like protein [Cynara cardunculus var. scolymus]
HH_000276	SubName: Full=Homeodomain-like protein {ECO:0000313|EMBL:KVI09747.1};	HH_000316	GO:0005885,Arp2/3 protein complex; GO:0042995,cell projection; GO:0005737,cytoplasm; GO:0003779,actin binding; GO:0051015,actin filament binding; GO:0030036,actin cytoskeleton organization; GO:0007015,actin filament organization; GO:0030041,actin filament polymerization; GO:0034314,Arp2/3 complex-mediated actin nucleation; GO:0009825,multidimensional cell growth; GO:0010090,trichome morphogenesis	HH_000313	K14486 auxin response factor | (RefSeq) auxin response factor 5 (A)	HH_000276	Homeodomain-like protein [Cynara cardunculus var. scolymus]
HH_000277	SubName: Full=Homeodomain-like protein {ECO:0000313|EMBL:KVI09747.1};	HH_000318	GO:0005829,cytosol; GO:0005634,nucleus; GO:0005886,plasma membrane; GO:0004001,adenosine kinase activity; GO:0005524,ATP binding; GO:0005507,copper ion binding; GO:0006169,adenosine salvage; GO:0044209,AMP salvage; GO:0016032,viral process	HH_000314	K12666 oligosaccharyltransferase complex subunit alpha (ribophorin I) | (RefSeq) dolichyl-diphosphooligosaccharide--protein glycosyltransferase subunit 1B (A)	HH_000277	Homeodomain-like protein [Cynara cardunculus var. scolymus]
HH_000278	RecName: Full=Carboxypeptidase {ECO:0000256|RuleBase:RU361156}; EC=3.4.16.- {ECO:0000256|RuleBase:RU361156};	HH_000319	GO:0005634,nucleus; GO:0051213,dioxygenase activity; GO:0003700,DNA-binding transcription factor activity; GO:0046872,metal ion binding; GO:0003676,nucleic acid binding; GO:0033169,histone H3-K9 demethylation; GO:0048579,negative regulation of long-day photoperiodism, flowering; GO:0048577,negative regulation of short-day photoperiodism, flowering; GO:0006355,regulation of transcription, DNA-temp…	HH_000315	K03063 26S proteasome regulatory subunit T3 | (RefSeq) 26S protease regulatory subunit 6B homolog (A)	HH_000278	hypothetical protein LSAT_2X113681 [Lactuca sativa]
HH_000279	SubName: Full=Tetraspanin {ECO:0000313|EMBL:KVI09744.1};	HH_000321	GO:0016021,integral component of membrane; GO:0005886,plasma membrane; GO:0005524,ATP binding; GO:0042626,ATPase activity, coupled to transmembrane movement of substances	HH_000316	K05754 actin related protein 2/3 complex, subunit 5 | (RefSeq) actin-related protein 2/3 complex subunit 5A (A)	HH_000279	Tetraspanin [Cynara cardunculus var. scolymus]
HH_000280	SubName: Full=Zinc finger, RING/FYVE/PHD-type {ECO:0000313|EMBL:KVI09743.1};	HH_000324	GO:0005737,cytoplasm; GO:0003729,mRNA binding; GO:0006417,regulation of translation	HH_000318	K00856 adenosine kinase [EC:2.7.1.20] | (RefSeq) adenosine kinase 2 (A)	HH_000280	Zinc finger, RING/FYVE/PHD-type [Cynara cardunculus var. scolymus]
HH_000281	RecName: Full=Chlorophyll a-b binding protein, chloroplastic {ECO:0000256|RuleBase:RU363080};	HH_000326	GO:0005737,cytoplasm; GO:0005634,nucleus; GO:0070696,transmembrane receptor protein serine/threonine kinase binding; GO:0004842,ubiquitin-protein transferase activity	HH_000319	K11446 histone demethylase JARID1 [EC:1.14.11.-] | (Kazusa) Lj0g3v0287519.1; - (A)	HH_000281	Chlorophyll A-B binding protein [Cynara cardunculus var. scolymus]
HH_000282	SubName: Full=Leucine-rich repeat-containing protein {ECO:0000313|EMBL:KVI10128.1};	HH_000328	GO:0005618,cell wall; GO:0005856,cytoskeleton; GO:0005829,cytosol; GO:0000145,exocyst; GO:0070062,extracellular exosome; GO:0009524,phragmoplast; GO:0005886,plasma membrane; GO:0009506,plasmodesma; GO:0060321,acceptance of pollen; GO:0006887,exocytosis; GO:0006893,Golgi to plasma membrane transport; GO:0048354,mucilage biosynthetic process involved in seed coat development; GO:0006612,protein tar…	HH_000321	K05681 ATP-binding cassette, subfamily G (WHITE), member 2 | (Kazusa) Lj5g3v0659620.1; - (A)	HH_000282	Leucine-rich repeat-containing protein [Cynara cardunculus var. scolymus]
HH_000283	SubName: Full=uncharacterized protein LOC104227947 {ECO:0000313|RefSeq:XP_009778629.1};	HH_000329	GO:0005829,cytosol; GO:0005576,extracellular region; GO:0005773,vacuole; GO:0004185,serine-type carboxypeptidase activity; GO:0051603,proteolysis involved in cellular protein catabolic process	HH_000323	K12655 OTU domain-containing protein 5 [EC:3.4.19.12] | (RefSeq) Ovarian tumour, otubain (A)	HH_000283	PREDICTED: LOW QUALITY PROTEIN: uncharacterized protein LOC105109454 [Populus euphratica]
HH_000285	SubName: Full=Apple-like protein {ECO:0000313|EMBL:KVI09740.1}; Flags: Fragment;	HH_000332	GO:0005730,nucleolus; GO:0005634,nucleus; GO:0003682,chromatin binding; GO:0031490,chromatin DNA binding; GO:0003729,mRNA binding; GO:0003676,nucleic acid binding; GO:0003723,RNA binding; GO:0008270,zinc ion binding; GO:0045892,negative regulation of transcription, DNA-templated; GO:0048026,positive regulation of mRNA splicing, via spliceosome; GO:0009409,response to cold; GO:0009414,response to …	HH_000324	K17943 pumilio RNA-binding family | (RefSeq) pumilio homolog 4 (A)	HH_000285	Apple-like protein, partial [Cynara cardunculus var. scolymus]
HH_000286	SubName: Full=Apple-like protein {ECO:0000313|EMBL:KVI09740.1}; Flags: Fragment;	HH_000333	GO:0032044,DSIF complex; GO:0005654,nucleoplasm; GO:0003682,chromatin binding; GO:0003677,DNA binding; GO:0003729,mRNA binding; GO:0003723,RNA binding; GO:0006342,chromatin silencing; GO:0006306,DNA methylation; GO:0016458,gene silencing; GO:0006397,mRNA processing; GO:0030422,production of siRNA involved in RNA interference; GO:0006357,regulation of transcription by RNA polymerase II; GO:0080188…	HH_000326	K08332 vacuolar protein 8 | (RefSeq) U-box domain-containing protein 14-like (A)	HH_000286	Apple-like protein, partial [Cynara cardunculus var. scolymus]
HH_000287	SubName: Full=Apple-like protein {ECO:0000313|EMBL:KVI09740.1}; Flags: Fragment;	HH_000334	GO:0031225,anchored component of membrane; GO:0046658,anchored component of plasma membrane; GO:0046872,metal ion binding; GO:0030570,pectate lyase activity; GO:0042547,cell wall modification involved in multidimensional cell growth; GO:0009814,defense response, incompatible interaction; GO:0045490,pectin catabolic process	HH_000328	K06111 exocyst complex component 4 | (RefSeq) exocyst complex component SEC8 isoform X1 (A)	HH_000287	Apple-like protein, partial [Cynara cardunculus var. scolymus]
HH_000288	SubName: Full=Apple-like protein {ECO:0000313|EMBL:KVI09740.1}; Flags: Fragment;	HH_000336	GO:0005634,nucleus; GO:0003700,DNA-binding transcription factor activity; GO:0046983,protein dimerization activity; GO:0000977,RNA polymerase II regulatory region sequence-specific DNA binding; GO:0009960,endosperm development; GO:0045944,positive regulation of transcription by RNA polymerase II; GO:2000012,regulation of auxin polar transport; GO:0006351,transcription, DNA-templated	HH_000329	K16298 serine carboxypeptidase-like clade IV [EC:3.4.16.-] | (RefSeq) serine carboxypeptidase-like (A)	HH_000288	Apple-like protein, partial [Cynara cardunculus var. scolymus]
HH_000289	SubName: Full=Apple-like protein {ECO:0000313|EMBL:KVI09751.1};	HH_000337	GO:0005634,nucleus; GO:0003700,DNA-binding transcription factor activity; GO:0046983,protein dimerization activity; GO:0000977,RNA polymerase II regulatory region sequence-specific DNA binding; GO:0009960,endosperm development; GO:0045944,positive regulation of transcription by RNA polymerase II; GO:2000012,regulation of auxin polar transport; GO:0006351,transcription, DNA-templated	HH_000332	K12885 heterogeneous nuclear ribonucleoprotein G | (RefSeq) glycine-rich RNA-binding protein RZ1C isoform X1 (A)	HH_000289	hypothetical protein LSAT_2X113341 [Lactuca sativa]
HH_000290	SubName: Full=Concanavalin A-like lectin/glucanase, subgroup {ECO:0000313|EMBL:KVH92835.1};	HH_000338	GO:0005634,nucleus; GO:0003700,DNA-binding transcription factor activity; GO:0046983,protein dimerization activity; GO:0000977,RNA polymerase II regulatory region sequence-specific DNA binding; GO:0009960,endosperm development; GO:0045944,positive regulation of transcription by RNA polymerase II; GO:2000012,regulation of auxin polar transport; GO:0006351,transcription, DNA-templated	HH_000333	K15172 transcription elongation factor SPT5 | (RefSeq) protein RNA-directed DNA methylation 3-like isoform X1 (A)	HH_000290	Concanavalin A-like lectin/glucanase, subgroup [Cynara cardunculus var. scolymus]
HH_000291	SubName: Full=Polyketide cyclase/dehydrase {ECO:0000313|EMBL:KVH95201.1};	HH_000339	GO:0005634,nucleus; GO:0003700,DNA-binding transcription factor activity; GO:0046983,protein dimerization activity; GO:0000977,RNA polymerase II regulatory region sequence-specific DNA binding; GO:0009960,endosperm development; GO:0045944,positive regulation of transcription by RNA polymerase II; GO:2000012,regulation of auxin polar transport; GO:0006351,transcription, DNA-templated	HH_000334	K01728 pectate lyase [EC:4.2.2.2] | (RefSeq) probable pectate lyase 5 (A)	HH_000291	hypothetical protein LSAT_3X17760 [Lactuca sativa]
HH_000292	SubName: Full=Polyketide cyclase/dehydrase {ECO:0000313|EMBL:KVH95201.1};	HH_000341	GO:0005634,nucleus; GO:0043078,polar nucleus; GO:0003700,DNA-binding transcription factor activity; GO:0046983,protein dimerization activity; GO:0000977,RNA polymerase II regulatory region sequence-specific DNA binding; GO:0009559,embryo sac central cell differentiation; GO:0045944,positive regulation of transcription by RNA polymerase II; GO:0006351,transcription, DNA-templated	HH_000336	K09260 MADS-box transcription enhancer factor 2A | (RefSeq) agamous-like MADS-box protein AGL62 (A)	HH_000292	hypothetical protein LSAT_3X17760 [Lactuca sativa]
HH_000293	SubName: Full=Putative S-locus glycoprotein domain-containing protein {ECO:0000313|EMBL:OTF87387.1};	HH_000342	GO:0005634,nucleus; GO:0043078,polar nucleus; GO:0003700,DNA-binding transcription factor activity; GO:0046983,protein dimerization activity; GO:0000977,RNA polymerase II regulatory region sequence-specific DNA binding; GO:0009559,embryo sac central cell differentiation; GO:0045944,positive regulation of transcription by RNA polymerase II; GO:0006351,transcription, DNA-templated	HH_000337	K09260 MADS-box transcription enhancer factor 2A | (RefSeq) agamous-like MADS-box protein AGL62 (A)	HH_000293	G-type lectin S-receptor-like serine/threonine-protein kinase At4g27290 [Helianthus annuus]
HH_000294	SubName: Full=Putative S-locus glycoprotein domain-containing protein {ECO:0000313|EMBL:OTF87387.1};	HH_000344	GO:0005634,nucleus; GO:0003700,DNA-binding transcription factor activity; GO:0046983,protein dimerization activity; GO:0000977,RNA polymerase II regulatory region sequence-specific DNA binding; GO:0009960,endosperm development; GO:0045944,positive regulation of transcription by RNA polymerase II; GO:2000012,regulation of auxin polar transport; GO:0006351,transcription, DNA-templated	HH_000338	K09260 MADS-box transcription enhancer factor 2A | (RefSeq) agamous-like MADS-box protein AGL62 (A)	HH_000294	hypothetical protein LSAT_2X113261 [Lactuca sativa]
HH_000295	SubName: Full=Apple-like protein {ECO:0000313|EMBL:KVI09761.1};	HH_000345	GO:0005634,nucleus; GO:0003700,DNA-binding transcription factor activity; GO:0046983,protein dimerization activity; GO:0000977,RNA polymerase II regulatory region sequence-specific DNA binding; GO:0009960,endosperm development; GO:0045944,positive regulation of transcription by RNA polymerase II; GO:2000012,regulation of auxin polar transport; GO:0006351,transcription, DNA-templated	HH_000339	K09260 MADS-box transcription enhancer factor 2A | (RefSeq) agamous-like MADS-box protein AGL62 (A)	HH_000295	hypothetical protein LSAT_2X113261 [Lactuca sativa]
HH_000296	SubName: Full=Putative S-locus glycoprotein domain, Bulb-type lectin domain, PAN/Apple domain protein {ECO:0000313|EMBL:OTF99474.1};	HH_000346	GO:0048046,apoplast; GO:0005618,cell wall; GO:0004866,endopeptidase inhibitor activity	HH_000341	K09260 MADS-box transcription enhancer factor 2A | (RefSeq) agamous-like MADS-box protein AGL62 (A)	HH_000296	putative S-locus glycoprotein domain, Bulb-type lectin domain, PAN/Apple domain protein [Helianthus annuus]
HH_000297	SubName: Full=Uncharacterized protein {ECO:0000313|EMBL:KDP38981.1};	HH_000347	GO:0005634,nucleus; GO:0003700,DNA-binding transcription factor activity; GO:0046983,protein dimerization activity; GO:0000977,RNA polymerase II regulatory region sequence-specific DNA binding; GO:0009960,endosperm development; GO:0045944,positive regulation of transcription by RNA polymerase II; GO:2000012,regulation of auxin polar transport; GO:0006351,transcription, DNA-templated	HH_000342	K09260 MADS-box transcription enhancer factor 2A | (RefSeq) agamous-like MADS-box protein AGL61 (A)	HH_000297	hypothetical protein LSAT_2X113381 [Lactuca sativa]
HH_000298	SubName: Full=Putative S-locus glycoprotein domain, Bulb-type lectin domain, PAN/Apple domain protein {ECO:0000313|EMBL:OTF99474.1};	HH_000348	GO:0005634,nucleus; GO:0003700,DNA-binding transcription factor activity; GO:0046983,protein dimerization activity; GO:0000977,RNA polymerase II regulatory region sequence-specific DNA binding; GO:0009960,endosperm development; GO:0045944,positive regulation of transcription by RNA polymerase II; GO:2000012,regulation of auxin polar transport; GO:0006351,transcription, DNA-templated	HH_000344	K09260 MADS-box transcription enhancer factor 2A | (RefSeq) agamous-like MADS-box protein AGL62 (A)	HH_000298	hypothetical protein LSAT_2X113261 [Lactuca sativa]
HH_000299	SubName: Full=Putative S-locus glycoprotein domain-containing protein {ECO:0000313|EMBL:OTF87387.1};	HH_000349	GO:0009507,chloroplast; GO:0009570,chloroplast stroma; GO:0010303,limit dextrinase activity; GO:0051060,pullulanase activity; GO:0019252,starch biosynthetic process; GO:0005983,starch catabolic process	HH_000345	K09260 MADS-box transcription enhancer factor 2A | (RefSeq) agamous-like MADS-box protein AGL62 (A)	HH_000299	hypothetical protein LSAT_2X113261 [Lactuca sativa]
HH_000301	RecName: Full=Chorismate synthase {ECO:0000256|RuleBase:RU000605}; EC=4.2.3.5 {ECO:0000256|RuleBase:RU000605};	HH_000350	GO:0031225,anchored component of membrane; GO:0046658,anchored component of plasma membrane; GO:0005886,plasma membrane; GO:0009506,plasmodesma; GO:0005507,copper ion binding; GO:0016722,oxidoreductase activity, oxidizing metal ions	HH_000346	K09260 MADS-box transcription enhancer factor 2A | (RefSeq) agamous-like MADS-box protein AGL62 (A)	HH_000301	chorismate synthase 1, chloroplastic-like [Helianthus annuus]
HH_000302	RecName: Full=Patatin {ECO:0000256|RuleBase:RU361262}; EC=3.1.1.- {ECO:0000256|RuleBase:RU361262}; Flags: Fragment;	HH_000352	GO:0005777,peroxisome; GO:0005524,ATP binding; GO:0016874,ligase activity; GO:0009695,jasmonic acid biosynthetic process; GO:0009611,response to wounding	HH_000347	K09260 MADS-box transcription enhancer factor 2A | (RefSeq) agamous-like MADS-box protein AGL62 (A)	HH_000302	Acyl transferase/acyl hydrolase/lysophospholipase, partial [Cynara cardunculus var. scolymus]
HH_000303	SubName: Full=Putative tryptophan/tyrosine permease {ECO:0000313|EMBL:OTG36796.1};	HH_000354	GO:0005829,cytosol; GO:0005783,endoplasmic reticulum; GO:0004815,aspartate-tRNA ligase activity; GO:0005524,ATP binding; GO:0003677,DNA binding; GO:0046872,metal ion binding; GO:0006422,aspartyl-tRNA aminoacylation; GO:0050832,defense response to fungus; GO:0046686,response to cadmium ion	HH_000348	K09260 MADS-box transcription enhancer factor 2A | (RefSeq) hypothetical protein (A)	HH_000303	hypothetical protein LSAT_2X114281 [Lactuca sativa]
HH_000305	SubName: Full=Putative PDI-like 1-4 {ECO:0000313|EMBL:OTG36795.1};	HH_000355	GO:0071013,catalytic step 2 spliceosome; GO:0005732,small nucleolar ribonucleoprotein complex; GO:0005685,U1 snRNP; GO:0003723,RNA binding; GO:0000398,mRNA splicing, via spliceosome; GO:0000387,spliceosomal snRNP assembly	HH_000349	K01214 isoamylase [EC:3.2.1.68] | (RefSeq) isoamylase 3, chloroplastic isoform X1 (A)	HH_000305	hypothetical protein LSAT_2X114681 [Lactuca sativa]
HH_000306	RecName: Full=DNA-directed RNA polymerase subunit beta {ECO:0000256|RuleBase:RU363031}; EC=2.7.7.6 {ECO:0000256|RuleBase:RU363031};	HH_000358	GO:0005737,cytoplasm; GO:0005634,nucleus; GO:0000151,ubiquitin ligase complex; GO:0046872,metal ion binding; GO:0031625,ubiquitin protein ligase binding; GO:0004842,ubiquitin-protein transferase activity	HH_000350	K19791 iron transport multicopper oxidase | (RefSeq) monocopper oxidase-like protein SKS1 (A)	HH_000306	DNA-directed RNA polymerases IV and V subunit 2-like [Helianthus annuus]
HH_000307	SubName: Full=Aquaporin-like protein {ECO:0000313|EMBL:KVI09778.1};	HH_000360	GO:0005737,cytoplasm; GO:0003729,mRNA binding; GO:0046719,regulation by virus of viral protein levels in host cell; GO:0009735,response to cytokinin; GO:0008380,RNA splicing	HH_000352	K10526 OPC-8:0 CoA ligase 1 [EC:6.2.1.-] | (RefSeq) 4-coumarate--CoA ligase-like 5 (A)	HH_000307	Aquaporin-like protein [Cynara cardunculus var. scolymus]
HH_000308	SubName: Full=Double-stranded RNA-binding {ECO:0000313|EMBL:KVI09720.1};	HH_000361	GO:0020037,heme binding; GO:0046872,metal ion binding; GO:0019825,oxygen binding; GO:0005344,oxygen carrier activity; GO:0006631,fatty acid metabolic process; GO:0019432,triglyceride biosynthetic process	HH_000354	K22503 aspartyl-tRNA synthetase [EC:6.1.1.12] | (RefSeq) aspartate--tRNA ligase 2, cytoplasmic-like isoform X1 (A)	HH_000308	Double-stranded RNA-binding [Cynara cardunculus var. scolymus]
HH_000310	SubName: Full=Uncharacterized protein {ECO:0000313|EMBL:KVI09703.1};	HH_000362	GO:0020037,heme binding; GO:0046872,metal ion binding; GO:0019825,oxygen binding; GO:0005344,oxygen carrier activity; GO:0006631,fatty acid metabolic process; GO:0019432,triglyceride biosynthetic process	HH_000355	K11098 small nuclear ribonucleoprotein F | (RefSeq) probable small nuclear ribonucleoprotein F (A)	HH_000310	hypothetical protein Ccrd_011895 [Cynara cardunculus var. scolymus]
HH_000311	SubName: Full=Putative phosphoglucosamine mutase family protein {ECO:0000313|EMBL:OTF99456.1};	HH_000364	GO:0009501,amyloplast; GO:0005634,nucleus; GO:0019203,carbohydrate phosphatase activity; GO:0008138,protein tyrosine/serine/threonine phosphatase activity; GO:0007623,circadian rhythm; GO:0005982,starch metabolic process	HH_000356	K01322 prolyl oligopeptidase [EC:3.4.21.26] | (RefSeq) putative F-box/LRR-repeat protein At3g18150 (A)	HH_000311	uncharacterized protein LOC110904663 isoform X2 [Helianthus annuus]
HH_000312	SubName: Full=Uncharacterized protein {ECO:0000313|EMBL:KCW51380.1}; Flags: Fragment;	HH_000366	GO:0005783,endoplasmic reticulum; GO:0030176,integral component of endoplasmic reticulum membrane; GO:0005886,plasma membrane; GO:0005096,GTPase activator activity; GO:0051020,GTPase binding; GO:0005090,Sar guanyl-nucleotide exchange factor activity; GO:0016036,cellular response to phosphate starvation; GO:0006888,ER to Golgi vesicle-mediated transport; GO:0006817,phosphate ion transport; GO:0009…	HH_000358	K01931 protein neuralized [EC:2.3.2.27] | (RefSeq) uncharacterized LOC103713536 (A)	HH_000312	hypothetical protein EUGRSUZ_J00924, partial [Eucalyptus grandis]
HH_000313	RecName: Full=Auxin response factor {ECO:0000256|RuleBase:RU004561};	HH_000367	GO:0009507,chloroplast; GO:0031969,chloroplast membrane; GO:0016021,integral component of membrane; GO:0010276,phytol kinase activity; GO:0010189,vitamin E biosynthetic process	HH_000359	K11252 histone H2B | (RefSeq) POPTRDRAFT_725124; hypothetical protein (A)	HH_000313	Aux/IAA-ARF-dimerization [Cynara cardunculus var. scolymus]
HH_000314	RecName: Full=Dolichyl-diphosphooligosaccharide--protein glycosyltransferase subunit 1 {ECO:0000256|RuleBase:RU361143}; EC=2.4.99.18 {ECO:0000256|RuleBase:RU361143};	HH_000369	GO:0005845,mRNA cap binding complex; GO:0005634,nucleus; GO:0004482,mRNA (guanine-N7-)-methyltransferase activity; GO:0003723,RNA binding; GO:0006370,7-methylguanosine mRNA capping; GO:0036265,RNA (guanine-N7)-methylation	HH_000360	K14944 RNA-binding protein Nova | (RefSeq) protein BTR1 isoform X1 (A)	HH_000314	Ribophorin I [Cynara cardunculus var. scolymus]
HH_000315	SubName: Full=BTB/POZ fold {ECO:0000313|EMBL:KVI09714.1}; Flags: Fragment;	HH_000370	GO:0005666,RNA polymerase III complex; GO:0003677,DNA binding; GO:0003899,DNA-directed 5'-3' RNA polymerase activity; GO:0046872,metal ion binding; GO:0032549,ribonucleoside binding; GO:0009561,megagametogenesis; GO:0006383,transcription by RNA polymerase III	HH_000361	K21893 neuroglobin | (RefSeq) non-symbiotic hemoglobin 2 (A)	HH_000315	BTB/POZ fold, partial [Cynara cardunculus var. scolymus]
HH_000316	RecName: Full=Actin-related protein 2/3 complex subunit 5 {ECO:0000256|RuleBase:RU004301};	HH_000371	GO:0005634,nucleus; GO:0003700,DNA-binding transcription factor activity; GO:0043565,sequence-specific DNA binding; GO:0009793,embryo development ending in seed dormancy; GO:0006355,regulation of transcription, DNA-templated; GO:0010431,seed maturation; GO:0006351,transcription, DNA-templated	HH_000362	K21893 neuroglobin | (RefSeq) non-symbiotic hemoglobin 2 (A)	HH_000316	ARP2/3 complex, 16kDa subunit (p16-Arc) [Cynara cardunculus var. scolymus]
HH_000317	SubName: Full=Putative zinc finger (C3HC4-type RING finger) family protein {ECO:0000313|EMBL:OTF99451.1};	HH_000372	GO:0031410,cytoplasmic vesicle; GO:0010008,endosome membrane; GO:0052629,phosphatidylinositol-3,5-bisphosphate 3-phosphatase activity; GO:0004438,phosphatidylinositol-3-phosphatase activity; GO:0004725,protein tyrosine phosphatase activity; GO:0042631,cellular response to water deprivation; GO:0035556,intracellular signal transduction; GO:0006629,lipid metabolic process; GO:2000070,regulation of …	HH_000364	K14165 atypical dual specificity phosphatase [EC:3.1.3.16 3.1.3.48] | (RefSeq) predicted protein (A)	HH_000317	uncharacterized protein LOC110904654 [Helianthus annuus]
HH_000318	SubName: Full=Putative adenosine kinase {ECO:0000313|EMBL:OTG20605.1};	HH_000373	GO:0030686,90S preribosome; GO:0005730,nucleolus; GO:0005524,ATP binding; GO:1990883,rRNA cytidine N-acetyltransferase activity; GO:0000049,tRNA binding; GO:0051392,tRNA N-acetyltransferase activity; GO:1904812,rRNA acetylation involved in maturation of SSU-rRNA; GO:0051391,tRNA acetylation; GO:0002101,tRNA wobble cytosine modification	HH_000366	K14003 prolactin regulatory element-binding protein | (RefSeq) SEC12-like protein 1 (A)	HH_000318	adenosine kinase 2-like isoform X1 [Helianthus annuus]
HH_000319	SubName: Full=JmjC domain-containing protein {ECO:0000313|EMBL:KVI09718.1};	HH_000374	GO:0005524,ATP binding; GO:0004386,helicase activity; GO:0003676,nucleic acid binding	HH_000367	K18678 phytol kinase [EC:2.7.1.182] | (RefSeq) phytol kinase 1, chloroplastic isoform X1 (A)	HH_000319	JmjC domain-containing protein [Cynara cardunculus var. scolymus]
HH_000321	SubName: Full=Putative P-loop containing nucleoside triphosphate hydrolases superfamily protein {ECO:0000313|EMBL:OTF99446.1};	HH_000375	GO:0000139,Golgi membrane; GO:0016021,integral component of membrane; GO:0047259,glucomannan 4-beta-mannosyltransferase activity; GO:0051753,mannan synthase activity; GO:0071555,cell wall organization; GO:0009294,DNA mediated transformation; GO:0009617,response to bacterium	HH_000369	K00565 mRNA (guanine-N7-)-methyltransferase [EC:2.1.1.56] | (RefSeq) mRNA cap guanine-N7 methyltransferase 2 (A)	HH_000321	ABC transporter G family member 24 [Helianthus annuus]
HH_000323	SubName: Full=Putative cysteine proteinases superfamily protein {ECO:0000313|EMBL:OTF99444.1};	HH_000376	GO:0009507,chloroplast	HH_000370	K03021 DNA-directed RNA polymerase III subunit RPC2 [EC:2.7.7.6] | (RefSeq) DNA-directed RNA polymerase III subunit 2 isoform X1 (A)	HH_000323	hypothetical protein LSAT_2X112861 [Lactuca sativa]
HH_000324	SubName: Full=Armadillo-like helical {ECO:0000313|EMBL:KVI09697.1};	HH_000377	GO:0005524,ATP binding; GO:0004674,protein serine/threonine kinase activity; GO:0004842,ubiquitin-protein transferase activity	HH_000371	K12501 homogentisate solanesyltransferase [EC:2.5.1.117] | (RefSeq) hypothetical protein (A)	HH_000324	Armadillo-like helical [Cynara cardunculus var. scolymus]
HH_000326	RecName: Full=RING-type E3 ubiquitin transferase {ECO:0000256|SAAS:SAAS00702733}; EC=2.3.2.27 {ECO:0000256|SAAS:SAAS00702733};	HH_000378	GO:0005634,nucleus; GO:0043078,polar nucleus; GO:0051539,4 iron, 4 sulfur cluster binding; GO:0003677,DNA binding; GO:0019104,DNA N-glycosylase activity; GO:0003906,DNA-(apurinic or apyrimidinic site) endonuclease activity; GO:0046872,metal ion binding; GO:0006284,base-excision repair; GO:0006306,DNA methylation; GO:0009793,embryo development ending in seed dormancy; GO:0006349,regulation of gene…	HH_000372	K18081 myotubularin-related protein 1/2 [EC:3.1.3.64 3.1.3.95] | (RefSeq) phosphatidylinositol-3-phosphatase myotubularin-1 (A)	HH_000326	Armadillo [Cynara cardunculus var. scolymus]
HH_000328	SubName: Full=Putative sec8 exocyst complex component specific domain-containing protein {ECO:0000313|EMBL:OTF99358.1};	HH_000380	GO:0020037,heme binding; GO:0005506,iron ion binding; GO:0004497,monooxygenase activity; GO:0016705,oxidoreductase activity, acting on paired donors, with incorporation or reduction of molecular oxygen	HH_000373	K14521 N-acetyltransferase 10 [EC:2.3.1.-] | (RefSeq) RNA cytidine acetyltransferase 2-like isoform X1 (A)	HH_000328	exocyst complex component SEC8-like [Helianthus annuus]
HH_000329	RecName: Full=Carboxypeptidase {ECO:0000256|RuleBase:RU361156}; EC=3.4.16.- {ECO:0000256|RuleBase:RU361156};	HH_000381	GO:0016021,integral component of membrane; GO:0046872,metal ion binding; GO:0016740,transferase activity; GO:0016567,protein ubiquitination	HH_000374	K14811 ATP-dependent RNA helicase DBP3 [EC:3.6.4.13] | (RefSeq) ATP-dependent RNA helicase DBP3 (A)	HH_000329	Peptidase S10, serine carboxypeptidase [Cynara cardunculus var. scolymus]
HH_000332	SubName: Full=Uncharacterized protein {ECO:0000313|EMBL:KVI09693.1}; Flags: Fragment;	HH_000382	GO:0005768,endosome; GO:0005886,plasma membrane; GO:0005525,GTP binding; GO:0003924,GTPase activity; GO:0015031,protein transport	HH_000375	K13680 beta-mannan synthase [EC:2.4.1.32] | (RefSeq) glucomannan 4-beta-mannosyltransferase 9-like isoform X1 (A)	HH_000332	hypothetical protein Ccrd_011918, partial [Cynara cardunculus var. scolymus]
HH_000333	SubName: Full=Uncharacterized protein {ECO:0000313|EMBL:KVI09694.1};	HH_000383	GO:0016021,integral component of membrane; GO:0005524,ATP binding; GO:0016887,ATPase activity	HH_000376	K18342 OTU domain-containing protein 6 [EC:3.4.19.12] | (RefSeq) OTU domain-containing protein At3g57810-like (A)	HH_000333	hypothetical protein Ccrd_011919 [Cynara cardunculus var. scolymus]
HH_000334	RecName: Full=Pectate lyase {ECO:0000256|RuleBase:RU361123}; EC=4.2.2.2 {ECO:0000256|RuleBase:RU361123};	HH_000384	GO:0032777,Piccolo NuA4 histone acetyltransferase complex; GO:0006357,regulation of transcription by RNA polymerase II; GO:0006351,transcription, DNA-templated	HH_000377	K17609 nucleoredoxin [EC:1.8.1.8] | (RefSeq) hypothetical protein (A)	HH_000334	hypothetical protein LSAT_2X111980 [Lactuca sativa]
HH_000336	SubName: Full=Transcription factor, MADS-box {ECO:0000313|EMBL:KVI09692.1};	HH_000386	GO:0005737,cytoplasm; GO:0005829,cytosol; GO:0046914,transition metal ion binding; GO:0046916,cellular transition metal ion homeostasis; GO:0006825,copper ion transport; GO:0030001,metal ion transport	HH_000378	K10773 endonuclease III [EC:4.2.99.18] | (RefSeq) putative DNA glycosylase At3g47830 isoform X1 (A)	HH_000336	Transcription factor, MADS-box [Cynara cardunculus var. scolymus]
HH_000337	SubName: Full=Transcription factor, MADS-box {ECO:0000313|EMBL:KVI09692.1};	HH_000388	GO:0003677,DNA binding; GO:0008270,zinc ion binding	HH_000380	K21995 unsaturated fatty acid epoxidase [EC:1.14.-.-] | (RefSeq) cytochrome P450 77A2-like (A)	HH_000337	Transcription factor, MADS-box [Cynara cardunculus var. scolymus]
HH_000338	SubName: Full=Transcription factor, MADS-box {ECO:0000313|EMBL:KVI09692.1};	HH_000389	GO:0005739,mitochondrion; GO:0005506,iron ion binding; GO:0051536,iron-sulfur cluster binding; GO:0005198,structural molecule activity; GO:0016226,iron-sulfur cluster assembly	HH_000381	K19041 E3 ubiquitin-protein ligase RNF38/44 [EC:2.3.2.27] | (RefSeq) RING-H2 finger protein ATL5-like (A)	HH_000338	Transcription factor, MADS-box [Cynara cardunculus var. scolymus]
HH_000339	SubName: Full=Transcription factor, MADS-box {ECO:0000313|EMBL:KVI09692.1};	HH_000390	GO:0003676,nucleic acid binding	HH_000382	K07976 Rab family, other | (RefSeq) ras-related protein RABA6a-like (A)	HH_000339	Transcription factor, MADS-box [Cynara cardunculus var. scolymus]
HH_000341	SubName: Full=Transcription factor, MADS-box {ECO:0000313|EMBL:KVI09692.1};	HH_000391	GO:0005737,cytoplasm; GO:0004177,aminopeptidase activity; GO:0008237,metallopeptidase activity; GO:0008270,zinc ion binding	HH_000383	K21396 ATP-binding cassette, subfamily G (WHITE), eye pigment precursor transporter | (RefSeq) ABC transporter G family member 41-like (A)	HH_000341	Transcription factor, MADS-box [Cynara cardunculus var. scolymus]
HH_000342	SubName: Full=Transcription factor, MADS-box {ECO:0000313|EMBL:KVI09685.1};	HH_000392	GO:0006355,regulation of transcription, DNA-templated; GO:0006351,transcription, DNA-templated	HH_000384	K11322 enhancer of polycomb-like protein | (RefSeq) enhancer of polycomb homolog 2-like (A)	HH_000342	Transcription factor, MADS-box [Cynara cardunculus var. scolymus]
HH_000344	SubName: Full=Transcription factor, MADS-box {ECO:0000313|EMBL:KVI09686.1};	HH_000393	GO:0005829,cytosol; GO:0005777,peroxisome; GO:0005524,ATP binding; GO:0004163,diphosphomevalonate decarboxylase activity; GO:0019287,isopentenyl diphosphate biosynthetic process, mevalonate pathway; GO:0016126,sterol biosynthetic process	HH_000386	K07213 copper chaperone | (RefSeq) copper transport protein CCH-like (A)	HH_000344	Transcription factor, MADS-box [Cynara cardunculus var. scolymus]
HH_000345	SubName: Full=Transcription factor, MADS-box {ECO:0000313|EMBL:KVI09686.1};	HH_000395	GO:0005794,Golgi apparatus; GO:0016021,integral component of membrane; GO:0016413,O-acetyltransferase activity; GO:0071554,cell wall organization or biogenesis	HH_000389	K22074 NFU1 iron-sulfur cluster scaffold homolog, mitochondrial | (RefSeq) nifU-like protein 4, mitochondrial (A)	HH_000345	Transcription factor, MADS-box [Cynara cardunculus var. scolymus]
HH_000346	SubName: Full=Putative kunitz family trypsin and protease inhibitor protein {ECO:0000313|EMBL:OTG26682.1};	HH_000396	GO:0048046,apoplast; GO:0005618,cell wall; GO:0030145,manganese ion binding; GO:0045735,nutrient reservoir activity	HH_000390	K02865 large subunit ribosomal protein L10Ae | (RefSeq) cAMP-regulated phosphoprotein 21-like (A)	HH_000346	kunitz trypsin inhibitor 2-like [Helianthus annuus]
HH_000347	SubName: Full=Transcription factor, MADS-box {ECO:0000313|EMBL:KVI09692.1};	HH_000397	GO:0005794,Golgi apparatus; GO:0016021,integral component of membrane; GO:0004142,diacylglycerol cholinephosphotransferase activity; GO:0004307,ethanolaminephosphotransferase activity; GO:0046872,metal ion binding; GO:0006646,phosphatidylethanolamine biosynthetic process	HH_000391	K01267 aspartyl aminopeptidase [EC:3.4.11.21] | (RefSeq) probable aspartyl aminopeptidase (A)	HH_000347	Transcription factor, MADS-box [Cynara cardunculus var. scolymus]
HH_000348	SubName: Full=Transcription factor, MADS-box {ECO:0000313|EMBL:KVI09692.1};	HH_000399	GO:0008897,holo-[acyl-carrier-protein] synthase activity; GO:0000287,magnesium ion binding	HH_000393	K01597 diphosphomevalonate decarboxylase [EC:4.1.1.33] | (RefSeq) diphosphomevalonate decarboxylase MVD2, peroxisomal (A)	HH_000348	Transcription factor, MADS-box [Cynara cardunculus var. scolymus]
HH_000349	SubName: Full=Putative limit dextrinase {ECO:0000313|EMBL:OTF99361.1};	HH_000401	GO:0009507,chloroplast; GO:0050342,tocopherol O-methyltransferase activity; GO:0010189,vitamin E biosynthetic process	HH_000394	K16913 proline-, glutamic acid- and leucine-rich protein 1 | (RefSeq) hypothetical protein (A)	HH_000349	hypothetical protein LSAT_2X103740 [Lactuca sativa]
HH_000350	SubName: Full=Uncharacterized protein {ECO:0000313|EMBL:KVI09673.1};	HH_000402	GO:0005840,ribosome	HH_000395	K16573 gamma-tubulin complex component 6 | (RefSeq) uncharacterized LOC103722329 (A)	HH_000350	monocopper oxidase-like protein SKS1 [Helianthus annuus]
HH_000352	SubName: Full=AMP-binding, conserved site-containing protein {ECO:0000313|EMBL:KVI09677.1};	HH_000403	GO:0032299,ribonuclease H2 complex; GO:0046872,metal ion binding; GO:0003723,RNA binding; GO:0004523,RNA-DNA hybrid ribonuclease activity; GO:0043137,DNA replication, removal of RNA primer; GO:0006298,mismatch repair	HH_000397	K00993 ethanolaminephosphotransferase [EC:2.7.8.1] | (RefSeq) choline/ethanolaminephosphotransferase 1 (A)	HH_000352	AMP-binding, conserved site-containing protein [Cynara cardunculus var. scolymus]
HH_000354	SubName: Full=Putative class II aminoacyl-tRNA and biotin synthetases superfamily protein {ECO:0000313|EMBL:OTG08521.1};	HH_000405	GO:0031307,integral component of mitochondrial outer membrane; GO:0005742,mitochondrial outer membrane translocase complex; GO:0005739,mitochondrion; GO:0009536,plastid; GO:0005774,vacuolar membrane; GO:0015450,P-P-bond-hydrolysis-driven protein transmembrane transporter activity; GO:0030150,protein import into mitochondrial matrix; GO:0045040,protein import into mitochondrial outer membrane; GO:…	HH_000398	K14864 tRNA (cytidine32/guanosine34-2'-O)-methyltransferase [EC:2.1.1.205] | (RefSeq) putative tRNA (cytidine(32)/guanosine(34)-2'-O)-methyltransferase (A)	HH_000354	aspartate--tRNA ligase 2, cytoplasmic-like [Helianthus annuus]
HH_000355	SubName: Full=Uncharacterized protein {ECO:0000313|EMBL:CBI23345.3};	HH_000406	GO:0031901,early endosome membrane; GO:0005768,endosome; GO:0016021,integral component of membrane; GO:0031201,SNARE complex; GO:0005484,SNAP receptor activity; GO:0000149,SNARE binding; GO:0006887,exocytosis; GO:0006623,protein targeting to vacuole; GO:0007033,vacuole organization; GO:0006906,vesicle fusion	HH_000399	K06133 4'-phosphopantetheinyl transferase [EC:2.7.8.-] | (RefSeq) L-aminoadipate-semialdehyde dehydrogenase-phosphopantetheinyl transferase-like isoform X1 (A)	HH_000355	hypothetical protein LSAT_2X104060 [Lactuca sativa]
HH_000356	SubName: Full=F-box domain, cyclin-like protein {ECO:0000313|EMBL:KVI09669.1};	HH_000407	GO:0005829,cytosol; GO:0009651,response to salt stress	HH_000401	K05928 tocopherol O-methyltransferase [EC:2.1.1.95] | (RefSeq) probable tocopherol O-methyltransferase, chloroplastic (A)	HH_000356	F-box domain, cyclin-like protein [Cynara cardunculus var. scolymus]
HH_000358	SubName: Full=Uncharacterized protein {ECO:0000313|EMBL:KVI09667.1};	HH_000409	GO:0048046,apoplast; GO:0005618,cell wall; GO:0030145,manganese ion binding; GO:0045735,nutrient reservoir activity	HH_000402	K02975 small subunit ribosomal protein S25e | (RefSeq) 40S ribosomal protein S25 (A)	HH_000358	hypothetical protein Ccrd_011943 [Cynara cardunculus var. scolymus]
HH_000359	SubName: Full=Uncharacterized protein {ECO:0000313|EMBL:KVI09666.1};	HH_000410	GO:0005509,calcium ion binding	HH_000403	K10743 ribonuclease H2 subunit A [EC:3.1.26.4] | (RefSeq) ribonuclease H2 subunit A (A)	HH_000359	Protein of unknown function DUF1997 [Cynara cardunculus var. scolymus]
HH_000360	SubName: Full=K Homology domain-containing protein {ECO:0000313|EMBL:KVI09665.1};	HH_000412	GO:0005634,nucleus; GO:0003677,DNA binding; GO:0003700,DNA-binding transcription factor activity; GO:0009738,abscisic acid-activated signaling pathway; GO:1901001,negative regulation of response to salt stress; GO:0010116,positive regulation of abscisic acid biosynthetic process; GO:1905615,positive regulation of developmental vegetative growth; GO:0045893,positive regulation of transcription, DN…	HH_000405	K17769 mitochondrial import receptor subunit TOM22 | (RefSeq) mitochondrial import receptor subunit TOM9-2 (A)	HH_000360	K Homology domain-containing protein [Cynara cardunculus var. scolymus]
HH_000361	SubName: Full=Putative non-symbiotic hemoglobin 2 {ECO:0000313|EMBL:OTG20473.1};	HH_000413	GO:0031969,chloroplast membrane; GO:0016021,integral component of membrane; GO:0005886,plasma membrane; GO:0015171,amino acid transmembrane transporter activity; GO:0009624,response to nematode	HH_000406	K08511 vesicle-associated membrane protein 72 | (RefSeq) vesicle-associated membrane protein 727 (A)	HH_000361	non-symbiotic hemoglobin 2-like [Helianthus annuus]
HH_000362	SubName: Full=Nonsymbiotic hemoglobin {ECO:0000313|EMBL:CAA07547.1};	HH_000416	GO:0048046,apoplast; GO:0005618,cell wall; GO:0005829,cytosol; GO:0005794,Golgi apparatus; GO:0005739,mitochondrion; GO:0005634,nucleus; GO:0005886,plasma membrane; GO:0005774,vacuolar membrane; GO:0005524,ATP binding; GO:0031625,ubiquitin protein ligase binding; GO:0016567,protein ubiquitination; GO:0006355,regulation of transcription, DNA-templated; GO:0009617,response to bacterium; GO:0046686,…	HH_000407	K14404 cleavage and polyadenylation specificity factor subunit 4 | (RefSeq) uncharacterized protein LOC104824416 (A)	HH_000362	hypothetical protein LSAT_2X103120 [Lactuca sativa]
HH_000363	SubName: Full=Uncharacterized protein {ECO:0000313|EMBL:KVI09672.1};	HH_000417	GO:0005634,nucleus; GO:0045892,negative regulation of transcription, DNA-templated; GO:0006351,transcription, DNA-templated	HH_000409	K00856 adenosine kinase [EC:2.7.1.20] | (RefSeq) putative germin-like protein 9-2 (A)	HH_000363	hypothetical protein Ccrd_011948 [Cynara cardunculus var. scolymus]
HH_000364	SubName: Full=Dual specificity phosphatase, catalytic domain-containing protein {ECO:0000313|EMBL:KVI09671.1};	HH_000419	GO:0005524,ATP binding	HH_000412	K08869 aarF domain-containing kinase | (RefSeq) predicted protein (A)	HH_000364	Dual specificity phosphatase, catalytic domain-containing protein [Cynara cardunculus var. scolymus]
HH_000366	SubName: Full=Uncharacterized protein {ECO:0000313|EMBL:KVI09658.1};	HH_000420	GO:0048046,apoplast; GO:0005618,cell wall; GO:0009507,chloroplast; GO:0005829,cytosol; GO:0022626,cytosolic ribosome; GO:0005794,Golgi apparatus; GO:0016363,nuclear matrix; GO:0005886,plasma membrane; GO:0009506,plasmodesma; GO:0005774,vacuolar membrane; GO:0005773,vacuole; GO:0005524,ATP binding; GO:0002020,protease binding; GO:0046686,response to cadmium ion; GO:0009408,response to heat; GO:008…	HH_000413	K13865 solute carrier family 7 (cationic amino acid transporter), member 3 | (RefSeq) cationic amino acid transporter 6, chloroplastic-like isoform X1 (A)	HH_000366	hypothetical protein Ccrd_011951 [Cynara cardunculus var. scolymus]
HH_000367	SubName: Full=Phytol kinase {ECO:0000313|EMBL:ACP43458.1};	HH_000421	GO:0005777,peroxisome; GO:0004846,urate oxidase activity; GO:0007031,peroxisome organization; GO:0006144,purine nucleobase metabolic process; GO:0019628,urate catabolic process	HH_000416	K03283 heat shock 70kDa protein 1/2/6/8 | (RefSeq) probable mediator of RNA polymerase II transcription subunit 37c (A)	HH_000367	phytol kinase [Lactuca sativa]
HH_000368	SubName: Full=Ferritin/ribonucleotide reductase-like protein {ECO:0000313|EMBL:KVI09654.1};	HH_000422	GO:0005771,multivesicular body; GO:0032585,multivesicular body membrane; GO:0015031,protein transport; GO:0007034,vacuolar transport	HH_000417	K14834 nucleolar complex protein 3 | (RefSeq) nucleolar complex protein 3 homolog isoform X1 (A)	HH_000368	Ferritin/ribonucleotide reductase-like protein [Cynara cardunculus var. scolymus]
HH_000369	SubName: Full=Putative S-adenosyl-L-methionine-dependent methyltransferases superfamily protein {ECO:0000313|EMBL:OTF99407.1};	HH_000423	GO:0005829,cytosol; GO:0004022,alcohol dehydrogenase (NAD) activity; GO:0010301,xanthoxin dehydrogenase activity; GO:0009688,abscisic acid biosynthetic process; GO:0006561,proline biosynthetic process; GO:0010115,regulation of abscisic acid biosynthetic process; GO:0009750,response to fructose; GO:0009408,response to heat; GO:0009414,response to water deprivation; GO:0010182,sugar mediated signal…	HH_000419	K03283 heat shock 70kDa protein 1/2/6/8 | (RefSeq) probable mediator of RNA polymerase II transcription subunit 37c (A)	HH_000369	hypothetical protein LSAT_2X102920 [Lactuca sativa]
HH_000370	RecName: Full=DNA-directed RNA polymerase subunit beta {ECO:0000256|RuleBase:RU363031}; EC=2.7.7.6 {ECO:0000256|RuleBase:RU363031};	HH_000424	GO:0005634,nucleus; GO:0003677,DNA binding; GO:0003700,DNA-binding transcription factor activity; GO:0000977,RNA polymerase II regulatory region sequence-specific DNA binding; GO:0045893,positive regulation of transcription, DNA-templated; GO:0006351,transcription, DNA-templated	HH_000420	K03283 heat shock 70kDa protein 1/2/6/8 | (RefSeq) probable mediator of RNA polymerase II transcription subunit 37e (A)	HH_000370	DNA-directed RNA polymerase III subunit 2 [Helianthus annuus]
HH_000371	SubName: Full=Uncharacterized protein {ECO:0000313|EMBL:KVI09661.1};	HH_000426	GO:0009055,electron transfer activity; GO:0046872,metal ion binding	HH_000421	K00365 urate oxidase [EC:1.7.3.3] | (RefSeq) uricase-2 isozyme 1 (A)	HH_000371	hypothetical protein Ccrd_011958 [Cynara cardunculus var. scolymus]
HH_000372	SubName: Full=Putative GRAM domain-containing protein {ECO:0000313|EMBL:OTF99411.1};	HH_000427	GO:0016021,integral component of membrane; GO:0046872,metal ion binding; GO:0061630,ubiquitin protein ligase activity; GO:0043161,proteasome-mediated ubiquitin-dependent protein catabolic process	HH_000422	K12198 charged multivesicular body protein 5 | (RefSeq) vacuolar protein sorting-associated protein 60.1-like (A)	HH_000372	phosphatidylinositol-3-phosphatase myotubularin-1-like isoform X1 [Helianthus annuus]
HH_000373	RecName: Full=RNA cytidine acetyltransferase {ECO:0000256|HAMAP-Rule:MF_03211}; EC=2.3.1.- {ECO:0000256|HAMAP-Rule:MF_03211}; AltName: Full=18S rRNA cytosine acetyltransferase {ECO:0000256|HAMAP-Rule:MF_03211};	HH_000428	GO:0005886,plasma membrane; GO:0005524,ATP binding; GO:0031072,heat shock protein binding; GO:0046872,metal ion binding; GO:0051082,unfolded protein binding; GO:0006457,protein folding; GO:0009408,response to heat	HH_000423	K09841 xanthoxin dehydrogenase [EC:1.1.1.288] | (RefSeq) xanthoxin dehydrogenase (A)	HH_000373	RNA cytidine acetyltransferase 1-like [Helianthus annuus]
HH_000374	SubName: Full=DNA/RNA helicase, DEAD/DEAH box type, N-terminal {ECO:0000313|EMBL:KVI09648.1};	HH_000429	GO:0016021,integral component of membrane; GO:0046872,metal ion binding; GO:0061630,ubiquitin protein ligase activity; GO:0043161,proteasome-mediated ubiquitin-dependent protein catabolic process	HH_000424	K04374 cyclic AMP-dependent transcription factor ATF-4 | (RefSeq) basic leucine zipper 61-like (A)	HH_000374	DNA/RNA helicase, DEAD/DEAH box type, N-terminal [Cynara cardunculus var. scolymus]
HH_000375	SubName: Full=Uncharacterized protein {ECO:0000313|EMBL:KVI09652.1};	HH_000430	GO:0016021,integral component of membrane; GO:0046872,metal ion binding; GO:0061630,ubiquitin protein ligase activity; GO:0043161,proteasome-mediated ubiquitin-dependent protein catabolic process	HH_000427	K19041 E3 ubiquitin-protein ligase RNF38/44 [EC:2.3.2.27] | (RefSeq) RING-H2 finger protein ATL70-like (A)	HH_000375	hypothetical protein Ccrd_011963 [Cynara cardunculus var. scolymus]
HH_000376	SubName: Full=Ovarian tumor, otubain {ECO:0000313|EMBL:KVI09650.1};	HH_000432	GO:0016021,integral component of membrane; GO:0046872,metal ion binding; GO:0061630,ubiquitin protein ligase activity; GO:0043161,proteasome-mediated ubiquitin-dependent protein catabolic process	HH_000428	K09503 DnaJ homolog subfamily A member 2 | (RefSeq) dnaJ protein homolog (A)	HH_000376	Ovarian tumor, otubain [Cynara cardunculus var. scolymus]
HH_000377	SubName: Full=Protein kinase, catalytic domain-containing protein {ECO:0000313|EMBL:KVI09649.1};	HH_000433	GO:0005737,cytoplasm; GO:0005096,GTPase activator activity; GO:0005094,Rho GDP-dissociation inhibitor activity; GO:0009932,cell tip growth; GO:0010053,root epidermal cell differentiation	HH_000429	K19041 E3 ubiquitin-protein ligase RNF38/44 [EC:2.3.2.27] | (RefSeq) RING-H2 finger protein ATL70-like (A)	HH_000377	Protein kinase, catalytic domain-containing protein [Cynara cardunculus var. scolymus]
HH_000378	SubName: Full=DNA glycosylase {ECO:0000313|EMBL:KVI09651.1};	HH_000437	GO:0005634,nucleus; GO:0005778,peroxisomal membrane; GO:0005777,peroxisome; GO:0005524,ATP binding; GO:0005509,calcium ion binding; GO:0010857,calcium-dependent protein kinase activity; GO:0009931,calcium-dependent protein serine/threonine kinase activity; GO:0005516,calmodulin binding; GO:0004683,calmodulin-dependent protein kinase activity; GO:0004674,protein serine/threonine kinase activity; G…	HH_000430	K19041 E3 ubiquitin-protein ligase RNF38/44 [EC:2.3.2.27] | (RefSeq) RING-H2 finger protein ATL70-like (A)	HH_000378	DNA glycosylase [Cynara cardunculus var. scolymus]
HH_000380	SubName: Full=Cytochrome P450 {ECO:0000313|EMBL:KVI09599.1};	HH_000439	GO:0005739,mitochondrion; GO:0003690,double-stranded DNA binding; GO:0003723,RNA binding; GO:0003697,single-stranded DNA binding; GO:1900864,mitochondrial RNA modification; GO:0009409,response to cold; GO:0006970,response to osmotic stress; GO:0009651,response to salt stress; GO:0009414,response to water deprivation	HH_000432	K19041 E3 ubiquitin-protein ligase RNF38/44 [EC:2.3.2.27] | (RefSeq) RING-H2 finger protein ATL70-like (A)	HH_000380	cytochrome P450 [Cynara cardunculus var. scolymus]
HH_000381	SubName: Full=Zinc finger, RING/FYVE/PHD-type {ECO:0000313|EMBL:KVI09597.1};	HH_000442	GO:0005737,cytoplasm; GO:0016021,integral component of membrane; GO:0003865,3-oxo-5-alpha-steroid 4-dehydrogenase activity; GO:0047751,cholestenone 5-alpha-reductase activity; GO:0050213,progesterone 5-alpha-reductase activity; GO:0016132,brassinosteroid biosynthetic process; GO:0055114,oxidation-reduction process; GO:0090378,seed trichome elongation; GO:0090377,seed trichome initiation	HH_000433	K12462 Rho GDP-dissociation inhibitor | (RefSeq) rho GDP-dissociation inhibitor 1-like (A)	HH_000381	Zinc finger, RING/FYVE/PHD-type [Cynara cardunculus var. scolymus]
HH_000382	SubName: Full=Ran GTPase {ECO:0000313|EMBL:KVI09598.1};	HH_000444	GO:0005576,extracellular region; GO:0016788,hydrolase activity, acting on ester bonds; GO:0042538,hyperosmotic salinity response; GO:0016042,lipid catabolic process; GO:0010226,response to lithium ion; GO:0009751,response to salicylic acid	HH_000434	K04079 molecular chaperone HtpG | (RefSeq) heat shock protein 82-like (A)	HH_000382	Ran GTPase [Cynara cardunculus var. scolymus]
HH_000383	SubName: Full=AAA+ ATPase domain-containing protein {ECO:0000313|EMBL:KVI09596.1};	HH_000445	GO:0005576,extracellular region; GO:0016788,hydrolase activity, acting on ester bonds; GO:0042538,hyperosmotic salinity response; GO:0016042,lipid catabolic process; GO:0010226,response to lithium ion; GO:0009751,response to salicylic acid	HH_000437	K13412 calcium-dependent protein kinase [EC:2.7.11.1] | (RefSeq) calcium-dependent protein kinase 1-like (A)	HH_000383	AAA+ ATPase domain-containing protein [Cynara cardunculus var. scolymus]
HH_000384	RecName: Full=Enhancer of polycomb-like protein {ECO:0000256|RuleBase:RU361124};	HH_000447	GO:0003713,transcription coactivator activity; GO:0009955,adaxial/abaxial pattern specification; GO:0008283,cell proliferation; GO:0048366,leaf development; GO:0006355,regulation of transcription, DNA-templated; GO:0006351,transcription, DNA-templated	HH_000439	K13195 cold-inducible RNA-binding protein | (RefSeq) glycine-rich RNA-binding protein 4, mitochondrial-like (A)	HH_000384	hypothetical protein LSAT_2X105021 [Lactuca sativa]
HH_000386	SubName: Full=Heavy metal-associated domain, HMA {ECO:0000313|EMBL:KVI09593.1};	HH_000449	GO:0005634,nucleus; GO:0030154,cell differentiation; GO:0009908,flower development; GO:0043486,histone exchange; GO:0006355,regulation of transcription, DNA-templated	HH_000442	K10258 very-long-chain enoyl-CoA reductase [EC:1.3.1.93] | (RefSeq) very-long-chain enoyl-CoA reductase-like (A)	HH_000386	Heavy metal-associated domain, HMA [Cynara cardunculus var. scolymus]
HH_000388	SubName: Full=Uncharacterized protein {ECO:0000313|EMBL:KVI09633.1};	HH_000450	GO:0012505,endomembrane system; GO:0016021,integral component of membrane; GO:0005886,plasma membrane; GO:0005524,ATP binding; GO:0004674,protein serine/threonine kinase activity; GO:0019199,transmembrane receptor protein kinase activity; GO:0010204,defense response signaling pathway, resistance gene-independent; GO:0016045,detection of bacterium; GO:0002764,immune response-regulating signaling p…	HH_000444	K00679 phospholipid:diacylglycerol acyltransferase [EC:2.3.1.158] | (RefSeq) hypothetical protein (A)	HH_000388	hypothetical protein Ccrd_011984 [Cynara cardunculus var. scolymus]
HH_000389	SubName: Full=HIRA-interacting protein 5 {ECO:0000313|EMBL:KVI09632.1};	HH_000452	GO:0003713,transcription coactivator activity; GO:0006355,regulation of transcription, DNA-templated	HH_000445	K00679 phospholipid:diacylglycerol acyltransferase [EC:2.3.1.158] | (RefSeq) hypothetical protein (A)	HH_000389	HIRA-interacting protein 5 [Cynara cardunculus var. scolymus]
HH_000390	SubName: Full=R3H domain-containing protein, viridiplantae {ECO:0000313|EMBL:KVI09631.1};	HH_000453	GO:0005634,nucleus; GO:0003677,DNA binding; GO:0006355,regulation of transcription, DNA-templated; GO:0006351,transcription, DNA-templated	HH_000449	K11664 vacuolar protein sorting-associated protein 72 | (RefSeq) SWR1 complex subunit 2 (A)	HH_000390	R3H domain-containing protein, viridiplantae [Cynara cardunculus var. scolymus]
HH_000391	SubName: Full=Peptidase M18 {ECO:0000313|EMBL:KVI09630.1};	HH_000454	GO:0008168,methyltransferase activity	HH_000450	K13428 LRR receptor-like serine/threonine-protein kinase EFR [EC:2.7.11.1] | (RefSeq) hypothetical protein (A)	HH_000391	hypothetical protein LSAT_2X104640 [Lactuca sativa]
HH_000392	SubName: Full=Uncharacterized protein {ECO:0000313|EMBL:KVI09635.1};	HH_000455	GO:0052692,raffinose alpha-galactosidase activity; GO:0005975,carbohydrate metabolic process	HH_000452	K22913 phosphatidylinositol 3,5-bisphosphate 5-phosphatase [EC:3.1.3.-] | (RefSeq) uncharacterized LOC103855118 (A)	HH_000392	hypothetical protein Ccrd_011988 [Cynara cardunculus var. scolymus]
HH_000393	RecName: Full=Diphosphomevalonate decarboxylase {ECO:0000256|RuleBase:RU363086}; EC=4.1.1.33 {ECO:0000256|RuleBase:RU363086}; AltName: Full=Mevalonate pyrophosphate decarboxylase {ECO:0000256|RuleBase:RU363086};	HH_000457	GO:0005634,nucleus; GO:0046872,metal ion binding; GO:0004722,protein serine/threonine phosphatase activity; GO:0006468,protein phosphorylation; GO:0010161,red light signaling pathway	HH_000453	K23047 E3 ubiquitin-protein ligase UNKL [EC:2.3.2.27] | (RefSeq) zinc finger CCCH domain-containing protein 30-like (A)	HH_000393	hypothetical protein LSAT_2X104600 [Lactuca sativa]
HH_000394	SubName: Full=Armadillo-like helical {ECO:0000313|EMBL:KVI09611.1};	HH_000458	GO:0005737,cytoplasm; GO:0005634,nucleus; GO:0005524,ATP binding; GO:0009931,calcium-dependent protein serine/threonine kinase activity; GO:0005516,calmodulin binding; GO:0004683,calmodulin-dependent protein kinase activity; GO:0004674,protein serine/threonine kinase activity; GO:0016036,cellular response to phosphate starvation; GO:0035556,intracellular signal transduction; GO:0018105,peptidyl-s…	HH_000454	K00599 methyltransferase-like protein 6 [EC:2.1.1.-] | (RefSeq) methyltransferase-like protein 6 isoform X1 (A)	HH_000394	Armadillo-like helical [Cynara cardunculus var. scolymus]
HH_000395	SubName: Full=Putative TRICHOME BIREFRINGENCE-LIKE 36 {ECO:0000313|EMBL:OTG08475.1};	HH_000461	GO:0043231,intracellular membrane-bounded organelle; GO:0005739,mitochondrion; GO:0004519,endonuclease activity; GO:0003723,RNA binding; GO:0016554,cytidine to uridine editing	HH_000455	K07407 alpha-galactosidase [EC:3.2.1.22] | (RefSeq) alpha-galactosidase-like (A)	HH_000395	protein trichome birefringence-like 36 [Helianthus annuus]
HH_000396	SubName: Full=Cupin 1 {ECO:0000313|EMBL:KVI09613.1};	HH_000462	GO:0016021,integral component of membrane	HH_000457	K06269 serine/threonine-protein phosphatase PP1 catalytic subunit [EC:3.1.3.16] | (RefSeq) serine/threonine-protein phosphatase PP1-like (A)	HH_000396	Cupin 1 [Cynara cardunculus var. scolymus]
HH_000397	SubName: Full=Uncharacterized protein {ECO:0000313|EMBL:KCW64822.1};	HH_000463	GO:0005829,cytosol; GO:0008732,L-allo-threonine aldolase activity; GO:0004793,threonine aldolase activity; GO:0006545,glycine biosynthetic process; GO:0006567,threonine catabolic process	HH_000458	K04515 calcium/calmodulin-dependent protein kinase (CaM kinase) II [EC:2.7.11.17] | (RefSeq) phosphoenolpyruvate carboxylase kinase 1-like (A)	HH_000397	hypothetical protein EUGRSUZ_G02395 [Eucalyptus grandis]
HH_000398	SubName: Full=Uncharacterized protein {ECO:0000313|EMBL:KVI09615.1};	HH_000464	GO:0005829,cytosol; GO:0005739,mitochondrion; GO:0005524,ATP binding; GO:0004821,histidine-tRNA ligase activity; GO:0006427,histidyl-tRNA aminoacylation; GO:0032543,mitochondrial translation	HH_000461	K17710 pentatricopeptide repeat domain-containing protein 1 | (RefSeq) pentatricopeptide repeat-containing protein DOT4, chloroplastic-like (A)	HH_000398	hypothetical protein Ccrd_011994 [Cynara cardunculus var. scolymus]
HH_000399	SubName: Full=4'-phosphopantetheinyl transferase superfamily {ECO:0000313|EMBL:KVI09616.1};	HH_000465	GO:0016021,integral component of membrane; GO:0016020,membrane; GO:0005739,mitochondrion; GO:0090447,glycerol-3-phosphate 2-O-acyltransferase activity; GO:0004366,glycerol-3-phosphate O-acyltransferase activity; GO:0016791,phosphatase activity; GO:0102420,sn-1-glycerol-3-phosphate C16:0-DCA-CoA acyl transferase activity; GO:0016024,CDP-diacylglycerol biosynthetic process; GO:0010143,cutin biosynt…	HH_000462	K02327 DNA polymerase delta subunit 1 [EC:2.7.7.7] | (RefSeq) DNA/RNA polymerase (A)	HH_000399	4'-phosphopantetheinyl transferase superfamily [Cynara cardunculus var. scolymus]
HH_000401	SubName: Full=Methyltransferase type 11 {ECO:0000313|EMBL:KVI09619.1};	HH_000466	GO:0005634,nucleus; GO:0051213,dioxygenase activity; GO:0003700,DNA-binding transcription factor activity; GO:0046872,metal ion binding; GO:0016569,covalent chromatin modification; GO:0006355,regulation of transcription, DNA-templated; GO:0006351,transcription, DNA-templated	HH_000463	K01620 threonine aldolase [EC:4.1.2.48] | (RefSeq) probable low-specificity L-threonine aldolase 1 (A)	HH_000401	Methyltransferase type 11 [Cynara cardunculus var. scolymus]
HH_000402	SubName: Full=Ribosomal protein S25 {ECO:0000313|EMBL:KVI05101.1};	HH_000467	GO:0005737,cytoplasm; GO:0005524,ATP binding; GO:0004748,ribonucleoside-diphosphate reductase activity, thioredoxin disulfide as acceptor; GO:0009202,deoxyribonucleoside triphosphate biosynthetic process; GO:0009263,deoxyribonucleotide biosynthetic process; GO:0006260,DNA replication; GO:0046686,response to cadmium ion	HH_000464	K01892 histidyl-tRNA synthetase [EC:6.1.1.21] | (RefSeq) histidine--tRNA ligase, cytoplasmic (A)	HH_000402	40S ribosomal protein S25 [Helianthus annuus]
HH_000403	RecName: Full=Ribonuclease {ECO:0000256|RuleBase:RU003515}; EC=3.1.26.- {ECO:0000256|RuleBase:RU003515};	HH_000468	GO:0005623,cell; GO:0009055,electron transfer activity; GO:0050220,prostaglandin-E synthase activity; GO:0015035,protein disulfide oxidoreductase activity; GO:0045454,cell redox homeostasis	HH_000465	K13508 glycerol-3-phosphate acyltransferase [EC:2.3.1.15 2.3.1.198] | (RefSeq) glycerol-3-phosphate acyltransferase 1 (A)	HH_000403	ribonuclease H2 subunit A [Helianthus annuus]
HH_000404	SubName: Full=Hemerythrin/HHE cation-binding motif-containing protein {ECO:0000313|EMBL:KVI09605.1};	HH_000473	GO:0005829,cytosol; GO:0005509,calcium ion binding	HH_000466	K11446 histone demethylase JARID1 [EC:1.14.11.-] | (RefSeq) putative lysine-specific demethylase JMJ16 isoform X1 (A)	HH_000404	hemerythrin/HHE cation-binding motif-containing protein [Cynara cardunculus var. scolymus]
HH_000405	SubName: Full=Mitochondrial outer membrane translocase complex, subunit Tom22, plant {ECO:0000313|EMBL:KVI09604.1};	HH_000474	GO:0000775,chromosome, centromeric region; GO:0000798,nuclear cohesin complex; GO:0003682,chromatin binding; GO:0051301,cell division; GO:0070601,centromeric sister chromatid cohesion; GO:0006302,double-strand break repair; GO:0007062,sister chromatid cohesion	HH_000467	K10807 ribonucleoside-diphosphate reductase subunit M1 [EC:1.17.4.1] | (RefSeq) ribonucleoside-diphosphate reductase large subunit (A)	HH_000405	Mitochondrial outer membrane translocase complex, subunit Tom22, plant [Cynara cardunculus var. scolymus]
HH_000406	SubName: Full=Putative vesicle-associated membrane protein {ECO:0000313|EMBL:OTG20540.1};	HH_000476	GO:0005829,cytosol; GO:0042409,caffeoyl-CoA O-methyltransferase activity; GO:0046872,metal ion binding; GO:0009809,lignin biosynthetic process	HH_000468	K05309 microsomal prostaglandin-E synthase 2 [EC:5.3.99.3] | (RefSeq) prostaglandin E synthase 2-like (A)	HH_000406	vesicle-associated membrane protein 727 [Helianthus annuus]
HH_000407	SubName: Full=AMMECR1-like protein {ECO:0000313|EMBL:KVI09610.1};	HH_000478	GO:0005759,mitochondrial matrix; GO:0004252,serine-type endopeptidase activity	HH_000471	K21437 ankyrin repeat domain-containing protein 13 | (RefSeq) ankyrin repeat domain-containing protein 13C-like (A)	HH_000407	AMMECR1-like protein [Cynara cardunculus var. scolymus]
HH_000408	SubName: Full=Uncharacterized protein {ECO:0000313|EMBL:KVI09609.1};	HH_000479	GO:0005654,nucleoplasm; GO:0005634,nucleus; GO:0009943,adaxial/abaxial axis specification; GO:0048441,petal development; GO:0009944,polarity specification of adaxial/abaxial axis; GO:0009954,proximal/distal pattern formation; GO:0009799,specification of symmetry	HH_000472	K06927 diphthine-ammonia ligase [EC:6.3.1.14] | (RefSeq) diphthine--ammonia ligase isoform X1 (A)	HH_000408	hypothetical protein Ccrd_012005 [Cynara cardunculus var. scolymus]
HH_000409	SubName: Full=Cupin 1 {ECO:0000313|EMBL:KVI09608.1};	HH_000480	GO:0005618,cell wall; GO:0009505,plant-type cell wall; GO:0005886,plasma membrane; GO:0004563,beta-N-acetylhexosaminidase activity; GO:0015929,hexosaminidase activity; GO:0102148,N-acetyl-beta-D-galactosaminidase activity; GO:0005975,carbohydrate metabolic process	HH_000473	K11583 serine/threonine-protein phosphatase 2A regulatory subunit B'' | (RefSeq) serine/threonine protein phosphatase 2A regulatory subunit B''beta-like isoform X1 (A)	HH_000409	Cupin 1 [Cynara cardunculus var. scolymus]
HH_000410	SubName: Full=Putative EF-hand domain pair, Serine/threonine-protein phosphatase with EF-hands {ECO:0000313|EMBL:OTG20524.1};	HH_000481	GO:0046872,metal ion binding; GO:0004439,phosphatidylinositol-4,5-bisphosphate 5-phosphatase activity; GO:0046856,phosphatidylinositol dephosphorylation	HH_000474	K06670 cohesin complex subunit SCC1 | (RefSeq) sister chromatid cohesion 1 protein 4 (A)	HH_000410	uncharacterized protein LOC110868225 [Helianthus annuus]
HH_000412	SubName: Full=Homeodomain-like protein {ECO:0000313|EMBL:KVI09607.1};	HH_000482	GO:0005948,acetolactate synthase complex; GO:0009507,chloroplast; GO:0005829,cytosol; GO:0005777,peroxisome; GO:0003984,acetolactate synthase activity; GO:0043621,protein self-association; GO:0009097,isoleucine biosynthetic process; GO:0050790,regulation of catalytic activity; GO:0009099,valine biosynthetic process	HH_000475	K03240 translation initiation factor eIF-2B subunit epsilon | (RefSeq) translation initiation factor eIF-2B subunit epsilon (A)	HH_000412	Homeodomain-like protein [Cynara cardunculus var. scolymus]
HH_000413	SubName: Full=Amino acid/polyamine transporter I {ECO:0000313|EMBL:KVI09602.1};	HH_000483	GO:0018364,peptidyl-glutamine methylation; GO:0070476,rRNA (guanine-N7)-methylation; GO:0030488,tRNA methylation	HH_000476	K00588 caffeoyl-CoA O-methyltransferase [EC:2.1.1.104] | (RefSeq) probable caffeoyl-CoA O-methyltransferase At4g26220 (A)	HH_000413	hypothetical protein LSAT_2X105600 [Lactuca sativa]
HH_000416	SubName: Full=Putative heat shock protein 70 family {ECO:0000313|EMBL:OTG35134.1};	HH_000484	GO:0003824,catalytic activity; GO:0008152,metabolic process	HH_000478	K11338 RuvB-like protein 2 [EC:3.6.4.12] | (RefSeq) hypothetical protein (A)	HH_000416	hypothetical protein LSAT_2X105660 [Lactuca sativa]
HH_000417	SubName: Full=Ovate protein family, C-terminal {ECO:0000313|EMBL:KVI09639.1};	HH_000486	GO:0005829,cytosol; GO:0005524,ATP binding; GO:0046872,metal ion binding; GO:0004478,methionine adenosyltransferase activity; GO:0006730,one-carbon metabolic process; GO:0006556,S-adenosylmethionine biosynthetic process	HH_000479	K13944 LOB domain-containing protein 16 | (RefSeq) LOB domain-containing protein 16-like (A)	HH_000417	Ovate protein family, C-terminal [Cynara cardunculus var. scolymus]
HH_000419	SubName: Full=Putative heat shock protein 70 family {ECO:0000313|EMBL:OTG35134.1};	HH_000487	GO:0048226,Casparian strip; GO:0005634,nucleus; GO:0003700,DNA-binding transcription factor activity; GO:0000981,DNA-binding transcription factor activity, RNA polymerase II-specific; GO:0043565,sequence-specific DNA binding; GO:0001135,RNA polymerase II transcription regulator recruiting activity; GO:0044212,transcription regulatory region DNA binding; GO:0030154,cell differentiation; GO:0035987…	HH_000480	K12373 hexosaminidase [EC:3.2.1.52] | (RefSeq) beta-hexosaminidase 3 (A)	HH_000419	hypothetical protein LSAT_2X105660 [Lactuca sativa]
HH_000420	SubName: Full=Putative heat shock protein 70 family {ECO:0000313|EMBL:OTG35134.1};	HH_000488	GO:0016021,integral component of membrane; GO:0005886,plasma membrane; GO:0009506,plasmodesma; GO:0005524,ATP binding; GO:0042626,ATPase activity, coupled to transmembrane movement of substances; GO:0010329,auxin efflux transmembrane transporter activity; GO:0010328,auxin influx transmembrane transporter activity; GO:0043481,anthocyanin accumulation in tissues in response to UV light; GO:0010315,…	HH_000481	K01099 inositol polyphosphate 5-phosphatase INPP5B/F [EC:3.1.3.36] | (RefSeq) type II inositol 1,4,5-trisphosphate 5-phosphatase FRA3-like isoform X1 (A)	HH_000420	hypothetical protein LSAT_2X105720 [Lactuca sativa]
HH_000421	RecName: Full=Uricase {ECO:0000256|RuleBase:RU004455}; EC=1.7.3.3 {ECO:0000256|RuleBase:RU004455};	HH_000489	GO:0009507,chloroplast; GO:0005739,mitochondrion; GO:0005524,ATP binding; GO:0004821,histidine-tRNA ligase activity; GO:0006427,histidyl-tRNA aminoacylation	HH_000482	K01653 acetolactate synthase I/III small subunit [EC:2.2.1.6] | (RefSeq) acetolactate synthase small subunit 1, chloroplastic (A)	HH_000421	Uricase [Cynara cardunculus var. scolymus]
HH_000422	SubName: Full=Snf7 {ECO:0000313|EMBL:KVI09643.1};	HH_000490	GO:0005737,cytoplasm; GO:0005886,plasma membrane; GO:0046914,transition metal ion binding; GO:0046916,cellular transition metal ion homeostasis; GO:0030001,metal ion transport	HH_000483	K15448 multifunctional methyltransferase subunit TRM112 | (RefSeq) multifunctional methyltransferase subunit TRM112-like protein At1g22270 isoform X1 (A)	HH_000422	Snf7 [Cynara cardunculus var. scolymus]
HH_000423	SubName: Full=Glucose/ribitol dehydrogenase {ECO:0000313|EMBL:KVI09644.1};	HH_000491	GO:0005737,cytoplasm; GO:0005524,ATP binding; GO:0004618,phosphoglycerate kinase activity; GO:0006096,glycolytic process	HH_000484	K00953 FAD synthetase [EC:2.7.7.2] | (RefSeq) uncharacterized LOC104604633 (A)	HH_000423	Glucose/ribitol dehydrogenase [Cynara cardunculus var. scolymus]
HH_000424	SubName: Full=Basic-leucine zipper domain-containing protein {ECO:0000313|EMBL:KVI09645.1};	HH_000494	GO:0043231,intracellular membrane-bounded organelle; GO:0080043,quercetin 3-O-glucosyltransferase activity; GO:0080044,quercetin 7-O-glucosyltransferase activity; GO:0008152,metabolic process	HH_000486	K00789 S-adenosylmethionine synthetase [EC:2.5.1.6] | (RefSeq) S-adenosylmethionine synthase 2 (A)	HH_000424	Basic-leucine zipper domain-containing protein [Cynara cardunculus var. scolymus]
HH_000426	SubName: Full=Cupredoxin {ECO:0000313|EMBL:KVI09637.1};	HH_000495	GO:0043231,intracellular membrane-bounded organelle; GO:0080043,quercetin 3-O-glucosyltransferase activity; GO:0080044,quercetin 7-O-glucosyltransferase activity; GO:0008152,metabolic process	HH_000487	K09422 transcription factor MYB, plant | (RefSeq) transcription factor RAX2-like (A)	HH_000426	Cupredoxin [Cynara cardunculus var. scolymus]
HH_000427	SubName: Full=Zinc finger, RING/FYVE/PHD-type {ECO:0000313|EMBL:KVI09624.1};	HH_000497	GO:0005886,plasma membrane; GO:0005524,ATP binding; GO:0016787,hydrolase activity; GO:0007049,cell cycle	HH_000488	K05658 ATP-binding cassette, subfamily B (MDR/TAP), member 1 [EC:7.6.2.2] | (RefSeq) ABC transporter B family member 1 (A)	HH_000427	Zinc finger, RING/FYVE/PHD-type [Cynara cardunculus var. scolymus]
HH_000428	SubName: Full=Putative DnaJ protein {ECO:0000313|EMBL:OTG35150.1};	HH_000498	GO:0005768,endosome; GO:0016459,myosin complex; GO:0005886,plasma membrane; GO:0009506,plasmodesma; GO:0003779,actin binding; GO:0005524,ATP binding; GO:0005516,calmodulin binding; GO:0003774,motor activity; GO:0030048,actin filament-based movement; GO:0006897,endocytosis	HH_000489	K01892 histidyl-tRNA synthetase [EC:6.1.1.21] | (RefSeq) histidine--tRNA ligase, chloroplastic/mitochondrial (A)	HH_000428	dnaJ protein homolog [Helianthus annuus]
HH_000429	SubName: Full=Uncharacterized protein {ECO:0000313|EMBL:KVG40359.1};	HH_000499	GO:0005886,plasma membrane; GO:0005524,ATP binding; GO:0004675,transmembrane receptor protein serine/threonine kinase activity; GO:0007166,cell surface receptor signaling pathway; GO:0042742,defense response to bacterium; GO:0052033,pathogen-associated molecular pattern dependent induction by symbiont of host innate immune response; GO:0002221,pattern recognition receptor signaling pathway; GO:00…	HH_000490	K04733 interleukin-1 receptor-associated kinase 4 [EC:2.7.11.1] | (RefSeq) receptor-like protein kinase HERK 1 (A)	HH_000429	hypothetical protein Ccrd_026452 [Cynara cardunculus var. scolymus]
HH_000430	SubName: Full=Uncharacterized protein {ECO:0000313|EMBL:KVG40359.1};	HH_000500	GO:0009734,auxin-activated signaling pathway; GO:0040008,regulation of growth	HH_000491	K00927 phosphoglycerate kinase [EC:2.7.2.3] | (RefSeq) phosphoglycerate kinase, cytosolic-like isoform X1 (A)	HH_000430	hypothetical protein Ccrd_026452 [Cynara cardunculus var. scolymus]
HH_000432	SubName: Full=Uncharacterized protein {ECO:0000313|EMBL:KVG40359.1};	HH_000501	GO:0005737,cytoplasm; GO:0043234,NA; GO:0016597,amino acid binding; GO:0045548,phenylalanine ammonia-lyase activity; GO:0009800,cinnamic acid biosynthetic process; GO:0006559,L-phenylalanine catabolic process	HH_000494	K21374 7-deoxyloganetin glucosyltransferase [EC:2.4.1.324] | (RefSeq) hypothetical protein (A)	HH_000432	hypothetical protein Ccrd_026452 [Cynara cardunculus var. scolymus]
HH_000433	SubName: Full=Putative immunoglobulin E-set superfamily protein {ECO:0000313|EMBL:OTF87031.1};	HH_000502	GO:0005737,cytoplasm; GO:0045548,phenylalanine ammonia-lyase activity; GO:0009800,cinnamic acid biosynthetic process; GO:0006559,L-phenylalanine catabolic process	HH_000495	K21374 7-deoxyloganetin glucosyltransferase [EC:2.4.1.324] | (RefSeq) hypothetical protein (A)	HH_000433	hypothetical protein LSAT_9X41241 [Lactuca sativa]
HH_000434	SubName: Full=EEIG1/EHBP1 N-terminal domain-containing protein {ECO:0000313|EMBL:KVG40361.1}; Flags: Fragment;	HH_000505	GO:0009534,chloroplast thylakoid; GO:0009535,chloroplast thylakoid membrane; GO:0043231,intracellular membrane-bounded organelle; GO:0004519,endonuclease activity; GO:0003729,mRNA binding; GO:0003723,RNA binding; GO:0009409,response to cold; GO:0009451,RNA modification	HH_000496	K20471 coatomer subunit delta | (RefSeq) coatomer subunit delta-like (A)	HH_000434	EEIG1/EHBP1 N-terminal domain-containing protein, partial [Cynara cardunculus var. scolymus]
HH_000437	SubName: Full=Calcium-dependent protein kinase 1 {ECO:0000313|EMBL:ALO51437.1};	HH_000506	GO:0005887,integral component of plasma membrane; GO:0005516,calmodulin binding; GO:0030552,cAMP binding; GO:0030553,cGMP binding; GO:0005249,voltage-gated potassium channel activity; GO:0042391,regulation of membrane potential	HH_000497	K13525 transitional endoplasmic reticulum ATPase | (RefSeq) cell division control protein 48 homolog D-like isoform X1 (A)	HH_000437	hypothetical protein LSAT_2X106341 [Lactuca sativa]
HH_000439	SubName: Full=Nucleotide-binding, alpha-beta plait {ECO:0000313|EMBL:KVI06228.1};	HH_000509	GO:0016567,protein ubiquitination	HH_000498	K10357 myosin V | (RefSeq) myosin-2-like (A)	HH_000439	Nucleotide-binding, alpha-beta plait [Cynara cardunculus var. scolymus]
HH_000442	SubName: Full=3-oxo-5-alpha-steroid 4-dehydrogenase, C-terminal {ECO:0000313|EMBL:KVI06227.1};	HH_000511	GO:0016021,integral component of membrane	HH_000499	K04733 interleukin-1 receptor-associated kinase 4 [EC:2.7.11.1] | (RefSeq) serine/threonine-protein kinase PCRK1-like (A)	HH_000442	3-oxo-5-alpha-steroid 4-dehydrogenase, C-terminal [Cynara cardunculus var. scolymus]
HH_000444	SubName: Full=Putative SGNH hydrolase-type esterase domain-containing protein {ECO:0000313|EMBL:OTG20565.1};	HH_000512	GO:0005887,integral component of plasma membrane; GO:0009506,plasmodesma; GO:0015250,water channel activity; GO:0080170,hydrogen peroxide transmembrane transport; GO:0034220,ion transmembrane transport; GO:0009737,response to abscisic acid; GO:0048767,root hair elongation	HH_000500	K14488 SAUR family protein | (RefSeq) auxin-responsive protein SAUR50-like (A)	HH_000444	hypothetical protein LSAT_2X107300 [Lactuca sativa]
HH_000445	SubName: Full=Lipase, GDSL {ECO:0000313|EMBL:KVI06226.1};	HH_000513	GO:0016021,integral component of membrane; GO:0005886,plasma membrane; GO:0015250,water channel activity	HH_000501	K10775 phenylalanine ammonia-lyase [EC:4.3.1.24] | (RefSeq) phenylalanine ammonia-lyase-like (A)	HH_000445	Lipase, GDSL [Cynara cardunculus var. scolymus]
HH_000447	SubName: Full=SSXT-like protein {ECO:0000313|EMBL:KVI06245.1};	HH_000515	GO:0016471,vacuolar proton-transporting V-type ATPase complex; GO:0042626,ATPase activity, coupled to transmembrane movement of substances; GO:0003723,RNA binding; GO:0015992,NA	HH_000502	K10775 phenylalanine ammonia-lyase [EC:4.3.1.24] | (RefSeq) phenylalanine ammonia-lyase-like (A)	HH_000447	SSXT-like protein [Cynara cardunculus var. scolymus]
HH_000449	SubName: Full=YL1 nuclear {ECO:0000313|EMBL:KVI06246.1};	HH_000518	GO:0005886,plasma membrane; GO:0046872,metal ion binding; GO:0004842,ubiquitin-protein transferase activity; GO:1901527,abscisic acid-activated signaling pathway involved in stomatal movement; GO:0080144,amino acid homeostasis; GO:0009737,response to abscisic acid	HH_000505	K17710 pentatricopeptide repeat domain-containing protein 1 | (RefSeq) putative pentatricopeptide repeat-containing protein At2g02150 (A)	HH_000449	YL1 nuclear [Cynara cardunculus var. scolymus]
HH_000450	SubName: Full=Concanavalin A-like lectin/glucanase, subgroup {ECO:0000313|EMBL:KVI06247.1};	HH_000519	GO:0005886,plasma membrane; GO:0046872,metal ion binding; GO:0004842,ubiquitin-protein transferase activity; GO:1901527,abscisic acid-activated signaling pathway involved in stomatal movement; GO:0080144,amino acid homeostasis; GO:0009737,response to abscisic acid	HH_000506	K05391 cyclic nucleotide gated channel, plant | (RefSeq) protein CNGC15b-like (A)	HH_000450	Concanavalin A-like lectin/glucanase, subgroup [Cynara cardunculus var. scolymus]
HH_000452	SubName: Full=Associate of Myc 1 {ECO:0000313|EMBL:KVI06243.1};	HH_000521	GO:0005783,endoplasmic reticulum; GO:0005788,endoplasmic reticulum lumen; GO:0005886,plasma membrane; GO:0044794,positive regulation by host of viral process; GO:0016032,viral process	HH_000509	K03063 26S proteasome regulatory subunit T3 | (RefSeq) 26S protease regulatory subunit 6B homolog (A)	HH_000452	Associate of Myc 1 [Cynara cardunculus var. scolymus]
HH_000453	SubName: Full=Uncharacterized protein {ECO:0000313|EMBL:KVI06240.1};	HH_000522	GO:0005634,nucleus; GO:0003677,DNA binding; GO:0003700,DNA-binding transcription factor activity; GO:0046872,metal ion binding; GO:0008356,asymmetric cell division; GO:0051302,regulation of cell division; GO:0045604,regulation of epidermal cell differentiation; GO:0010075,regulation of meristem growth; GO:0006355,regulation of transcription, DNA-templated; GO:0048364,root development; GO:0006351,…	HH_000512	K09872 aquaporin PIP | (RefSeq) aquaporin PIP2-4-like (A)	HH_000453	protein of unknown function DUF296 [Cynara cardunculus var. scolymus]
HH_000454	RecName: Full=Methyltransferase-like protein {ECO:0000256|PIRNR:PIRNR037755}; EC=2.1.1.- {ECO:0000256|PIRNR:PIRNR037755};	HH_000523	GO:0005737,cytoplasm; GO:0008168,methyltransferase activity; GO:0006364,rRNA processing	HH_000513	K09872 aquaporin PIP | (RefSeq) aquaporin PIP2-4-like (A)	HH_000454	Methyltransferase-like protein [Cynara cardunculus var. scolymus]
HH_000455	RecName: Full=Alpha-galactosidase {ECO:0000256|RuleBase:RU361168}; EC=3.2.1.22 {ECO:0000256|RuleBase:RU361168}; AltName: Full=Melibiase {ECO:0000256|RuleBase:RU361168};	HH_000524	GO:0005737,cytoplasm; GO:0005622,intracellular; GO:0005525,GTP binding; GO:0003924,GTPase activity; GO:0003746,translation elongation factor activity	HH_000515	K02152 V-type H+-transporting ATPase subunit G | (RefSeq) V-type proton ATPase subunit G1-like (A)	HH_000455	alpha-galactosidase-like [Helianthus annuus]
HH_000457	RecName: Full=Serine/threonine-protein phosphatase {ECO:0000256|RuleBase:RU004273}; EC=3.1.3.16 {ECO:0000256|RuleBase:RU004273};	HH_000526	GO:0009507,chloroplast	HH_000518	K10604 E3 ubiquitin-protein ligase MGRN1 [EC:2.3.2.27] | (RefSeq) probable E3 ubiquitin-protein ligase LOG2 (A)	HH_000457	hypothetical protein LSAT_2X107900 [Lactuca sativa]
HH_000458	SubName: Full=Protein kinase, ATP binding site-containing protein {ECO:0000313|EMBL:KVI09578.1};	HH_000527	GO:0015935,small ribosomal subunit; GO:0003735,structural constituent of ribosome; GO:0006412,translation	HH_000519	K10604 E3 ubiquitin-protein ligase MGRN1 [EC:2.3.2.27] | (RefSeq) probable E3 ubiquitin-protein ligase LOG2 (A)	HH_000458	Protein kinase, ATP binding site-containing protein [Cynara cardunculus var. scolymus]
HH_000461	SubName: Full=Putative editing factor {ECO:0000313|EMBL:OTG20550.1};	HH_000529	GO:0005634,nucleus; GO:0005524,ATP binding; GO:0003677,DNA binding; GO:0004674,protein serine/threonine kinase activity; GO:0006974,cellular response to DNA damage stimulus; GO:0051321,meiotic cell cycle	HH_000521	K09523 DnaJ homolog subfamily C member 3 | (RefSeq) dnaJ protein P58IPK homolog (A)	HH_000461	pentatricopeptide repeat-containing protein At1g62260, mitochondrial [Helianthus annuus]
HH_000462	SubName: Full=DnaJ domain-containing protein {ECO:0000313|EMBL:KVI09588.1};	HH_000530	GO:0009570,chloroplast stroma; GO:0004519,endonuclease activity; GO:0003729,mRNA binding; GO:0000166,nucleotide binding; GO:0006397,mRNA processing; GO:0009451,RNA modification	HH_000522	K23317 metal regulatory transcription factor 1 | (RefSeq) zinc finger protein JACKDAW-like (A)	HH_000462	DnaJ domain-containing protein [Cynara cardunculus var. scolymus]
HH_000463	SubName: Full=Aromatic amino acid beta-eliminating lyase/threonine aldolase {ECO:0000313|EMBL:KVI09587.1};	HH_000531	GO:0005634,nucleus; GO:0003700,DNA-binding transcription factor activity; GO:0046982,protein heterodimerization activity; GO:0043565,sequence-specific DNA binding; GO:0006351,transcription, DNA-templated	HH_000523	K00783 23S rRNA (pseudouridine1915-N3)-methyltransferase [EC:2.1.1.177] | (RefSeq) putative RNA methyltransferase At5g10620 (A)	HH_000463	hypothetical protein LSAT_2X108040 [Lactuca sativa]
HH_000464	SubName: Full=Anticodon-binding {ECO:0000313|EMBL:KVI09583.1};	HH_000532	GO:0016021,integral component of membrane; GO:0005524,ATP binding; GO:0004674,protein serine/threonine kinase activity	HH_000524	K03231 elongation factor 1-alpha | (RefSeq) elongation factor 1-alpha-like (A)	HH_000464	Anticodon-binding [Cynara cardunculus var. scolymus]
HH_000465	SubName: Full=Phospholipid/glycerol acyltransferase {ECO:0000313|EMBL:KVI09590.1};	HH_000533	GO:0005634,nucleus; GO:0003677,DNA binding; GO:0003700,DNA-binding transcription factor activity; GO:0030154,cell differentiation; GO:0009908,flower development; GO:0010073,meristem maintenance; GO:0048481,plant ovule development; GO:0048316,seed development; GO:0010093,specification of floral organ identity; GO:0006351,transcription, DNA-templated	HH_000526	K10352 myosin heavy chain | (RefSeq) interactor of constitutive active ROPs 3-like isoform X1 (A)	HH_000465	Phospholipid/glycerol acyltransferase [Cynara cardunculus var. scolymus]
HH_000466	SubName: Full=FY-rich, C-terminal {ECO:0000313|EMBL:KVI09591.1};	HH_000534	GO:0005634,nucleus; GO:0003700,DNA-binding transcription factor activity; GO:0043565,sequence-specific DNA binding; GO:0001190,NA; GO:0032922,circadian regulation of gene expression; GO:0043966,histone H3 acetylation; GO:0048573,photoperiodism, flowering; GO:0042753,positive regulation of circadian rhythm; GO:0010628,positive regulation of gene expression; GO:0042752,regulation of circadian rhyth…	HH_000527	K02973 small subunit ribosomal protein S23e | (RefSeq) 40S ribosomal protein S23 (A)	HH_000466	FY-rich, C-terminal [Cynara cardunculus var. scolymus]
HH_000467	RecName: Full=Ribonucleoside-diphosphate reductase {ECO:0000256|RuleBase:RU003410}; EC=1.17.4.1 {ECO:0000256|RuleBase:RU003410};	HH_000535	GO:0005737,cytoplasm; GO:0005730,nucleolus; GO:0005634,nucleus; GO:0005524,ATP binding; GO:0005200,structural constituent of cytoskeleton; GO:0030029,actin filament-based process	HH_000529	K17398 DNA (cytosine-5)-methyltransferase 3A [EC:2.1.1.37] | (RefSeq) uncharacterized protein LOC107411883 (A)	HH_000467	ribonucleoside-diphosphate reductase large subunit isoform X2 [Helianthus annuus]
HH_000468	SubName: Full=Glutaredoxin {ECO:0000313|EMBL:KVI09589.1};	HH_000539	GO:0005739,mitochondrion; GO:0005634,nucleus; GO:0003677,DNA binding; GO:0007623,circadian rhythm; GO:0045892,negative regulation of transcription, DNA-templated; GO:0000160,phosphorelay signal transduction system; GO:0010017,red or far-red light signaling pathway; GO:0006355,regulation of transcription, DNA-templated; GO:0006351,transcription, DNA-templated	HH_000530	K17964 leucine-rich PPR motif-containing protein, mitochondrial | (RefSeq) TPR-like protein (A)	HH_000468	Glutaredoxin [Cynara cardunculus var. scolymus]
HH_000469	SubName: Full=Uncharacterized protein {ECO:0000313|EMBL:KVI09569.1};	HH_000540	GO:0005634,nucleus; GO:0000160,phosphorelay signal transduction system; GO:0006355,regulation of transcription, DNA-templated; GO:0048511,rhythmic process; GO:0006351,transcription, DNA-templated	HH_000531	K08065 nuclear transcription Y subunit beta | (RefSeq) nuclear transcription factor Y subunit B-1-like (A)	HH_000469	hypothetical protein Ccrd_012044 [Cynara cardunculus var. scolymus]
HH_000471	SubName: Full=Ankyrin repeat-containing protein {ECO:0000313|EMBL:KVI09567.1};	HH_000541	GO:0005634,nucleus; GO:0003700,DNA-binding transcription factor activity; GO:0043565,sequence-specific DNA binding; GO:0009957,epidermal cell fate specification; GO:0010214,seed coat development; GO:0006351,transcription, DNA-templated	HH_000532	K10737 DNA helicase MCM8 [EC:3.6.4.12] | (RefSeq) tyrosine kinase domain protein (A)	HH_000471	Ankyrin repeat-containing protein [Cynara cardunculus var. scolymus]
HH_000472	SubName: Full=Putative endoribonuclease {ECO:0000313|EMBL:OTF99224.1};	HH_000542	GO:0005886,plasma membrane; GO:0005524,ATP binding; GO:0004675,transmembrane receptor protein serine/threonine kinase activity; GO:0009742,brassinosteroid mediated signaling pathway; GO:0007166,cell surface receptor signaling pathway; GO:1900459,positive regulation of brassinosteroid mediated signaling pathway; GO:0006468,protein phosphorylation	HH_000533	K09284 AP2-like factor, euAP2 lineage | (RefSeq) ethylene-responsive transcription factor RAP2-7-like (A)	HH_000472	diphthine--ammonia ligase [Helianthus annuus]
HH_000473	SubName: Full=Calcium-binding EF-hand {ECO:0000313|EMBL:KVI09571.1};	HH_000545	GO:0005525,GTP binding; GO:0016817,hydrolase activity, acting on acid anhydrides	HH_000534	K12133 MYB-related transcription factor LHY | (RefSeq) LHY protein (A)	HH_000473	Calcium-binding EF-hand [Cynara cardunculus var. scolymus]
HH_000474	SubName: Full=Rad21/Rec8-like protein, N-terminal {ECO:0000313|EMBL:KVI09570.1}; Flags: Fragment;	HH_000547	GO:0009507,chloroplast; GO:0000287,magnesium ion binding; GO:0010333,terpene synthase activity; GO:0016114,terpenoid biosynthetic process	HH_000535	K16616 actin-related protein 8, plant | (RefSeq) actin-related protein 8-like isoform X1 (A)	HH_000474	Rad21/Rec8-like protein, N-terminal, partial [Cynara cardunculus var. scolymus]
HH_000475	SubName: Full=Armadillo-type fold {ECO:0000313|EMBL:KVI09561.1};	HH_000548	GO:0009507,chloroplast; GO:0000287,magnesium ion binding; GO:0034008,R-linalool synthase activity; GO:0010333,terpene synthase activity; GO:0033383,geranyl diphosphate metabolic process; GO:0009611,response to wounding; GO:0016114,terpenoid biosynthetic process	HH_000539	K12129 pseudo-response regulator 7 | (RefSeq) two-component response regulator-like APRR7 isoform X1 (A)	HH_000475	Armadillo-type fold [Cynara cardunculus var. scolymus]
HH_000476	SubName: Full=O-methyltransferase, family 3 {ECO:0000313|EMBL:KVI09562.1};	HH_000549	GO:0016021,integral component of membrane; GO:0016020,membrane; GO:0020037,heme binding; GO:0005506,iron ion binding; GO:0016709,oxidoreductase activity, acting on paired donors, with incorporation or reduction of molecular oxygen, NAD(P)H as one donor, and incorporation of one atom of oxygen; GO:0044550,secondary metabolite biosynthetic process	HH_000540	K12129 pseudo-response regulator 7 | (RefSeq) two-component response regulator-like APRR7 isoform X1 (A)	HH_000476	O-methyltransferase, family 3 [Cynara cardunculus var. scolymus]
HH_000477	SubName: Full=Uncharacterized protein {ECO:0000313|EMBL:OTG20577.1};	HH_000551	GO:0009507,chloroplast; GO:0000287,magnesium ion binding; GO:0010333,terpene synthase activity; GO:0016114,terpenoid biosynthetic process	HH_000541	K13424 WRKY transcription factor 33 | (RefSeq) probable WRKY transcription factor 26 (A)	HH_000477	uncharacterized protein LOC110868275 [Helianthus annuus]
HH_000478	SubName: Full=Putative degP protease 10 {ECO:0000313|EMBL:OTG20578.1};	HH_000553	GO:0016021,integral component of membrane; GO:0016020,membrane; GO:0020037,heme binding; GO:0005506,iron ion binding; GO:0016709,oxidoreductase activity, acting on paired donors, with incorporation or reduction of molecular oxygen, NAD(P)H as one donor, and incorporation of one atom of oxygen; GO:0044550,secondary metabolite biosynthetic process	HH_000542	K04733 interleukin-1 receptor-associated kinase 4 [EC:2.7.11.1] | (RefSeq) serine/threonine-protein kinase CDL1-like (A)	HH_000478	hypothetical protein LSAT_2X108421 [Lactuca sativa]
HH_000479	SubName: Full=Uncharacterized protein {ECO:0000313|EMBL:KVI09558.1};	HH_000554	GO:0048046,apoplast; GO:0016853,isomerase activity	HH_000547	K12742 isoprene synthase [EC:4.2.3.27] | (RefSeq) R-linalool synthase QH5, chloroplastic-like (A)	HH_000479	hypothetical protein Ccrd_012055 [Cynara cardunculus var. scolymus]
HH_000480	SubName: Full=Beta-hexosaminidase subunit alpha/beta {ECO:0000313|EMBL:KVI09559.1};	HH_000559	GO:0005829,cytosol; GO:0012505,endomembrane system; GO:0000145,exocyst; GO:0016020,membrane; GO:0005634,nucleus; GO:0045335,phagocytic vesicle; GO:0031982,vesicle; GO:0006952,defense response; GO:0006887,exocytosis; GO:1900426,positive regulation of defense response to bacterium; GO:0009617,response to bacterium; GO:0009620,response to fungus; GO:0002237,response to molecule of bacterial origin	HH_000548	K12742 isoprene synthase [EC:4.2.3.27] | (RefSeq) R-linalool synthase QH5, chloroplastic-like (A)	HH_000480	Beta-hexosaminidase subunit alpha/beta [Cynara cardunculus var. scolymus]
HH_000481	SubName: Full=Putative endonuclease/exonuclease/phosphatase family protein {ECO:0000313|EMBL:OTF99290.1};	HH_000561	GO:0005737,cytoplasm; GO:0046914,transition metal ion binding; GO:0046916,cellular transition metal ion homeostasis; GO:0030001,metal ion transport	HH_000549	K00512 steroid 17alpha-monooxygenase / 17alpha-hydroxyprogesterone deacetylase [EC:1.14.14.19 1.14.14.32] | (RefSeq) cytochrome P450 71B34-like (A)	HH_000481	type II inositol polyphosphate 5-phosphatase 15 isoform X1 [Helianthus annuus]
HH_000482	SubName: Full=Acetolactate synthase, small subunit {ECO:0000313|EMBL:KVI09564.1};	HH_000563	GO:0009507,chloroplast; GO:0009570,chloroplast stroma; GO:0005829,cytosol; GO:0008837,diaminopimelate epimerase activity; GO:0009089,lysine biosynthetic process via diaminopimelate	HH_000551	K12742 isoprene synthase [EC:4.2.3.27] | (RefSeq) R-linalool synthase QH1, chloroplastic-like (A)	HH_000482	Acetolactate synthase, small subunit [Cynara cardunculus var. scolymus]
HH_000483	SubName: Full=Uncharacterized protein {ECO:0000313|EMBL:KVI09572.1};	HH_000564	GO:0009507,chloroplast	HH_000553	K00512 steroid 17alpha-monooxygenase / 17alpha-hydroxyprogesterone deacetylase [EC:1.14.14.19 1.14.14.32] | (RefSeq) cytochrome P450 71B37-like (A)	HH_000483	hypothetical protein LSAT_2X108521 [Lactuca sativa]
HH_000484	SubName: Full=Uncharacterized protein {ECO:0000313|EMBL:KVI09574.1};	HH_000566	GO:0016787,hydrolase activity; GO:0046856,phosphatidylinositol dephosphorylation	HH_000554	K06940 uncharacterized protein | (RefSeq) uncharacterized protein LOC112522169 isoform X1 (A)	HH_000484	hypothetical protein Ccrd_012041 [Cynara cardunculus var. scolymus]
HH_000486	RecName: Full=S-adenosylmethionine synthase {ECO:0000256|RuleBase:RU000541}; EC=2.5.1.6 {ECO:0000256|RuleBase:RU000541}; Flags: Fragment;	HH_000567	GO:0005829,cytosol; GO:0000139,Golgi membrane; GO:0005886,plasma membrane; GO:0005525,GTP binding; GO:0003924,GTPase activity; GO:0009306,protein secretion; GO:0017157,regulation of exocytosis; GO:0006904,vesicle docking involved in exocytosis	HH_000555	K06940 uncharacterized protein | (RefSeq) uncharacterized protein LOC112522169 isoform X1 (A)	HH_000486	putative S-adenosyl-L-methionine synthetase, partial [Taraxacum brevicorniculatum]
HH_000487	SubName: Full=Putative homeodomain-like protein {ECO:0000313|EMBL:OTF99249.1};	HH_000568	GO:0016021,integral component of membrane; GO:0016020,membrane; GO:0020037,heme binding; GO:0005506,iron ion binding; GO:0016709,oxidoreductase activity, acting on paired donors, with incorporation or reduction of molecular oxygen, NAD(P)H as one donor, and incorporation of one atom of oxygen; GO:0044550,secondary metabolite biosynthetic process	HH_000559	K07195 exocyst complex component 7 | (RefSeq) exocyst complex component EXO70H1-like (A)	HH_000487	hypothetical protein LSAT_2X107241 [Lactuca sativa]
HH_000488	SubName: Full=AAA+ ATPase domain-containing protein {ECO:0000313|EMBL:KVI09502.1};	HH_000569	GO:0005789,endoplasmic reticulum membrane; GO:0016021,integral component of membrane; GO:0031090,organelle membrane; GO:0020037,heme binding; GO:0005506,iron ion binding; GO:0004497,monooxygenase activity; GO:0016705,oxidoreductase activity, acting on paired donors, with incorporation or reduction of molecular oxygen; GO:0009835,fruit ripening	HH_000561	K14292 trimethylguanosine synthase [EC:2.1.1.-] | (RefSeq) trimethylguanosine synthase (A)	HH_000488	AAA+ ATPase domain-containing protein [Cynara cardunculus var. scolymus]
HH_000489	SubName: Full=Aminoacyl-tRNA synthetase, class II {ECO:0000313|EMBL:KVI09504.1};	HH_000571	GO:0000786,nucleosome; GO:0005634,nucleus; GO:0003677,DNA binding; GO:0046982,protein heterodimerization activity	HH_000563	K01778 diaminopimelate epimerase [EC:5.1.1.7] | (RefSeq) diaminopimelate epimerase, chloroplastic (A)	HH_000489	Aminoacyl-tRNA synthetase, class II [Cynara cardunculus var. scolymus]
HH_000490	SubName: Full=Heavy metal-associated domain, HMA {ECO:0000313|EMBL:KVI09505.1};	HH_000574	GO:0009570,chloroplast stroma; GO:0004042,acetyl-CoA:L-glutamate N-acetyltransferase activity; GO:0004358,glutamate N-acetyltransferase activity; GO:0103045,methione N-acyltransferase activity; GO:0006526,arginine biosynthetic process	HH_000566	K20279 synaptojanin [EC:3.1.3.36] | (RefSeq) type I inositol polyphosphate 5-phosphatase 8-like (A)	HH_000490	Heavy metal-associated domain, HMA [Cynara cardunculus var. scolymus]
HH_000491	RecName: Full=Phosphoglycerate kinase {ECO:0000256|RuleBase:RU000532}; EC=2.7.2.3 {ECO:0000256|RuleBase:RU000532};	HH_000575	GO:0005739,mitochondrion; GO:0003723,RNA binding; GO:0080156,mitochondrial mRNA modification; GO:0006397,mRNA processing	HH_000567	K07901 Ras-related protein Rab-8A | (RefSeq) ras-related protein RABE1a-like (A)	HH_000491	Phosphoglycerate kinase [Cynara cardunculus var. scolymus]
HH_000494	SubName: Full=UDP-glucuronosyl/UDP-glucosyltransferase {ECO:0000313|EMBL:KVI09513.1}; Flags: Fragment;	HH_000576	GO:0009507,chloroplast; GO:0005524,ATP binding; GO:0016851,magnesium chelatase activity; GO:0015995,chlorophyll biosynthetic process; GO:0015979,photosynthesis	HH_000568	K00512 steroid 17alpha-monooxygenase / 17alpha-hydroxyprogesterone deacetylase [EC:1.14.14.19 1.14.14.32] | (RefSeq) cytochrome P450 71B34-like (A)	HH_000494	UDP-glucuronosyl/UDP-glucosyltransferase, partial [Cynara cardunculus var. scolymus]
HH_000495	SubName: Full=UDP-glucuronosyl/UDP-glucosyltransferase {ECO:0000313|EMBL:KVI09513.1}; Flags: Fragment;	HH_000577	GO:0071013,catalytic step 2 spliceosome; GO:0071011,precatalytic spliceosome; GO:0005689,U12-type spliceosomal complex; GO:0005686,U2 snRNP; GO:0005684,U2-type spliceosomal complex; GO:0003723,RNA binding; GO:0000398,mRNA splicing, via spliceosome	HH_000569	K00512 steroid 17alpha-monooxygenase / 17alpha-hydroxyprogesterone deacetylase [EC:1.14.14.19 1.14.14.32] | (RefSeq) cytochrome P450 71B34-like (A)	HH_000495	UDP-glucuronosyl/UDP-glucosyltransferase, partial [Cynara cardunculus var. scolymus]
HH_000496	SubName: Full=Uncharacterized protein {ECO:0000313|EMBL:GAU10160.1}; Flags: Fragment;	HH_000580	GO:0005832,chaperonin-containing T-complex; GO:0005829,cytosol; GO:0005524,ATP binding; GO:0044183,protein binding involved in protein folding; GO:0051082,unfolded protein binding; GO:0006458,'de novo' protein folding; GO:0061077,chaperone-mediated protein folding	HH_000571	K11252 histone H2B | (RefSeq) probable histone H2B.1 (A)	HH_000496	uncharacterized protein LOC110892394 [Helianthus annuus]
HH_000497	SubName: Full=AAA+ ATPase domain-containing protein {ECO:0000313|EMBL:KVI09510.1};	HH_000581	GO:0016021,integral component of membrane	HH_000574	K00620 glutamate N-acetyltransferase / amino-acid N-acetyltransferase [EC:2.3.1.35 2.3.1.1] | (RefSeq) arginine biosynthesis bifunctional protein ArgJ, chloroplastic (A)	HH_000497	AAA+ ATPase domain-containing protein [Cynara cardunculus var. scolymus]
HH_000498	SubName: Full=IQ motif, EF-hand binding site-containing protein {ECO:0000313|EMBL:KVH99137.1};	HH_000582	GO:0009706,chloroplast inner membrane; GO:0005516,calmodulin binding; GO:0016491,oxidoreductase activity; GO:0015031,protein transport	HH_000575	K13195 cold-inducible RNA-binding protein | (RefSeq) organelle RRM domain-containing protein 2, mitochondrial (A)	HH_000498	IQ motif, EF-hand binding site-containing protein [Cynara cardunculus var. scolymus]
HH_000499	SubName: Full=Uncharacterized protein {ECO:0000313|EMBL:OTF99254.1};	HH_000583	GO:0005829,cytosol; GO:0005634,nucleus; GO:0005096,GTPase activator activity; GO:0046872,metal ion binding	HH_000576	K03404 magnesium chelatase subunit D [EC:6.6.1.1] | (RefSeq) magnesium-chelatase subunit ChlD, chloroplastic (A)	HH_000499	hypothetical protein LSAT_2X106620 [Lactuca sativa]
HH_000500	SubName: Full=Auxin responsive SAUR protein {ECO:0000313|EMBL:KVI09497.1};	HH_000587	GO:0016021,integral component of membrane; GO:0005774,vacuolar membrane; GO:0015297,antiporter activity; GO:0006813,potassium ion transport; GO:0006814,sodium ion transport	HH_000577	K12833 pre-mRNA branch site protein p14 | (RefSeq) splicing factor 3B subunit 6-like protein (A)	HH_000500	hypothetical protein LSAT_2X106561 [Lactuca sativa]
HH_000501	RecName: Full=Phenylalanine ammonia-lyase {ECO:0000256|RuleBase:RU003955}; EC=4.3.1.24 {ECO:0000256|RuleBase:RU003955};	HH_000589	GO:0005663,DNA replication factor C complex; GO:0005634,nucleus; GO:0005524,ATP binding; GO:0003677,DNA binding; GO:0006281,DNA repair; GO:0006261,DNA-dependent DNA replication	HH_000580	K09495 T-complex protein 1 subunit gamma | (RefSeq) T-complex protein 1 subunit gamma-like (A)	HH_000501	Phe ammonia-lyase [Cichorium intybus]
HH_000502	RecName: Full=Phenylalanine ammonia-lyase {ECO:0000256|RuleBase:RU003955}; EC=4.3.1.24 {ECO:0000256|RuleBase:RU003955};	HH_000590	GO:0016021,integral component of membrane; GO:0009705,plant-type vacuole membrane; GO:0005774,vacuolar membrane; GO:0005773,vacuole; GO:0015171,amino acid transmembrane transporter activity; GO:0080144,amino acid homeostasis	HH_000582	K11153 retinol dehydrogenase 12 [EC:1.1.1.300] | (RefSeq) short-chain dehydrogenase TIC 32, chloroplastic-like (A)	HH_000502	phenylalanine ammonia-lyase 3 [Cynara cardunculus var. scolymus]
HH_000505	SubName: Full=Putative pentatricopeptide repeat protein {ECO:0000313|EMBL:OTF99230.1};	HH_000592	GO:0005829,cytosol; GO:0005789,endoplasmic reticulum membrane; GO:0012507,ER to Golgi transport vesicle membrane; GO:0005794,Golgi apparatus; GO:0000139,Golgi membrane; GO:0016021,integral component of membrane; GO:0031902,late endosome membrane; GO:0031201,SNARE complex; GO:0005484,SNAP receptor activity; GO:0000149,SNARE binding; GO:0006888,ER to Golgi vesicle-mediated transport; GO:0006896,Gol…	HH_000583	K12492 ADP-ribosylation factor GTPase-activating protein 1 | (RefSeq) ADP-ribosylation factor GTPase-activating protein AGD7 (A)	HH_000505	hypothetical protein LSAT_2X106441 [Lactuca sativa]
HH_000506	SubName: Full=Putative potassium channel, voltage-dependent, EAG/ELK/ERG {ECO:0000313|EMBL:OTG20637.1};	HH_000593	GO:0005737,cytoplasm; GO:0005829,cytosol; GO:0000176,nuclear exosome (RNase complex); GO:0005730,nucleolus; GO:0005634,nucleus; GO:0008408,3'-5' exonuclease activity; GO:0003676,nucleic acid binding; GO:0000166,nucleotide binding; GO:0043633,polyadenylation-dependent RNA catabolic process; GO:1902466,positive regulation of histone H3-K27 trimethylation; GO:0080188,RNA-directed DNA methylation; GO…	HH_000587	K13754 solute carrier family 24 (sodium/potassium/calcium exchanger), member 6 | (RefSeq) cation/calcium exchanger 1-like (A)	HH_000506	putative potassium channel, voltage-dependent, EAG/ELK/ERG [Helianthus annuus]
HH_000509	SubName: Full=Uncharacterized protein {ECO:0000313|EMBL:KVH93933.1};	HH_000594	GO:0005737,cytoplasm; GO:0003871,5-methyltetrahydropteroyltriglutamate-homocysteine S-methyltransferase activity; GO:0008270,zinc ion binding; GO:0009086,methionine biosynthetic process	HH_000589	K10756 replication factor C subunit 3/5 | (RefSeq) replication factor C subunit 3 (A)	HH_000509	hypothetical protein Ccrd_004011 [Cynara cardunculus var. scolymus]
HH_000511	SubName: Full=Uncharacterized protein {ECO:0000313|EMBL:KVH93931.1};	HH_000595	GO:0005737,cytoplasm; GO:0016020,membrane; GO:0003723,RNA binding; GO:0009735,response to cytokinin	HH_000590	K13863 solute carrier family 7 (cationic amino acid transporter), member 1 | (RefSeq) cationic amino acid transporter 2, vacuolar-like (A)	HH_000511	Protein of unknown function DUF2935 [Cynara cardunculus var. scolymus]
HH_000512	SubName: Full=Putative major intrinsic protein, Aquaporin-like protein {ECO:0000313|EMBL:OTG20614.1};	HH_000596	GO:0000785,chromatin; GO:0005829,cytosol; GO:0005634,nucleus; GO:0003682,chromatin binding; GO:0005085,guanyl-nucleotide exchange factor activity; GO:0042802,identical protein binding; GO:0009881,photoreceptor activity; GO:0042803,protein homodimerization activity; GO:0009649,entrainment of circadian clock; GO:0018298,protein-chromophore linkage; GO:0009411,response to UV; GO:0010224,response to …	HH_000592	K08496 golgi SNAP receptor complex member 2 | (RefSeq) membrin-11-like isoform X1 (A)	HH_000512	aquaporin PIP2-4-like [Helianthus annuus]
HH_000513	SubName: Full=Putative major intrinsic protein, Aquaporin-like protein {ECO:0000313|EMBL:OTG20614.1};	HH_000598	GO:0048046,apoplast; GO:0009505,plant-type cell wall; GO:0005578,NA; GO:0046556,alpha-L-arabinofuranosidase activity; GO:0005975,carbohydrate metabolic process; GO:0010214,seed coat development	HH_000593	K12591 exosome complex exonuclease RRP6 [EC:3.1.13.-] | (RefSeq) protein RRP6-like 2 (A)	HH_000513	aquaporin PIP2-4-like [Helianthus annuus]
HH_000515	RecName: Full=V-type proton ATPase subunit G {ECO:0000256|RuleBase:RU364019};	HH_000599	GO:0005578,NA; GO:0046556,alpha-L-arabinofuranosidase activity; GO:0009044,xylan 1,4-beta-xylosidase activity; GO:0045493,xylan catabolic process	HH_000594	K00549 5-methyltetrahydropteroyltriglutamate--homocysteine methyltransferase [EC:2.1.1.14] | (RefSeq) 5-methyltetrahydropteroyltriglutamate-- homocysteine methyltransferase (A)	HH_000515	Borrelia REV [Cynara cardunculus var. scolymus]
HH_000518	SubName: Full=Uncharacterized protein {ECO:0000313|EMBL:KVI09524.1}; Flags: Fragment;	HH_000600	GO:0000139,Golgi membrane; GO:0016021,integral component of membrane; GO:0016757,transferase activity, transferring glycosyl groups; GO:0071555,cell wall organization; GO:0006486,protein glycosylation	HH_000595	K13091 RNA-binding protein 39 | (RefSeq) hypothetical protein (A)	HH_000518	hypothetical protein Ccrd_012102, partial [Cynara cardunculus var. scolymus]
HH_000519	SubName: Full=Putative RING/U-box superfamily protein {ECO:0000313|EMBL:OTF99221.1};	HH_000601	GO:0000139,Golgi membrane; GO:0016021,integral component of membrane; GO:0016757,transferase activity, transferring glycosyl groups; GO:0071555,cell wall organization; GO:0006486,protein glycosylation	HH_000596	K10614 E3 ubiquitin-protein ligase HERC3 [EC:2.3.2.26] | (RefSeq) ultraviolet-B receptor UVR8 (A)	HH_000519	probable E3 ubiquitin-protein ligase LOG2 [Helianthus annuus]
HH_000521	SubName: Full=DnaJ domain-containing protein {ECO:0000313|EMBL:KVI09525.1};	HH_000604	GO:0005737,cytoplasm; GO:0005829,cytosol; GO:0005634,nucleus; GO:0004843,thiol-dependent ubiquitin-specific protease activity; GO:0009867,jasmonic acid mediated signaling pathway; GO:0016579,protein deubiquitination; GO:0006511,ubiquitin-dependent protein catabolic process	HH_000598	K05349 beta-glucosidase [EC:3.2.1.21] | (RefSeq) uncharacterized protein LOC112513976 (A)	HH_000521	DnaJ domain-containing protein [Cynara cardunculus var. scolymus]
HH_000522	SubName: Full=Zinc finger, C2H2 {ECO:0000313|EMBL:KVI09546.1};	HH_000605	GO:0005789,endoplasmic reticulum membrane; GO:0016021,integral component of membrane; GO:0004180,carboxypeptidase activity; GO:0046872,metal ion binding; GO:0004181,metallocarboxypeptidase activity; GO:0009793,embryo development ending in seed dormancy; GO:0009908,flower development; GO:0010305,leaf vascular tissue pattern formation; GO:0048507,meristem development; GO:0009640,photomorphogenesis;…	HH_000599	K05349 beta-glucosidase [EC:3.2.1.21] | (RefSeq) uncharacterized protein LOC112509080 (A)	HH_000522	Zinc finger, C2H2 [Cynara cardunculus var. scolymus]
HH_000523	SubName: Full=SPOUT methyltransferase, predicted {ECO:0000313|EMBL:KVI09545.1};	HH_000606	GO:0005634,nucleus; GO:0046872,metal ion binding; GO:0061630,ubiquitin protein ligase activity; GO:0043161,proteasome-mediated ubiquitin-dependent protein catabolic process; GO:0016567,protein ubiquitination	HH_000600	K02366 glucuronyl/N-acetylglucosaminyl transferase EXT1 [EC:2.4.1.224 2.4.1.225] | (RefSeq) probable glycosyltransferase At5g03795 (A)	HH_000523	SPOUT methyltransferase, predicted [Cynara cardunculus var. scolymus]
HH_000524	RecName: Full=Elongation factor 1-alpha {ECO:0000256|RuleBase:RU000325};	HH_000607	GO:0005739,mitochondrion; GO:0005524,ATP binding; GO:0004458,D-lactate dehydrogenase (cytochrome) activity; GO:0008720,D-lactate dehydrogenase activity; GO:0050660,flavin adenine dinucleotide binding; GO:0019154,glycolate dehydrogenase activity; GO:0008891,glycolate oxidase activity; GO:0042802,identical protein binding; GO:0051596,methylglyoxal catabolic process	HH_000601	K02366 glucuronyl/N-acetylglucosaminyl transferase EXT1 [EC:2.4.1.224 2.4.1.225] | (RefSeq) probable glycosyltransferase At5g03795 (A)	HH_000524	Elongation factor, GTP-binding domain-containing protein [Cynara cardunculus var. scolymus]
HH_000526	SubName: Full=Uncharacterized protein {ECO:0000313|EMBL:KVI09541.1};	HH_000608	GO:0016021,integral component of membrane; GO:0030133,transport vesicle; GO:0017022,myosin binding	HH_000604	K11838 ubiquitin carboxyl-terminal hydrolase 7 [EC:3.4.19.12] | (RefSeq) ubiquitin carboxyl-terminal hydrolase 12-like isoform X1 (A)	HH_000526	hypothetical protein Ccrd_012094 [Cynara cardunculus var. scolymus]
HH_000527	SubName: Full=Nucleic acid-binding, OB-fold {ECO:0000313|EMBL:KVI09540.1};	HH_000610	GO:0000287,magnesium ion binding; GO:0050307,sucrose-phosphate phosphatase activity; GO:0005986,sucrose biosynthetic process	HH_000605	K01301 N-acetylated-alpha-linked acidic dipeptidase [EC:3.4.17.21] | (RefSeq) probable glutamate carboxypeptidase AMP1 (A)	HH_000527	40S ribosomal protein S23 [Helianthus annuus]
HH_000528	SubName: Full=Uncharacterized protein {ECO:0000313|EMBL:OTG09177.1};	HH_000612	GO:0005576,extracellular region; GO:0005773,vacuole	HH_000606	K16275 E3 ubiquitin-protein ligase BAH [EC:2.3.2.27] | (RefSeq) probable E3 ubiquitin-protein ligase BAH1-like isoform X1 (A)	HH_000528	uncharacterized protein LOC110891254 isoform X1 [Helianthus annuus]
HH_000529	SubName: Full=PWWP-like protein {ECO:0000313|EMBL:KVI09539.1};	HH_000613	GO:0005737,cytoplasm; GO:0005874,microtubule	HH_000607	K00102 D-lactate dehydrogenase (cytochrome) [EC:1.1.2.4] | (RefSeq) D-lactate dehydrogenase [cytochrome], mitochondrial (A)	HH_000529	PWWP-like protein [Cynara cardunculus var. scolymus]
HH_000530	SubName: Full=Pentatricopeptide repeat-containing protein {ECO:0000313|EMBL:KVI09538.1};	HH_000614	GO:0005634,nucleus; GO:0005778,peroxisomal membrane; GO:0005777,peroxisome; GO:0005524,ATP binding; GO:0005509,calcium ion binding; GO:0010857,calcium-dependent protein kinase activity; GO:0009931,calcium-dependent protein serine/threonine kinase activity; GO:0005516,calmodulin binding; GO:0004683,calmodulin-dependent protein kinase activity; GO:0004674,protein serine/threonine kinase activity; G…	HH_000608	K06268 serine/threonine-protein phosphatase 2B regulatory subunit | (RefSeq) myosin-binding protein 3-like (A)	HH_000530	Pentatricopeptide repeat-containing protein [Cynara cardunculus var. scolymus]
HH_000531	SubName: Full=Histone-fold {ECO:0000313|EMBL:KVI09537.1};	HH_000615	GO:0043231,intracellular membrane-bounded organelle; GO:0005739,mitochondrion; GO:0004519,endonuclease activity; GO:0003723,RNA binding; GO:0009451,RNA modification	HH_000609	K22422 protein downstream neighbor of Son | (RefSeq) protein downstream neighbor of son homolog isoform X1 (A)	HH_000531	Histone-fold [Cynara cardunculus var. scolymus]
HH_000532	SubName: Full=Putative LRR receptor-like serine/threonine-protein kinase {ECO:0000313|EMBL:OTF99263.1};	HH_000617	GO:0016021,integral component of membrane; GO:0046872,metal ion binding; GO:0061630,ubiquitin protein ligase activity; GO:0043161,proteasome-mediated ubiquitin-dependent protein catabolic process	HH_000610	K07024 sucrose-6-phosphatase [EC:3.1.3.24] | (RefSeq) sucrose-phosphatase 2-like (A)	HH_000532	hypothetical protein LSAT_2X109721 [Lactuca sativa]
HH_000533	SubName: Full=AP2/ERF domain-containing protein {ECO:0000313|EMBL:KVI09523.1};	HH_000619	GO:0005663,DNA replication factor C complex; GO:0005634,nucleus; GO:0005524,ATP binding; GO:0003677,DNA binding; GO:0006281,DNA repair; GO:0006261,DNA-dependent DNA replication; GO:0031348,negative regulation of defense response	HH_000613	K21596 calmodulin-binding transcription activator | (RefSeq) protein WVD2-like 2 (A)	HH_000533	AP2/ERF domain-containing protein [Cynara cardunculus var. scolymus]
HH_000534	SubName: Full=Homeodomain-like protein {ECO:0000313|EMBL:KVI09518.1};	HH_000622	GO:0005794,Golgi apparatus; GO:0016021,integral component of membrane; GO:0008643,carbohydrate transport	HH_000614	K13412 calcium-dependent protein kinase [EC:2.7.11.1] | (RefSeq) calcium-dependent protein kinase 26-like isoform X1 (A)	HH_000534	Homeodomain-like protein [Cynara cardunculus var. scolymus]
HH_000535	SubName: Full=Actin-related protein {ECO:0000313|EMBL:KVI09519.1};	HH_000624	GO:0005737,cytoplasm; GO:0005730,nucleolus; GO:0005773,vacuole; GO:0005524,ATP binding; GO:0004004,ATP-dependent RNA helicase activity; GO:0003723,RNA binding; GO:0000184,nuclear-transcribed mRNA catabolic process, nonsense-mediated decay; GO:0010501,RNA secondary structure unwinding; GO:0006364,rRNA processing	HH_000615	K17964 leucine-rich PPR motif-containing protein, mitochondrial | (RefSeq) pentatricopeptide repeat-containing protein At1g63330-like (A)	HH_000535	Actin-related protein [Cynara cardunculus var. scolymus]
HH_000539	SubName: Full=CCT domain-containing protein {ECO:0000313|EMBL:KVI09517.1};	HH_000625	GO:0005634,nucleus; GO:0003677,DNA binding; GO:0008168,methyltransferase activity; GO:0006306,DNA methylation	HH_000616	K04079 molecular chaperone HtpG | (RefSeq) heat shock protein 82-like (A)	HH_000539	CCT domain-containing protein [Cynara cardunculus var. scolymus]
HH_000540	SubName: Full=CCT domain-containing protein {ECO:0000313|EMBL:KVI09517.1};	HH_000626	GO:0005618,cell wall; GO:0005576,extracellular region; GO:0004650,polygalacturonase activity; GO:0005975,carbohydrate metabolic process; GO:0009831,plant-type cell wall modification involved in multidimensional cell growth	HH_000617	K19041 E3 ubiquitin-protein ligase RNF38/44 [EC:2.3.2.27] | (RefSeq) RING-H2 finger protein ATL70-like (A)	HH_000540	CCT domain-containing protein [Cynara cardunculus var. scolymus]
HH_000541	SubName: Full=DNA-binding WRKY {ECO:0000313|EMBL:KVI09528.1};	HH_000627	GO:0016021,integral component of membrane	HH_000619	K07478 putative ATPase | (RefSeq) ATPase WRNIP1 (A)	HH_000541	DNA-binding WRKY [Cynara cardunculus var. scolymus]
HH_000542	SubName: Full=Uncharacterized protein {ECO:0000313|EMBL:OTG20702.1};	HH_000632	GO:0071465,cellular response to desiccation; GO:1902075,cellular response to salt	HH_000622	K15285 solute carrier family 35, member E3 | (RefSeq) UDP-galactose transporter 1 (A)	HH_000542	probable serine/threonine-protein kinase PBL7 [Helianthus annuus]
HH_000544	SubName: Full=Uncharacterized protein {ECO:0000313|EMBL:OTG20699.1};	HH_000633	GO:0005783,endoplasmic reticulum; GO:0005789,endoplasmic reticulum membrane; GO:0005794,Golgi apparatus; GO:0000139,Golgi membrane; GO:0016021,integral component of membrane; GO:0016491,oxidoreductase activity; GO:0016740,transferase activity; GO:0050832,defense response to fungus; GO:0009834,plant-type secondary cell wall biogenesis; GO:0005976,polysaccharide metabolic process; GO:0009737,respon…	HH_000624	K12823 ATP-dependent RNA helicase DDX5/DBP2 [EC:3.6.4.13] | (RefSeq) DEAD-box ATP-dependent RNA helicase 14-like isoform X1 (A)	HH_000544	hypothetical protein LSAT_2X110141 [Lactuca sativa]
HH_000545	SubName: Full=AIG1-like protein {ECO:0000313|EMBL:KVH94474.1};	HH_000634	GO:0016021,integral component of membrane	HH_000626	K01213 galacturan 1,4-alpha-galacturonidase [EC:3.2.1.67] | (RefSeq) polygalacturonase At1g48100-like (A)	HH_000545	AIG1-like protein [Cynara cardunculus var. scolymus]
HH_000547	SubName: Full=Putative myrcene synthase protein {ECO:0000313|EMBL:OTG20694.1};	HH_000635	GO:0016021,integral component of membrane	HH_000627	K19525 vacuolar protein sorting-associated protein 13A/C | (RefSeq) uncharacterized protein LOC112519038 isoform X1 (A)	HH_000547	R-linalool synthase QH1, chloroplastic-like [Helianthus annuus]
HH_000548	SubName: Full=Cytochrome P450 {ECO:0000313|EMBL:KVI09529.1};	HH_000636	GO:0046872,metal ion binding; GO:0004722,protein serine/threonine phosphatase activity	HH_000628	K10589 ubiquitin-protein ligase E3 C [EC:2.3.2.26] | (RefSeq) E3 ubiquitin-protein ligase UPL6-like (A)	HH_000548	cytochrome P450 [Cynara cardunculus var. scolymus]
HH_000549	SubName: Full=Putative cytochrome P450 {ECO:0000313|EMBL:OTG20691.1};	HH_000638	GO:0005618,cell wall; GO:0005576,extracellular region; GO:0045330,aspartyl esterase activity; GO:0030599,pectinesterase activity; GO:0042545,cell wall modification; GO:0045490,pectin catabolic process	HH_000632	K15255 ATP-dependent DNA helicase PIF1 [EC:3.6.4.12] | (RefSeq) ATP-dependent DNA helicase PIF1-like (A)	HH_000549	hypothetical protein LSAT_2X110940 [Lactuca sativa]
HH_000551	SubName: Full=Putative myrcene synthase protein {ECO:0000313|EMBL:OTG20694.1};	HH_000639	GO:0003677,DNA binding	HH_000633	K03377 N-acetylneuraminate 9-O-acetyltransferase [EC:2.3.1.45] | (RefSeq) protein REDUCED WALL ACETYLATION 2-like isoform X1 (A)	HH_000551	hypothetical protein LSAT_2X110381 [Lactuca sativa]
HH_000553	SubName: Full=Cytochrome P450 {ECO:0000313|EMBL:KVI09533.1};	HH_000641	GO:0005634,nucleus; GO:0005524,ATP binding; GO:0004672,protein kinase activity; GO:0004674,protein serine/threonine kinase activity; GO:0004712,protein serine/threonine/tyrosine kinase activity; GO:0004871,NA; GO:0035556,intracellular signal transduction; GO:0006468,protein phosphorylation; GO:0009651,response to salt stress; GO:0010182,sugar mediated signaling pathway	HH_000636	K01102 pyruvate dehydrogenase phosphatase [EC:3.1.3.43] | (RefSeq) probable protein phosphatase 2C 42 (A)	HH_000553	cytochrome P450 [Cynara cardunculus var. scolymus]
HH_000554	SubName: Full=Uncharacterized protein {ECO:0000313|EMBL:KVI09536.1};	HH_000643	GO:0005622,intracellular; GO:0000155,phosphorelay sensor kinase activity; GO:0009881,photoreceptor activity; GO:0042803,protein homodimerization activity; GO:0009584,detection of visible light; GO:0018298,protein-chromophore linkage; GO:0017006,protein-tetrapyrrole linkage; GO:0009585,red, far-red light phototransduction; GO:0006355,regulation of transcription, DNA-templated; GO:0006351,transcrip…	HH_000638	K01051 pectinesterase [EC:3.1.1.11] | (RefSeq) hypothetical protein (A)	HH_000554	hypothetical protein Ccrd_012071 [Cynara cardunculus var. scolymus]
HH_000555	SubName: Full=Uncharacterized protein family UPF0153 {ECO:0000313|EMBL:KVI09535.1};	HH_000647	GO:0005783,endoplasmic reticulum; GO:0016021,integral component of membrane; GO:0016020,membrane; GO:0048471,perinuclear region of cytoplasm; GO:0005524,ATP binding; GO:0061630,ubiquitin protein ligase activity; GO:0031625,ubiquitin protein ligase binding; GO:0004842,ubiquitin-protein transferase activity; GO:0006511,ubiquitin-dependent protein catabolic process	HH_000641	K04424 sterile alpha motif and leucine zipper containing kinase AZK [EC:2.7.11.25] | (RefSeq) serine/threonine-protein kinase EDR1-like (A)	HH_000555	Uncharacterized protein family UPF0153 [Cynara cardunculus var. scolymus]
HH_000557	SubName: Full=Uncharacterized protein {ECO:0000313|EMBL:KVI09548.1};	HH_000648	GO:0071949,FAD binding; GO:0004497,monooxygenase activity	HH_000643	K12121 phytochrome B | (RefSeq) phytochrome B-like isoform X1 (A)	HH_000557	hypothetical protein Ccrd_012068 [Cynara cardunculus var. scolymus]
HH_000559	SubName: Full=Cullin repeat-like-containing domain-containing protein {ECO:0000313|EMBL:KVI09556.1};	HH_000649	GO:0005886,plasma membrane; GO:0005524,ATP binding; GO:0004675,transmembrane receptor protein serine/threonine kinase activity; GO:0007166,cell surface receptor signaling pathway; GO:0009626,plant-type hypersensitive response; GO:0006468,protein phosphorylation	HH_000647	K10578 ubiquitin-conjugating enzyme E2 J1 [EC:2.3.2.23] | (RefSeq) ubiquitin-conjugating enzyme E2 32 (A)	HH_000559	Cullin repeat-like-containing domain-containing protein [Cynara cardunculus var. scolymus]
HH_000561	SubName: Full=Heavy metal-associated domain, HMA {ECO:0000313|EMBL:KVI09554.1};	HH_000650	GO:0005737,cytoplasm; GO:0031417,NatC complex; GO:0004596,peptide alpha-N-acetyltransferase activity; GO:0006474,N-terminal protein amino acid acetylation	HH_000648	K04733 interleukin-1 receptor-associated kinase 4 [EC:2.7.11.1] | (RefSeq) probable serine/threonine-protein kinase PBL10 (A)	HH_000561	Heavy metal-associated domain, HMA [Cynara cardunculus var. scolymus]
HH_000563	SubName: Full=Diaminopimelate epimerase, active site-containing protein {ECO:0000313|EMBL:KVI09555.1};	HH_000651	GO:0005737,cytoplasm; GO:0005634,nucleus; GO:0046872,metal ion binding; GO:0004535,poly(A)-specific ribonuclease activity; GO:0003723,RNA binding; GO:0006355,regulation of transcription, DNA-templated; GO:0006351,transcription, DNA-templated	HH_000649	K04733 interleukin-1 receptor-associated kinase 4 [EC:2.7.11.1] | (RefSeq) probable serine/threonine-protein kinase PBL7 (A)	HH_000563	Diaminopimelate epimerase, active site-containing protein [Cynara cardunculus var. scolymus]
HH_000564	SubName: Full=Uncharacterized protein {ECO:0000313|EMBL:ATL76604.1};	HH_000653	GO:0004058,aromatic-L-amino-acid decarboxylase activity; GO:0030170,pyridoxal phosphate binding; GO:0004837,tyrosine decarboxylase activity; GO:0006520,cellular amino acid metabolic process	HH_000650	K20793 N-alpha-acetyltransferase 50 [EC:2.3.1.258] | (RefSeq) N-alpha-acetyltransferase 50 (A)	HH_000564	uncharacterized protein LOC110926808 [Helianthus annuus]
HH_000566	SubName: Full=Endonuclease/exonuclease/phosphatase {ECO:0000313|EMBL:KVH93930.1};	HH_000654	GO:0005887,integral component of plasma membrane; GO:0008509,anion transmembrane transporter activity; GO:0015301,anion:anion antiporter activity; GO:0005452,inorganic anion exchanger activity; GO:0098656,anion transmembrane transport; GO:0051453,regulation of intracellular pH	HH_000651	K18729 protein angel | (RefSeq) carbon catabolite repressor protein 4 homolog 6 isoform X1 (A)	HH_000566	Endonuclease/exonuclease/phosphatase [Cynara cardunculus var. scolymus]
HH_000567	SubName: Full=Ran GTPase {ECO:0000313|EMBL:KVH93929.1};	HH_000655	GO:0005634,nucleus; GO:0003700,DNA-binding transcription factor activity; GO:0043565,sequence-specific DNA binding; GO:0035865,cellular response to potassium ion; GO:0009873,ethylene-activated signaling pathway; GO:0048528,post-embryonic root development; GO:0009723,response to ethylene; GO:0000302,response to reactive oxygen species; GO:0006351,transcription, DNA-templated	HH_000653	K01593 aromatic-L-amino-acid/L-tryptophan decarboxylase [EC:4.1.1.28 4.1.1.105] | (RefSeq) tyrosine decarboxylase 1-like (A)	HH_000567	Ran GTPase [Cynara cardunculus var. scolymus]
HH_000568	SubName: Full=Parthenolide synthase {ECO:0000313|EMBL:AHM24033.1};	HH_000656	GO:0005634,nucleus; GO:0005525,GTP binding; GO:0003924,GTPase activity; GO:0006913,nucleocytoplasmic transport; GO:0015031,protein transport	HH_000654	K06573 solute carrier family 4 (anion exchanger), member 1 | (RefSeq) BOR1; borate transporter (A)	HH_000568	parthenolide synthase [Tanacetum parthenium]
HH_000569	SubName: Full=Cytochrome P450 {ECO:0000313|EMBL:KVI09534.1};	HH_000658	GO:0046872,metal ion binding	HH_000655	K09286 EREBP-like factor | (RefSeq) dehydration-responsive element-binding protein 2F-like (A)	HH_000569	cytochrome P450 [Cynara cardunculus var. scolymus]
HH_000570	SubName: Full=Uncharacterized protein {ECO:0000313|EMBL:KVH93923.1};	HH_000659	GO:0005794,Golgi apparatus; GO:0016021,integral component of membrane; GO:0005886,plasma membrane; GO:0016760,cellulose synthase (UDP-forming) activity; GO:0016759,cellulose synthase activity; GO:0046872,metal ion binding; GO:0071555,cell wall organization; GO:0030244,cellulose biosynthetic process; GO:0009833,plant-type primary cell wall biogenesis	HH_000656	K07936 GTP-binding nuclear protein Ran | (RefSeq) GTP-binding nuclear protein Ran-3 (A)	HH_000570	hypothetical protein Ccrd_004022 [Cynara cardunculus var. scolymus]
HH_000571	RecName: Full=Histone H2B {ECO:0000256|RuleBase:RU000451};	HH_000660	GO:0005576,extracellular region	HH_000658	K15407 queuine tRNA-ribosyltransferase subunit QTRTD1 [EC:2.4.2.29] | (RefSeq) tRNA-guanine transglycosylase (A)	HH_000571	hypothetical protein Ccrd_012130 [Cynara cardunculus var. scolymus]
HH_000572	SubName: Full=Uncharacterized protein {ECO:0000313|EMBL:KVI09475.1};	HH_000665	GO:0005737,cytoplasm; GO:0005730,nucleolus; GO:0005681,spliceosomal complex; GO:0005524,ATP binding; GO:0004386,helicase activity; GO:0003723,RNA binding; GO:0006974,cellular response to DNA damage stimulus; GO:0006406,mRNA export from nucleus; GO:0000398,mRNA splicing, via spliceosome; GO:0010468,regulation of gene expression; GO:0010501,RNA secondary structure unwinding	HH_000659	K10999 cellulose synthase A [EC:2.4.1.12] | (RefSeq) cellulose synthase A catalytic subunit 1 [UDP-forming] (A)	HH_000572	hypothetical protein Ccrd_012131 [Cynara cardunculus var. scolymus]
HH_000574	RecName: Full=Arginine biosynthesis bifunctional protein ArgJ, chloroplastic {ECO:0000256|HAMAP-Rule:MF_03124}; Includes: RecName: Full=Amino-acid acetyltransferase {ECO:0000256|HAMAP-Rule:MF_03124}; EC=2.3.1.1 {ECO:0000256|HAMAP-Rule:MF_03124}; AltName: Full=N-acetylglutamate synthase {ECO:0000256|HAMAP-Rule:MF_03124}; Short=AGS {ECO:0000256|HAMAP-Rule:MF_03124}; Includes: RecName: Full=Glutamat…	HH_000667	GO:0005634,nucleus; GO:0003887,DNA-directed DNA polymerase activity; GO:0003723,RNA binding; GO:0003968,RNA-directed 5'-3' RNA polymerase activity; GO:0048440,carpel development; GO:0051607,defense response to virus; GO:0031047,gene silencing by RNA; GO:0048467,gynoecium development; GO:0048366,leaf development; GO:0010492,maintenance of shoot apical meristem identity; GO:0030422,production of si…	HH_000660	K14771 U3 small nucleolar RNA-associated protein 19 | (RefSeq) uncharacterized LOC104415908 (A)	HH_000574	hypothetical protein LSAT_2X110500 [Lactuca sativa]
HH_000575	SubName: Full=Nucleotide-binding, alpha-beta plait {ECO:0000313|EMBL:KVI09473.1};	HH_000668	GO:0005634,nucleus; GO:0003700,DNA-binding transcription factor activity; GO:0043565,sequence-specific DNA binding; GO:0010143,cutin biosynthetic process; GO:0009873,ethylene-activated signaling pathway; GO:0009414,response to water deprivation; GO:0006351,transcription, DNA-templated; GO:0010166,wax metabolic process	HH_000665	K12812 ATP-dependent RNA helicase UAP56/SUB2 [EC:3.6.4.13] | (RefSeq) DEAD-box ATP-dependent RNA helicase 56-like (A)	HH_000575	Nucleotide-binding, alpha-beta plait [Cynara cardunculus var. scolymus]
HH_000576	RecName: Full=Mg-protoporphyrin IX chelatase {ECO:0000256|RuleBase:RU362087}; EC=6.6.1.1 {ECO:0000256|RuleBase:RU362087};	HH_000670	GO:0016021,integral component of membrane; GO:0005634,nucleus; GO:0005886,plasma membrane; GO:0034613,cellular protein localization; GO:0009651,response to salt stress; GO:0007165,signal transduction	HH_000667	K11699 RNA-dependent RNA polymerase [EC:2.7.7.48] | (RefSeq) RNA-dependent RNA polymerase 6-like (A)	HH_000576	AAA+ ATPase domain-containing protein [Cynara cardunculus var. scolymus]
HH_000577	SubName: Full=Uncharacterized protein {ECO:0000313|EMBL:KVI09479.1};	HH_000673	GO:0005634,nucleus; GO:0009873,ethylene-activated signaling pathway; GO:0010105,negative regulation of ethylene-activated signaling pathway; GO:0016567,protein ubiquitination; GO:0009723,response to ethylene; GO:0006511,ubiquitin-dependent protein catabolic process	HH_000670	K15503 serine/threonine-protein phosphatase 6 regulatory ankyrin repeat subunit B | (RefSeq) ankyrin repeat-containing protein ITN1-like isoform X1 (A)	HH_000577	hypothetical protein Ccrd_012135 [Cynara cardunculus var. scolymus]
HH_000579	SubName: Full=Uncharacterized protein {ECO:0000313|EMBL:KVI09477.1};	HH_000674	GO:0016021,integral component of membrane	HH_000673	K14515 EIN3-binding F-box protein | (RefSeq) EIN3-binding F-box protein 1-like (A)	HH_000579	hypothetical protein Ccrd_012137 [Cynara cardunculus var. scolymus]
HH_000580	RecName: Full=T-complex protein 1 subunit gamma {ECO:0000256|RuleBase:RU004191};	HH_000676	GO:0016021,integral component of membrane	HH_000674	K15503 serine/threonine-protein phosphatase 6 regulatory ankyrin repeat subunit B | (RefSeq) ankyrin repeat-containing protein At5g02620 (A)	HH_000580	T-complex protein 1 subunit gamma-like [Helianthus annuus]
HH_000581	SubName: Full=Ion channel regulatory protein, UNC-93 {ECO:0000313|EMBL:KVI09471.1};	HH_000677	GO:0016021,integral component of membrane	HH_000676	K15503 serine/threonine-protein phosphatase 6 regulatory ankyrin repeat subunit B | (RefSeq) ankyrin repeat-containing protein At5g02620 (A)	HH_000581	Ion channel regulatory protein, UNC-93 [Cynara cardunculus var. scolymus]
HH_000582	SubName: Full=Putative NAD(P)-binding Rossmann-fold superfamily protein {ECO:0000313|EMBL:OTF99173.1};	HH_000681	GO:0016021,integral component of membrane	HH_000677	K15503 serine/threonine-protein phosphatase 6 regulatory ankyrin repeat subunit B | (RefSeq) ankyrin repeat-containing protein At5g02620 (A)	HH_000582	hypothetical protein LSAT_2X111580 [Lactuca sativa]
HH_000583	SubName: Full=Arf GTPase activating protein {ECO:0000313|EMBL:KVI09489.1};	HH_000683	GO:0005829,cytosol; GO:0070300,phosphatidic acid binding; GO:0052866,phosphatidylinositol phosphate phosphatase activity; GO:0016314,phosphatidylinositol-3,4,5-trisphosphate 3-phosphatase activity; GO:0004725,protein tyrosine phosphatase activity; GO:0008138,protein tyrosine/serine/threonine phosphatase activity; GO:0035335,peptidyl-tyrosine dephosphorylation; GO:0046856,phosphatidylinositol deph…	HH_000678	K09420 transcriptional activator Myb | (RefSeq) ankyrin repeat-containing protein At5g02620-like (A)	HH_000583	Arf GTPase activating protein [Cynara cardunculus var. scolymus]
HH_000587	SubName: Full=Uncharacterized protein {ECO:0000313|EMBL:KVI09487.1};	HH_000684	GO:0016021,integral component of membrane	HH_000681	K15503 serine/threonine-protein phosphatase 6 regulatory ankyrin repeat subunit B | (RefSeq) ankyrin repeat-containing protein At5g02620 (A)	HH_000587	hypothetical protein Ccrd_012143 [Cynara cardunculus var. scolymus]
HH_000589	SubName: Full=AAA+ ATPase domain-containing protein {ECO:0000313|EMBL:KVI09483.1};	HH_000686	GO:0016021,integral component of membrane; GO:0008643,carbohydrate transport	HH_000683	K01110 phosphatidylinositol-3,4,5-trisphosphate 3-phosphatase and dual-specificity protein phosphatase PTEN [EC:3.1.3.16 3.1.3.48 3.1.3.67] | (RefSeq) phosphatidylinositol 3,4,5-trisphosphate 3-phosphatase and protein-tyrosine-phosphatase PTEN2A-like (A)	HH_000589	AAA+ ATPase domain-containing protein [Cynara cardunculus var. scolymus]
HH_000590	SubName: Full=Amino acid/polyamine transporter I {ECO:0000313|EMBL:KVI09481.1};	HH_000687	GO:0016021,integral component of membrane; GO:0031902,late endosome membrane; GO:0005886,plasma membrane; GO:0031201,SNARE complex; GO:0005774,vacuolar membrane; GO:0005773,vacuole; GO:0005484,SNAP receptor activity; GO:0000149,SNARE binding; GO:0006887,exocytosis; GO:0061025,membrane fusion; GO:0015031,protein transport; GO:0009737,response to abscisic acid; GO:0009651,response to salt stress; G…	HH_000684	K09420 transcriptional activator Myb | (RefSeq) ankyrin repeat-containing protein At5g02620-like (A)	HH_000590	Amino acid/polyamine transporter I [Cynara cardunculus var. scolymus]
HH_000592	RecName: Full=Membrin {ECO:0000256|PIRNR:PIRNR028865};	HH_000689	GO:0016021,integral component of membrane; GO:0005886,plasma membrane; GO:0005524,ATP binding; GO:0004674,protein serine/threonine kinase activity	HH_000686	K15281 solute carrier family 35 | (RefSeq) nucleotide-sugar uncharacterized transporter 3-like isoform X1 (A)	HH_000592	GOSR2/Membrin/Bos1 [Cynara cardunculus var. scolymus]
HH_000593	SubName: Full=Putative ribonuclease D, Exosome-associated factor Rrp6 {ECO:0000313|EMBL:OTF99167.1};	HH_000690	GO:0012505,endomembrane system; GO:0016021,integral component of membrane; GO:0005886,plasma membrane; GO:0005524,ATP binding; GO:0004674,protein serine/threonine kinase activity; GO:0019199,transmembrane receptor protein kinase activity; GO:0010204,defense response signaling pathway, resistance gene-independent; GO:0016045,detection of bacterium; GO:0002764,immune response-regulating signaling p…	HH_000687	K08515 vesicle-associated membrane protein 7 | (RefSeq) vesicle-associated membrane protein 711-like (A)	HH_000593	hypothetical protein LSAT_2X103580 [Lactuca sativa]
HH_000594	SubName: Full=Putative 5-methyltetrahydropteroyltriglutamate--homocysteine methyltransferase 2 {ECO:0000313|EMBL:OTF99120.1};	HH_000691	GO:0016021,integral component of membrane; GO:0005886,plasma membrane; GO:0005524,ATP binding; GO:0004674,protein serine/threonine kinase activity	HH_000689	K13428 LRR receptor-like serine/threonine-protein kinase EFR [EC:2.7.11.1] | (RefSeq) LRR receptor-like serine/threonine-protein kinase EFR (A)	HH_000594	hypothetical protein LSAT_2X104041 [Lactuca sativa]
HH_000595	SubName: Full=Putative winged helix-turn-helix DNA-binding domain-containing protein {ECO:0000313|EMBL:OTF99121.1};	HH_000692	GO:0016021,integral component of membrane; GO:0005886,plasma membrane; GO:0005524,ATP binding; GO:0005102,signaling receptor binding; GO:0004675,transmembrane receptor protein serine/threonine kinase activity; GO:0009742,brassinosteroid mediated signaling pathway; GO:0030154,cell differentiation; GO:0007166,cell surface receptor signaling pathway; GO:0006952,defense response; GO:0006468,protein p…	HH_000690	K13428 LRR receptor-like serine/threonine-protein kinase EFR [EC:2.7.11.1] | (RefSeq) LRR receptor-like serine/threonine-protein kinase EFR (A)	HH_000595	hypothetical protein LSAT_2X103961 [Lactuca sativa]
HH_000596	SubName: Full=Ankyrin repeat-containing protein {ECO:0000313|EMBL:KVI09469.1};	HH_000693	GO:0016021,integral component of membrane; GO:0005886,plasma membrane; GO:0005524,ATP binding; GO:0004674,protein serine/threonine kinase activity	HH_000691	K13420 LRR receptor-like serine/threonine-protein kinase FLS2 [EC:2.7.11.1] | (RefSeq) probable LRR receptor-like serine/threonine-protein kinase At3g47570 (A)	HH_000596	Ankyrin repeat-containing protein [Cynara cardunculus var. scolymus]
HH_000598	SubName: Full=Putative glycoside hydrolase family 3 C-terminal domain-containing protein {ECO:0000313|EMBL:OTF99123.1};	HH_000694	GO:0016021,integral component of membrane; GO:0005886,plasma membrane; GO:0005524,ATP binding; GO:0004674,protein serine/threonine kinase activity	HH_000692	K13420 LRR receptor-like serine/threonine-protein kinase FLS2 [EC:2.7.11.1] | (RefSeq) probable LRR receptor-like serine/threonine-protein kinase At3g47570 (A)	HH_000598	uncharacterized protein LOC110904334 [Helianthus annuus]
HH_000599	SubName: Full=Glycoside hydrolase family 3 {ECO:0000313|EMBL:KVI09461.1};	HH_000695	GO:0016021,integral component of membrane; GO:0005886,plasma membrane; GO:0005524,ATP binding; GO:0004674,protein serine/threonine kinase activity	HH_000693	K13420 LRR receptor-like serine/threonine-protein kinase FLS2 [EC:2.7.11.1] | (RefSeq) probable LRR receptor-like serine/threonine-protein kinase At3g47570 (A)	HH_000599	Glycoside hydrolase family 3 [Cynara cardunculus var. scolymus]
HH_000600	SubName: Full=Exostosin-like protein {ECO:0000313|EMBL:KVI09464.1};	HH_000696	GO:0016021,integral component of membrane; GO:0005886,plasma membrane; GO:0005524,ATP binding; GO:0004674,protein serine/threonine kinase activity	HH_000694	K13420 LRR receptor-like serine/threonine-protein kinase FLS2 [EC:2.7.11.1] | (RefSeq) LRR receptor-like serine/threonine-protein kinase FLS2 (A)	HH_000600	Exostosin-like protein [Cynara cardunculus var. scolymus]
HH_000601	SubName: Full=Exostosin-like protein {ECO:0000313|EMBL:KVI09464.1};	HH_000698	GO:0005634,nucleus; GO:0003677,DNA binding; GO:0009793,embryo development ending in seed dormancy; GO:0006355,regulation of transcription, DNA-templated; GO:0006351,transcription, DNA-templated	HH_000695	K13420 LRR receptor-like serine/threonine-protein kinase FLS2 [EC:2.7.11.1] | (RefSeq) probable LRR receptor-like serine/threonine-protein kinase At3g47570 (A)	HH_000601	Exostosin-like protein [Cynara cardunculus var. scolymus]
HH_000604	SubName: Full=MATH-like protein {ECO:0000313|EMBL:KVI09466.1};	HH_000699	GO:0000139,Golgi membrane; GO:0016021,integral component of membrane; GO:1990714,hydroxyproline O-galactosyltransferase activity; GO:0010405,arabinogalactan protein metabolic process; GO:0018258,protein O-linked glycosylation via hydroxyproline	HH_000696	K04730 interleukin-1 receptor-associated kinase 1 [EC:2.7.11.1] | (RefSeq) probable LRR receptor-like serine/threonine-protein kinase At3g47570 (A)	HH_000604	MATH-like protein [Cynara cardunculus var. scolymus]
HH_000605	SubName: Full=Peptidase M28 {ECO:0000313|EMBL:KVI09465.1};	HH_000704	GO:0009507,chloroplast; GO:0009941,chloroplast envelope; GO:0005829,cytosol; GO:0022625,cytosolic large ribosomal subunit; GO:0022626,cytosolic ribosome; GO:0016020,membrane; GO:0005730,nucleolus; GO:0005886,plasma membrane; GO:0009506,plasmodesma; GO:0005774,vacuolar membrane; GO:0005773,vacuole; GO:0003723,RNA binding; GO:0019843,rRNA binding; GO:0003735,structural constituent of ribosome; GO:0…	HH_000699	K20854 hydroxyproline O-galactosyltransferase HPGT [EC:2.4.1.-] | (RefSeq) hydroxyproline O-galactosyltransferase HPGT3-like (A)	HH_000605	Peptidase M28 [Cynara cardunculus var. scolymus]
HH_000606	SubName: Full=Uncharacterized protein {ECO:0000313|EMBL:KVI09467.1};	HH_000706	GO:0005801,cis-Golgi network; GO:0005794,Golgi apparatus; GO:0005797,Golgi medial cisterna; GO:0000139,Golgi membrane; GO:0016021,integral component of membrane; GO:0031201,SNARE complex; GO:0005484,SNAP receptor activity; GO:0006888,ER to Golgi vesicle-mediated transport; GO:0015031,protein transport; GO:0048209,regulation of vesicle targeting, to, from or within Golgi; GO:0006906,vesicle fusion	HH_000701	K23390 large proline-rich protein BAG6 | (RefSeq) large proline-rich protein bag6-A isoform X1 (A)	HH_000606	hypothetical protein Ccrd_012157 [Cynara cardunculus var. scolymus]
HH_000607	SubName: Full=CO dehydrogenase flavoprotein-like, FAD-binding, subdomain 2 {ECO:0000313|EMBL:KVI09414.1};	HH_000710	GO:0005829,cytosol; GO:0005643,nuclear pore; GO:0005654,nucleoplasm; GO:0008139,nuclear localization sequence binding; GO:0008565,protein transporter activity; GO:0006607,NLS-bearing protein import into nucleus	HH_000704	K02940 large subunit ribosomal protein L9e | (RefSeq) 60S ribosomal protein L9-1-like (A)	HH_000607	CO dehydrogenase flavoprotein-like, FAD-binding, subdomain 2 [Cynara cardunculus var. scolymus]
HH_000608	SubName: Full=Zein-binding domain-containing protein {ECO:0000313|EMBL:KVI09413.1};	HH_000713	GO:0043680,filiform apparatus; GO:0016021,integral component of membrane; GO:0005622,intracellular; GO:0016020,membrane; GO:0005886,plasma membrane; GO:0009506,plasmodesma; GO:0005524,ATP binding; GO:0004672,protein kinase activity; GO:0004674,protein serine/threonine kinase activity; GO:0009738,abscisic acid-activated signaling pathway; GO:0009742,brassinosteroid mediated signaling pathway; GO:0…	HH_000706	K08495 golgi SNAP receptor complex member 1 | (RefSeq) Golgi SNAP receptor complex member 1-1-like (A)	HH_000608	Zein-binding domain-containing protein [Cynara cardunculus var. scolymus]
HH_000609	SubName: Full=Putative donson {ECO:0000313|EMBL:OTG01136.1};	HH_000714	GO:0043680,filiform apparatus; GO:0016021,integral component of membrane; GO:0005622,intracellular; GO:0016020,membrane; GO:0005886,plasma membrane; GO:0009506,plasmodesma; GO:0005524,ATP binding; GO:0004672,protein kinase activity; GO:0004674,protein serine/threonine kinase activity; GO:0009738,abscisic acid-activated signaling pathway; GO:0009742,brassinosteroid mediated signaling pathway; GO:0…	HH_000710	K06269 serine/threonine-protein phosphatase PP1 catalytic subunit [EC:3.1.3.16] | (RefSeq) serine/threonine-protein phosphatase PP1(5.9)-like (A)	HH_000609	protein downstream neighbor of Son-like [Helianthus annuus]
HH_000610	SubName: Full=Putative sucrose-phosphatase 2 {ECO:0000313|EMBL:OTF99132.1};	HH_000716	GO:0016021,integral component of membrane; GO:0005524,ATP binding; GO:0004674,protein serine/threonine kinase activity	HH_000713	no KO assigned | (RefSeq) uncharacterized protein LOC111909938 (A)	HH_000610	sucrose-phosphatase 2-like [Helianthus annuus]
HH_000612	SubName: Full=FAS1 domain-containing protein {ECO:0000313|EMBL:KVI09432.1};	HH_000717	GO:0030015,CCR4-NOT core complex; GO:0005634,nucleus; GO:0000932,P-body; GO:0046872,metal ion binding; GO:0004535,poly(A)-specific ribonuclease activity; GO:0003723,RNA binding; GO:0043928,exonucleolytic nuclear-transcribed mRNA catabolic process involved in deadenylation-dependent decay; GO:0017148,negative regulation of translation; GO:0006355,regulation of transcription, DNA-templated; GO:0006…	HH_000714	K04733 interleukin-1 receptor-associated kinase 4 [EC:2.7.11.1] | (RefSeq) probable serine/threonine-protein kinase PBL12 (A)	HH_000612	FAS1 domain-containing protein [Cynara cardunculus var. scolymus]
HH_000613	SubName: Full=TPX2, C-terminal domain-containing protein {ECO:0000313|EMBL:KVI09425.1};	HH_000719	GO:0005634,nucleus; GO:0003677,DNA binding; GO:0003700,DNA-binding transcription factor activity; GO:0000156,phosphorelay response regulator activity; GO:0090506,axillary shoot meristem initiation; GO:0071368,cellular response to cytokinin stimulus; GO:0009736,cytokinin-activated signaling pathway; GO:0010492,maintenance of shoot apical meristem identity; GO:0080022,primary root development; GO:0…	HH_000716	K04733 interleukin-1 receptor-associated kinase 4 [EC:2.7.11.1] | (RefSeq) putative receptor-like protein kinase At5g39000 (A)	HH_000613	TPX2, C-terminal domain-containing protein [Cynara cardunculus var. scolymus]
HH_000614	SubName: Full=Uncharacterized protein {ECO:0000313|EMBL:OTG20756.1};	HH_000720	GO:0031225,anchored component of membrane; GO:0046658,anchored component of plasma membrane; GO:0005768,endosome; GO:0005794,Golgi apparatus; GO:0009506,plasmodesma; GO:0005802,trans-Golgi network; GO:0016049,cell growth; GO:0010215,cellulose microfibril organization	HH_000717	K12581 CCR4-NOT transcription complex subunit 7/8 | (RefSeq) probable CCR4-associated factor 1 homolog 6 (A)	HH_000614	hypothetical protein LSAT_2X101780 [Lactuca sativa]
HH_000615	SubName: Full=Pentatricopeptide repeat-containing protein {ECO:0000313|EMBL:KVI09427.1};	HH_000724	GO:0005777,peroxisome; GO:0003987,acetate-CoA ligase activity; GO:0047760,butyrate-CoA ligase activity; GO:0006083,acetate metabolic process; GO:0019605,butyrate metabolic process; GO:0006097,glyoxylate cycle	HH_000718	K18643 katanin p80 WD40 repeat-containing subunit B1 | (RefSeq) uncharacterized LOC105795008 (A)	HH_000615	Pentatricopeptide repeat-containing protein [Cynara cardunculus var. scolymus]
HH_000616	SubName: Full=EEIG1/EHBP1 N-terminal domain-containing protein {ECO:0000313|EMBL:KVI09428.1};	HH_000725	GO:0005634,nucleus; GO:0005516,calmodulin binding; GO:0003700,DNA-binding transcription factor activity; GO:0043565,sequence-specific DNA binding; GO:0001077,proximal promoter DNA-binding transcription activator activity, RNA polymerase II-specific; GO:0070417,cellular response to cold; GO:0045944,positive regulation of transcription by RNA polymerase II; GO:0006355,regulation of transcription, D…	HH_000719	K14491 two-component response regulator ARR-B family | (RefSeq) two-component response regulator ARR2-like (A)	HH_000616	EEIG1/EHBP1 N-terminal domain-containing protein [Cynara cardunculus var. scolymus]
HH_000617	SubName: Full=Putative RING/U-box superfamily protein {ECO:0000313|EMBL:OTG20758.1};	HH_000726	GO:0022625,cytosolic large ribosomal subunit; GO:0005730,nucleolus; GO:0003735,structural constituent of ribosome; GO:0002181,cytoplasmic translation	HH_000720	K23344 DDRGK domain-containing protein 1 | (RefSeq) COBRA-like protein 10 (A)	HH_000617	RING-H2 finger protein ATL70-like [Helianthus annuus]
HH_000618	SubName: Full=uncharacterized protein LOC109008145 isoform X1 {ECO:0000313|RefSeq:XP_018843682.1};	HH_000728	GO:0005634,nucleus; GO:0003700,DNA-binding transcription factor activity; GO:0045735,nutrient reservoir activity; GO:0046982,protein heterodimerization activity; GO:0043565,sequence-specific DNA binding; GO:0009267,cellular response to starvation; GO:0006971,hypotonic response; GO:2000693,positive regulation of seed maturation; GO:0045893,positive regulation of transcription, DNA-templated; GO:00…	HH_000724	K01913 acetate---CoA ligase [EC:6.2.1.1] | (RefSeq) acetate/butyrate--CoA ligase AAE7, peroxisomal (A)	HH_000618	PREDICTED: uncharacterized protein LOC109008145 isoform X1 [Juglans regia]
HH_000619	SubName: Full=AAA+ ATPase domain-containing protein {ECO:0000313|EMBL:KVH99734.1}; Flags: Fragment;	HH_000729	GO:0016021,integral component of membrane; GO:0005886,plasma membrane; GO:0009506,plasmodesma; GO:0005524,ATP binding; GO:0004674,protein serine/threonine kinase activity	HH_000725	K21596 calmodulin-binding transcription activator | (RefSeq) calmodulin-binding transcription activator 6-like isoform X1 (A)	HH_000619	hypothetical protein LSAT_1X40040 [Lactuca sativa]
HH_000622	SubName: Full=Putative nucleotide-sugar transporter family protein {ECO:0000313|EMBL:OTG14117.1};	HH_000730	GO:0005524,ATP binding; GO:0004672,protein kinase activity	HH_000726	K02905 large subunit ribosomal protein L29e | (RefSeq) 60S ribosomal protein L29-1-like (A)	HH_000622	probable sugar phosphate/phosphate translocator At3g17430 [Helianthus annuus]
HH_000624	SubName: Full=Uncharacterized protein {ECO:0000313|EMBL:OAY54504.1};	HH_000733	GO:0005829,cytosol; GO:0005783,endoplasmic reticulum; GO:0005789,endoplasmic reticulum membrane; GO:0005794,Golgi apparatus; GO:0000139,Golgi membrane; GO:0005654,nucleoplasm; GO:0050660,flavin adenine dinucleotide binding; GO:0103075,indole-3-pyruvate monooxygenase activity; GO:0047434,indolepyruvate decarboxylase activity; GO:0004499,N,N-dimethylaniline monooxygenase activity; GO:0050661,NADP b…	HH_000727	K17491 protein phosphatase 4 regulatory subunit 3 | (RefSeq) serine/threonine-protein phosphatase 4 regulatory subunit 3-like (A)	HH_000624	DEAD-box ATP-dependent RNA helicase 14-like [Helianthus annuus]
HH_000625	SubName: Full=Putative S-adenosyl-L-methionine-dependent methyltransferases superfamily protein {ECO:0000313|EMBL:OTG16997.1};	HH_000735	GO:0043531,ADP binding; GO:0006952,defense response	HH_000728	K09060 plant G-box-binding factor | (RefSeq) bZIP transcription factor 68-like (A)	HH_000625	hypothetical protein LSAT_1X40680 [Lactuca sativa]
HH_000626	SubName: Full=Glycoside hydrolase, family 28 {ECO:0000313|EMBL:KVH99771.1};	HH_000736	GO:0043531,ADP binding; GO:0006952,defense response	HH_000729	K04447 Janus kinase 2 [EC:2.7.10.2] | (RefSeq) uncharacterized protein LOC111908021 (A)	HH_000626	Glycoside hydrolase, family 28 [Cynara cardunculus var. scolymus]
HH_000627	SubName: Full=Putative vacuolar protein sorting-associated protein 62 {ECO:0000313|EMBL:OTG38563.1};	HH_000737	GO:0005634,nucleus; GO:0003714,transcription corepressor activity; GO:1903507,negative regulation of nucleic acid-templated transcription; GO:0031347,regulation of defense response; GO:2000022,regulation of jasmonic acid mediated signaling pathway; GO:0006355,regulation of transcription, DNA-templated; GO:0009611,response to wounding; GO:0006351,transcription, DNA-templated	HH_000733	K11816 indole-3-pyruvate monooxygenase [EC:1.14.13.168] | (RefSeq) probable indole-3-pyruvate monooxygenase YUCCA4 (A)	HH_000627	uncharacterized protein LOC110887015 isoform X1 [Helianthus annuus]
HH_000628	SubName: Full=Uncharacterized protein {ECO:0000313|EMBL:KVH99760.1};	HH_000740	GO:0046872,metal ion binding	HH_000735	K15078 structure-specific endonuclease subunit SLX1 [EC:3.6.1.-] | (RefSeq) hypothetical protein (A)	HH_000628	protein of unknown function DUF814 [Cynara cardunculus var. scolymus]
HH_000632	SubName: Full=Uncharacterized protein {ECO:0000313|EMBL:KVE49113.1}; Flags: Fragment;	HH_000742	GO:0043531,ADP binding; GO:0005524,ATP binding; GO:0006952,defense response	HH_000736	K19613 leucine-rich repeat protein SHOC2 | (RefSeq) disease resistance protein RGA2-like (A)	HH_000632	hypothetical protein LSAT_1X40741 [Lactuca sativa]
HH_000633	SubName: Full=Putative O-acetyltransferase family protein {ECO:0000313|EMBL:OTG09527.1};	HH_000743	GO:0043531,ADP binding; GO:0005524,ATP binding; GO:0006952,defense response	HH_000740	K11793 cereblon | (RefSeq) uncharacterized protein LOC112519084 isoform X1 (A)	HH_000633	hypothetical protein LSAT_1X40720 [Lactuca sativa]
HH_000634	SubName: Full=Uncharacterized protein {ECO:0000313|EMBL:KVH99768.1};	HH_000744	GO:0005783,endoplasmic reticulum; GO:0005794,Golgi apparatus; GO:0005886,plasma membrane; GO:0009506,plasmodesma; GO:0003846,2-acylglycerol O-acyltransferase activity; GO:0090430,caffeoyl-CoA: alcohol caffeoyl transferase activity; GO:0016787,hydrolase activity; GO:0004622,lysophospholipase activity; GO:0009809,lignin biosynthetic process; GO:0006629,lipid metabolic process; GO:0046686,response t…	HH_000742	K15078 structure-specific endonuclease subunit SLX1 [EC:3.6.1.-] | (RefSeq) putative disease resistance protein RGA1 (A)	HH_000634	hypothetical protein Ccrd_021997 [Cynara cardunculus var. scolymus]
HH_000635	SubName: Full=Uncharacterized protein {ECO:0000313|EMBL:KVH99770.1};	HH_000747	GO:0005634,nucleus; GO:0005667,transcription factor complex; GO:0003682,chromatin binding; GO:0003700,DNA-binding transcription factor activity; GO:0000977,RNA polymerase II regulatory region sequence-specific DNA binding; GO:0001085,RNA polymerase II transcription factor binding; GO:0001228,DNA-binding transcription activator activity, RNA polymerase II-specific; GO:0008270,zinc ion binding; GO:…	HH_000743	K19613 leucine-rich repeat protein SHOC2 | (RefSeq) disease resistance protein RGA2-like (A)	HH_000635	hypothetical protein Ccrd_021994 [Cynara cardunculus var. scolymus]
HH_000636	SubName: Full=Protein phosphatase 2C {ECO:0000313|EMBL:KVH99764.1};	HH_000748	GO:0016021,integral component of membrane; GO:0005524,ATP binding; GO:0004674,protein serine/threonine kinase activity; GO:0048544,recognition of pollen	HH_000744	K01054 acylglycerol lipase [EC:3.1.1.23] | (RefSeq) monoglyceride lipase (A)	HH_000636	Protein phosphatase 2C [Cynara cardunculus var. scolymus]
HH_000638	RecName: Full=Pectinesterase {ECO:0000256|RuleBase:RU000589}; EC=3.1.1.11 {ECO:0000256|RuleBase:RU000589};	HH_000750	GO:0009507,chloroplast; GO:0102396,9-cis-10'-apo-beta-carotenal cleavage oxygenase activity; GO:0102251,all-trans-beta-apo-10'-carotenal cleavage oxygenase activity; GO:0046872,metal ion binding; GO:0016702,oxidoreductase activity, acting on single donors with incorporation of molecular oxygen, incorporation of two atoms of oxygen; GO:0016121,carotene catabolic process; GO:0010223,secondary shoot…	HH_000747	K17895 GATA-binding protein 3 | (RefSeq) GATA transcription factor 9 (A)	HH_000638	Pectinesterase, active site-containing protein [Cynara cardunculus var. scolymus]
HH_000639	SubName: Full=Putative DNA-binding enhancer protein-related protein {ECO:0000313|EMBL:OTG09488.1};	HH_000752	GO:0005634,nucleus; GO:0003700,DNA-binding transcription factor activity; GO:0043565,sequence-specific DNA binding; GO:0009873,ethylene-activated signaling pathway; GO:0045893,positive regulation of transcription, DNA-templated; GO:0006351,transcription, DNA-templated	HH_000748	K04733 interleukin-1 receptor-associated kinase 4 [EC:2.7.11.1] | (RefSeq) putative receptor protein kinase ZmPK1 (A)	HH_000639	huntingtin-interacting protein K [Helianthus annuus]
HH_000641	SubName: Full=PAC motif-containing protein {ECO:0000313|EMBL:KVH99747.1};	HH_000754	GO:0000139,Golgi membrane; GO:0016021,integral component of membrane; GO:0016757,transferase activity, transferring glycosyl groups; GO:0071555,cell wall organization; GO:0006486,protein glycosylation	HH_000750	K17913 carlactone synthase / all-trans-10'-apo-beta-carotenal 13,14-cleaving dioxygenase [EC:1.13.11.69 1.13.11.70] | (RefSeq) carotenoid cleavage dioxygenase 8 homolog B, chloroplastic-like (A)	HH_000641	PAC motif-containing protein [Cynara cardunculus var. scolymus]
HH_000643	RecName: Full=Phytochrome {ECO:0000256|PIRNR:PIRNR000084};	HH_000755	GO:0000177,cytoplasmic exosome (RNase complex); GO:0000176,nuclear exosome (RNase complex); GO:0005730,nucleolus; GO:0005840,ribosome; GO:0004536,deoxyribonuclease activity; GO:0003690,double-stranded DNA binding; GO:0004527,exonuclease activity; GO:0042802,identical protein binding; GO:0004540,ribonuclease activity; GO:0003727,single-stranded RNA binding; GO:0071028,nuclear mRNA surveillance; GO…	HH_000752	K09286 EREBP-like factor | (RefSeq) dehydration-responsive element-binding protein 3-like isoform X1 (A)	HH_000643	phytochrome B-like [Helianthus annuus]
HH_000646	SubName: Full=Putative ABC transporter ABCE, Iron-sulfur binding protein LdpA {ECO:0000313|EMBL:OTG38558.1};	HH_000756	GO:0005737,cytoplasm; GO:0047364,desulfoglucosinolate sulfotransferase activity; GO:0019761,glucosinolate biosynthetic process	HH_000754	K18789 xylogalacturonan beta-1,3-xylosyltransferase [EC:2.4.2.41] | (RefSeq) probable glycosyltransferase At5g20260 isoform X1 (A)	HH_000646	hypothetical protein LSAT_1X41060 [Lactuca sativa]
HH_000647	SubName: Full=Ubiquitin-conjugating enzyme, E2 {ECO:0000313|EMBL:KVH99752.1};	HH_000757	GO:0005737,cytoplasm; GO:0047364,desulfoglucosinolate sulfotransferase activity; GO:0019761,glucosinolate biosynthetic process	HH_000755	K12590 exosome complex component RRP46 | (RefSeq) exosome complex exonuclease RRP46 homolog isoform X1 (A)	HH_000647	Ubiquitin-conjugating enzyme, E2 [Cynara cardunculus var. scolymus]
HH_000648	SubName: Full=Monooxygenase, FAD-binding protein {ECO:0000313|EMBL:OMO80645.1};	HH_000758	GO:0005737,cytoplasm; GO:0008146,sulfotransferase activity	HH_000756	K22312 hydroxyjasmonate sulfotransferase [EC:2.8.2.39] | (RefSeq) flavonol sulfotransferase-like (A)	HH_000648	uncharacterized protein LOC110637311 isoform X2 [Hevea brasiliensis]
HH_000649	SubName: Full=Putative serine/threonine/dual specificity protein kinase, catalytic domain-containing protein {ECO:0000313|EMBL:OTG08154.1};	HH_000760	GO:0016021,integral component of membrane; GO:0005886,plasma membrane; GO:0080054,low-affinity nitrate transmembrane transporter activity; GO:0015706,nitrate transport	HH_000757	K22312 hydroxyjasmonate sulfotransferase [EC:2.8.2.39] | (RefSeq) flavonol sulfotransferase-like (A)	HH_000649	probable serine/threonine-protein kinase PBL7 [Helianthus annuus]
HH_000650	SubName: Full=Putative acyl-CoA N-acyltransferase {ECO:0000313|EMBL:OTG34880.1};	HH_000764	GO:0005737,cytoplasm; GO:0016020,membrane; GO:0006886,intracellular protein transport	HH_000758	K22312 hydroxyjasmonate sulfotransferase [EC:2.8.2.39] | (RefSeq) flavonol sulfotransferase-like (A)	HH_000650	putative acyl-CoA N-acyltransferase [Helianthus annuus]
HH_000651	SubName: Full=Endonuclease/exonuclease/phosphatase {ECO:0000313|EMBL:KVH99749.1};	HH_000765	GO:0016021,integral component of membrane	HH_000760	K14638 solute carrier family 15 (peptide/histidine transporter), member 3/4 | (RefSeq) protein NRT1/ PTR FAMILY 1.2-like (A)	HH_000651	Endonuclease/exonuclease/phosphatase [Cynara cardunculus var. scolymus]
HH_000653	SubName: Full=Uncharacterized protein {ECO:0000313|EMBL:KVH99748.1}; Flags: Fragment;	HH_000766	GO:0005739,mitochondrion; GO:0005719,nuclear euchromatin; GO:0043734,DNA-N1-methyladenine dioxygenase activity; GO:0008198,ferrous iron binding; GO:0070579,methylcytosine dioxygenase activity; GO:0006281,DNA repair; GO:0035552,oxidative single-stranded DNA demethylation; GO:0042245,RNA repair	HH_000764	K12182 hepatocyte growth factor-regulated tyrosine kinase substrate | (RefSeq) TOM1-like protein 9 (A)	HH_000653	hypothetical protein Ccrd_021981, partial [Cynara cardunculus var. scolymus]
HH_000654	SubName: Full=Putative bicarbonate transporter, eukaryotic {ECO:0000313|EMBL:OTG38566.1};	HH_000767	GO:0016021,integral component of membrane	HH_000765	K15029 translation initiation factor 3 subunit L | (RefSeq) eukaryotic translation initiation factor 3 subunit L (A)	HH_000654	hypothetical protein LSAT_1X42001 [Lactuca sativa]
HH_000655	SubName: Full=AP2/ERF domain-containing protein {ECO:0000313|EMBL:KVH99797.1};	HH_000768	GO:0016021,integral component of membrane; GO:0005886,plasma membrane	HH_000766	K23398 activating signal cointegrator 1 | (RefSeq) uncharacterized protein LOC112293566 (A)	HH_000655	AP2/ERF domain-containing protein [Cynara cardunculus var. scolymus]
HH_000656	RecName: Full=GTP-binding nuclear protein {ECO:0000256|RuleBase:RU363057};	HH_000769	GO:0005779,integral component of peroxisomal membrane	HH_000767	K11996 adenylyltransferase and sulfurtransferase [EC:2.7.7.80 2.8.1.11] | (RefSeq) adenylyltransferase and sulfurtransferase MOCS3-like (A)	HH_000656	GTP-binding nuclear protein Ran-3 [Helianthus annuus]
HH_000658	SubName: Full=Uncharacterized protein {ECO:0000313|EMBL:EPS67945.1};	HH_000770	GO:0022625,cytosolic large ribosomal subunit; GO:0046872,metal ion binding; GO:0003729,mRNA binding; GO:0003723,RNA binding; GO:0019843,rRNA binding; GO:0003735,structural constituent of ribosome; GO:0006412,translation	HH_000768	K15503 serine/threonine-protein phosphatase 6 regulatory ankyrin repeat subunit B | (RefSeq) ankyrin repeat-containing protein At5g02620 (A)	HH_000658	hypothetical protein M569_06829 [Genlisea aurea]
HH_000659	RecName: Full=Cellulose synthase {ECO:0000256|RuleBase:RU361116}; EC=2.4.1.12 {ECO:0000256|RuleBase:RU361116};	HH_000771	GO:0005737,cytoplasm; GO:0050660,flavin adenine dinucleotide binding; GO:0103075,indole-3-pyruvate monooxygenase activity; GO:0004499,N,N-dimethylaniline monooxygenase activity; GO:0050661,NADP binding; GO:0009851,auxin biosynthetic process	HH_000769	K13348 protein Mpv17 | (RefSeq) protein Mpv17-like (A)	HH_000659	hypothetical protein LSAT_1X45081 [Lactuca sativa]
HH_000660	SubName: Full=Barwin-like endoglucanase {ECO:0000313|EMBL:KVH99794.1};	HH_000773	GO:0005768,endosome; GO:0005794,Golgi apparatus; GO:0005802,trans-Golgi network; GO:0009651,response to salt stress	HH_000770	K02922 large subunit ribosomal protein L37e | (RefSeq) 60S ribosomal protein L37-1 (A)	HH_000660	Barwin-like endoglucanase [Cynara cardunculus var. scolymus]
HH_000665	SubName: Full=DEAD/DEAH box RNA helicase family protein isoform 1 {ECO:0000313|EMBL:EOY29497.1};	HH_000774	GO:0005840,ribosome; GO:0003735,structural constituent of ribosome; GO:0006412,translation	HH_000771	K11816 indole-3-pyruvate monooxygenase [EC:1.14.13.168] | (RefSeq) indole-3-pyruvate monooxygenase YUCCA6 (A)	HH_000665	DEAD-box ATP-dependent RNA helicase 56 isoform X1 [Helianthus annuus]
HH_000667	RecName: Full=RNA-dependent RNA polymerase {ECO:0000256|RuleBase:RU363098}; EC=2.7.7.48 {ECO:0000256|RuleBase:RU363098};	HH_000775	GO:0016021,integral component of membrane	HH_000773	K12472 epidermal growth factor receptor substrate 15 | (RefSeq) filaggrin-like (A)	HH_000667	RNA-dependent RNA polymerase, eukaryotic-type [Cynara cardunculus var. scolymus]
HH_000668	SubName: Full=AP2/ERF domain-containing protein {ECO:0000313|EMBL:KVH99781.1};	HH_000776	GO:0005634,nucleus; GO:0006355,regulation of transcription, DNA-templated; GO:0006351,transcription, DNA-templated	HH_000774	K02902 large subunit ribosomal protein L28 | (RefSeq) uncharacterized protein LOC112518882 (A)	HH_000668	AP2/ERF domain-containing protein [Cynara cardunculus var. scolymus]
HH_000670	SubName: Full=Putative ankyrin repeat-containing domain, PGG domain, Gag-polypeptide of LTR copia-type {ECO:0000313|EMBL:OTG09496.1};	HH_000777	GO:0043231,intracellular membrane-bounded organelle; GO:0004519,endonuclease activity; GO:0003723,RNA binding; GO:0009451,RNA modification	HH_000777	K17710 pentatricopeptide repeat domain-containing protein 1 | (RefSeq) pentatricopeptide repeat-containing protein At1g74850, chloroplastic-like (A)	HH_000670	uncharacterized protein LOC110891508 [Helianthus annuus]
HH_000671	SubName: Full=Uncharacterized protein {ECO:0000313|EMBL:OTG38545.1};	HH_000778	GO:0005737,cytoplasm; GO:0035145,exon-exon junction complex; GO:0016604,nuclear body; GO:0016607,nuclear speck; GO:0005730,nucleolus; GO:0005654,nucleoplasm; GO:0003729,mRNA binding; GO:0006397,mRNA processing; GO:0051028,mRNA transport; GO:0000184,nuclear-transcribed mRNA catabolic process, nonsense-mediated decay; GO:0010628,positive regulation of gene expression; GO:0000381,regulation of alter…	HH_000778	K12876 RNA-binding protein 8A | (RefSeq) RNA-binding protein Y14A-like (A)	HH_000671	uncharacterized protein LOC110884461 isoform X2 [Helianthus annuus]
HH_000673	SubName: Full=F-box domain, cyclin-like protein {ECO:0000313|EMBL:KVH99785.1};	HH_000780	GO:0005615,extracellular space; GO:0042973,glucan endo-1,3-beta-D-glucosidase activity; GO:0005975,carbohydrate metabolic process; GO:0006952,defense response	HH_000780	K19893 glucan endo-1,3-beta-glucosidase 5/6 [EC:3.2.1.39] | (RefSeq) glucan endo-1,3-beta-glucosidase 6-like (A)	HH_000673	F-box domain, cyclin-like protein [Cynara cardunculus var. scolymus]
HH_000674	SubName: Full=Ankyrin repeat-containing protein {ECO:0000313|EMBL:KVH99878.1};	HH_000782	GO:0005853,eukaryotic translation elongation factor 1 complex; GO:0003746,translation elongation factor activity	HH_000782	K03232 elongation factor 1-beta | (RefSeq) elongation factor 1-beta 2-like (A)	HH_000674	Ankyrin repeat-containing protein [Cynara cardunculus var. scolymus]
HH_000676	SubName: Full=Ankyrin repeat-containing protein {ECO:0000313|EMBL:KVH99818.1};	HH_000783	GO:0005853,eukaryotic translation elongation factor 1 complex; GO:0003746,translation elongation factor activity	HH_000783	K03232 elongation factor 1-beta | (RefSeq) elongation factor 1-beta 2-like (A)	HH_000676	PREDICTED: uncharacterized protein LOC103328623 isoform X2 [Prunus mume]
HH_000677	SubName: Full=Ankyrin repeat-containing protein {ECO:0000313|EMBL:KVH99878.1};	HH_000788	GO:0016021,integral component of membrane; GO:0016787,hydrolase activity	HH_000788	K20363 protein transport protein YIP1 | (RefSeq) uncharacterized protein LOC111296848 isoform X1 (A)	HH_000677	Ankyrin repeat-containing protein [Cynara cardunculus var. scolymus]
HH_000678	SubName: Full=Putative ankyrin repeat-containing domain-containing protein {ECO:0000313|EMBL:OTG38507.1};	HH_000789	GO:0005576,extracellular region; GO:0003993,acid phosphatase activity; GO:0046872,metal ion binding	HH_000789	K22390 acid phosphatase type 7 | (RefSeq) hypothetical protein (A)	HH_000678	putative ankyrin repeat-containing domain-containing protein [Helianthus annuus]
HH_000681	SubName: Full=Ankyrin repeat-containing protein {ECO:0000313|EMBL:KVH99839.1};	HH_000790	GO:0005737,cytoplasm; GO:0050660,flavin adenine dinucleotide binding; GO:0016656,monodehydroascorbate reductase (NADH) activity	HH_000790	K08232 monodehydroascorbate reductase (NADH) [EC:1.6.5.4] | (RefSeq) monodehydroascorbate reductase-like isoform X1 (A)	HH_000681	Ankyrin repeat-containing protein [Cynara cardunculus var. scolymus]
HH_000683	SubName: Full=Uncharacterized protein {ECO:0000313|EMBL:KZM81464.1};	HH_000791	GO:0005737,cytoplasm; GO:0005634,nucleus; GO:0005886,plasma membrane; GO:0005524,ATP binding; GO:0016301,kinase activity; GO:0004672,protein kinase activity; GO:0019901,protein kinase binding; GO:0004674,protein serine/threonine kinase activity; GO:0035556,intracellular signal transduction	HH_000791	K08286 protein-serine/threonine kinase [EC:2.7.11.-] | (RefSeq) serine/threonine-protein kinase D6PKL2 (A)	HH_000683	hypothetical protein DCAR_029077 [Daucus carota subsp. sativus]
HH_000684	SubName: Full=Ankyrin repeat-containing protein {ECO:0000313|EMBL:KVH99818.1};	HH_000798	GO:0005634,nucleus; GO:0003677,DNA binding; GO:0003700,DNA-binding transcription factor activity; GO:0042803,protein homodimerization activity; GO:0048498,establishment of petal orientation; GO:0046621,negative regulation of organ growth; GO:0090428,perianth development; GO:0048441,petal development; GO:0009909,regulation of flower development; GO:0006355,regulation of transcription, DNA-template…	HH_000793	K19748 RAB6-interacting golgin | (RefSeq) uncharacterized protein LOC112519218 isoform X1 (A)	HH_000684	Ankyrin repeat-containing protein [Cynara cardunculus var. scolymus]
HH_000685	SubName: Full=EEIG1/EHBP1 N-terminal domain-containing protein {ECO:0000313|EMBL:KVH99786.1};	HH_000799	GO:0005829,cytosol; GO:0016020,membrane; GO:0005739,mitochondrion; GO:0005634,nucleus; GO:0005886,plasma membrane; GO:0009506,plasmodesma; GO:0005507,copper ion binding; GO:0004332,fructose-bisphosphate aldolase activity; GO:0006094,gluconeogenesis; GO:0006096,glycolytic process; GO:0031930,mitochondria-nucleus signaling pathway; GO:0046686,response to cadmium ion; GO:0009735,response to cytokini…	HH_000798	K01051 pectinesterase [EC:3.1.1.11] | (RefSeq) probable pectinesterase/pectinesterase inhibitor 58 (A)	HH_000685	EEIG1/EHBP1 N-terminal domain-containing protein [Cynara cardunculus var. scolymus]
HH_000686	SubName: Full=Putative nucleotide/sugar transporter family protein {ECO:0000313|EMBL:OTF91443.1};	HH_000800	GO:0005789,endoplasmic reticulum membrane; GO:0016021,integral component of membrane; GO:0047560,3-dehydrosphinganine reductase activity; GO:0030148,sphingolipid biosynthetic process	HH_000799	K01623 fructose-bisphosphate aldolase, class I [EC:4.1.2.13] | (RefSeq) fructose-bisphosphate aldolase 6, cytosolic (A)	HH_000686	nucleotide-sugar uncharacterized transporter 3 [Helianthus annuus]
HH_000687	SubName: Full=Longin domain-containing protein {ECO:0000313|EMBL:KVH99806.1};	HH_000801	GO:0005634,nucleus; GO:0003677,DNA binding; GO:0003700,DNA-binding transcription factor activity; GO:0043565,sequence-specific DNA binding; GO:0006355,regulation of transcription, DNA-templated; GO:0010200,response to chitin; GO:0009408,response to heat; GO:0006351,transcription, DNA-templated	HH_000800	K04708 3-dehydrosphinganine reductase [EC:1.1.1.102] | (RefSeq) 3-dehydrosphinganine reductase TSC10A-like (A)	HH_000687	Longin domain-containing protein [Cynara cardunculus var. scolymus]
HH_000689	SubName: Full=Concanavalin A-like lectin/glucanase, subgroup {ECO:0000313|EMBL:KVH99810.1};	HH_000803	GO:0005730,nucleolus; GO:0016787,hydrolase activity; GO:0046872,metal ion binding; GO:0003676,nucleic acid binding; GO:0016569,covalent chromatin modification; GO:0006355,regulation of transcription, DNA-templated; GO:0006351,transcription, DNA-templated	HH_000801	K09419 heat shock transcription factor, other eukaryote | (RefSeq) heat stress transcription factor A-3 (A)	HH_000689	Concanavalin A-like lectin/glucanase, subgroup [Cynara cardunculus var. scolymus]
HH_000690	SubName: Full=Concanavalin A-like lectin/glucanase, subgroup {ECO:0000313|EMBL:KVH99810.1};	HH_000804	GO:0000015,phosphopyruvate hydratase complex; GO:0000287,magnesium ion binding; GO:0004634,phosphopyruvate hydratase activity; GO:0006096,glycolytic process	HH_000803	K11276 nucleophosmin 1 | (RefSeq) histone deacetylase HDT1 (A)	HH_000690	Concanavalin A-like lectin/glucanase, subgroup [Cynara cardunculus var. scolymus]
HH_000691	SubName: Full=Concanavalin A-like lectin/glucanase, subgroup {ECO:0000313|EMBL:KVH99810.1};	HH_000805	GO:0016607,nuclear speck; GO:0005634,nucleus; GO:0005681,spliceosomal complex; GO:0089701,U2AF; GO:0003677,DNA binding; GO:0046872,metal ion binding; GO:0030628,pre-mRNA 3'-splice site binding; GO:0000398,mRNA splicing, via spliceosome; GO:0048573,photoperiodism, flowering	HH_000804	K01689 enolase [EC:4.2.1.11] | (RefSeq) enolase-like (A)	HH_000691	Concanavalin A-like lectin/glucanase, subgroup [Cynara cardunculus var. scolymus]
HH_000692	SubName: Full=Concanavalin A-like lectin/glucanase, subgroup {ECO:0000313|EMBL:KVH99809.1}; Flags: Fragment;	HH_000811	GO:0005739,mitochondrion; GO:0016757,transferase activity, transferring glycosyl groups; GO:0036104,Kdo2-lipid A biosynthetic process; GO:0009245,lipid A biosynthetic process	HH_000805	K12836 splicing factor U2AF 35 kDa subunit | (RefSeq) splicing factor U2af small subunit B-like (A)	HH_000692	Concanavalin A-like lectin/glucanase, subgroup, partial [Cynara cardunculus var. scolymus]
HH_000693	SubName: Full=Concanavalin A-like lectin/glucanase, subgroup {ECO:0000313|EMBL:KVH99810.1};	HH_000812	GO:0016021,integral component of membrane; GO:0005886,plasma membrane; GO:0005524,ATP binding; GO:0004672,protein kinase activity; GO:0009834,plant-type secondary cell wall biogenesis	HH_000807	K22909 zinc finger CCCH domain-containing protein 13 | (RefSeq) sarcoplasmic reticulum histidine-rich calcium-binding protein-like (A)	HH_000693	hypothetical protein LSAT_1X43621 [Lactuca sativa]
HH_000694	SubName: Full=Concanavalin A-like lectin/glucanase, subgroup {ECO:0000313|EMBL:KVH99810.1};	HH_000813	GO:0005634,nucleus; GO:0003700,DNA-binding transcription factor activity; GO:0043565,sequence-specific DNA binding; GO:0009793,embryo development ending in seed dormancy; GO:0006355,regulation of transcription, DNA-templated; GO:0010431,seed maturation; GO:0006351,transcription, DNA-templated	HH_000808	K22909 zinc finger CCCH domain-containing protein 13 | (RefSeq) sarcoplasmic reticulum histidine-rich calcium-binding protein-like (A)	HH_000694	Concanavalin A-like lectin/glucanase, subgroup [Cynara cardunculus var. scolymus]
HH_000695	SubName: Full=Peptidase C48, SUMO/Sentrin/Ubl1 {ECO:0000313|EMBL:KVI04585.1};	HH_000814	GO:0005829,cytosol; GO:0005524,ATP binding; GO:0016301,kinase activity; GO:0000287,magnesium ion binding; GO:0030955,potassium ion binding; GO:0004743,pyruvate kinase activity; GO:0006096,glycolytic process	HH_000811	K02527 3-deoxy-D-manno-octulosonic-acid transferase [EC:2.4.99.12 2.4.99.13 2.4.99.14 2.4.99.15] | (RefSeq) probable 3-deoxy-D-manno-octulosonic acid transferase, mitochondrial isoform X1 (A)	HH_000695	Peptidase C48, SUMO/Sentrin/Ubl1 [Cynara cardunculus var. scolymus]
HH_000696	SubName: Full=Concanavalin A-like lectin/glucanase, subgroup {ECO:0000313|EMBL:KVH99809.1}; Flags: Fragment;	HH_000818	GO:0016021,integral component of membrane	HH_000812	K04733 interleukin-1 receptor-associated kinase 4 [EC:2.7.11.1] | (RefSeq) leucine-rich repeat receptor-like protein kinase PXC1 (A)	HH_000696	Concanavalin A-like lectin/glucanase, subgroup, partial [Cynara cardunculus var. scolymus]
HH_000698	SubName: Full=Auxin response factor {ECO:0000313|EMBL:ADX86900.1};	HH_000820	GO:0000139,Golgi membrane; GO:0016021,integral component of membrane; GO:0016757,transferase activity, transferring glycosyl groups; GO:0071555,cell wall organization; GO:0006486,protein glycosylation	HH_000813	K09903 uridylate kinase [EC:2.7.4.22] | (RefSeq) hypothetical protein (A)	HH_000698	B3 domain-containing protein REM10-like [Helianthus annuus]
HH_000699	RecName: Full=Hexosyltransferase {ECO:0000256|RuleBase:RU363063}; EC=2.4.1.- {ECO:0000256|RuleBase:RU363063};	HH_000821	GO:0009507,chloroplast; GO:0004794,L-threonine ammonia-lyase activity; GO:0030170,pyridoxal phosphate binding; GO:0009097,isoleucine biosynthetic process	HH_000814	K00873 pyruvate kinase [EC:2.7.1.40] | (RefSeq) pyruvate kinase 1, cytosolic-like (A)	HH_000699	hydroxyproline O-galactosyltransferase HPGT3-like [Helianthus annuus]
HH_000701	SubName: Full=Ubiquitin {ECO:0000313|EMBL:KVH99813.1}; Flags: Fragment;	HH_000822	GO:0009507,chloroplast; GO:0004794,L-threonine ammonia-lyase activity; GO:0030170,pyridoxal phosphate binding; GO:0009097,isoleucine biosynthetic process	HH_000820	K18789 xylogalacturonan beta-1,3-xylosyltransferase [EC:2.4.2.41] | (RefSeq) probable glycosyltransferase At5g20260 isoform X1 (A)	HH_000701	Ubiquitin, partial [Cynara cardunculus var. scolymus]
HH_000703	SubName: Full=Putative neurochondrin family protein {ECO:0000313|EMBL:OTG38525.1};	HH_000823	GO:0016021,integral component of membrane; GO:0016020,membrane; GO:0005886,plasma membrane; GO:0005524,ATP binding; GO:0004674,protein serine/threonine kinase activity; GO:0019199,transmembrane receptor protein kinase activity; GO:0010234,anther wall tapetum cell fate specification; GO:0009556,microsporogenesis; GO:0046777,protein autophosphorylation	HH_000821	K01754 threonine dehydratase [EC:4.3.1.19] | (RefSeq) threonine dehydratase biosynthetic, chloroplastic (A)	HH_000703	hypothetical protein LSAT_1X43821 [Lactuca sativa]
HH_000704	SubName: Full=Putative 60S ribosomal protein L9 {ECO:0000313|EMBL:OTG09515.1};	HH_000824	GO:0005737,cytoplasm; GO:0005634,nucleus; GO:0003723,RNA binding; GO:0006417,regulation of translation	HH_000822	K01754 threonine dehydratase [EC:4.3.1.19] | (RefSeq) threonine dehydratase biosynthetic, chloroplastic-like (A)	HH_000704	60S ribosomal protein L9-1-like [Helianthus annuus]
HH_000705	SubName: Full=Uncharacterized protein {ECO:0000313|EMBL:OTG38528.1};	HH_000825	GO:0031225,anchored component of membrane; GO:0046658,anchored component of plasma membrane; GO:0005886,plasma membrane; GO:0004190,aspartic-type endopeptidase activity; GO:0030163,protein catabolic process; GO:0006508,proteolysis	HH_000824	K13126 polyadenylate-binding protein | (RefSeq) polyadenylate-binding protein 7-like (A)	HH_000705	hypothetical protein LSAT_1X42940 [Lactuca sativa]
HH_000706	RecName: Full=Golgi SNAP receptor complex member 1 {ECO:0000256|PIRNR:PIRNR027109};	HH_000826	GO:0005737,cytoplasm; GO:0005635,nuclear envelope; GO:0005730,nucleolus; GO:0005886,plasma membrane; GO:0005524,ATP binding; GO:0004004,ATP-dependent RNA helicase activity; GO:0003723,RNA binding; GO:0003724,RNA helicase activity; GO:0008186,RNA-dependent ATPase activity; GO:0016973,poly(A)+ mRNA export from nucleus; GO:0009737,response to abscisic acid; GO:0009409,response to cold; GO:0009408,re…	HH_000825	K00924 kinase [EC:2.7.1.-] | (RefSeq) aspartic proteinase-like protein 2 (A)	HH_000706	Golgi SNAP receptor complex, subunit 1 [Cynara cardunculus var. scolymus]
HH_000710	SubName: Full=Armadillo {ECO:0000313|EMBL:KVH99803.1}; Flags: Fragment;	HH_000831	GO:0043231,intracellular membrane-bounded organelle; GO:0080043,quercetin 3-O-glucosyltransferase activity; GO:0080044,quercetin 7-O-glucosyltransferase activity; GO:0008152,metabolic process	HH_000826	K18655 ATP-dependent RNA helicase DDX19/DBP5 [EC:3.6.4.13] | (RefSeq) DEAD-box ATP-dependent RNA helicase 38 (A)	HH_000710	Armadillo, partial [Cynara cardunculus var. scolymus]
HH_000713	SubName: Full=Protein kinase, ATP binding site-containing protein {ECO:0000313|EMBL:KVH99815.1}; Flags: Fragment;	HH_000832	GO:0043231,intracellular membrane-bounded organelle; GO:0080043,quercetin 3-O-glucosyltransferase activity; GO:0080044,quercetin 7-O-glucosyltransferase activity; GO:0008152,metabolic process	HH_000827	K04733 interleukin-1 receptor-associated kinase 4 [EC:2.7.11.1] | (RefSeq) probable L-type lectin-domain containing receptor kinase S.5 (A)	HH_000713	Protein kinase, ATP binding site-containing protein, partial [Cynara cardunculus var. scolymus]
HH_000714	SubName: Full=Protein kinase, ATP binding site-containing protein {ECO:0000313|EMBL:KVH99815.1}; Flags: Fragment;	HH_000833	GO:0016758,transferase activity, transferring hexosyl groups; GO:0008152,metabolic process	HH_000831	K13496 UDP-glucosyltransferase 73C [EC:2.4.1.-] | (RefSeq) UDP-glycosyltransferase 73C6-like (A)	HH_000714	Protein kinase, ATP binding site-containing protein, partial [Cynara cardunculus var. scolymus]
HH_000716	SubName: Full=Cytochrome b5-like heme/steroid binding domain-containing protein {ECO:0000313|EMBL:KVH99816.1};	HH_000834	GO:0016758,transferase activity, transferring hexosyl groups; GO:0008152,metabolic process	HH_000832	K13496 UDP-glucosyltransferase 73C [EC:2.4.1.-] | (RefSeq) UDP-glycosyltransferase 73C6-like (A)	HH_000716	cytochrome b5-like heme/steroid binding domain-containing protein [Cynara cardunculus var. scolymus]
HH_000717	SubName: Full=Ribonuclease CAF1 {ECO:0000313|EMBL:KVH99821.1};	HH_000835	GO:0047213,anthocyanidin 3-O-glucosyltransferase activity; GO:0009718,anthocyanin-containing compound biosynthetic process	HH_000833	K13496 UDP-glucosyltransferase 73C [EC:2.4.1.-] | (RefSeq) UDP-glycosyltransferase 73E1-like (A)	HH_000717	Ribonuclease CAF1 [Cynara cardunculus var. scolymus]
HH_000718	SubName: Full=Uncharacterized protein {ECO:0000313|EMBL:KVH99819.1};	HH_000836	GO:0016758,transferase activity, transferring hexosyl groups; GO:0008152,metabolic process	HH_000834	K13496 UDP-glucosyltransferase 73C [EC:2.4.1.-] | (RefSeq) UDP-glycosyltransferase 73E1-like (A)	HH_000718	Protein of unknown function DUF789 [Cynara cardunculus var. scolymus]
HH_000719	SubName: Full=CheY-like superfamily {ECO:0000313|EMBL:KVH99801.1}; Flags: Fragment;	HH_000838	GO:0016758,transferase activity, transferring hexosyl groups; GO:0008152,metabolic process	HH_000835	K13496 UDP-glucosyltransferase 73C [EC:2.4.1.-] | (RefSeq) UDP-glycosyltransferase 73C6-like (A)	HH_000719	CheY-like superfamily, partial [Cynara cardunculus var. scolymus]
HH_000720	SubName: Full=Uncharacterized protein {ECO:0000313|EMBL:KVH99800.1};	HH_000839	GO:0016758,transferase activity, transferring hexosyl groups; GO:0008152,metabolic process	HH_000836	K13496 UDP-glucosyltransferase 73C [EC:2.4.1.-] | (RefSeq) UDP-glycosyltransferase 73E1-like (A)	HH_000720	hypothetical protein Ccrd_021928 [Cynara cardunculus var. scolymus]
HH_000723	SubName: Full=Uncharacterized protein {ECO:0000313|EMBL:KVH99802.1};	HH_000840	GO:0005777,peroxisome; GO:0005524,ATP binding; GO:0004321,fatty-acyl-CoA synthase activity; GO:0016874,ligase activity; GO:0009695,jasmonic acid biosynthetic process; GO:0031408,oxylipin biosynthetic process	HH_000838	K13496 UDP-glucosyltransferase 73C [EC:2.4.1.-] | (RefSeq) UDP-glycosyltransferase 73E1-like (A)	HH_000723	protein of unknown function DUF4378 [Cynara cardunculus var. scolymus]
HH_000724	SubName: Full=AMP-binding, conserved site-containing protein {ECO:0000313|EMBL:KVH99804.1};	HH_000841	GO:0016758,transferase activity, transferring hexosyl groups; GO:0008152,metabolic process	HH_000839	K13496 UDP-glucosyltransferase 73C [EC:2.4.1.-] | (RefSeq) UDP-glycosyltransferase 73E1-like (A)	HH_000724	AMP-binding, conserved site-containing protein [Cynara cardunculus var. scolymus]
HH_000725	SubName: Full=Ankyrin repeat-containing domain-containing protein {ECO:0000313|EMBL:KVH99848.1};	HH_000842	GO:0005634,nucleus; GO:0003676,nucleic acid binding; GO:0008270,zinc ion binding	HH_000840	K01904 4-coumarate--CoA ligase [EC:6.2.1.12] | (RefSeq) 4-coumarate--CoA ligase-like 7 (A)	HH_000725	Ankyrin repeat-containing domain-containing protein [Cynara cardunculus var. scolymus]
HH_000726	RecName: Full=60S ribosomal protein L29 {ECO:0000256|RuleBase:RU364026};	HH_000843	GO:0005794,Golgi apparatus; GO:0005777,peroxisome; GO:0005886,plasma membrane; GO:0005525,GTP binding; GO:0030742,GTP-dependent protein binding; GO:0003924,GTPase activity; GO:0080115,myosin XI tail binding; GO:0015031,protein transport	HH_000841	K13496 UDP-glucosyltransferase 73C [EC:2.4.1.-] | (RefSeq) UDP-glycosyltransferase 73E1-like (A)	HH_000726	hypothetical protein Ccrd_007767 [Cynara cardunculus var. scolymus]
HH_000727	SubName: Full=Uncharacterized protein {ECO:0000313|EMBL:KVH99850.1};	HH_000844	GO:0042807,central vacuole; GO:0009941,chloroplast envelope; GO:0005887,integral component of plasma membrane; GO:0009705,plant-type vacuole membrane; GO:0000326,protein storage vacuole; GO:0005774,vacuolar membrane; GO:0005773,vacuole; GO:0015204,urea transmembrane transporter activity; GO:0015250,water channel activity; GO:0080170,hydrogen peroxide transmembrane transport; GO:0034220,ion transm…	HH_000842	K12826 splicing factor 3A subunit 2 | (RefSeq) splicing factor 3A subunit 2-like (A)	HH_000727	hypothetical protein Ccrd_021909 [Cynara cardunculus var. scolymus]
HH_000728	SubName: Full=Basic-leucine zipper domain-containing protein {ECO:0000313|EMBL:KVH99852.1};	HH_000845	GO:0009570,chloroplast stroma; GO:0016020,membrane; GO:0004089,carbonate dehydratase activity; GO:0008270,zinc ion binding; GO:0006730,one-carbon metabolic process; GO:0010037,response to carbon dioxide	HH_000843	K07910 Ras-related protein Rab-18 | (RefSeq) ras-related protein RABC2a (A)	HH_000728	Basic-leucine zipper domain-containing protein [Cynara cardunculus var. scolymus]
HH_000729	SubName: Full=Uncharacterized protein {ECO:0000313|EMBL:OTG08975.1};	HH_000846	GO:0009570,chloroplast stroma; GO:0004089,carbonate dehydratase activity; GO:0008270,zinc ion binding; GO:0006730,one-carbon metabolic process	HH_000844	K09873 aquaporin TIP | (RefSeq) aquaporin TIP1-1 (A)	HH_000729	uncharacterized protein LOC110898700 [Helianthus annuus]
HH_000730	SubName: Full=Protein kinase, catalytic domain-containing protein {ECO:0000313|EMBL:KVH99836.1};	HH_000850	GO:0005737,cytoplasm; GO:0016671,oxidoreductase activity, acting on a sulfur group of donors, disulfide as acceptor; GO:0015035,protein disulfide oxidoreductase activity; GO:0047134,protein-disulfide reductase activity; GO:0004791,thioredoxin-disulfide reductase activity; GO:0045454,cell redox homeostasis; GO:0034599,cellular response to oxidative stress; GO:0006662,glycerol ether metabolic proce…	HH_000845	K01674 carbonic anhydrase [EC:4.2.1.1] | (RefSeq) alpha carbonic anhydrase 7-like (A)	HH_000730	Protein kinase, catalytic domain-containing protein [Cynara cardunculus var. scolymus]
HH_000731	SubName: Full=Uncharacterized protein {ECO:0000313|EMBL:KVH99835.1};	HH_000851	GO:0003824,catalytic activity; GO:0008152,metabolic process	HH_000846	K01674 carbonic anhydrase [EC:4.2.1.1] | (RefSeq) alpha carbonic anhydrase 7-like (A)	HH_000731	hypothetical protein Ccrd_021922 [Cynara cardunculus var. scolymus]
HH_000733	SubName: Full=FAD-dependent pyridine nucleotide-disulfide oxidoreductase {ECO:0000313|EMBL:KVH99837.1}; Flags: Fragment;	HH_000852	GO:0005737,cytoplasm; GO:0005524,ATP binding; GO:0046872,metal ion binding; GO:0004478,methionine adenosyltransferase activity; GO:0006730,one-carbon metabolic process; GO:0006556,S-adenosylmethionine biosynthetic process	HH_000850	K03671 thioredoxin 1 | (RefSeq) thioredoxin-like 3-3 (A)	HH_000733	FAD-dependent pyridine nucleotide-disulfide oxidoreductase, partial [Cynara cardunculus var. scolymus]
HH_000735	SubName: Full=Disease resistance protein {ECO:0000313|EMBL:KVH99847.1};	HH_000855	GO:0016021,integral component of membrane; GO:0005886,plasma membrane; GO:0009506,plasmodesma; GO:0005524,ATP binding; GO:0042626,ATPase activity, coupled to transmembrane movement of substances; GO:0010329,auxin efflux transmembrane transporter activity; GO:0010328,auxin influx transmembrane transporter activity; GO:0043481,anthocyanin accumulation in tissues in response to UV light; GO:0010315,…	HH_000851	K00953 FAD synthetase [EC:2.7.7.2] | (RefSeq) uncharacterized LOC104604633 (A)	HH_000735	Disease resistance protein [Cynara cardunculus var. scolymus]
HH_000736	SubName: Full=Putative NB-ARC {ECO:0000313|EMBL:OTG28223.1};	HH_000856	GO:0003676,nucleic acid binding; GO:0008270,zinc ion binding	HH_000852	K00789 S-adenosylmethionine synthetase [EC:2.5.1.6] | (RefSeq) S-adenosylmethionine synthase 3-like (A)	HH_000736	putative disease resistance protein RGA3 [Helianthus annuus]
HH_000737	SubName: Full=Tify {ECO:0000313|EMBL:KVH99842.1};	HH_000857	GO:0005737,cytoplasm; GO:0005634,nucleus; GO:0005667,transcription factor complex; GO:0003677,DNA binding; GO:0046982,protein heterodimerization activity; GO:0000981,DNA-binding transcription factor activity, RNA polymerase II-specific; GO:0042023,DNA endoreduplication; GO:0000082,G1/S transition of mitotic cell cycle; GO:0006357,regulation of transcription by RNA polymerase II; GO:0006351,transc…	HH_000855	K05658 ATP-binding cassette, subfamily B (MDR/TAP), member 1 [EC:7.6.2.2] | (RefSeq) ABC transporter B family member 1 (A)	HH_000737	Tify [Cynara cardunculus var. scolymus]
HH_000740	SubName: Full=Peptidase S16, lon N-terminal {ECO:0000313|EMBL:KVH99840.1};	HH_000858	GO:0005737,cytoplasm; GO:0005886,plasma membrane; GO:0046914,transition metal ion binding; GO:0046916,cellular transition metal ion homeostasis; GO:0030001,metal ion transport	HH_000856	K14821 bud site selection protein 20 | (RefSeq) zinc finger protein 593 (A)	HH_000740	Peptidase S16, lon N-terminal [Cynara cardunculus var. scolymus]
HH_000741	SubName: Full=Uncharacterized protein {ECO:0000313|EMBL:JAE41103.1};	HH_000859	GO:0005856,cytoskeleton; GO:0005829,cytosol; GO:0005794,Golgi apparatus; GO:0005730,nucleolus; GO:0005654,nucleoplasm; GO:0009524,phragmoplast; GO:0005886,plasma membrane; GO:0005524,ATP binding; GO:0016787,hydrolase activity; GO:0007049,cell cycle; GO:0051301,cell division; GO:0045732,positive regulation of protein catabolic process; GO:0015031,protein transport; GO:0046686,response to cadmium i…	HH_000857	K04683 transcription factor Dp-1 | (RefSeq) transcription factor-like protein DPB isoform X1 (A)	HH_000741	glutathione S-transferase T3-like [Helianthus annuus]
HH_000742	SubName: Full=Disease resistance protein {ECO:0000313|EMBL:KVH99847.1};	HH_000861	GO:0005886,plasma membrane; GO:0005524,ATP binding; GO:0004675,transmembrane receptor protein serine/threonine kinase activity; GO:0007166,cell surface receptor signaling pathway; GO:0042742,defense response to bacterium; GO:0052033,pathogen-associated molecular pattern dependent induction by symbiont of host innate immune response; GO:0002221,pattern recognition receptor signaling pathway; GO:00…	HH_000858	K04733 interleukin-1 receptor-associated kinase 4 [EC:2.7.11.1] | (RefSeq) receptor-like protein kinase HERK 1 (A)	HH_000742	Disease resistance protein [Cynara cardunculus var. scolymus]
HH_000743	SubName: Full=Disease resistance protein {ECO:0000313|EMBL:KVH99847.1};	HH_000862	GO:0005886,plasma membrane; GO:0005524,ATP binding; GO:0004675,transmembrane receptor protein serine/threonine kinase activity; GO:0007166,cell surface receptor signaling pathway; GO:0006952,defense response; GO:0002221,pattern recognition receptor signaling pathway; GO:0006468,protein phosphorylation; GO:0080142,regulation of salicylic acid biosynthetic process	HH_000859	K13525 transitional endoplasmic reticulum ATPase | (RefSeq) cell division control protein 48 homolog D (A)	HH_000743	Disease resistance protein [Cynara cardunculus var. scolymus]
HH_000744	SubName: Full=Uncharacterized protein {ECO:0000313|EMBL:KVH99855.1};	HH_000864	GO:0005524,ATP binding; GO:0030246,carbohydrate binding; GO:0004672,protein kinase activity	HH_000860	K12655 OTU domain-containing protein 5 [EC:3.4.19.12] | (RefSeq) Ovarian tumour, otubain (A)	HH_000744	hypothetical protein Ccrd_021903 [Cynara cardunculus var. scolymus]
HH_000745	SubName: Full=Putative F-box domain, FBD domain, Leucine-rich repeat domain, L domain-like protein {ECO:0000313|EMBL:OTG14746.1};	HH_000865	GO:0003723,RNA binding; GO:0043565,sequence-specific DNA binding; GO:0003697,single-stranded DNA binding; GO:0016070,RNA metabolic process	HH_000861	K04733 interleukin-1 receptor-associated kinase 4 [EC:2.7.11.1] | (RefSeq) serine/threonine-protein kinase PCRK1-like (A)	HH_000745	uncharacterized protein LOC110876023 [Helianthus annuus]
HH_000747	RecName: Full=GATA transcription factor {ECO:0000256|PIRNR:PIRNR016992};	HH_000867	GO:0016021,integral component of membrane; GO:0005886,plasma membrane; GO:0009506,plasmodesma; GO:0005524,ATP binding; GO:0042626,ATPase activity, coupled to transmembrane movement of substances; GO:0005215,transporter activity	HH_000862	K04733 interleukin-1 receptor-associated kinase 4 [EC:2.7.11.1] | (RefSeq) probable serine/threonine-protein kinase PIX7 (A)	HH_000747	Transcription factor, GATA, plant [Cynara cardunculus var. scolymus]
HH_000748	SubName: Full=Apple-like protein {ECO:0000313|EMBL:KVI03329.1};	HH_000868	GO:0000783,nuclear telomere cap complex; GO:0003691,double-stranded telomeric DNA binding; GO:0006355,regulation of transcription, DNA-templated; GO:0031627,telomeric loop formation; GO:0006351,transcription, DNA-templated	HH_000864	K04733 interleukin-1 receptor-associated kinase 4 [EC:2.7.11.1] | (RefSeq) probable serine/threonine-protein kinase PBL19 (A)	HH_000748	Apple-like protein [Cynara cardunculus var. scolymus]
HH_000749	SubName: Full=Uncharacterized protein {ECO:0000313|EMBL:OTG28210.1};	HH_000869	GO:0009733,response to auxin	HH_000865	K14488 SAUR family protein | (RefSeq) uncharacterized protein LOC106757509 (A)	HH_000749	uncharacterized protein LOC110936584 [Helianthus annuus]
HH_000750	SubName: Full=Carotenoid oxygenase {ECO:0000313|EMBL:KVH99863.1};	HH_000870	GO:0005634,nucleus; GO:0051537,2 iron, 2 sulfur cluster binding; GO:0005524,ATP binding; GO:0004386,helicase activity; GO:0046872,metal ion binding; GO:0042803,protein homodimerization activity; GO:0006342,chromatin silencing; GO:0031047,gene silencing by RNA; GO:0006344,maintenance of chromatin silencing; GO:0006351,transcription, DNA-templated	HH_000867	K05681 ATP-binding cassette, subfamily G (WHITE), member 2 | (Kazusa) Lj5g3v0659620.1; - (A)	HH_000750	Carotenoid oxygenase [Cynara cardunculus var. scolymus]
HH_000752	SubName: Full=Uncharacterized protein {ECO:0000313|EMBL:KVH99862.1};	HH_000871	GO:0009507,chloroplast; GO:0005739,mitochondrion; GO:0000741,karyogamy; GO:0010197,polar nucleus fusion	HH_000868	K03255 protein TIF31 | (RefSeq) hypothetical protein (A)	HH_000752	hypothetical protein Ccrd_021894 [Cynara cardunculus var. scolymus]
HH_000754	SubName: Full=Exostosin-like protein {ECO:0000313|EMBL:KVH99865.1};	HH_000872	GO:0009507,chloroplast; GO:0005739,mitochondrion; GO:0005524,ATP binding; GO:0004449,isocitrate dehydrogenase (NAD+) activity; GO:0000287,magnesium ion binding; GO:0051287,NAD binding; GO:0008270,zinc ion binding; GO:0006102,isocitrate metabolic process; GO:0006099,tricarboxylic acid cycle	HH_000869	K14488 SAUR family protein | (RefSeq) indole-3-acetic acid-induced protein ARG7 (A)	HH_000754	Exostosin-like protein [Cynara cardunculus var. scolymus]
HH_000755	SubName: Full=Exoribonuclease, phosphorolytic domain 1 {ECO:0000313|EMBL:KVH99866.1};	HH_000874	GO:0009507,chloroplast; GO:0030529,NA; GO:0003723,RNA binding; GO:0006397,mRNA processing	HH_000870	K20091 chromodomain-helicase-DNA-binding protein 2 [EC:3.6.4.12] | (RefSeq) chromodomain-helicase-DNA-binding protein 3-like (A)	HH_000755	Exoribonuclease, phosphorolytic domain 1 [Cynara cardunculus var. scolymus]
HH_000756	RecName: Full=Sulfotransferase {ECO:0000256|RuleBase:RU361155}; EC=2.8.2.- {ECO:0000256|RuleBase:RU361155};	HH_000875	GO:0005737,cytoplasm; GO:0005634,nucleus; GO:0016787,hydrolase activity; GO:0009691,cytokinin biosynthetic process	HH_000872	K00030 isocitrate dehydrogenase (NAD+) [EC:1.1.1.41] | (RefSeq) 3-isopropylmalate dehydrogenase, chloroplastic-like (A)	HH_000756	hypothetical protein Ccrd_022420 [Cynara cardunculus var. scolymus]
HH_000757	RecName: Full=Sulfotransferase {ECO:0000256|RuleBase:RU361155}; EC=2.8.2.- {ECO:0000256|RuleBase:RU361155};	HH_000876	GO:0016567,protein ubiquitination	HH_000874	K11294 nucleolin | (RefSeq) 29 kDa ribonucleoprotein A, chloroplastic-like (A)	HH_000757	hypothetical protein Ccrd_022420 [Cynara cardunculus var. scolymus]
HH_000758	RecName: Full=Sulfotransferase {ECO:0000256|RuleBase:RU361155}; EC=2.8.2.- {ECO:0000256|RuleBase:RU361155};	HH_000877	GO:0005829,cytosol; GO:0016604,nuclear body; GO:0005634,nucleus; GO:0005886,plasma membrane; GO:0000380,alternative mRNA splicing, via spliceosome; GO:0009734,auxin-activated signaling pathway; GO:0007623,circadian rhythm; GO:0009649,entrainment of circadian clock; GO:0000398,mRNA splicing, via spliceosome; GO:0007275,multicellular organism development; GO:0035196,production of miRNAs involved in…	HH_000875	K22522 cytokinin riboside 5'-monophosphate phosphoribohydrolase [EC:3.2.2.-] | (RefSeq) cytokinin riboside 5'-monophosphate phosphoribohydrolase LOG3 (A)	HH_000758	hypothetical protein Ccrd_022420 [Cynara cardunculus var. scolymus]
HH_000760	SubName: Full=Major facilitator superfamily domain, general substrate transporter {ECO:0000313|EMBL:KVH99883.1};	HH_000878	GO:0005840,ribosome; GO:0019843,rRNA binding; GO:0003735,structural constituent of ribosome; GO:0006412,translation	HH_000876	K03063 26S proteasome regulatory subunit T3 | (RefSeq) 26S protease regulatory subunit 6B homolog (A)	HH_000760	Major facilitator superfamily domain, general substrate transporter [Cynara cardunculus var. scolymus]
HH_000763	SubName: Full=Uncharacterized protein {ECO:0000313|EMBL:KVH99881.1};	HH_000880	GO:0005783,endoplasmic reticulum; GO:0005788,endoplasmic reticulum lumen; GO:0005886,plasma membrane; GO:0044794,positive regulation by host of viral process; GO:0016032,viral process	HH_000877	K03006 DNA-directed RNA polymerase II subunit RPB1 [EC:2.7.7.6] | (RefSeq) protein SICKLE-like isoform X1 (A)	HH_000763	hypothetical protein Ccrd_021885 [Cynara cardunculus var. scolymus]
HH_000764	SubName: Full=ENTH/VHS-like protein {ECO:0000313|EMBL:KVH99882.1};	HH_000885	GO:0005829,cytosol; GO:0005643,nuclear pore; GO:0005654,nucleoplasm; GO:0008139,nuclear localization sequence binding; GO:0008565,protein transporter activity; GO:0006607,NLS-bearing protein import into nucleus	HH_000878	K02870 large subunit ribosomal protein L12e | (RefSeq) 60S ribosomal protein L12 (A)	HH_000764	ENTH/VHS-like protein [Cynara cardunculus var. scolymus]
HH_000765	SubName: Full=Uncharacterized protein {ECO:0000313|EMBL:KVH99879.1};	HH_000886	GO:0005737,cytoplasm; GO:0005730,nucleolus; GO:0005524,ATP binding; GO:0004004,ATP-dependent RNA helicase activity; GO:0003723,RNA binding; GO:0010501,RNA secondary structure unwinding; GO:0006364,rRNA processing	HH_000880	K09523 DnaJ homolog subfamily C member 3 | (RefSeq) dnaJ protein P58IPK homolog (A)	HH_000765	hypothetical protein Ccrd_021883 [Cynara cardunculus var. scolymus]
HH_000766	SubName: Full=Oxoglutarate/iron-dependent dioxygenase {ECO:0000313|EMBL:KVH99880.1};	HH_000887	GO:0005794,Golgi apparatus; GO:0000139,Golgi membrane; GO:0016021,integral component of membrane; GO:0015018,galactosylgalactosylxylosylprotein 3-beta-glucuronosyltransferase activity; GO:0042285,xylosyltransferase activity; GO:0071555,cell wall organization; GO:0010417,glucuronoxylan biosynthetic process; GO:0010413,glucuronoxylan metabolic process; GO:0009834,plant-type secondary cell wall biog…	HH_000886	K14779 ATP-dependent RNA helicase DDX52/ROK1 [EC:3.6.4.13] | (RefSeq) DEAD-box ATP-dependent RNA helicase 57 (A)	HH_000766	Oxoglutarate/iron-dependent dioxygenase [Cynara cardunculus var. scolymus]
HH_000767	SubName: Full=Putative sulfite exporter TauE/SafE family protein {ECO:0000313|EMBL:OTG09328.1};	HH_000888	GO:0005737,cytoplasm; GO:0005874,microtubule; GO:0005634,nucleus; GO:0005516,calmodulin binding; GO:0008017,microtubule binding	HH_000887	K20869 putative beta-1,4-xylosyltransferase IRX9 [EC:2.4.2.-] | (RefSeq) probable beta-1,4-xylosyltransferase IRX9 (A)	HH_000767	hypothetical protein LSAT_1X49781 [Lactuca sativa]
HH_000768	SubName: Full=Ankyrin repeat-containing protein {ECO:0000313|EMBL:KVH99878.1};	HH_000889	GO:0015935,small ribosomal subunit; GO:0003735,structural constituent of ribosome; GO:0006412,translation	HH_000888	K14411 RNA-binding protein Musashi | (RefSeq) protein gar2 (A)	HH_000768	Ankyrin repeat-containing protein [Cynara cardunculus var. scolymus]
HH_000769	SubName: Full=Mpv17/PMP22 {ECO:0000313|EMBL:KVH99871.1};	HH_000891	GO:0005737,cytoplasm; GO:0005886,plasma membrane; GO:0061630,ubiquitin protein ligase activity; GO:0004842,ubiquitin-protein transferase activity; GO:0042023,DNA endoreduplication; GO:0010091,trichome branching	HH_000889	K02973 small subunit ribosomal protein S23e | (RefSeq) 40S ribosomal protein S23 (A)	HH_000769	Mpv17/PMP22 [Cynara cardunculus var. scolymus]
HH_000770	RecName: Full=Ribosomal protein L37 {ECO:0000256|RuleBase:RU000576};	HH_000892	GO:0005737,cytoplasm; GO:0061630,ubiquitin protein ligase activity	HH_000891	K10590 E3 ubiquitin-protein ligase TRIP12 [EC:2.3.2.26] | (RefSeq) E3 ubiquitin-protein ligase UPL4 isoform X1 (A)	HH_000770	Ribosomal protein L37ae/L37e [Cynara cardunculus var. scolymus]
HH_000771	RecName: Full=Flavin-containing monooxygenase {ECO:0000256|RuleBase:RU361177}; EC=1.-.-.- {ECO:0000256|RuleBase:RU361177};	HH_000893	GO:0016021,integral component of membrane; GO:0005524,ATP binding; GO:0004674,protein serine/threonine kinase activity	HH_000892	K10590 E3 ubiquitin-protein ligase TRIP12 [EC:2.3.2.26] | (RefSeq) E3 ubiquitin-protein ligase UPL4 isoform X1 (A)	HH_000771	FAD-dependent pyridine nucleotide-disulfide oxidoreductase [Cynara cardunculus var. scolymus]
HH_000773	SubName: Full=BURP domain-containing protein {ECO:0000313|EMBL:KVH99875.1};	HH_000894	GO:0005634,nucleus; GO:0003677,DNA binding; GO:0003700,DNA-binding transcription factor activity; GO:0030154,cell differentiation; GO:0009908,flower development; GO:0010073,meristem maintenance; GO:0048481,plant ovule development; GO:0048316,seed development; GO:0010093,specification of floral organ identity; GO:0006351,transcription, DNA-templated	HH_000893	K10737 DNA helicase MCM8 [EC:3.6.4.12] | (RefSeq) tyrosine kinase domain protein (A)	HH_000773	BURP domain-containing protein [Cynara cardunculus var. scolymus]
HH_000774	SubName: Full=Ribosomal protein L28 {ECO:0000313|EMBL:KVH99874.1};	HH_000895	GO:0005618,cell wall; GO:0009507,chloroplast; GO:0005829,cytosol; GO:0022625,cytosolic large ribosomal subunit; GO:0022626,cytosolic ribosome; GO:0016020,membrane; GO:0005730,nucleolus; GO:0005886,plasma membrane; GO:0009506,plasmodesma; GO:0042788,polysomal ribosome; GO:0005773,vacuole; GO:0003729,mRNA binding; GO:0003735,structural constituent of ribosome; GO:0002181,cytoplasmic translation	HH_000894	K09284 AP2-like factor, euAP2 lineage | (RefSeq) AP2-like ethylene-responsive transcription factor TOE3 (A)	HH_000774	Ribosomal protein L28 [Cynara cardunculus var. scolymus]
HH_000775	SubName: Full=Uncharacterized protein {ECO:0000313|EMBL:KVH99873.1};	HH_000900	GO:0005886,plasma membrane; GO:0046872,metal ion binding; GO:0004722,protein serine/threonine phosphatase activity; GO:1900425,negative regulation of defense response to bacterium	HH_000895	K02930 large subunit ribosomal protein L4e | (RefSeq) 60S ribosomal protein L4 (A)	HH_000775	hypothetical protein Ccrd_021874 [Cynara cardunculus var. scolymus]
HH_000776	SubName: Full=Uncharacterized protein {ECO:0000313|EMBL:KVH99872.1};	HH_000902	GO:0016021,integral component of membrane	HH_000896	K19951 TBC1 domain family member 8/9 | (RefSeq) TBC1 domain family member 8B-like (A)	HH_000776	hypothetical protein Ccrd_021873 [Cynara cardunculus var. scolymus]
HH_000777	SubName: Full=Putative tetratricopeptide repeat (TPR)-like superfamily protein {ECO:0000313|EMBL:OTG38402.1};	HH_000904	GO:0009507,chloroplast; GO:0005737,cytoplasm; GO:0005634,nucleus; GO:0005773,vacuole; GO:0070009,serine-type aminopeptidase activity; GO:0051289,protein homotetramerization; GO:0006508,proteolysis	HH_000897	K19951 TBC1 domain family member 8/9 | (RefSeq) TBC1 domain family member 8B-like (A)	HH_000777	hypothetical protein LSAT_1X49160 [Lactuca sativa]
HH_000778	SubName: Full=Nucleotide-binding, alpha-beta plait {ECO:0000313|EMBL:KVH99887.1};	HH_000905	GO:0016021,integral component of membrane	HH_000900	K01102 pyruvate dehydrogenase phosphatase [EC:3.1.3.43] | (RefSeq) probable protein phosphatase 2C 38 (A)	HH_000778	Nucleotide-binding, alpha-beta plait [Cynara cardunculus var. scolymus]
HH_000780	SubName: Full=Glycoside hydrolase, catalytic domain-containing protein {ECO:0000313|EMBL:KVH99895.1};	HH_000906	GO:0005829,cytosol; GO:0000139,Golgi membrane; GO:0032586,protein storage vacuole membrane; GO:0008195,phosphatidate phosphatase activity; GO:0016036,cellular response to phosphate starvation; GO:0019375,galactolipid biosynthetic process; GO:0006886,intracellular protein transport; GO:0006629,lipid metabolic process; GO:0008654,phospholipid biosynthetic process	HH_000904	K01303 acylaminoacyl-peptidase [EC:3.4.19.1] | (RefSeq) acylamino-acid-releasing enzyme-like (A)	HH_000780	Glycoside hydrolase, catalytic domain-containing protein [Cynara cardunculus var. scolymus]
HH_000782	SubName: Full=Glutathione S-transferase, C-terminal-like protein {ECO:0000313|EMBL:KVH99890.1};	HH_000908	GO:0046872,metal ion binding; GO:0030570,pectate lyase activity; GO:0045490,pectin catabolic process	HH_000905	K22985 G protein-coupled receptor 107 | (RefSeq) protein GPR107-like isoform X1 (A)	HH_000782	Glutathione S-transferase, C-terminal-like protein [Cynara cardunculus var. scolymus]
HH_000783	SubName: Full=Putative translation elongation factor EF1B/ribosomal protein S6 family protein {ECO:0000313|EMBL:OTG21808.1};	HH_000909	GO:0046872,metal ion binding; GO:0030570,pectate lyase activity; GO:0045490,pectin catabolic process	HH_000906	K15728 phosphatidate phosphatase LPIN [EC:3.1.3.4] | (RefSeq) phosphatidate phosphatase PAH1 (A)	HH_000783	elongation factor 1-beta 2-like [Helianthus annuus]
HH_000788	SubName: Full=Putative alpha/Beta hydrolase fold protein {ECO:0000313|EMBL:OTG12822.1};	HH_000913	GO:0005524,ATP binding; GO:0004674,protein serine/threonine kinase activity; GO:0004712,protein serine/threonine/tyrosine kinase activity; GO:0006355,regulation of transcription, DNA-templated	HH_000908	K01728 pectate lyase [EC:4.2.2.2] | (RefSeq) probable pectate lyase 4 (A)	HH_000788	hypothetical protein LSAT_1X48120 [Lactuca sativa]
HH_000789	RecName: Full=Purple acid phosphatase {ECO:0000256|RuleBase:RU361203}; EC=3.1.3.2 {ECO:0000256|RuleBase:RU361203};	HH_000914	GO:0005737,cytoplasm; GO:0005871,kinesin complex; GO:0005874,microtubule; GO:0005819,spindle; GO:0005524,ATP binding; GO:0008574,ATP-dependent microtubule motor activity, plus-end-directed; GO:0008017,microtubule binding; GO:0007018,microtubule-based movement	HH_000909	K01728 pectate lyase [EC:4.2.2.2] | (RefSeq) probable pectate lyase 4 (A)	HH_000789	Fibronectin, type III [Cynara cardunculus var. scolymus]
HH_000790	SubName: Full=FAD-dependent pyridine nucleotide-disulfide oxidoreductase {ECO:0000313|EMBL:KVH99905.1};	HH_000915	GO:0016021,integral component of membrane; GO:0005886,plasma membrane; GO:0015171,amino acid transmembrane transporter activity; GO:0032973,amino acid export across plasma membrane; GO:0080144,amino acid homeostasis; GO:0043090,amino acid import	HH_000913	K08287 dual-specificity kinase [EC:2.7.12.1] | (RefSeq) serine/threonine-protein kinase AFC1 isoform X1 (A)	HH_000790	FAD-dependent pyridine nucleotide-disulfide oxidoreductase [Cynara cardunculus var. scolymus]
HH_000791	SubName: Full=Uncharacterized protein {ECO:0000313|EMBL:KVH99904.1};	HH_000917	GO:0005829,cytosol; GO:0000139,Golgi membrane; GO:0005886,plasma membrane; GO:0005525,GTP binding; GO:0003924,GTPase activity; GO:0009306,protein secretion; GO:0017157,regulation of exocytosis; GO:0006904,vesicle docking involved in exocytosis	HH_000914	K10398 kinesin family member 11 | (RefSeq) ATP binding microtubule motor family-like (A)	HH_000791	hypothetical protein Ccrd_021858 [Cynara cardunculus var. scolymus]
HH_000793	SubName: Full=Uncharacterized protein {ECO:0000313|EMBL:OTG09279.1};	HH_000918	GO:0005829,cytosol; GO:0004427,inorganic diphosphatase activity; GO:0000287,magnesium ion binding; GO:0006796,phosphate-containing compound metabolic process; GO:0046686,response to cadmium ion	HH_000915	K17500 integrin-linked kinase-associated serine/threonine phosphatase 2C [EC:3.1.3.16] | (RefSeq) WAT1-related protein At3g18200 isoform X1 (A)	HH_000793	hypothetical protein LSAT_1X48540 [Lactuca sativa]
HH_000796	SubName: Full=Uncharacterized protein {ECO:0000313|EMBL:KVH99902.1};	HH_000920	GO:0000786,nucleosome; GO:0005634,nucleus; GO:0003677,DNA binding; GO:0046982,protein heterodimerization activity	HH_000917	K07901 Ras-related protein Rab-8A | (RefSeq) ras-related protein RABE1a-like (A)	HH_000796	hypothetical protein Ccrd_021854 [Cynara cardunculus var. scolymus]
HH_000797	SubName: Full=Uncharacterized protein {ECO:0000313|EMBL:KVH99898.1};	HH_000921	GO:0005832,chaperonin-containing T-complex; GO:0005829,cytosol; GO:0005524,ATP binding; GO:0044183,protein binding involved in protein folding; GO:0051082,unfolded protein binding; GO:0006458,'de novo' protein folding; GO:0061077,chaperone-mediated protein folding	HH_000918	K01507 inorganic pyrophosphatase [EC:3.6.1.1] | (RefSeq) soluble inorganic pyrophosphatase 4-like (A)	HH_000797	hypothetical protein Ccrd_021850 [Cynara cardunculus var. scolymus]
HH_000798	SubName: Full=Myb-like domain-containing protein {ECO:0000313|EMBL:KVH89689.1};	HH_000922	GO:0005852,eukaryotic translation initiation factor 3 complex; GO:0003743,translation initiation factor activity	HH_000919	K06911 uncharacterized protein | (RefSeq) F-box/LRR-repeat protein At3g59200-like isoform X1 (A)	HH_000798	Myb-like domain-containing protein [Cynara cardunculus var. scolymus]
HH_000799	RecName: Full=Fructose-bisphosphate aldolase {ECO:0000256|RuleBase:RU003994, ECO:0000256|SAAS:SAAS00336718}; EC=4.1.2.13 {ECO:0000256|RuleBase:RU003994, ECO:0000256|SAAS:SAAS00336718}; Flags: Fragment;	HH_000923	GO:0032580,Golgi cisterna membrane; GO:0016021,integral component of membrane; GO:0008107,galactoside 2-alpha-L-fucosyltransferase activity; GO:0042546,cell wall biogenesis; GO:0071555,cell wall organization; GO:0006486,protein glycosylation	HH_000920	K11252 histone H2B | (RefSeq) histone H2B.9-like (A)	HH_000799	Aldolase-type TIM barrel, partial [Cynara cardunculus var. scolymus]
HH_000800	SubName: Full=Glucose/ribitol dehydrogenase {ECO:0000313|EMBL:KVH99922.1};	HH_000924	GO:0005829,cytosol; GO:0005634,nucleus; GO:0005096,GTPase activator activity; GO:0046872,metal ion binding	HH_000921	K09495 T-complex protein 1 subunit gamma | (RefSeq) T-complex protein 1 subunit gamma-like isoform X1 (A)	HH_000800	Glucose/ribitol dehydrogenase [Cynara cardunculus var. scolymus]
HH_000801	SubName: Full=Heat shock factor (HSF)-type, DNA-binding {ECO:0000313|EMBL:KVH99919.1};	HH_000925	GO:0012505,endomembrane system; GO:0005783,endoplasmic reticulum; GO:0016021,integral component of membrane; GO:0015299,solute:proton antiporter activity; GO:0030007,cellular potassium ion homeostasis; GO:0015672,monovalent inorganic cation transport; GO:0006813,potassium ion transport; GO:0006623,protein targeting to vacuole; GO:0006885,regulation of pH; GO:0030104,water homeostasis	HH_000922	K03254 translation initiation factor 3 subunit A | (RefSeq) eukaryotic translation initiation factor 3 subunit A-like (A)	HH_000801	hypothetical protein LSAT_1X50141 [Lactuca sativa]
HH_000803	SubName: Full=Uncharacterized protein {ECO:0000313|EMBL:KVH99926.1};	HH_000926	GO:0005618,cell wall; GO:0016514,SWI/SNF complex; GO:0005524,ATP binding; GO:0003677,DNA binding; GO:0004386,helicase activity; GO:0030154,cell differentiation; GO:0016569,covalent chromatin modification; GO:0042742,defense response to bacterium; GO:0009908,flower development; GO:0046686,response to cadmium ion	HH_000923	K13681 xyloglucan fucosyltransferase [EC:2.4.1.-] | (RefSeq) galactoside 2-alpha-L-fucosyltransferase-like isoform X1 (A)	HH_000803	hypothetical protein Ccrd_021842 [Cynara cardunculus var. scolymus]
HH_000804	SubName: Full=Enolase {ECO:0000313|EMBL:OMO68215.1};	HH_000929	GO:0016747,transferase activity, transferring acyl groups other than amino-acyl groups	HH_000924	K12492 ADP-ribosylation factor GTPase-activating protein 1 | (RefSeq) probable ADP-ribosylation factor GTPase-activating protein AGD6 (A)	HH_000804	PREDICTED: enolase-like isoform X2 [Gossypium raimondii]
HH_000805	SubName: Full=Nucleotide-binding, alpha-beta plait {ECO:0000313|EMBL:KVH99924.1};	HH_000931	GO:0016747,transferase activity, transferring acyl groups other than amino-acyl groups	HH_000926	K11320 E1A-binding protein p400 [EC:3.6.4.-] | (RefSeq) protein PHOTOPERIOD-INDEPENDENT EARLY FLOWERING 1 isoform X1 (A)	HH_000805	Nucleotide-binding, alpha-beta plait [Cynara cardunculus var. scolymus]
HH_000807	SubName: Full=HAD-like domain-containing protein {ECO:0000313|EMBL:KVH99918.1};	HH_000932	GO:0016747,transferase activity, transferring acyl groups other than amino-acyl groups	HH_000927	K13110 microfibrillar-associated protein 1 | (RefSeq) microfibrillar-associated protein 1-like (A)	HH_000807	HAD-like domain-containing protein [Cynara cardunculus var. scolymus]
HH_000808	SubName: Full=HAD-like domain-containing protein {ECO:0000313|EMBL:KVH99918.1};	HH_000936	GO:0016747,transferase activity, transferring acyl groups other than amino-acyl groups	HH_000929	K19861 benzyl alcohol O-benzoyltransferase [EC:2.3.1.196 2.3.1.232] | (RefSeq) benzyl alcohol O-benzoyltransferase-like (A)	HH_000808	HAD-like domain-containing protein [Cynara cardunculus var. scolymus]
HH_000811	SubName: Full=Putative KDO transferase A {ECO:0000313|EMBL:OTG38317.1};	HH_000937	GO:0016747,transferase activity, transferring acyl groups other than amino-acyl groups	HH_000931	K19861 benzyl alcohol O-benzoyltransferase [EC:2.3.1.196 2.3.1.232] | (RefSeq) benzyl alcohol O-benzoyltransferase-like (A)	HH_000811	hypothetical protein LSAT_1X50640 [Lactuca sativa]
HH_000812	SubName: Full=Leucine-rich repeat-containing protein {ECO:0000313|EMBL:KVH99913.1};	HH_000938	GO:0016747,transferase activity, transferring acyl groups other than amino-acyl groups	HH_000932	K19861 benzyl alcohol O-benzoyltransferase [EC:2.3.1.196 2.3.1.232] | (RefSeq) benzyl alcohol O-benzoyltransferase-like (A)	HH_000812	Leucine-rich repeat-containing protein [Cynara cardunculus var. scolymus]
HH_000813	SubName: Full=Aspartate/glutamate/uridylate kinase {ECO:0000313|EMBL:KVH99912.1};	HH_000939	GO:0016021,integral component of membrane	HH_000936	K19861 benzyl alcohol O-benzoyltransferase [EC:2.3.1.196 2.3.1.232] | (RefSeq) benzyl alcohol O-benzoyltransferase-like (A)	HH_000813	Aspartate/glutamate/uridylate kinase [Cynara cardunculus var. scolymus]
HH_000814	RecName: Full=Pyruvate kinase {ECO:0000256|RuleBase:RU000504}; EC=2.7.1.40 {ECO:0000256|RuleBase:RU000504};	HH_000941	GO:0009867,jasmonic acid mediated signaling pathway; GO:1900150,regulation of defense response to fungus; GO:0009753,response to jasmonic acid	HH_000937	K19861 benzyl alcohol O-benzoyltransferase [EC:2.3.1.196 2.3.1.232] | (RefSeq) benzyl alcohol O-benzoyltransferase-like (A)	HH_000814	Pyruvate kinase [Cynara cardunculus var. scolymus]
HH_000818	SubName: Full=Putative sulfite exporter TauE/SafE family protein {ECO:0000313|EMBL:OTG38291.1};	HH_000942	GO:0005829,cytosol; GO:0005634,nucleus; GO:0017172,cysteine dioxygenase activity; GO:0046872,metal ion binding; GO:0009061,anaerobic respiration; GO:0070483,detection of hypoxia; GO:0018171,peptidyl-cysteine oxidation; GO:0001666,response to hypoxia	HH_000938	K19861 benzyl alcohol O-benzoyltransferase [EC:2.3.1.196 2.3.1.232] | (RefSeq) benzyl alcohol O-benzoyltransferase-like (A)	HH_000818	hypothetical protein LSAT_1X50821 [Lactuca sativa]
HH_000820	SubName: Full=Putative exostosin family protein {ECO:0000313|EMBL:OTG09244.1};	HH_000945	GO:0051260,protein homooligomerization; GO:0016567,protein ubiquitination	HH_000939	K13863 solute carrier family 7 (cationic amino acid transporter), member 1 | (RefSeq) uncharacterized protein LOC110638420 (A)	HH_000820	hypothetical protein LSAT_1X51001 [Lactuca sativa]
HH_000821	SubName: Full=Uncharacterized protein {ECO:0000313|EMBL:OTG09242.1};	HH_000948	GO:0005737,cytoplasm; GO:0003871,5-methyltetrahydropteroyltriglutamate-homocysteine S-methyltransferase activity; GO:0008270,zinc ion binding; GO:0009086,methionine biosynthetic process	HH_000941	K21994 LOB domain-containing protein 18 | (RefSeq) LOB domain-containing protein 20-like (A)	HH_000821	uncharacterized protein ycf20 [Helianthus annuus]
HH_000822	RecName: Full=Threonine dehydratase {ECO:0000256|RuleBase:RU362012}; EC=4.3.1.19 {ECO:0000256|RuleBase:RU362012}; AltName: Full=Threonine deaminase {ECO:0000256|RuleBase:RU362012};	HH_000949	GO:0005634,nucleus; GO:0003725,double-stranded RNA binding; GO:0051607,defense response to virus; GO:0035196,production of miRNAs involved in gene silencing by miRNA; GO:0070919,production of siRNA involved in chromatin silencing by small RNA; GO:0010267,production of ta-siRNAs involved in RNA interference; GO:0060145,viral gene silencing in virus induced gene silencing; GO:0016032,viral process	HH_000942	K10712 cysteamine dioxygenase [EC:1.13.11.19] | (RefSeq) plant cysteine oxidase 1-like (A)	HH_000822	hypothetical protein Ccrd_021827 [Cynara cardunculus var. scolymus]
HH_000823	SubName: Full=Putative serine-threonine/tyrosine-protein kinase catalytic domain-containing protein {ECO:0000313|EMBL:OTF99957.1};	HH_000950	GO:0005737,cytoplasm; GO:0005829,cytosol; GO:0005783,endoplasmic reticulum; GO:0005634,nucleus; GO:0003682,chromatin binding; GO:0003729,mRNA binding; GO:0043565,sequence-specific DNA binding; GO:0071395,cellular response to jasmonic acid stimulus; GO:0042742,defense response to bacterium; GO:0050832,defense response to fungus; GO:0045087,innate immune response; GO:0007275,multicellular organism …	HH_000943	K17871 NADH:ubiquinone reductase (non-electrogenic) [EC:1.6.5.9] | (RefSeq) probable NADH-ubiquinone oxidoreductase C947.15c, mitochondrial (A)	HH_000823	leucine-rich repeat receptor protein kinase EMS1-like [Helianthus annuus]
HH_000824	SubName: Full=Nucleotide-binding, alpha-beta plait {ECO:0000313|EMBL:KVH99937.1};	HH_000952	GO:0005737,cytoplasm; GO:0016020,membrane; GO:0003723,RNA binding; GO:0009735,response to cytokinin	HH_000944	K15730 cytosolic prostaglandin-E synthase [EC:5.3.99.3] | (RefSeq) uncharacterized protein At3g03773 (A)	HH_000824	Nucleotide-binding, alpha-beta plait [Cynara cardunculus var. scolymus]
HH_000825	SubName: Full=Putative aspartic peptidase A1 family {ECO:0000313|EMBL:OTG38298.1};	HH_000954	GO:0005578,NA; GO:0046556,alpha-L-arabinofuranosidase activity; GO:0009044,xylan 1,4-beta-xylosidase activity; GO:0045493,xylan catabolic process	HH_000945	K21919 BTB/POZ domain-containing protein KCTD9 | (RefSeq) FH protein interacting protein FIP2 (A)	HH_000825	hypothetical protein LSAT_1X52760 [Lactuca sativa]
HH_000826	SubName: Full=DNA/RNA helicase, DEAD/DEAH box type, N-terminal {ECO:0000313|EMBL:KVH99939.1};	HH_000955	GO:0012505,endomembrane system; GO:0016021,integral component of membrane; GO:0005886,plasma membrane; GO:0031201,SNARE complex; GO:0005484,SNAP receptor activity; GO:0000149,SNARE binding; GO:0006887,exocytosis; GO:0006886,intracellular protein transport; GO:0048278,vesicle docking; GO:0006906,vesicle fusion	HH_000947	K05853 Ca2+ transporting ATPase, sarcoplasmic/endoplasmic reticulum [EC:3.6.3.8] | (RefSeq) hypothetical protein (A)	HH_000826	DNA/RNA helicase, DEAD/DEAH box type, N-terminal [Cynara cardunculus var. scolymus]
HH_000827	SubName: Full=Uncharacterized protein {ECO:0000313|EMBL:KVH99940.1};	HH_000956	GO:0005829,cytosol; GO:0000166,nucleotide binding; GO:0009734,auxin-activated signaling pathway; GO:0006777,Mo-molybdopterin cofactor biosynthetic process; GO:0018315,molybdenum incorporation into molybdenum-molybdopterin complex	HH_000948	K00549 5-methyltetrahydropteroyltriglutamate--homocysteine methyltransferase [EC:2.1.1.14] | (RefSeq) 5-methyltetrahydropteroyltriglutamate-- homocysteine methyltransferase-like isoform X1 (A)	HH_000827	Protein of unknown function DUF597 [Cynara cardunculus var. scolymus]
HH_000831	RecName: Full=Glycosyltransferase {ECO:0000256|RuleBase:RU362057}; EC=2.4.1.- {ECO:0000256|RuleBase:RU362057};	HH_000957	GO:0005737,cytoplasm; GO:0003676,nucleic acid binding; GO:0016279,protein-lysine N-methyltransferase activity	HH_000949	K00549 5-methyltetrahydropteroyltriglutamate--homocysteine methyltransferase [EC:2.1.1.14] | (RefSeq) 5-methyltetrahydropteroyltriglutamate--homocysteine methyltransferase-like (A)	HH_000831	UDP-glucuronosyl/UDP-glucosyltransferase [Cynara cardunculus var. scolymus]
HH_000832	RecName: Full=Glycosyltransferase {ECO:0000256|RuleBase:RU362057}; EC=2.4.1.- {ECO:0000256|RuleBase:RU362057};	HH_000959	GO:0005886,plasma membrane; GO:0016208,AMP binding; GO:0006950,response to stress	HH_000950	K13161 heterogeneous nuclear ribonucleoprotein R | (RefSeq) heterogeneous nuclear ribonucleoprotein Q-like (A)	HH_000832	UDP-glucuronosyl/UDP-glucosyltransferase [Cynara cardunculus var. scolymus]
HH_000833	SubName: Full=UDP-glucuronosyl/UDP-glucosyltransferase {ECO:0000313|EMBL:KVH99932.1};	HH_000960	GO:0005886,plasma membrane; GO:0016208,AMP binding; GO:0006950,response to stress	HH_000954	K05349 beta-glucosidase [EC:3.2.1.21] | (RefSeq) uncharacterized protein LOC112519623 (A)	HH_000833	hypothetical protein LSAT_1X52580 [Lactuca sativa]
HH_000834	SubName: Full=UDP-glucuronosyl/UDP-glucosyltransferase {ECO:0000313|EMBL:KVH99932.1};	HH_000963	GO:0016021,integral component of membrane; GO:0030133,transport vesicle; GO:0017022,myosin binding	HH_000955	K08486 syntaxin 1B/2/3 | (RefSeq) syntaxin-132-like (A)	HH_000834	UDP-glucuronosyl/UDP-glucosyltransferase [Cynara cardunculus var. scolymus]
HH_000835	RecName: Full=Glycosyltransferase {ECO:0000256|RuleBase:RU362057}; EC=2.4.1.- {ECO:0000256|RuleBase:RU362057};	HH_000965	GO:0016021,integral component of membrane; GO:0005886,plasma membrane; GO:0005524,ATP binding; GO:0042626,ATPase activity, coupled to transmembrane movement of substances; GO:0009414,response to water deprivation; GO:0010148,transpiration	HH_000956	K21232 molybdopterin synthase sulfur carrier subunit | (RefSeq) molybdopterin synthase sulfur carrier subunit (A)	HH_000835	glucosyltransferase 73AE1 [Carthamus tinctorius]
HH_000836	RecName: Full=Glycosyltransferase {ECO:0000256|RuleBase:RU362057}; EC=2.4.1.- {ECO:0000256|RuleBase:RU362057};	HH_000966	GO:0000287,magnesium ion binding; GO:0050307,sucrose-phosphate phosphatase activity; GO:0005986,sucrose biosynthetic process	HH_000957	K22855 EEF1A lysine methyltransferase 1 [EC:2.1.1.-] | (RefSeq) EEF1A lysine methyltransferase 1 (A)	HH_000836	UDP-glycosyltransferase 73E1-like [Helianthus annuus]
HH_000838	SubName: Full=Putative UDP-glucuronosyl/UDP-glucosyltransferase {ECO:0000313|EMBL:OTG38286.1};	HH_000969	GO:0005789,endoplasmic reticulum membrane; GO:0005634,nucleus; GO:0005524,ATP binding; GO:0005509,calcium ion binding; GO:0009931,calcium-dependent protein serine/threonine kinase activity; GO:0005516,calmodulin binding; GO:0004683,calmodulin-dependent protein kinase activity; GO:0009738,abscisic acid-activated signaling pathway; GO:0035556,intracellular signal transduction; GO:0018105,peptidyl-s…	HH_000963	K11844 ubiquitin carboxyl-terminal hydrolase 16/45 [EC:3.4.19.12] | (RefSeq) ubiquitin carboxyl-terminal hydrolase 2 (A)	HH_000838	UDP-glycosyltransferase 73E1-like [Helianthus annuus]
HH_000839	RecName: Full=Glycosyltransferase {ECO:0000256|RuleBase:RU362057}; EC=2.4.1.- {ECO:0000256|RuleBase:RU362057};	HH_000971	GO:0005737,cytoplasm; GO:0008429,phosphatidylethanolamine binding; GO:0032934,sterol binding; GO:0032366,intracellular sterol transport; GO:0009958,positive gravitropism; GO:0009651,response to salt stress	HH_000965	K05681 ATP-binding cassette, subfamily G (WHITE), member 2 | (RefSeq) ABC transporter G family member 9 (A)	HH_000839	UDP-glycosyltransferase 73E1-like [Helianthus annuus]
HH_000840	SubName: Full=4-coumarate--CoA ligase-like 7 {ECO:0000313|RefSeq:XP_016475356.1};	HH_000973	GO:0005789,endoplasmic reticulum membrane; GO:0016021,integral component of membrane; GO:0016020,membrane; GO:0005886,plasma membrane; GO:0048507,meristem development; GO:0007275,multicellular organism development; GO:0010075,regulation of meristem growth	HH_000966	K07024 sucrose-6-phosphatase [EC:3.1.3.24] | (RefSeq) sucrose-phosphatase 1-like (A)	HH_000840	hypothetical protein LSAT_1X51701 [Lactuca sativa]
HH_000841	SubName: Full=UDP-glucuronosyl/UDP-glucosyltransferase {ECO:0000313|EMBL:KVH99932.1};	HH_000976	GO:0005739,mitochondrion; GO:0005524,ATP binding; GO:0004004,ATP-dependent RNA helicase activity; GO:0003723,RNA binding; GO:0006396,RNA processing	HH_000969	K13412 calcium-dependent protein kinase [EC:2.7.11.1] | (RefSeq) calcium-dependent protein kinase 26-like (A)	HH_000841	hypothetical protein LSAT_1X52520 [Lactuca sativa]
HH_000842	SubName: Full=Cactin C-terminal domain-containing protein {ECO:0000313|EMBL:KVH99998.1};	HH_000978	GO:0005829,cytosol; GO:0004842,ubiquitin-protein transferase activity; GO:0006952,defense response; GO:0051865,protein autoubiquitination; GO:0016567,protein ubiquitination; GO:0010200,response to chitin; GO:0009414,response to water deprivation	HH_000970	K04079 molecular chaperone HtpG | (RefSeq) heat shock protein 82-like (A)	HH_000842	Cactin C-terminal domain-containing protein [Cynara cardunculus var. scolymus]
HH_000843	SubName: Full=Ran GTPase {ECO:0000313|EMBL:KVI00002.1};	HH_000982	GO:0046658,anchored component of plasma membrane; GO:0009507,chloroplast; GO:0016021,integral component of membrane; GO:0009506,plasmodesma; GO:0004871,NA; GO:0051607,defense response to virus	HH_000973	K13420 LRR receptor-like serine/threonine-protein kinase FLS2 [EC:2.7.11.1] | (RefSeq) LRR receptor-like serine/threonine-protein kinase FLS2 (A)	HH_000843	Ran GTPase [Cynara cardunculus var. scolymus]
HH_000844	SubName: Full=Aquaporin-like protein {ECO:0000313|EMBL:KVI00001.1};	HH_000983	GO:0048046,apoplast; GO:0009507,chloroplast; GO:0009941,chloroplast envelope; GO:0009570,chloroplast stroma; GO:0010319,stromule; GO:0009579,thylakoid; GO:0004601,peroxidase activity; GO:0051920,peroxiredoxin activity; GO:0045454,cell redox homeostasis; GO:0042742,defense response to bacterium; GO:0009409,response to cold	HH_000976	K14442 ATP-dependent RNA helicase DHX36 [EC:3.6.4.13] | (RefSeq) DExH-box ATP-dependent RNA helicase DExH1 isoform X1 (A)	HH_000844	Aquaporin-like protein [Cynara cardunculus var. scolymus]
HH_000845	SubName: Full=Alpha carbonic anhydrase {ECO:0000313|EMBL:KVI00015.1};	HH_000985	GO:0030015,CCR4-NOT core complex; GO:0005634,nucleus; GO:0000932,P-body; GO:0008408,3'-5' exonuclease activity; GO:0046872,metal ion binding; GO:0004535,poly(A)-specific ribonuclease activity; GO:0003723,RNA binding; GO:0042742,defense response to bacterium; GO:0043928,exonucleolytic nuclear-transcribed mRNA catabolic process involved in deadenylation-dependent decay; GO:0017148,negative regulati…	HH_000978	K08332 vacuolar protein 8 | (RefSeq) hypothetical protein (A)	HH_000845	Alpha carbonic anhydrase [Cynara cardunculus var. scolymus]
HH_000846	SubName: Full=Putative alpha carbonic anhydrase {ECO:0000313|EMBL:OTG09221.1};	HH_000986	GO:0005634,nucleus; GO:0061630,ubiquitin protein ligase activity; GO:0031625,ubiquitin protein ligase binding; GO:0070534,protein K63-linked ubiquitination	HH_000982	K04077 chaperonin GroEL | (RefSeq) LOW QUALITY PROTEIN: chaperonin CPN60-like 2, mitochondrial (A)	HH_000846	hypothetical protein LSAT_1X51401 [Lactuca sativa]
HH_000848	SubName: Full=ACT domain-containing protein {ECO:0000313|EMBL:KVI00023.1};	HH_000988	GO:0005509,calcium ion binding	HH_000983	K03386 peroxiredoxin (alkyl hydroperoxide reductase subunit C) [EC:1.11.1.15] | (RefSeq) 2-Cys peroxiredoxin BAS1, chloroplastic-like (A)	HH_000848	ACT domain-containing protein [Cynara cardunculus var. scolymus]
HH_000850	SubName: Full=Uncharacterized protein {ECO:0000313|EMBL:KCW89371.1};	HH_000989	GO:0022627,cytosolic small ribosomal subunit; GO:0003735,structural constituent of ribosome; GO:0000028,ribosomal small subunit assembly; GO:0006412,translation	HH_000984	K17338 receptor expression-enhancing protein 1/2/3/4 | (RefSeq) putative HVA22-like protein g (A)	HH_000850	PREDICTED: thioredoxin-like 3-3 [Eucalyptus grandis]
HH_000851	SubName: Full=Molybdopterin binding domain-containing protein {ECO:0000313|EMBL:KVI00020.1};	HH_000990	GO:0016491,oxidoreductase activity	HH_000985	K12581 CCR4-NOT transcription complex subunit 7/8 | (RefSeq) probable CCR4-associated factor 1 homolog 11 (A)	HH_000851	Molybdopterin binding domain-containing protein [Cynara cardunculus var. scolymus]
HH_000852	RecName: Full=S-adenosylmethionine synthase {ECO:0000256|RuleBase:RU000541}; EC=2.5.1.6 {ECO:0000256|RuleBase:RU000541};	HH_000991	GO:0016491,oxidoreductase activity	HH_000986	K10704 ubiquitin-conjugating enzyme E2 variant | (RefSeq) ubiquitin-conjugating enzyme E2 variant 1C (A)	HH_000852	RecName: Full=S-adenosylmethionine synthase 3; Short=AdoMet synthase 3; AltName: Full=Methionine adenosyltransferase 3; Short=MAT 3 CAA95858.1 S-adenosyl-L-methionine synthetase 3 [Catharanthus roseus]
HH_000855	SubName: Full=Putative sulfonylurea receptor, P-loop containing nucleoside triphosphate hydrolase {ECO:0000313|EMBL:OTG38255.1};	HH_000992	GO:0016491,oxidoreductase activity	HH_000989	K02962 small subunit ribosomal protein S17e | (RefSeq) 40S ribosomal protein S17-like (A)	HH_000855	hypothetical protein LSAT_1X52361 [Lactuca sativa]
HH_000856	SubName: Full=Putative zinc finger protein bud20 {ECO:0000313|EMBL:OTF96210.1};	HH_000993	GO:0016491,oxidoreductase activity	HH_000990	K09841 xanthoxin dehydrogenase [EC:1.1.1.288] | (RefSeq) xanthoxin dehydrogenase-like (A)	HH_000856	zinc finger protein 593-like [Helianthus annuus]
HH_000857	SubName: Full=Transcription factor DP {ECO:0000313|EMBL:KVI00017.1};	HH_000996	GO:0005737,cytoplasm; GO:0000932,P-body; GO:0008047,enzyme activator activity; GO:0030234,enzyme regulator activity; GO:0016787,hydrolase activity; GO:0003729,mRNA binding; GO:0000290,deadenylation-dependent decapping of nuclear-transcribed mRNA; GO:0031087,deadenylation-independent decapping of nuclear-transcribed mRNA; GO:0006952,defense response; GO:0006397,mRNA processing	HH_000991	K09841 xanthoxin dehydrogenase [EC:1.1.1.288] | (RefSeq) xanthoxin dehydrogenase-like (A)	HH_000857	Transcription factor DP [Cynara cardunculus var. scolymus]
HH_000858	SubName: Full=Heavy metal-associated domain, HMA {ECO:0000313|EMBL:KVH99986.1};	HH_000997	GO:0016021,integral component of membrane; GO:0005886,plasma membrane; GO:0071555,cell wall organization	HH_000992	K09841 xanthoxin dehydrogenase [EC:1.1.1.288] | (RefSeq) xanthoxin dehydrogenase-like (A)	HH_000858	Heavy metal-associated domain, HMA [Cynara cardunculus var. scolymus]
HH_000859	SubName: Full=AAA+ ATPase domain-containing protein {ECO:0000313|EMBL:KVH99987.1};	HH_000998	GO:0022625,cytosolic large ribosomal subunit; GO:0003735,structural constituent of ribosome; GO:0006412,translation	HH_000993	K13070 momilactone-A synthase [EC:1.1.1.295] | (RefSeq) momilactone A synthase (A)	HH_000859	AAA+ ATPase domain-containing protein [Cynara cardunculus var. scolymus]
HH_000860	SubName: Full=Ovarian tumor, otubain {ECO:0000313|EMBL:KVH99984.1};	HH_000999	GO:0005618,cell wall; GO:0005576,extracellular region; GO:0016853,isomerase activity	HH_000994	K17800 LETM1 and EF-hand domain-containing protein 1, mitochondrial | (RefSeq) uncharacterized protein LOC110886575 (A)	HH_000860	Ovarian tumor, otubain [Cynara cardunculus var. scolymus]
HH_000861	SubName: Full=Uncharacterized protein {ECO:0000313|EMBL:OTG38241.1};	HH_001001	GO:0048046,apoplast; GO:0016853,isomerase activity	HH_000996	K12611 mRNA-decapping enzyme 1B [EC:3.-.-.-] | (RefSeq) mRNA-decapping enzyme-like protein (A)	HH_000861	hypothetical protein LSAT_1X51960 [Lactuca sativa]
HH_000862	SubName: Full=Putative serine-threonine/tyrosine-protein kinase catalytic domain-containing protein {ECO:0000313|EMBL:OTG38240.1};	HH_001002	GO:0005618,cell wall; GO:0005576,extracellular region; GO:0016853,isomerase activity	HH_000998	K02889 large subunit ribosomal protein L21e | (RefSeq) 60S ribosomal protein L21-1-like (A)	HH_000862	probable serine/threonine-protein kinase PIX7 [Helianthus annuus]
HH_000864	SubName: Full=Concanavalin A-like lectin/glucanase, subgroup {ECO:0000313|EMBL:KVH99982.1};	HH_001003	GO:0005618,cell wall; GO:0005576,extracellular region; GO:0016853,isomerase activity	HH_000999	K01870 isoleucyl-tRNA synthetase [EC:6.1.1.5] | (RefSeq) isoleucine--tRNA ligase, chloroplastic/mitochondrial-like (A)	HH_000864	hypothetical protein LSAT_1X52821 [Lactuca sativa]
HH_000865	SubName: Full=Translin {ECO:0000313|EMBL:KVH99983.1};	HH_001005	GO:0005618,cell wall; GO:0005576,extracellular region; GO:0016853,isomerase activity	HH_001001	K01870 isoleucyl-tRNA synthetase [EC:6.1.1.5] | (RefSeq) hypothetical protein (A)	HH_000865	Translin [Cynara cardunculus var. scolymus]
HH_000867	SubName: Full=AAA+ ATPase domain-containing protein {ECO:0000313|EMBL:KVH99981.1};	HH_001006	GO:0005618,cell wall; GO:0005576,extracellular region; GO:0016853,isomerase activity	HH_001002	K01870 isoleucyl-tRNA synthetase [EC:6.1.1.5] | (RefSeq) hypothetical protein (A)	HH_000867	AAA+ ATPase domain-containing protein [Cynara cardunculus var. scolymus]
HH_000868	SubName: Full=Uncharacterized protein {ECO:0000313|EMBL:KVH99978.1};	HH_001009	GO:0005618,cell wall; GO:0005576,extracellular region; GO:0016853,isomerase activity	HH_001003	K01870 isoleucyl-tRNA synthetase [EC:6.1.1.5] | (RefSeq) hypothetical protein (A)	HH_000868	hypothetical protein LSAT_1X53040 [Lactuca sativa]
HH_000869	SubName: Full=Putative SAUR-like auxin-responsive protein family {ECO:0000313|EMBL:OTG09195.1};	HH_001011	GO:0009507,chloroplast; GO:0005874,microtubule; GO:0005524,ATP binding; GO:0008017,microtubule binding; GO:0003777,microtubule motor activity; GO:0007018,microtubule-based movement	HH_001005	K01870 isoleucyl-tRNA synthetase [EC:6.1.1.5] | (RefSeq) hypothetical protein (A)	HH_000869	hypothetical protein LSAT_1X53120 [Lactuca sativa]
HH_000870	SubName: Full=Putative P-loop containing nucleoside triphosphate hydrolase {ECO:0000313|EMBL:OTG38231.1};	HH_001015	GO:0005789,endoplasmic reticulum membrane; GO:0016021,integral component of membrane; GO:0016787,hydrolase activity; GO:0009737,response to abscisic acid; GO:0006665,sphingolipid metabolic process; GO:0090332,stomatal closure	HH_001009	K01870 isoleucyl-tRNA synthetase [EC:6.1.1.5] | (RefSeq) isoleucine--tRNA ligase, chloroplastic/mitochondrial-like (A)	HH_000870	hypothetical protein LSAT_1X53241 [Lactuca sativa]
HH_000871	SubName: Full=Uncharacterized protein {ECO:0000313|EMBL:KVH99979.1};	HH_001017	GO:0005634,nucleus; GO:0003677,DNA binding; GO:0003700,DNA-binding transcription factor activity; GO:0006351,transcription, DNA-templated	HH_001011	K11498 centromeric protein E | (RefSeq) kinesin-like protein KIN-7K, chloroplastic (A)	HH_000871	hypothetical protein Ccrd_021790 [Cynara cardunculus var. scolymus]
HH_000872	RecName: Full=Isocitrate dehydrogenase [NAD] subunit, mitochondrial {ECO:0000256|RuleBase:RU361266};	HH_001018	GO:0031225,anchored component of membrane; GO:0046658,anchored component of plasma membrane; GO:0048046,apoplast; GO:0005618,cell wall; GO:0005886,plasma membrane; GO:0009506,plasmodesma; GO:0042973,glucan endo-1,3-beta-D-glucosidase activity; GO:0004553,hydrolase activity, hydrolyzing O-glycosyl compounds; GO:0030247,polysaccharide binding; GO:0005975,carbohydrate metabolic process; GO:0006952,d…	HH_001015	K04716 sphingosine-1-phosphate phosphatase 1 [EC:3.1.3.-] | (RefSeq) lipid phosphate phosphatase delta (A)	HH_000872	Isocitrate and isopropylmalate dehydrogenase family [Cynara cardunculus var. scolymus]
HH_000874	SubName: Full=Nucleotide-binding, alpha-beta plait {ECO:0000313|EMBL:KVH99949.1};	HH_001021	GO:0043531,ADP binding; GO:0016779,nucleotidyltransferase activity; GO:0047345,ribose-5-phosphate adenylyltransferase activity; GO:0008108,UDP-glucose:hexose-1-phosphate uridylyltransferase activity; GO:0008270,zinc ion binding; GO:0005975,carbohydrate metabolic process; GO:0033499,galactose catabolic process via UDP-galactose; GO:0006006,glucose metabolic process; GO:0080040,positive regulation …	HH_001017	K06236 collagen, type I, alpha | (RefSeq) hypothetical protein (A)	HH_000874	Nucleotide-binding, alpha-beta plait [Cynara cardunculus var. scolymus]
HH_000875	RecName: Full=Cytokinin riboside 5'-monophosphate phosphoribohydrolase {ECO:0000256|RuleBase:RU363015}; EC=3.2.2.n1 {ECO:0000256|RuleBase:RU363015};	HH_001027	GO:0005737,cytoplasm; GO:0005874,microtubule; GO:0005525,GTP binding; GO:0003924,GTPase activity; GO:0005200,structural constituent of cytoskeleton; GO:0007017,microtubule-based process	HH_001018	K19893 glucan endo-1,3-beta-glucosidase 5/6 [EC:3.2.1.39] | (RefSeq) glucan endo-1,3-beta-glucosidase 6 (A)	HH_000875	hypothetical protein LSAT_1X54441 [Lactuca sativa]
HH_000876	SubName: Full=BTB/POZ-like protein {ECO:0000313|EMBL:KVH99951.1};	HH_001028	GO:0015935,small ribosomal subunit; GO:0003723,RNA binding; GO:0003735,structural constituent of ribosome; GO:0006412,translation	HH_001021	K00965 UDPglucose--hexose-1-phosphate uridylyltransferase [EC:2.7.7.12] | (RefSeq) ADP-glucose phosphorylase (A)	HH_000876	BTB/POZ-like protein [Cynara cardunculus var. scolymus]
HH_000877	SubName: Full=Putative hydroxyproline-rich glycoprotein family protein {ECO:0000313|EMBL:OTG33094.1};	HH_001033	GO:0005829,cytosol; GO:2000762,regulation of phenylpropanoid metabolic process	HH_001027	K07374 tubulin alpha | (RefSeq) tubulin alpha-3 chain-like (A)	HH_000877	annexin B11-like [Helianthus annuus]
HH_000878	SubName: Full=Ribosomal protein L11 {ECO:0000313|EMBL:KVH90774.1};	HH_001037	GO:0005737,cytoplasm; GO:0005634,nucleus; GO:0003677,DNA binding; GO:0003700,DNA-binding transcription factor activity; GO:0006351,transcription, DNA-templated	HH_001028	K02989 small subunit ribosomal protein S5e | (RefSeq) 40S ribosomal protein S5 (A)	HH_000878	Ribosomal protein L11 [Cynara cardunculus var. scolymus]
HH_000879	SubName: Full=Putative transducin/WD40 repeat-like superfamily protein {ECO:0000313|EMBL:OTG38221.1};	HH_001038	GO:0005768,endosome; GO:0005794,Golgi apparatus; GO:0000139,Golgi membrane; GO:0016021,integral component of membrane; GO:0005802,trans-Golgi network; GO:0102490,8-oxo-dGTP phosphohydrolase activity; GO:0005524,ATP binding; GO:0102485,dATP phosphohydrolase activity; GO:0102486,dCTP phosphohydrolase activity; GO:0102491,dGTP phosphohydrolase activity; GO:0102488,dTTP phosphohydrolase activity; GO:…	HH_001033	K10443 kelch-like protein 2/3 | (RefSeq) F-box/kelch-repeat protein At1g16250-like isoform X1 (A)	HH_000879	WD repeat-containing protein 20 [Helianthus annuus]
HH_000880	SubName: Full=DnaJ domain-containing protein {ECO:0000313|EMBL:KVH99953.1};	HH_001039	GO:0016021,integral component of membrane; GO:0015267,channel activity	HH_001037	K00521 ferric-chelate reductase [EC:1.16.1.7] | (RefSeq) ferric reduction oxidase 7, chloroplastic-like (A)	HH_000880	DnaJ domain-containing protein [Cynara cardunculus var. scolymus]
HH_000881	SubName: Full=DNA-binding protein S1FA-like {ECO:0000313|RefSeq:XP_018847883.1};	HH_001042	GO:0050126,N-carbamoylputrescine amidase activity; GO:0033388,putrescine biosynthetic process from arginine	HH_001038	K14641 apyrase [EC:3.6.1.5] | (RefSeq) apyrase 1-like (A)	HH_000881	PREDICTED: DNA-binding protein S1FA-like [Juglans regia]
HH_000882	SubName: Full=Uncharacterized protein {ECO:0000313|EMBL:KVH99954.1}; Flags: Fragment;	HH_001044	GO:0046658,anchored component of plasma membrane; GO:0005618,cell wall; GO:0005737,cytoplasm; GO:0005576,extracellular region; GO:0005634,nucleus; GO:0042973,glucan endo-1,3-beta-D-glucosidase activity; GO:0004553,hydrolase activity, hydrolyzing O-glycosyl compounds; GO:0030247,polysaccharide binding; GO:0005975,carbohydrate metabolic process; GO:0071555,cell wall organization; GO:0006952,defense…	HH_001039	K09875 aquaporin SIP | (RefSeq) aquaporin SIP1-1-like (A)	HH_000882	hypothetical protein Ccrd_021780, partial [Cynara cardunculus var. scolymus]
HH_000885	RecName: Full=Importin subunit alpha {ECO:0000256|PIRNR:PIRNR005673};	HH_001046	GO:0009507,chloroplast; GO:0009570,chloroplast stroma; GO:0009578,etioplast stroma; GO:0051537,2 iron, 2 sulfur cluster binding; GO:0009055,electron transfer activity; GO:0046872,metal ion binding; GO:0022900,electron transport chain	HH_001042	K12251 N-carbamoylputrescine amidase [EC:3.5.1.53] | (RefSeq) N-carbamoylputrescine amidase (A)	HH_000885	importin subunit alpha-9-like [Helianthus annuus]
HH_000886	SubName: Full=Putative P-loop containing nucleoside triphosphate hydrolases superfamily protein {ECO:0000313|EMBL:OTG38226.1};	HH_001047	GO:0005829,cytosol; GO:0022625,cytosolic large ribosomal subunit; GO:0022626,cytosolic ribosome; GO:0005886,plasma membrane; GO:0009506,plasmodesma; GO:0042788,polysomal ribosome; GO:0003723,RNA binding; GO:0003735,structural constituent of ribosome; GO:0000470,maturation of LSU-rRNA; GO:0006412,translation	HH_001044	K19891 glucan endo-1,3-beta-glucosidase 1/2/3 [EC:3.2.1.39] | (RefSeq) hypothetical protein (A)	HH_000886	DEAD-box ATP-dependent RNA helicase 57 [Helianthus annuus]
HH_000887	RecName: Full=Glycosyltransferases {ECO:0000256|RuleBase:RU363127}; EC=2.4.-.- {ECO:0000256|RuleBase:RU363127}; Flags: Fragment;	HH_001048	GO:0005750,mitochondrial respiratory chain complex III; GO:0006122,mitochondrial electron transport, ubiquinol to cytochrome c	HH_001046	K02639 ferredoxin | (RefSeq) ferredoxin, root R-B1-like (A)	HH_000887	Glycosyl transferase, family 43, partial [Cynara cardunculus var. scolymus]
HH_000888	SubName: Full=Putative IQ motif, EF-hand binding site {ECO:0000313|EMBL:OTG09176.1};	HH_001049	GO:0010008,endosome membrane; GO:0000139,Golgi membrane; GO:0016021,integral component of membrane; GO:0009624,response to nematode	HH_001047	K02865 large subunit ribosomal protein L10Ae | (RefSeq) 60S ribosomal protein L10a-like (A)	HH_000888	protein IQ-DOMAIN 1-like [Helianthus annuus]
HH_000889	SubName: Full=Nucleic acid-binding, OB-fold {ECO:0000313|EMBL:KVI09540.1};	HH_001051	GO:0005634,nucleus; GO:0006952,defense response	HH_001048	K00419 ubiquinol-cytochrome c reductase subunit 9 | (RefSeq) cytochrome b-c1 complex subunit 9-like (A)	HH_000889	40S ribosomal protein S23 [Helianthus annuus]
HH_000890	SubName: Full=Uncharacterized protein {ECO:0000313|EMBL:OTG09177.1};	HH_001052	GO:0000139,Golgi membrane; GO:0016021,integral component of membrane; GO:0008378,galactosyltransferase activity; GO:0008373,sialyltransferase activity; GO:0009311,oligosaccharide metabolic process; GO:0018279,protein N-linked glycosylation via asparagine; GO:0097503,sialylation	HH_001049	K17085 transmembrane 9 superfamily member 1 | (RefSeq) transmembrane 9 superfamily member 5 (A)	HH_000890	hypothetical protein LSAT_1X53881 [Lactuca sativa]
HH_000891	SubName: Full=HECT-like protein {ECO:0000313|EMBL:KVI00005.1};	HH_001053	GO:0005737,cytoplasm; GO:0005771,multivesicular body; GO:0032585,multivesicular body membrane; GO:0005634,nucleus; GO:0009506,plasmodesma; GO:0005524,ATP binding; GO:0016787,hydrolase activity; GO:0007049,cell cycle; GO:0007032,endosome organization; GO:0055075,potassium ion homeostasis; GO:0015031,protein transport; GO:0055078,sodium ion homeostasis; GO:0010091,trichome branching; GO:0007033,vac…	HH_001052	K00780 beta-galactoside alpha-2,3-sialyltransferase (sialyltransferase 4A) [EC:2.4.99.4] | (RefSeq) beta-1,6-galactosyltransferase GALT29A-like (A)	HH_000891	HECT-like protein [Cynara cardunculus var. scolymus]
HH_000892	SubName: Full=Putative ubiquitin-protein ligase 4 {ECO:0000313|EMBL:OTG09164.1};	HH_001056	GO:0031428,box C/D snoRNP complex; GO:0016020,membrane; GO:0005730,nucleolus; GO:0032040,small-subunit processome; GO:0030515,snoRNA binding; GO:0000154,rRNA modification	HH_001053	K12196 vacuolar protein-sorting-associated protein 4 | (RefSeq) protein SUPPRESSOR OF K(+) TRANSPORT GROWTH DEFECT 1 (A)	HH_000892	E3 ubiquitin-protein ligase UPL4 [Helianthus annuus]
HH_000893	SubName: Full=Putative leucine-rich repeat protein kinase family protein {ECO:0000313|EMBL:OTG09163.1};	HH_001057	GO:0005840,ribosome; GO:0003735,structural constituent of ribosome; GO:0006414,translational elongation	HH_001056	K14565 nucleolar protein 58 | (RefSeq) probable nucleolar protein 5-2 (A)	HH_000893	probable LRR receptor-like serine/threonine-protein kinase At1g67720 [Helianthus annuus]
HH_000894	SubName: Full=AP2/ERF domain-containing protein {ECO:0000313|EMBL:KVI09523.1};	HH_001058	GO:0004725,protein tyrosine phosphatase activity	HH_001057	K02943 large subunit ribosomal protein LP2 | (RefSeq) 60S acidic ribosomal protein P2 (A)	HH_000894	hypothetical protein LSAT_2X109741 [Lactuca sativa]
HH_000895	SubName: Full=60S ribosomal protein L4, C-terminal domain-containing protein {ECO:0000313|EMBL:KVH99969.1};	HH_001059	GO:0005737,cytoplasm; GO:0005634,nucleus; GO:0032041,NAD-dependent histone deacetylase activity (H3-K14 specific); GO:0043565,sequence-specific DNA binding; GO:1990619,histone H3-K9 deacetylation; GO:0010187,negative regulation of seed germination; GO:1900055,regulation of leaf senescence; GO:0006355,regulation of transcription, DNA-templated; GO:0006351,transcription, DNA-templated	HH_001058	K01104 protein-tyrosine phosphatase [EC:3.1.3.48] | (RefSeq) uncharacterized protein LOC112518836 (A)	HH_000895	60S ribosomal protein L4, C-terminal domain-containing protein [Cynara cardunculus var. scolymus]
HH_000896	SubName: Full=Putative rab-GTPase-TBC domain-containing protein {ECO:0000313|EMBL:OTG38190.1};	HH_001061	GO:0005829,cytosol; GO:0005739,mitochondrion; GO:0009824,AMP dimethylallyltransferase activity; GO:0005524,ATP binding; GO:0052381,tRNA dimethylallyltransferase activity; GO:0009691,cytokinin biosynthetic process; GO:0006400,tRNA modification	HH_001059	K06067 histone deacetylase 1/2 [EC:3.5.1.98] | (RefSeq) histone deacetylase 9 isoform X1 (A)	HH_000896	hypothetical protein LSAT_1X53421 [Lactuca sativa]
HH_000897	SubName: Full=Rab-GTPase-TBC domain-containing protein {ECO:0000313|EMBL:KVH99977.1};	HH_001062	GO:0009507,chloroplast; GO:0046872,metal ion binding	HH_001061	K00791 tRNA dimethylallyltransferase [EC:2.5.1.75] | (RefSeq) tRNA dimethylallyltransferase 2 isoform X1 (A)	HH_000897	Rab-GTPase-TBC domain-containing protein [Cynara cardunculus var. scolymus]
HH_000900	SubName: Full=Putative PPM-type phosphatase domain, Protein phosphatase 2C family {ECO:0000313|EMBL:OTG09135.1};	HH_001064	GO:0005829,cytosol; GO:0005886,plasma membrane; GO:0008782,adenosylhomocysteine nucleosidase activity; GO:0008930,methylthioadenosine nucleosidase activity; GO:0019509,L-methionine salvage from methylthioadenosine; GO:0009116,nucleoside metabolic process; GO:0010087,phloem or xylem histogenesis; GO:0000003,reproduction	HH_001064	K01244 5'-methylthioadenosine nucleosidase [EC:3.2.2.16] | (RefSeq) 5'-methylthioadenosine/S-adenosylhomocysteine nucleosidase 1-like (A)	HH_000900	probable protein phosphatase 2C 38 [Helianthus annuus]
HH_000902	SubName: Full=Uncharacterized protein {ECO:0000313|EMBL:KVI00012.1};	HH_001067	GO:0009507,chloroplast; GO:0009570,chloroplast stroma; GO:0047769,arogenate dehydratase activity; GO:0009094,L-phenylalanine biosynthetic process	HH_001067	K05359 arogenate/prephenate dehydratase [EC:4.2.1.91 4.2.1.51] | (RefSeq) arogenate dehydratase/prephenate dehydratase 6, chloroplastic (A)	HH_000902	uncharacterized protein LOC110897699 [Helianthus annuus]
HH_000904	SubName: Full=Uncharacterized protein {ECO:0000313|EMBL:CCB45875.1};	HH_001068	GO:0005769,early endosome; GO:0005802,trans-Golgi network; GO:0000919,cell plate assembly; GO:0000911,cytokinesis by cell plate formation	HH_001068	K20306 trafficking protein particle complex subunit 9 | (RefSeq) trafficking protein particle complex II-specific subunit 120 homolog (A)	HH_000904	hypothetical protein LSAT_1X54780 [Lactuca sativa]
HH_000905	SubName: Full=Putative lung seven transmembrane receptor family protein {ECO:0000313|EMBL:OTG01168.1};	HH_001069	GO:0009941,chloroplast envelope; GO:0009707,chloroplast outer membrane; GO:0016021,integral component of membrane; GO:0005634,nucleus; GO:0046872,metal ion binding; GO:0035064,methylated histone binding; GO:0010019,chloroplast-nucleus signaling pathway; GO:0045893,positive regulation of transcription, DNA-templated; GO:0006351,transcription, DNA-templated	HH_001069	K03580 ATP-dependent helicase HepA [EC:3.6.4.-] | (RefSeq) protein CHROMATIN REMODELING 4-like (A)	HH_000905	hypothetical protein LSAT_6X33040 [Lactuca sativa]
HH_000906	SubName: Full=Putative lipin, HAD-like domain, LNS2/PITP, Lipin, middle domain protein {ECO:0000313|EMBL:OTG38142.1};	HH_001070	GO:0016567,protein ubiquitination	HH_001070	K03063 26S proteasome regulatory subunit T3 | (RefSeq) 26S protease regulatory subunit 6B homolog (A)	HH_000906	phosphatidate phosphatase PAH1-like [Helianthus annuus]
HH_000908	RecName: Full=Pectate lyase {ECO:0000256|RuleBase:RU361123}; EC=4.2.2.2 {ECO:0000256|RuleBase:RU361123};	HH_001071	GO:0048046,apoplast; GO:0005737,cytoplasm; GO:0005829,cytosol; GO:0003824,catalytic activity; GO:0050662,coenzyme binding; GO:0071555,cell wall organization	HH_001071	K12449 UDP-apiose/xylose synthase | (RefSeq) UDP-D-apiose/UDP-D-xylose synthase 2-like (A)	HH_000908	AmbAllergen [Cynara cardunculus var. scolymus]
HH_000909	RecName: Full=Pectate lyase {ECO:0000256|RuleBase:RU361123}; EC=4.2.2.2 {ECO:0000256|RuleBase:RU361123};	HH_001073	GO:0005730,nucleolus; GO:0005731,nucleolus organizer region; GO:0035197,siRNA binding; GO:0007143,female meiotic nuclear division; GO:0031047,gene silencing by RNA; GO:0033169,histone H3-K9 demethylation; GO:0007140,male meiotic nuclear division; GO:0009561,megagametogenesis; GO:0055046,microgametogenesis	HH_001072	K01164 ribonuclease P/MRP protein subunit POP1 [EC:3.1.26.5] | (RefSeq) ribonucleases P/MRP protein subunit POP1 (A)	HH_000909	AmbAllergen [Cynara cardunculus var. scolymus]
HH_000912	SubName: Full=Uncharacterized protein {ECO:0000313|EMBL:KVI09553.1};	HH_001074	GO:0031225,anchored component of membrane; GO:0046658,anchored component of plasma membrane; GO:0005886,plasma membrane; GO:0004190,aspartic-type endopeptidase activity; GO:0030163,protein catabolic process; GO:0006508,proteolysis	HH_001073	K11593 eukaryotic translation initiation factor 2C | (RefSeq) protein argonaute MEL1-like (A)	HH_000912	protein of unknown function DUF4378 [Cynara cardunculus var. scolymus]
HH_000913	SubName: Full=Protein kinase, catalytic domain-containing protein {ECO:0000313|EMBL:KVH99963.1};	HH_001075	GO:0005576,extracellular region; GO:0008239,dipeptidyl-peptidase activity; GO:0008236,serine-type peptidase activity; GO:0009561,megagametogenesis; GO:0006508,proteolysis	HH_001074	K00924 kinase [EC:2.7.1.-] | (RefSeq) aspartic proteinase-like protein 2 (A)	HH_000913	Protein kinase, catalytic domain-containing protein [Cynara cardunculus var. scolymus]
HH_000914	SubName: Full=Uncharacterized protein {ECO:0000313|EMBL:CCB57033.1};	HH_001076	GO:0016021,integral component of membrane; GO:0008236,serine-type peptidase activity	HH_001075	K01285 lysosomal Pro-X carboxypeptidase [EC:3.4.16.2] | (RefSeq) lysosomal Pro-X carboxypeptidase (A)	HH_000914	unnamed protein product, partial [Vitis vinifera]
HH_000915	RecName: Full=WAT1-related protein {ECO:0000256|RuleBase:RU363077};	HH_001077	GO:0016021,integral component of membrane; GO:0008236,serine-type peptidase activity	HH_001076	K01285 lysosomal Pro-X carboxypeptidase [EC:3.4.16.2] | (RefSeq) lysosomal Pro-X carboxypeptidase-like (A)	HH_000915	Drug/metabolite transporter [Cynara cardunculus var. scolymus]
HH_000917	SubName: Full=Small GTPase superfamily {ECO:0000313|EMBL:KVH99996.1}; Flags: Fragment;	HH_001078	GO:0005576,extracellular region; GO:0008239,dipeptidyl-peptidase activity; GO:0008236,serine-type peptidase activity; GO:0009561,megagametogenesis; GO:0006508,proteolysis	HH_001077	K01285 lysosomal Pro-X carboxypeptidase [EC:3.4.16.2] | (RefSeq) lysosomal Pro-X carboxypeptidase-like (A)	HH_000917	Small GTPase superfamily, partial [Cynara cardunculus var. scolymus]
HH_000918	SubName: Full=Uncharacterized protein {ECO:0000313|EMBL:KVH90588.1};	HH_001079	GO:0008236,serine-type peptidase activity	HH_001078	K01285 lysosomal Pro-X carboxypeptidase [EC:3.4.16.2] | (RefSeq) lysosomal Pro-X carboxypeptidase-like (A)	HH_000918	hypothetical protein Ccrd_007460 [Cynara cardunculus var. scolymus]
HH_000919	SubName: Full=F-box domain, cyclin-like protein {ECO:0000313|EMBL:KVH99992.1};	HH_001080	GO:0005576,extracellular region; GO:0008239,dipeptidyl-peptidase activity; GO:0008236,serine-type peptidase activity; GO:0009561,megagametogenesis; GO:0006508,proteolysis	HH_001079	K01285 lysosomal Pro-X carboxypeptidase [EC:3.4.16.2] | (RefSeq) lysosomal Pro-X carboxypeptidase-like (A)	HH_000919	F-box domain, cyclin-like protein [Cynara cardunculus var. scolymus]
HH_000920	RecName: Full=Histone H2B {ECO:0000256|RuleBase:RU000451};	HH_001081	GO:0008236,serine-type peptidase activity	HH_001080	K01285 lysosomal Pro-X carboxypeptidase [EC:3.4.16.2] | (RefSeq) lysosomal Pro-X carboxypeptidase-like (A)	HH_000920	histone h2b.4 [Quercus suber]
HH_000921	RecName: Full=T-complex protein 1 subunit gamma {ECO:0000256|RuleBase:RU004191};	HH_001082	GO:0008236,serine-type peptidase activity	HH_001081	K01285 lysosomal Pro-X carboxypeptidase [EC:3.4.16.2] | (RefSeq) lysosomal Pro-X carboxypeptidase-like (A)	HH_000921	T-complex protein 1 subunit gamma-like [Helianthus annuus]
HH_000922	RecName: Full=Eukaryotic translation initiation factor 3 subunit A {ECO:0000256|HAMAP-Rule:MF_03000, ECO:0000256|SAAS:SAAS00333685}; Short=eIF3a {ECO:0000256|HAMAP-Rule:MF_03000}; AltName: Full=Eukaryotic translation initiation factor 3 subunit 10 {ECO:0000256|HAMAP-Rule:MF_03000};	HH_001083	GO:0005576,extracellular region; GO:0008239,dipeptidyl-peptidase activity; GO:0008236,serine-type peptidase activity; GO:0009561,megagametogenesis; GO:0006508,proteolysis	HH_001082	K01285 lysosomal Pro-X carboxypeptidase [EC:3.4.16.2] | (RefSeq) lysosomal Pro-X carboxypeptidase-like (A)	HH_000922	unnamed protein product [Coffea canephora]
HH_000923	SubName: Full=Xyloglucan fucosyltransferase {ECO:0000313|EMBL:KVH99989.1};	HH_001086	GO:0000307,cyclin-dependent protein kinase holoenzyme complex; GO:0005737,cytoplasm; GO:0019005,SCF ubiquitin ligase complex; GO:0061575,cyclin-dependent protein serine/threonine kinase activator activity; GO:0042393,histone binding; GO:0019901,protein kinase binding; GO:0043130,ubiquitin binding; GO:0051301,cell division; GO:0042023,DNA endoreduplication; GO:0000278,mitotic cell cycle; GO:004573…	HH_001083	K01285 lysosomal Pro-X carboxypeptidase [EC:3.4.16.2] | (RefSeq) lysosomal Pro-X carboxypeptidase-like (A)	HH_000923	Xyloglucan fucosyltransferase [Cynara cardunculus var. scolymus]
HH_000924	SubName: Full=Putative ARF-GAP domain 6 {ECO:0000313|EMBL:OTG09105.1};	HH_001087	GO:0009507,chloroplast; GO:0009941,chloroplast envelope; GO:0009706,chloroplast inner membrane; GO:0009534,chloroplast thylakoid; GO:0009535,chloroplast thylakoid membrane; GO:0051537,2 iron, 2 sulfur cluster binding; GO:0010277,chlorophyllide a oxygenase [overall] activity; GO:0051536,iron-sulfur cluster binding; GO:0046872,metal ion binding; GO:0032441,pheophorbide a oxygenase activity; GO:0008…	HH_001086	K02219 cyclin-dependent kinase regulatory subunit CKS1 | (RefSeq) cyclin-dependent kinases regulatory subunit 1-like (A)	HH_000924	hypothetical protein LSAT_1X55521 [Lactuca sativa]
HH_000925	SubName: Full=Cation/H+ exchanger {ECO:0000313|EMBL:OMO66228.1};	HH_001088	GO:0000786,nucleosome; GO:0005634,nucleus; GO:0003677,DNA binding; GO:0046982,protein heterodimerization activity	HH_001087	K13071 pheophorbide a oxygenase [EC:1.14.15.17] | (RefSeq) pheophorbide a oxygenase, chloroplastic (A)	HH_000925	hypothetical protein LSAT_1X55500 [Lactuca sativa]
HH_000926	SubName: Full=Putative SNF2-related, N-terminal domain-containing protein {ECO:0000313|EMBL:OTG09001.1};	HH_001089	GO:0000184,nuclear-transcribed mRNA catabolic process, nonsense-mediated decay	HH_001088	K11252 histone H2B | (RefSeq) probable histone H2B.1 (A)	HH_000926	hypothetical protein LSAT_1X55460 [Lactuca sativa]
HH_000927	SubName: Full=Micro-fibrillar-associated protein 1, C-terminal {ECO:0000313|EMBL:KVH99968.1};	HH_001091	GO:0005634,nucleus; GO:0003677,DNA binding; GO:0003700,DNA-binding transcription factor activity; GO:0046983,protein dimerization activity; GO:0071369,cellular response to ethylene stimulus; GO:0071281,cellular response to iron ion; GO:0071732,cellular response to nitric oxide; GO:0034756,regulation of iron ion transport; GO:0006355,regulation of transcription, DNA-templated; GO:0010039,response …	HH_001089	K18734 protein SMG8 | (RefSeq) uncharacterized protein LOC112520344 isoform X1 (A)	HH_000927	Micro-fibrillar-associated protein 1, C-terminal [Cynara cardunculus var. scolymus]
HH_000929	SubName: Full=Chloramphenicol acetyltransferase-like domain-containing protein {ECO:0000313|EMBL:KVH99965.1};	HH_001093	GO:0005739,mitochondrion; GO:0005730,nucleolus; GO:0005634,nucleus; GO:0005524,ATP binding; GO:0003677,DNA binding; GO:0003910,DNA ligase (ATP) activity; GO:0046872,metal ion binding; GO:0007049,cell cycle; GO:0051301,cell division; GO:0071897,DNA biosynthetic process; GO:0080111,DNA demethylation; GO:0051103,DNA ligation involved in DNA repair; GO:0006310,DNA recombination; GO:0006260,DNA replic…	HH_001091	K18486 heart-and neural crest derivatives-expressed protein 2 | (RefSeq) transcription factor bHLH27-like (A)	HH_000929	Chloramphenicol acetyltransferase-like domain-containing protein [Cynara cardunculus var. scolymus]
HH_000931	SubName: Full=Chloramphenicol acetyltransferase-like domain-containing protein {ECO:0000313|EMBL:KVH99965.1};	HH_001098	GO:0005737,cytoplasm; GO:0005634,nucleus; GO:0004364,glutathione transferase activity; GO:0006749,glutathione metabolic process; GO:0009407,toxin catabolic process	HH_001093	K10747 DNA ligase 1 [EC:6.5.1.1 6.5.1.6 6.5.1.7] | (RefSeq) DNA ligase 1 (A)	HH_000931	Chloramphenicol acetyltransferase-like domain-containing protein [Cynara cardunculus var. scolymus]
HH_000932	SubName: Full=Chloramphenicol acetyltransferase-like domain-containing protein {ECO:0000313|EMBL:KVH99965.1};	HH_001099	GO:0016020,membrane; GO:0005741,mitochondrial outer membrane; GO:0005739,mitochondrion; GO:0005886,plasma membrane; GO:0046930,pore complex; GO:0015288,porin activity; GO:0008308,voltage-gated anion channel activity; GO:0040008,regulation of growth; GO:0009617,response to bacterium	HH_001098	K01963 acetyl-CoA carboxylase carboxyl transferase subunit beta [EC:6.4.1.2 2.1.3.15] | (RefSeq) uncharacterized protein LOC109823134 (A)	HH_000932	Chloramphenicol acetyltransferase-like domain-containing protein [Cynara cardunculus var. scolymus]
HH_000936	SubName: Full=Chloramphenicol acetyltransferase-like domain-containing protein {ECO:0000313|EMBL:KVH99965.1};	HH_001100	GO:0004462,lactoylglutathione lyase activity; GO:0046872,metal ion binding; GO:0009651,response to salt stress; GO:0009414,response to water deprivation	HH_001099	K15040 voltage-dependent anion channel protein 2 | (RefSeq) mitochondrial outer membrane protein porin 4 (A)	HH_000936	Chloramphenicol acetyltransferase-like domain-containing protein [Cynara cardunculus var. scolymus]
HH_000937	SubName: Full=Chloramphenicol acetyltransferase-like domain-containing protein {ECO:0000313|EMBL:KVH99965.1};	HH_001101	GO:0005737,cytoplasm; GO:0005730,nucleolus; GO:0005634,nucleus; GO:0008270,zinc ion binding; GO:0030001,metal ion transport; GO:0009910,negative regulation of flower development	HH_001100	K01759 lactoylglutathione lyase [EC:4.4.1.5] | (RefSeq) lactoylglutathione lyase isoform X1 (A)	HH_000937	Chloramphenicol acetyltransferase-like domain-containing protein [Cynara cardunculus var. scolymus]
HH_000938	SubName: Full=Chloramphenicol acetyltransferase-like domain-containing protein {ECO:0000313|EMBL:KVH99965.1};	HH_001102	GO:0005783,endoplasmic reticulum; GO:0030176,integral component of endoplasmic reticulum membrane; GO:0004168,dolichol kinase activity; GO:0043048,dolichyl monophosphate biosynthetic process; GO:0009555,pollen development; GO:0010483,pollen tube reception; GO:0006486,protein glycosylation	HH_001102	K00902 dolichol kinase [EC:2.7.1.108] | (RefSeq) dolichol kinase EVAN isoform X1 (A)	HH_000938	Chloramphenicol acetyltransferase-like domain-containing protein [Cynara cardunculus var. scolymus]
HH_000939	SubName: Full=Transmembrane protein 194 {ECO:0000313|EMBL:KVI00026.1};	HH_001105	GO:0042644,chloroplast nucleoid; GO:0042646,plastid nucleoid; GO:0003723,RNA binding; GO:1901259,chloroplast rRNA processing; GO:0006952,defense response	HH_001108	K05681 ATP-binding cassette, subfamily G (WHITE), member 2 | (RefSeq) hypothetical protein (A)	HH_000939	uncharacterized protein LOC110891122 isoform X1 [Helianthus annuus]
HH_000941	SubName: Full=Lateral organ boundaries domain-containing protein {ECO:0000313|EMBL:KVI00024.1};	HH_001106	GO:0042644,chloroplast nucleoid; GO:0042646,plastid nucleoid; GO:0003723,RNA binding; GO:1901259,chloroplast rRNA processing; GO:0006952,defense response	HH_001111	K02575 MFS transporter, NNP family, nitrate/nitrite transporter | (RefSeq) high affinity nitrate transporter 2.6-like (A)	HH_000941	lateral organ boundaries domain-containing protein [Cynara cardunculus var. scolymus]
HH_000942	SubName: Full=Cysteamine dioxygenase {ECO:0000313|EMBL:KVI00028.1};	HH_001108	GO:0016021,integral component of membrane; GO:0005886,plasma membrane; GO:0005524,ATP binding; GO:0042626,ATPase activity, coupled to transmembrane movement of substances	HH_001113	K02575 MFS transporter, NNP family, nitrate/nitrite transporter | (RefSeq) high affinity nitrate transporter 2.6-like (A)	HH_000942	Cysteamine dioxygenase [Cynara cardunculus var. scolymus]
HH_000943	SubName: Full=Uncharacterized protein {ECO:0000313|EMBL:OTG26495.1};	HH_001111	GO:0016021,integral component of membrane; GO:0009705,plant-type vacuole membrane; GO:0005886,plasma membrane; GO:0015112,nitrate transmembrane transporter activity; GO:0071249,cellular response to nitrate; GO:0042128,nitrate assimilation; GO:0015706,nitrate transport	HH_001114	K02575 MFS transporter, NNP family, nitrate/nitrite transporter | (RefSeq) high affinity nitrate transporter 2.6-like (A)	HH_000943	hypothetical protein HannXRQ_Chr05g0159341 [Helianthus annuus]
HH_000944	SubName: Full=Putative HSP20-like chaperones superfamily protein {ECO:0000313|EMBL:OTG38136.1};	HH_001113	GO:0016021,integral component of membrane; GO:0009705,plant-type vacuole membrane; GO:0005886,plasma membrane; GO:0015112,nitrate transmembrane transporter activity; GO:0071249,cellular response to nitrate; GO:0042128,nitrate assimilation; GO:0015706,nitrate transport	HH_001116	K02575 MFS transporter, NNP family, nitrate/nitrite transporter | (RefSeq) high-affinity nitrate transporter 2.1-like isoform X1 (A)	HH_000944	uncharacterized protein At3g03773 [Helianthus annuus]
HH_000945	SubName: Full=BTB/POZ fold {ECO:0000313|EMBL:KVI00048.1};	HH_001114	GO:0009507,chloroplast; GO:0016021,integral component of membrane; GO:0009705,plant-type vacuole membrane; GO:0005886,plasma membrane; GO:0015112,nitrate transmembrane transporter activity; GO:0071249,cellular response to nitrate; GO:0042128,nitrate assimilation; GO:0015706,nitrate transport; GO:0080167,response to karrikin	HH_001117	K02575 MFS transporter, NNP family, nitrate/nitrite transporter | (RefSeq) high-affinity nitrate transporter 2.1-like isoform X1 (A)	HH_000945	BTB/POZ fold [Cynara cardunculus var. scolymus]
HH_000947	SubName: Full=Putative CW7 {ECO:0000313|EMBL:OTG14858.1};	HH_001116	GO:0016021,integral component of membrane; GO:0016020,membrane; GO:0009705,plant-type vacuole membrane; GO:0005886,plasma membrane; GO:0015112,nitrate transmembrane transporter activity; GO:0071249,cellular response to nitrate; GO:0048527,lateral root development; GO:0042128,nitrate assimilation; GO:0015706,nitrate transport; GO:0010167,response to nitrate	HH_001118	K02575 MFS transporter, NNP family, nitrate/nitrite transporter | (RefSeq) high-affinity nitrate transporter 2.1-like (A)	HH_000947	uncharacterized protein KIAA0930 homolog isoform X1 [Helianthus annuus]
HH_000948	SubName: Full=Putative 5-methyltetrahydropteroyltriglutamate--homocysteine methyltransferase 2 {ECO:0000313|EMBL:OTF99120.1};	HH_001117	GO:0016021,integral component of membrane; GO:0016020,membrane; GO:0009705,plant-type vacuole membrane; GO:0005886,plasma membrane; GO:0015112,nitrate transmembrane transporter activity; GO:0071249,cellular response to nitrate; GO:0048527,lateral root development; GO:0042128,nitrate assimilation; GO:0015706,nitrate transport; GO:0010167,response to nitrate	HH_001120	K02575 MFS transporter, NNP family, nitrate/nitrite transporter | (RefSeq) high-affinity nitrate transporter 2.1-like isoform X1 (A)	HH_000948	hypothetical protein LSAT_1X56140 [Lactuca sativa]
HH_000949	SubName: Full=Double-stranded RNA-binding {ECO:0000313|EMBL:KVI00052.1};	HH_001118	GO:0016021,integral component of membrane; GO:0009705,plant-type vacuole membrane; GO:0005886,plasma membrane; GO:0015112,nitrate transmembrane transporter activity; GO:0071249,cellular response to nitrate; GO:0042128,nitrate assimilation; GO:0015706,nitrate transport	HH_001121	K05715 2-phosphoglycerate kinase [EC:2.7.2.-] | (RefSeq) P-loop NTPase domain-containing protein LPA1 homolog 2-like (A)	HH_000949	Double-stranded RNA-binding [Cynara cardunculus var. scolymus]
HH_000950	SubName: Full=Nucleotide-binding, alpha-beta plait {ECO:0000313|EMBL:KVI00051.1};	HH_001119	GO:0003872,6-phosphofructokinase activity	HH_001122	K18532 adenylate kinase [EC:2.7.4.3] | (RefSeq) (R)-specific enoyl-CoA hydratase (A)	HH_000950	Nucleotide-binding, alpha-beta plait [Cynara cardunculus var. scolymus]
HH_000952	SubName: Full=Nucleotide-binding, alpha-beta plait {ECO:0000313|EMBL:KVI00029.1};	HH_001120	GO:0016021,integral component of membrane; GO:0016020,membrane; GO:0009705,plant-type vacuole membrane; GO:0005886,plasma membrane; GO:0015112,nitrate transmembrane transporter activity; GO:0071249,cellular response to nitrate; GO:0048527,lateral root development; GO:0042128,nitrate assimilation; GO:0015706,nitrate transport; GO:0010167,response to nitrate	HH_001123	K04077 chaperonin GroEL | (RefSeq) Chaperonine 60 (A)	HH_000952	Nucleotide-binding, alpha-beta plait [Cynara cardunculus var. scolymus]
HH_000954	SubName: Full=Putative glycoside hydrolase family 3 C-terminal domain-containing protein {ECO:0000313|EMBL:OTG38128.1};	HH_001121	GO:0010264,myo-inositol hexakisphosphate biosynthetic process	HH_001127	K11367 chromodomain-helicase-DNA-binding protein 1 [EC:3.6.4.12] | (RefSeq) helicase protein MOM1-like (A)	HH_000954	uncharacterized protein LOC110880460 [Helianthus annuus]
HH_000955	SubName: Full=Syntaxin/epimorphin, conserved site-containing protein {ECO:0000313|EMBL:KVI00031.1};	HH_001123	GO:0009507,chloroplast; GO:0005524,ATP binding; GO:0042026,protein refolding	HH_001128	K12185 ESCRT-I complex subunit VPS37 | (RefSeq) vacuolar protein-sorting-associated protein 37 homolog 1-like isoform X1 (A)	HH_000955	Syntaxin/epimorphin, conserved site-containing protein [Cynara cardunculus var. scolymus]
HH_000956	RecName: Full=Molybdopterin synthase sulfur carrier subunit {ECO:0000256|HAMAP-Rule:MF_03051}; AltName: Full=Molybdenum cofactor synthesis protein 2 small subunit {ECO:0000256|HAMAP-Rule:MF_03051}; AltName: Full=Molybdenum cofactor synthesis protein 2A {ECO:0000256|HAMAP-Rule:MF_03051}; Short=MOCS2A {ECO:0000256|HAMAP-Rule:MF_03051}; AltName: Full=Sulfur carrier protein MOCS2A {ECO:0000256|HAMAP-…	HH_001127	GO:0005634,nucleus; GO:0051537,2 iron, 2 sulfur cluster binding; GO:0005524,ATP binding; GO:0004386,helicase activity; GO:0046872,metal ion binding; GO:0042803,protein homodimerization activity; GO:0006342,chromatin silencing; GO:0031047,gene silencing by RNA; GO:0006344,maintenance of chromatin silencing; GO:0006351,transcription, DNA-templated	HH_001129	K23404 transmembrane anterior posterior transformation protein 1 | (RefSeq) lysine ketoglutarate reductase trans-splicing-related protein, putative (A)	HH_000956	Beta-grasp domain-containing protein [Cynara cardunculus var. scolymus]
HH_000957	RecName: Full=Protein-lysine N-methyltransferase HannXRQ_Chr01g0026301 {ECO:0000256|HAMAP-Rule:MF_03187}; EC=2.1.1.- {ECO:0000256|HAMAP-Rule:MF_03187};	HH_001128	GO:0000813,ESCRT I complex; GO:0015031,protein transport	HH_001131	K22218 protein-tyrosine sulfotransferase [EC:2.8.2.20] | (RefSeq) protein-tyrosine sulfotransferase-like isoform X1 (A)	HH_000957	hypothetical protein LSAT_1X56341 [Lactuca sativa]
HH_000959	SubName: Full=Putative universal stress protein A {ECO:0000313|EMBL:OTG08968.1};	HH_001130	GO:0005789,endoplasmic reticulum membrane; GO:0010008,endosome membrane; GO:0016021,integral component of membrane; GO:0005886,plasma membrane; GO:0008289,lipid binding; GO:0006952,defense response	HH_001132	K21630 GATA-type zinc finger protein 1 | (RefSeq) GATA transcription factor 11-like (A)	HH_000959	hypothetical protein LSAT_1X56381 [Lactuca sativa]
HH_000960	SubName: Full=Putative adenine nucleotide alpha hydrolases-like superfamily protein {ECO:0000313|EMBL:OTG38118.1};	HH_001131	GO:0005768,endosome; GO:0005794,Golgi apparatus; GO:0000139,Golgi membrane; GO:0016021,integral component of membrane; GO:0005802,trans-Golgi network; GO:0017095,heparan sulfate 6-O-sulfotransferase activity; GO:0008476,protein-tyrosine sulfotransferase activity; GO:0055070,copper ion homeostasis; GO:0015015,heparan sulfate proteoglycan biosynthetic process, enzymatic modification; GO:0045087,inn…	HH_001133	K15501 serine/threonine-protein phosphatase 6 regulatory subunit 3 | (RefSeq) serine/threonine-protein phosphatase 6 regulatory subunit 3-like isoform X1 (A)	HH_000960	putative adenine nucleotide alpha hydrolases-like superfamily protein [Helianthus annuus]
HH_000963	SubName: Full=Uncharacterized protein {ECO:0000313|EMBL:KVI00058.1};	HH_001132	GO:0005634,nucleus; GO:0005667,transcription factor complex; GO:0003682,chromatin binding; GO:0003700,DNA-binding transcription factor activity; GO:0000977,RNA polymerase II regulatory region sequence-specific DNA binding; GO:0001085,RNA polymerase II transcription factor binding; GO:0001228,DNA-binding transcription activator activity, RNA polymerase II-specific; GO:0008270,zinc ion binding; GO:…	HH_001135	K20195 vacuolar fusion protein MON1 | (RefSeq) vacuolar fusion protein MON1 homolog (A)	HH_000963	hypothetical protein Ccrd_021708 [Cynara cardunculus var. scolymus]
HH_000965	SubName: Full=Putative ABC-2 type transporter family protein {ECO:0000313|EMBL:OTG08967.1};	HH_001134	GO:0016021,integral component of membrane; GO:0005886,plasma membrane	HH_001136	K02870 large subunit ribosomal protein L12e | (RefSeq) 60S ribosomal protein L12-like (A)	HH_000965	ABC transporter G family member 22 [Helianthus annuus]
HH_000966	SubName: Full=Putative sucrose-phosphatase 1 {ECO:0000313|EMBL:OTG38112.1};	HH_001135	GO:0012505,endomembrane system; GO:0005768,endosome; GO:0005770,late endosome; GO:0005085,guanyl-nucleotide exchange factor activity; GO:0006886,intracellular protein transport; GO:0045324,late endosome to vacuole transport; GO:0099402,plant organ development; GO:0007033,vacuole organization; GO:0016192,vesicle-mediated transport	HH_001137	K09872 aquaporin PIP | (RefSeq) aquaporin PIP2-2-like (A)	HH_000966	sucrose-phosphatase 1-like [Helianthus annuus]
HH_000969	SubName: Full=Uncharacterized protein {ECO:0000313|EMBL:KVI00057.1};	HH_001136	GO:0005840,ribosome; GO:0019843,rRNA binding; GO:0003735,structural constituent of ribosome; GO:0006412,translation	HH_001141	K07359 calcium/calmodulin-dependent protein kinase kinase 2 [EC:2.7.11.17] | (RefSeq) serine/threonine-protein kinase GRIK2 (A)	HH_000969	hypothetical protein Ccrd_021700 [Cynara cardunculus var. scolymus]
HH_000970	SubName: Full=EEIG1/EHBP1 N-terminal domain-containing protein {ECO:0000313|EMBL:KVI00034.1};	HH_001137	GO:0005887,integral component of plasma membrane; GO:0015250,water channel activity; GO:0034220,ion transmembrane transport; GO:0006833,water transport	HH_001142	K08681 5'-phosphate synthase pdxT subunit [EC:4.3.3.6] | (RefSeq) probable pyridoxal 5'-phosphate synthase subunit PDX2 (A)	HH_000970	EEIG1/EHBP1 N-terminal domain-containing protein [Cynara cardunculus var. scolymus]
HH_000971	SubName: Full=Uncharacterized protein {ECO:0000313|EMBL:KVI00039.1};	HH_001139	GO:0016021,integral component of membrane; GO:0008270,zinc ion binding	HH_001143	K03506 DNA polymerase epsilon subunit 4 [EC:2.7.7.7] | (RefSeq) DNA polymerase epsilon subunit C (A)	HH_000971	hypothetical protein Ccrd_021697 [Cynara cardunculus var. scolymus]
HH_000973	SubName: Full=Leucine-rich repeat-containing protein {ECO:0000313|EMBL:KVI00036.1};	HH_001141	GO:0005622,intracellular; GO:0005524,ATP binding; GO:0016301,kinase activity; GO:0004672,protein kinase activity; GO:0004674,protein serine/threonine kinase activity; GO:0035556,intracellular signal transduction; GO:0018105,peptidyl-serine phosphorylation; GO:0018107,peptidyl-threonine phosphorylation; GO:0006468,protein phosphorylation; GO:0009615,response to virus; GO:0016032,viral process	HH_001144	K03115 casein kinase II subunit beta | (RefSeq) casein kinase II subunit beta-1-like (A)	HH_000973	Leucine-rich repeat-containing protein [Cynara cardunculus var. scolymus]
HH_000976	SubName: Full=Putative RNA helicase family protein {ECO:0000313|EMBL:OTG08928.1};	HH_001142	GO:0005829,cytosol; GO:1903600,glutaminase complex; GO:0004359,glutaminase activity; GO:0046982,protein heterodimerization activity; GO:0036381,pyridoxal 5'-phosphate synthase (glutamine hydrolysing) activity; GO:0006541,glutamine metabolic process; GO:0042823,pyridoxal phosphate biosynthetic process; GO:0008614,pyridoxine metabolic process; GO:0042819,vitamin B6 biosynthetic process	HH_001145	K19519 transforming growth factor-beta-induced protein | (RefSeq) fasciclin-like arabinogalactan protein 12 (A)	HH_000976	DExH-box ATP-dependent RNA helicase DExH1 isoform X1 [Helianthus annuus]
HH_000978	RecName: Full=RING-type E3 ubiquitin transferase {ECO:0000256|SAAS:SAAS00702733}; EC=2.3.2.27 {ECO:0000256|SAAS:SAAS00702733};	HH_001143	GO:0005634,nucleus; GO:0003677,DNA binding; GO:0003700,DNA-binding transcription factor activity; GO:0046982,protein heterodimerization activity; GO:0006351,transcription, DNA-templated	HH_001147	K08472 mlo protein | (RefSeq) MLO-like protein 6 (A)	HH_000978	hypothetical protein LSAT_1X58201 [Lactuca sativa]
HH_000982	SubName: Full=Late embryogenesis abundant protein, LEA-14 {ECO:0000313|EMBL:KVH88264.1};	HH_001144	GO:0080008,Cul4-RING E3 ubiquitin ligase complex; GO:0005730,nucleolus; GO:0005840,ribosome; GO:0009553,embryo sac development; GO:0000027,ribosomal large subunit assembly	HH_001148	K02149 V-type H+-transporting ATPase subunit D | (RefSeq) V-type proton ATPase subunit D-like (A)	HH_000982	Late embryogenesis abundant protein, LEA-14 [Cynara cardunculus var. scolymus]
HH_000983	SubName: Full=Alkyl hydroperoxide reductase subunit C/ Thiol specific antioxidant {ECO:0000313|EMBL:KVH88267.1};	HH_001145	GO:0031225,anchored component of membrane; GO:0005886,plasma membrane; GO:0009834,plant-type secondary cell wall biogenesis	HH_001149	K22403 zinc finger MIZ domain-containing protein | (RefSeq) E3 SUMO-protein ligase SIZ1-like isoform X1 (A)	HH_000983	Alkyl hydroperoxide reductase subunit C/ Thiol specific antioxidant [Cynara cardunculus var. scolymus]
HH_000984	RecName: Full=HVA22-like protein {ECO:0000256|RuleBase:RU362006};	HH_001146	GO:0003676,nucleic acid binding	HH_001151	K03319 divalent anion:Na+ symporter, DASS family | (RefSeq) dicarboxylate transporter 2.1, chloroplastic-like (A)	HH_000984	TB2/DP1/HVA22-related protein [Cynara cardunculus var. scolymus]
HH_000985	SubName: Full=Ribonuclease CAF1 {ECO:0000313|EMBL:KVH88265.1};	HH_001147	GO:0016021,integral component of membrane; GO:0005886,plasma membrane; GO:0005516,calmodulin binding; GO:0009817,defense response to fungus, incompatible interaction	HH_001152	K03231 elongation factor 1-alpha | (RefSeq) polyadenylate-binding protein RBP45A-like (A)	HH_000985	Ribonuclease CAF1 [Cynara cardunculus var. scolymus]
HH_000986	SubName: Full=Uncharacterized protein {ECO:0000313|EMBL:CDP10625.1};	HH_001148	GO:0005794,Golgi apparatus; GO:0016020,membrane; GO:0000325,plant-type vacuole; GO:0005886,plasma membrane; GO:0005774,vacuolar membrane; GO:0005773,vacuole; GO:0042626,ATPase activity, coupled to transmembrane movement of substances; GO:0015992,NA	HH_001153	K19045 E3 ubiquitin-protein ligase BIG BROTHER and related proteins [EC:2.3.2.27] | (RefSeq) E3 ubiquitin ligase BIG BROTHER-like isoform X1 (A)	HH_000986	PREDICTED: ubiquitin-conjugating enzyme E2 variant 1D-like [Malus domestica]
HH_000988	SubName: Full=Calcium-binding EF-hand {ECO:0000313|EMBL:KVH88256.1};	HH_001149	GO:0016607,nuclear speck; GO:0005634,nucleus; GO:0016874,ligase activity; GO:0019789,SUMO transferase activity; GO:0008270,zinc ion binding; GO:0051301,cell division; GO:0016036,cellular response to phosphate starvation; GO:0006952,defense response; GO:0010247,detection of phosphate ion; GO:0048589,developmental growth; GO:0009553,embryo sac development; GO:0010286,heat acclimation; GO:0009910,ne…	HH_001154	K05863 solute carrier family 25 (mitochondrial adenine nucleotide translocator), member 4/5/6/31 | (RefSeq) ADP,ATP carrier protein, mitochondrial (A)	HH_000988	Calcium-binding EF-hand [Cynara cardunculus var. scolymus]
HH_000989	SubName: Full=Ribosomal protein S17e {ECO:0000313|EMBL:KVH88259.1};	HH_001151	GO:0009507,chloroplast; GO:0009941,chloroplast envelope; GO:0009706,chloroplast inner membrane; GO:0009534,chloroplast thylakoid; GO:0016021,integral component of membrane; GO:0016020,membrane; GO:0005739,mitochondrion; GO:0009536,plastid; GO:0015139,alpha-ketoglutarate transmembrane transporter activity; GO:0015140,malate transmembrane transporter activity; GO:0015131,oxaloacetate transmembrane …	HH_001155	K17686 P-type Cu+ transporter [EC:7.2.2.8] | (RefSeq) copper-transporting ATPase HMA4-like isoform X1 (A)	HH_000989	Ribosomal protein S17e [Cynara cardunculus var. scolymus]
HH_000990	SubName: Full=Glucose/ribitol dehydrogenase {ECO:0000313|EMBL:KVH88258.1};	HH_001152	GO:0010494,cytoplasmic stress granule; GO:0005634,nucleus; GO:0003729,mRNA binding; GO:0008143,poly(A) binding; GO:0034605,cellular response to heat; GO:0006397,mRNA processing	HH_001156	K23196 zinc finger and BTB domain-containing protein 18 | (RefSeq) zinc finger protein WIP5-like (A)	HH_000990	Glucose/ribitol dehydrogenase [Cynara cardunculus var. scolymus]
HH_000991	SubName: Full=Glucose/ribitol dehydrogenase {ECO:0000313|EMBL:KVH88906.1};	HH_001153	GO:0046872,metal ion binding; GO:0031624,ubiquitin conjugating enzyme binding; GO:0061630,ubiquitin protein ligase activity; GO:0004842,ubiquitin-protein transferase activity; GO:0048437,floral organ development; GO:0008285,negative regulation of cell proliferation; GO:0046621,negative regulation of organ growth; GO:1900057,positive regulation of leaf senescence; GO:0043161,proteasome-mediated ub…	HH_001159	K17604 zinc finger SWIM domain-containing protein 3 | (RefSeq) protein FAR1-RELATED SEQUENCE 6 (A)	HH_000991	Glucose/ribitol dehydrogenase [Cynara cardunculus var. scolymus]
HH_000992	SubName: Full=Glucose/ribitol dehydrogenase {ECO:0000313|EMBL:KVH88906.1};	HH_001154	GO:0016021,integral component of membrane; GO:0005743,mitochondrial inner membrane; GO:0022857,transmembrane transporter activity	HH_001161	K16818 phospholipase A1 [EC:3.1.1.32] | (RefSeq) phospholipase A(1) DAD1, chloroplastic (A)	HH_000992	Glucose/ribitol dehydrogenase [Cynara cardunculus var. scolymus]
HH_000993	SubName: Full=Glucose/ribitol dehydrogenase {ECO:0000313|EMBL:KVH88906.1};	HH_001155	GO:0005887,integral component of plasma membrane; GO:0043231,intracellular membrane-bounded organelle; GO:0005774,vacuolar membrane; GO:0005524,ATP binding; GO:0005388,calcium-transporting ATPase activity; GO:0005507,copper ion binding	HH_001164	K00454 lipoxygenase [EC:1.13.11.12] | (RefSeq) linoleate 13S-lipoxygenase 2-1, chloroplastic-like isoform X1 (A)	HH_000993	Glucose/ribitol dehydrogenase [Cynara cardunculus var. scolymus]
HH_000994	SubName: Full=Uncharacterized protein {ECO:0000313|EMBL:KVH88918.1};	HH_001156	GO:0005634,nucleus; GO:0003700,DNA-binding transcription factor activity; GO:0046872,metal ion binding; GO:0003676,nucleic acid binding; GO:0001709,cell fate determination; GO:1990058,fruit replum development; GO:0009860,pollen tube growth; GO:0010468,regulation of gene expression; GO:0006355,regulation of transcription, DNA-templated; GO:0006351,transcription, DNA-templated; GO:0010500,transmitt…	HH_001165	K00454 lipoxygenase [EC:1.13.11.12] | (RefSeq) linoleate 13S-lipoxygenase 2-1, chloroplastic-like (A)	HH_000994	hypothetical protein Ccrd_024748 [Cynara cardunculus var. scolymus]
HH_000995	SubName: Full=F-box domain, cyclin-like protein {ECO:0000313|EMBL:KVH88925.1};	HH_001157	GO:0005634,nucleus; GO:0003677,DNA binding; GO:0004842,ubiquitin-protein transferase activity; GO:0008270,zinc ion binding; GO:0051865,protein autoubiquitination; GO:0016567,protein ubiquitination; GO:0006970,response to osmotic stress; GO:0009414,response to water deprivation	HH_001166	K04733 interleukin-1 receptor-associated kinase 4 [EC:2.7.11.1] | (RefSeq) G-type lectin S-receptor-like serine/threonine-protein kinase LECRK3 (A)	HH_000995	hypothetical protein LSAT_1X59920 [Lactuca sativa]
HH_000996	SubName: Full=Dcp1-like decapping {ECO:0000313|EMBL:KVH88926.1};	HH_001159	GO:0005634,nucleus; GO:0003700,DNA-binding transcription factor activity; GO:0008270,zinc ion binding; GO:0010018,far-red light signaling pathway; GO:0042753,positive regulation of circadian rhythm; GO:0045893,positive regulation of transcription, DNA-templated; GO:0009585,red, far-red light phototransduction	HH_001168	K04733 interleukin-1 receptor-associated kinase 4 [EC:2.7.11.1] | (RefSeq) G-type lectin S-receptor-like serine/threonine-protein kinase RLK1 (A)	HH_000996	Dcp1-like decapping [Cynara cardunculus var. scolymus]
HH_000997	RecName: Full=CASP-like protein {ECO:0000256|RuleBase:RU361233};	HH_001161	GO:0009507,chloroplast; GO:0005811,lipid droplet; GO:0102549,1-18:1-2-16:0-monogalactosyldiacylglycerol lipase activity; GO:0052740,1-acyl-2-lysophosphatidylserine acylhydrolase activity; GO:0047714,galactolipase activity; GO:0008970,phospholipase A1 activity; GO:0052739,phosphatidylserine 1-acylhydrolase activity; GO:0050832,defense response to fungus; GO:0009695,jasmonic acid biosynthetic proce…	HH_001169	K04733 interleukin-1 receptor-associated kinase 4 [EC:2.7.11.1] | (RefSeq) G-type lectin S-receptor-like serine/threonine-protein kinase LECRK3 (A)	HH_000997	Uncharacterized protein family UPF0497, trans-membrane plant [Cynara cardunculus var. scolymus]
HH_000998	SubName: Full=Ribosomal protein L21e {ECO:0000313|EMBL:KVH88924.1};	HH_001164	GO:0009570,chloroplast stroma; GO:0009534,chloroplast thylakoid; GO:0016165,linoleate 13S-lipoxygenase activity; GO:0046872,metal ion binding; GO:0010597,green leaf volatile biosynthetic process; GO:0031408,oxylipin biosynthetic process	HH_001173	K02992 small subunit ribosomal protein S7 | (RefSeq) rps7, C4D74_pgp003; ribosomal protein S7 (A)	HH_000998	Ribosomal protein L21e [Cynara cardunculus var. scolymus]
HH_000999	RecName: Full=Dirigent protein {ECO:0000256|RuleBase:RU363099};	HH_001165	GO:0009570,chloroplast stroma; GO:0009534,chloroplast thylakoid; GO:0016165,linoleate 13S-lipoxygenase activity; GO:0046872,metal ion binding; GO:0010597,green leaf volatile biosynthetic process; GO:0031408,oxylipin biosynthetic process	HH_001174	K00430 peroxidase [EC:1.11.1.7] | (RefSeq) peroxidase N-like (A)	HH_000999	Plant disease resistance response protein [Cynara cardunculus var. scolymus]
HH_001001	RecName: Full=Dirigent protein {ECO:0000256|RuleBase:RU363099};	HH_001166	GO:0016021,integral component of membrane; GO:0005524,ATP binding; GO:0030246,carbohydrate binding; GO:0004674,protein serine/threonine kinase activity; GO:0006952,defense response	HH_001175	K01938 formate--tetrahydrofolate ligase [EC:6.3.4.3] | (RefSeq) formate--tetrahydrofolate ligase-like (A)	HH_001001	Dirigent domain-containing protein [Cephalotus follicularis]
HH_001002	RecName: Full=Dirigent protein {ECO:0000256|RuleBase:RU363099};	HH_001168	GO:0016021,integral component of membrane; GO:0005886,plasma membrane; GO:0005524,ATP binding; GO:0005516,calmodulin binding; GO:0030246,carbohydrate binding; GO:0004674,protein serine/threonine kinase activity; GO:0006468,protein phosphorylation	HH_001177	K04506 E3 ubiquitin-protein ligase SIAH1 [EC:2.3.2.27] | (RefSeq) E3 ubiquitin-protein ligase SINAT2-like (A)	HH_001002	hypothetical protein LSAT_1X60140 [Lactuca sativa]
HH_001003	RecName: Full=Dirigent protein {ECO:0000256|RuleBase:RU363099};	HH_001169	GO:0016021,integral component of membrane; GO:0005524,ATP binding; GO:0030246,carbohydrate binding; GO:0004674,protein serine/threonine kinase activity; GO:0006952,defense response	HH_001179	K12603 CCR4-NOT transcription complex subunit 6 [EC:3.1.13.4] | (RefSeq) hypothetical protein (A)	HH_001003	dirigent protein 21-like [Helianthus annuus]
HH_001005	RecName: Full=Dirigent protein {ECO:0000256|RuleBase:RU363099};	HH_001173	GO:0009507,chloroplast; GO:0009941,chloroplast envelope; GO:0009534,chloroplast thylakoid; GO:0009535,chloroplast thylakoid membrane; GO:0016020,membrane	HH_001180	K02218 casein kinase 1 [EC:2.7.11.1] | (RefSeq) casein kinase I-like (A)	HH_001005	hypothetical protein LSAT_1X60140 [Lactuca sativa]
HH_001006	RecName: Full=Dirigent protein {ECO:0000256|RuleBase:RU363099};	HH_001174	GO:0005737,cytoplasm; GO:0005576,extracellular region; GO:0005634,nucleus; GO:0020037,heme binding; GO:0046872,metal ion binding; GO:0004601,peroxidase activity; GO:0042744,hydrogen peroxide catabolic process; GO:0006979,response to oxidative stress	HH_001181	K01870 isoleucyl-tRNA synthetase [EC:6.1.1.5] | (RefSeq) isoleucine--tRNA ligase, chloroplastic/mitochondrial-like (A)	HH_001006	dirigent protein 21-like [Helianthus annuus]
HH_001009	RecName: Full=Dirigent protein {ECO:0000256|RuleBase:RU363099};	HH_001175	GO:0005524,ATP binding; GO:0004329,formate-tetrahydrofolate ligase activity; GO:0035999,tetrahydrofolate interconversion	HH_001183	K04733 interleukin-1 receptor-associated kinase 4 [EC:2.7.11.1] | (RefSeq) uncharacterized protein LOC110908553 (A)	HH_001009	Plant disease resistance response protein [Cynara cardunculus var. scolymus]
HH_001011	RecName: Full=Kinesin-like protein {ECO:0000256|RuleBase:RU000394};	HH_001177	GO:0005634,nucleus; GO:0061630,ubiquitin protein ligase activity; GO:0008270,zinc ion binding; GO:0007275,multicellular organism development; GO:0016567,protein ubiquitination; GO:2000785,regulation of autophagosome assembly; GO:0006511,ubiquitin-dependent protein catabolic process	HH_001184	K19892 glucan endo-1,3-beta-glucosidase 4 [EC:3.2.1.39] | (RefSeq) glucan endo-1,3-beta-glucosidase 4-like (A)	HH_001011	Kinesin, motor domain-containing protein [Cynara cardunculus var. scolymus]
HH_001015	SubName: Full=Putative phosphatidic acid phosphatase type 2/haloperoxidase {ECO:0000313|EMBL:OTG37964.1};	HH_001179	GO:0009543,chloroplast thylakoid lumen; GO:0009535,chloroplast thylakoid membrane; GO:0031977,thylakoid lumen; GO:0046872,metal ion binding; GO:0009561,megagametogenesis; GO:0048564,photosystem I assembly; GO:0010027,thylakoid membrane organization	HH_001185	K03132 transcription initiation factor TFIID subunit 7 | (RefSeq) transcription initiation factor TFIID subunit 7 (A)	HH_001015	hypothetical protein LSAT_1X60360 [Lactuca sativa]
HH_001016	SubName: Full=MYB-CC type transcription factor, LHEQLE-containing domain-containing protein {ECO:0000313|EMBL:KVH88912.1};	HH_001180	GO:0005737,cytoplasm; GO:0005634,nucleus; GO:0005524,ATP binding; GO:0004674,protein serine/threonine kinase activity; GO:0009908,flower development; GO:0009740,gibberellic acid mediated signaling pathway; GO:0010476,gibberellin mediated signaling pathway; GO:0018105,peptidyl-serine phosphorylation; GO:0008360,regulation of cell shape; GO:0040008,regulation of growth; GO:0048586,regulation of lon…	HH_001186	K04733 interleukin-1 receptor-associated kinase 4 [EC:2.7.11.1] | (RefSeq) uncharacterized protein LOC110908553 (A)	HH_001016	MYB-CC type transcription factor, LHEQLE-containing domain-containing protein [Cynara cardunculus var. scolymus]
HH_001017	SubName: Full=Putative homeodomain-like superfamily protein {ECO:0000313|EMBL:OTG37966.1};	HH_001181	GO:0048046,apoplast; GO:0016853,isomerase activity	HH_001188	K04733 interleukin-1 receptor-associated kinase 4 [EC:2.7.11.1] | (RefSeq) probable serine/threonine-protein kinase PBL3 (A)	HH_001017	hypothetical protein LSAT_7X106661 [Lactuca sativa]
HH_001018	SubName: Full=Glycoside hydrolase, catalytic domain-containing protein {ECO:0000313|EMBL:KVH88911.1}; Flags: Fragment;	HH_001183	GO:0005737,cytoplasm; GO:0005634,nucleus	HH_001198	K07374 tubulin alpha | (RefSeq) tubulin alpha-3 chain-like (A)	HH_001018	Glycoside hydrolase, catalytic domain-containing protein, partial [Cynara cardunculus var. scolymus]
HH_001021	SubName: Full=Galactose-1-phosphate uridyl transferase, class I {ECO:0000313|EMBL:KVH88896.1};	HH_001184	GO:0031225,anchored component of membrane; GO:0046658,anchored component of plasma membrane; GO:0005886,plasma membrane; GO:0042973,glucan endo-1,3-beta-D-glucosidase activity; GO:0004553,hydrolase activity, hydrolyzing O-glycosyl compounds; GO:0030247,polysaccharide binding; GO:0005975,carbohydrate metabolic process; GO:0006952,defense response	HH_001199	K15104 solute carrier family 25 (mitochondrial oxoglutarate transporter), member 11 | (RefSeq) mitochondrial dicarboxylate/tricarboxylate transporter DTC-like (A)	HH_001021	Galactose-1-phosphate uridyl transferase, class I [Cynara cardunculus var. scolymus]
HH_001025	SubName: Full=Uncharacterized protein {ECO:0000313|EMBL:KVH88904.1};	HH_001185	GO:0005669,transcription factor TFIID complex; GO:0035035,histone acetyltransferase binding; GO:0003713,transcription coactivator activity; GO:0008134,transcription factor binding; GO:0044212,transcription regulatory region DNA binding; GO:0006357,regulation of transcription by RNA polymerase II; GO:0051123,RNA polymerase II preinitiation complex assembly	HH_001206	K00873 pyruvate kinase [EC:2.7.1.40] | (RefSeq) pyruvate kinase, cytosolic isozyme-like (A)	HH_001025	hypothetical protein LSAT_1X59781 [Lactuca sativa]
HH_001027	RecName: Full=Tubulin alpha chain {ECO:0000256|RuleBase:RU000352};	HH_001186	GO:0005737,cytoplasm; GO:0005634,nucleus	HH_001207	K11982 E3 ubiquitin-protein ligase RNF115/126 [EC:2.3.2.27] | (RefSeq) E3 ubiquitin-protein ligase SIRP1-like (A)	HH_001027	tubulin alpha-3 chain-like [Helianthus annuus]
HH_001028	SubName: Full=Putative 40S ribosomal protein S5 {ECO:0000313|EMBL:OTG32790.1};	HH_001187	GO:0009507,chloroplast; GO:0009570,chloroplast stroma; GO:0009535,chloroplast thylakoid membrane; GO:0080124,pheophytinase activity; GO:0015996,chlorophyll catabolic process	HH_001208	K14317 nuclear pore complex protein Nup214 | (RefSeq) nuclear pore complex protein NUP214-like (A)	HH_001028	hypothetical protein LSAT_1X59881 [Lactuca sativa]
HH_001032	SubName: Full=Uncharacterized protein {ECO:0000313|EMBL:KVH88901.1};	HH_001188	GO:0005737,cytoplasm; GO:0005634,nucleus; GO:0005886,plasma membrane; GO:0005524,ATP binding; GO:0004675,transmembrane receptor protein serine/threonine kinase activity; GO:0007166,cell surface receptor signaling pathway; GO:0006952,defense response; GO:0006468,protein phosphorylation	HH_001209	K14317 nuclear pore complex protein Nup214 | (RefSeq) nuclear pore complex protein NUP214 isoform X1 (A)	HH_001032	hypothetical protein Ccrd_024720 [Cynara cardunculus var. scolymus]
HH_001033	SubName: Full=F-box domain, cyclin-like protein {ECO:0000313|EMBL:KVH88895.1};	HH_001198	GO:0005737,cytoplasm; GO:0005874,microtubule; GO:0005525,GTP binding; GO:0003924,GTPase activity; GO:0005200,structural constituent of cytoskeleton; GO:0007017,microtubule-based process	HH_001210	K10768 alkylated DNA repair protein alkB homolog 6 [EC:1.14.11.-] | (RefSeq) alpha-ketoglutarate-dependent dioxygenase alkB homolog 6 (A)	HH_001033	F-box domain, cyclin-like protein [Cynara cardunculus var. scolymus]
HH_001037	SubName: Full=No apical meristem (NAM) protein {ECO:0000313|EMBL:KVI00075.1};	HH_001199	GO:0005618,cell wall; GO:0009507,chloroplast; GO:0009941,chloroplast envelope; GO:0016021,integral component of membrane; GO:0005743,mitochondrial inner membrane; GO:0005739,mitochondrion; GO:0009506,plasmodesma; GO:0005774,vacuolar membrane; GO:0005310,dicarboxylic acid transmembrane transporter activity; GO:0015367,oxoglutarate:malate antiporter activity; GO:0015142,tricarboxylic acid transmemb…	HH_001211	K17805 mitochondrial import inner membrane translocase subunit TIM16 | (RefSeq) mitochondrial import inner membrane translocase subunit PAM16 like 2 (A)	HH_001037	No apical meristem (NAM) protein [Cynara cardunculus var. scolymus]
HH_001038	SubName: Full=Aquaporin-like protein {ECO:0000313|EMBL:KVI00074.1};	HH_001201	GO:0005783,endoplasmic reticulum; GO:0016021,integral component of membrane; GO:0003756,protein disulfide isomerase activity; GO:0045454,cell redox homeostasis; GO:0006457,protein folding; GO:0034976,response to endoplasmic reticulum stress	HH_001212	K12471 epsin | (RefSeq) clathrin interactor EPSIN 2-like (A)	HH_001038	Aquaporin-like protein [Cynara cardunculus var. scolymus]
HH_001039	SubName: Full=Putative small basic intrinsic protein {ECO:0000313|EMBL:AGZ15274.1}; Flags: Fragment;	HH_001206	GO:0005737,cytoplasm; GO:0005524,ATP binding; GO:0016301,kinase activity; GO:0000287,magnesium ion binding; GO:0030955,potassium ion binding; GO:0004743,pyruvate kinase activity	HH_001214	K15287 solute carrier family 35, member F1/2 | (RefSeq) solute carrier family 35 member F1-like (A)	HH_001039	putative small basic intrinsic protein, partial [Taraxacum brevicorniculatum]
HH_001041	SubName: Full=Pollen Ole e 1 allergen/extensin {ECO:0000313|EMBL:KVI00073.1};	HH_001207	GO:0005737,cytoplasm; GO:0046872,metal ion binding; GO:0061630,ubiquitin protein ligase activity; GO:0043161,proteasome-mediated ubiquitin-dependent protein catabolic process; GO:0000209,protein polyubiquitination; GO:0042787,NA	HH_001219	K01205 alpha-N-acetylglucosaminidase [EC:3.2.1.50] | (RefSeq) alpha-N-acetylglucosaminidase-like isoform X1 (A)	HH_001041	Pollen Ole e 1 allergen/extensin [Cynara cardunculus var. scolymus]
HH_001042	SubName: Full=Carbon-nitrogen hydrolase {ECO:0000313|EMBL:KVI00066.1};	HH_001208	GO:0016021,integral component of membrane	HH_001220	K03501 16S rRNA (guanine527-N7)-methyltransferase [EC:2.1.1.170] | (RefSeq) uncharacterized protein LOC112509796 isoform X1 (A)	HH_001042	Carbon-nitrogen hydrolase [Cynara cardunculus var. scolymus]
HH_001044	SubName: Full=Glycoside hydrolase, catalytic domain-containing protein {ECO:0000313|EMBL:KVI00072.1};	HH_001209	GO:0005739,mitochondrion; GO:0044613,nuclear pore central transport channel; GO:0044615,nuclear pore nuclear basket; GO:0008139,nuclear localization sequence binding; GO:0005487,NA; GO:0017056,structural constituent of nuclear pore; GO:0009793,embryo development ending in seed dormancy; GO:0051028,mRNA transport; GO:0006606,protein import into nucleus; GO:0006405,RNA export from nucleus; GO:00100…	HH_001222	K08332 vacuolar protein 8 | (RefSeq) U-box domain-containing protein 38-like (A)	HH_001044	Glycoside hydrolase, catalytic domain-containing protein [Cynara cardunculus var. scolymus]
HH_001046	RecName: Full=Ferredoxin {ECO:0000256|RuleBase:RU364001};	HH_001210	GO:0051213,dioxygenase activity	HH_001223	K10773 endonuclease III [EC:4.2.99.18] | (RefSeq) putative DNA glycosylase At3g47830 (A)	HH_001046	2Fe-2S ferredoxin, iron-sulfur binding site-containing protein [Cynara cardunculus var. scolymus]
HH_001047	RecName: Full=Ribosomal protein {ECO:0000256|RuleBase:RU000659};	HH_001211	GO:0005737,cytoplasm; GO:0005743,mitochondrial inner membrane; GO:0005744,TIM23 mitochondrial import inner membrane translocase complex; GO:0005739,mitochondrion; GO:0009734,auxin-activated signaling pathway; GO:0006952,defense response; GO:0031348,negative regulation of defense response; GO:1900425,negative regulation of defense response to bacterium; GO:1902289,negative regulation of defense re…	HH_001225	K11806 WD repeat and SOF domain-containing protein 1 | (RefSeq) DDB1- and CUL4-associated factor 13-like (A)	HH_001047	60S ribosomal protein L10a-1 [Helianthus annuus]
HH_001048	SubName: Full=Putative ubiquinol-cytochrome C reductase UQCRX/QCR9-like family protein {ECO:0000313|EMBL:OTG37917.1};	HH_001212	GO:0030136,clathrin-coated vesicle; GO:0005794,Golgi apparatus; GO:0005886,plasma membrane; GO:0005774,vacuolar membrane; GO:0030276,clathrin binding; GO:0005543,phospholipid binding; GO:0015031,protein transport	HH_001227	K21989 calcium permeable stress-gated cation channel | (RefSeq) CSC1-like protein RXW8 (A)	HH_001048	cytochrome b-c1 complex subunit 9-like [Helianthus annuus]
HH_001049	RecName: Full=Transmembrane 9 superfamily member {ECO:0000256|RuleBase:RU363079};	HH_001213	GO:0048037,cofactor binding	HH_001228	K04733 interleukin-1 receptor-associated kinase 4 [EC:2.7.11.1] | (RefSeq) receptor-like protein kinase HERK 1 (A)	HH_001049	hypothetical protein LSAT_1X59401 [Lactuca sativa]
HH_001051	SubName: Full=VQ-like protein {ECO:0000313|EMBL:KVH94706.1};	HH_001214	GO:0016021,integral component of membrane; GO:0022857,transmembrane transporter activity	HH_001230	K21989 calcium permeable stress-gated cation channel | (RefSeq) CSC1-like protein RXW8 (A)	HH_001051	VQ-like protein [Cynara cardunculus var. scolymus]
HH_001052	SubName: Full=Glycosyl transferase, family 29 {ECO:0000313|EMBL:KVI00082.1};	HH_001219	GO:0005773,vacuole; GO:0004561,alpha-N-acetylglucosaminidase activity; GO:0009793,embryo development ending in seed dormancy; GO:0008152,metabolic process; GO:0051781,positive regulation of cell division	HH_001231	K03452 magnesium/proton exchanger | (RefSeq) pentatricopeptide repeat-containing protein At3g62890-like (A)	HH_001052	Glycosyl transferase, family 29 [Cynara cardunculus var. scolymus]
HH_001053	SubName: Full=Putative AAA-type ATPase family protein {ECO:0000313|EMBL:OTG08893.1};	HH_001220	GO:0005737,cytoplasm; GO:0008649,rRNA methyltransferase activity	HH_001233	K14611 solute carrier family 23 (nucleobase transporter), member 1/2 | (RefSeq) nucleobase-ascorbate transporter 6-like isoform X1 (A)	HH_001053	protein SUPPRESSOR OF K(+) TRANSPORT GROWTH DEFECT 1 [Helianthus annuus]
HH_001056	SubName: Full=Putative NOP56-like pre RNA processing ribonucleoprotein {ECO:0000313|EMBL:OTF98992.1};	HH_001222	GO:0005737,cytoplasm; GO:0005634,nucleus; GO:0070696,transmembrane receptor protein serine/threonine kinase binding; GO:0004842,ubiquitin-protein transferase activity; GO:0016567,protein ubiquitination	HH_001234	K17428 large subunit ribosomal protein L47 | (RefSeq) 39S ribosomal protein L47, mitochondrial (A)	HH_001056	hypothetical protein LSAT_1X62020 [Lactuca sativa]
HH_001057	SubName: Full=Ribosomal protein 60S {ECO:0000313|EMBL:KVH90711.1};	HH_001223	GO:0016798,hydrolase activity, acting on glycosyl bonds; GO:0006284,base-excision repair	HH_001235	K04392 Ras-related C3 botulinum toxin substrate 1 | (RefSeq) rac-like GTP-binding protein 3 isoform X1 (A)	HH_001057	Ribosomal protein 60S [Cynara cardunculus var. scolymus]
[truncated: 21,854 more rows]
