# Supplementary material for: Integrated Metabolomics and Transcriptome Analysis of Flavonoid Biosynthesis in Safflower (Carthamus tinctorius L.) With Different Colors
Source: Front Plant Sci. 2021 Jul 26;12:712038. doi: 10.3389/fpls.2021.712038 (PMC8351732; doi:10.3389/fpls.2021.712038)
Supplement: Supplementary Table 5 — Details of all the different expression genes. [file Table_5.XLSX]

## Sheet: Sheet1
ID	LR(repetition1)	LR(repetition2)	LR(repetition3)	DR(repetition1)	DR(repetition2)	DR(repetition3)	W(repetition1)	W(repetition2)	W(repetition3)	Y(repetition1)	Y(repetition2)	Y(repetition3)	chr	start	end	strand	gene_name	gene_description	KEGG	NR	Swissprot	Tremble	KOG	GO	Pfam
HH_000002	0.89	1.33	1.15	0	0	0.08	0.45	0.21	0	0.04	0	0	CT_Chr1	115081675	115087623	+	--	--	K10450 kelch-like protein 12 | (RefSeq) hypothetical protein (A)	hypothetical protein Ccrd_011623 [Cynara cardunculus var. scolymus]	RecName: Full=B2 protein;	SubName: Full=Uncharacterized protein {ECO:0000313|EMBL:KVI09983.1};	FOG: Kelch repeat	--	Galactose oxidase, central domain
HH_000003	11.67	12.32	12.61	9.5	6	6.08	20.76	25.78	19.93	11.86	23.68	15.9	CT_Chr1	115088692	115093946	-	--	--	K02160 acetyl-CoA carboxylase biotin carboxyl carrier protein | (RefSeq) biotin carboxyl carrier protein of acetyl-CoA carboxylase, chloroplastic-like isoform X1 (A)	Biotin/lipoyl attachment, partial [Cynara cardunculus var. scolymus]	--	SubName: Full=Biotin/lipoyl attachment {ECO:0000313|EMBL:KVI09980.1}; Flags: Fragment;	--	--	Biotin-lipoyl like
HH_000004	318.39	287.16	384.36	3.63	12.84	23.83	89.93	33.21	90.64	36.1	29.19	88.92	CT_Chr1	115097762	115101182	-	--	--	--	uncharacterized protein LOC110904810 [Helianthus annuus]	--	SubName: Full=Uncharacterized protein {ECO:0000313|EMBL:OTF99634.1};	--	--	--
HH_000006	0.88	0.58	1.3	0.15	0.43	0.45	0.56	0.58	0.85	1.04	0.79	1.22	CT_Chr1	115136652	115145221	+	--	--	K05909 laccase [EC:1.10.3.2] | (RefSeq) laccase-5-like (A)	laccase-12-like isoform X1 [Helianthus annuus]	RecName: Full=Laccase-12; EC=1.10.3.2; AltName: Full=Benzenediol:oxygen oxidoreductase 12; AltName: Full=Diphenol oxidase 12; AltName: Full=Urishiol oxidase 12; Flags: Precursor;	RecName: Full=Laccase {ECO:0000256|RuleBase:RU361119}; EC=1.10.3.2 {ECO:0000256|RuleBase:RU361119}; AltName: Full=Benzenediol:oxygen oxidoreductase {ECO:0000256|RuleBase:RU361119}; AltName: Full=Diphenol oxidase {ECO:0000256|RuleBase:RU361119}; AltName: Full=Urishiol oxidase {ECO:0000256|RuleBase:RU361119};	Multicopper oxidases	GO:0048046,apoplast; GO:0005507,copper ion binding; GO:0052716,hydroquinone:oxygen oxidoreductase activity; GO:0016722,oxidoreductase activity, oxidizing metal ions; GO:0046274,lignin catabolic process	Multicopper oxidase
HH_000010	22.55	17.58	14.14	11.43	32.53	14.44	14.9	10.33	14.42	63.76	18.98	129.86	CT_Chr1	115203838	115207859	+	--	--	K00522 ferritin heavy chain [EC:1.16.3.2] | (RefSeq) ferritin-4, chloroplastic-like (A)	hypothetical protein Ccrd_011632, partial [Cynara cardunculus var. scolymus]	RecName: Full=Ferritin-3, chloroplastic; EC=1.16.3.1; AltName: Full=SFerH-3; Flags: Precursor;	RecName: Full=Ferritin {ECO:0000256|RuleBase:RU361145}; EC=1.16.3.1 {ECO:0000256|RuleBase:RU361145}; Flags: Fragment;	Ferritin	GO:0009507,chloroplast; GO:0005737,cytoplasm; GO:0008199,ferric iron binding; GO:0004322,ferroxidase activity; GO:0005506,iron ion binding; GO:0006880,intracellular sequestering of iron ion; GO:0006826,iron ion transport	Poxvirus nucleic acid binding protein VP8/L4R
HH_000014	106.51	100.74	97.41	71.14	66.22	59.73	97.91	74.46	89.46	80.06	109.16	74.65	CT_Chr1	115230414	115235324	+	--	--	K04733 interleukin-1 receptor-associated kinase 4 [EC:2.7.11.1] | (RefSeq) inactive receptor-like serine/threonine-protein kinase At2g40270 (A)	hypothetical protein LSAT_2X124361 [Lactuca sativa]	RecName: Full=Inactive receptor-like serine/threonine-protein kinase At2g40270; Flags: Precursor;	SubName: Full=Putative leucine-rich repeat protein, plant-type {ECO:0000313|EMBL:OTG21341.1};	Serine/threonine protein kinase	GO:0016021,integral component of membrane; GO:0005886,plasma membrane; GO:0005524,ATP binding; GO:0004675,transmembrane receptor protein serine/threonine kinase activity; GO:0007166,cell surface receptor signaling pathway; GO:0006468,protein phosphorylation	Leucine Rich repeats (2 copies)
HH_000015	0.11	0.17	0.32	0	0	0	0.56	1.38	1.05	0	0.12	0	CT_Chr1	115240452	115246023	-	--	--	K02178 checkpoint serine/threonine-protein kinase [EC:2.7.11.1] | (RefSeq) hypothetical protein (A)	Mad3/BUB1 homology region 1 [Cynara cardunculus var. scolymus]	RecName: Full=Mitotic spindle checkpoint protein BUBR1; AltName: Full=BUB1-related protein 1;	SubName: Full=Mad3/BUB1 homology region 1 {ECO:0000313|EMBL:KVI09962.1};	Mitotic checkpoint serine/threonine protein kinase	GO:0010369,chromocenter; GO:0000778,condensed nuclear chromosome kinetochore; GO:0005737,cytoplasm; GO:0000776,kinetochore; GO:0005828,kinetochore microtubule; GO:0005815,microtubule organizing center; GO:0005876,spindle microtubule; GO:0004672,protein kinase activity; GO:0051754,meiotic sister chromatid cohesion, centromeric; GO:0007094,mitotic spindle assembly checkpoint	Putative Mad3/BUB1 like region 1 protein
HH_000017	4.48	2.73	4.82	5.92	6.09	5.61	10.1	13.33	10.32	11.8	6.54	15.21	CT_Chr1	115281565	115284950	-	--	--	K02867 large subunit ribosomal protein L11 | (RefSeq) 50S ribosomal protein L11, chloroplastic (A)	Ribosomal protein L11 [Cynara cardunculus var. scolymus]	RecName: Full=50S ribosomal protein L11, chloroplastic; AltName: Full=CL11; Flags: Precursor;	SubName: Full=Ribosomal protein L11 {ECO:0000313|EMBL:KVI09931.1};	Mitochondrial/chloroplast ribosomal protein L11	GO:0009507,chloroplast; GO:0009941,chloroplast envelope; GO:0009570,chloroplast stroma; GO:0022625,cytosolic large ribosomal subunit; GO:0022626,cytosolic ribosome; GO:0016020,membrane; GO:0019843,rRNA binding; GO:0003735,structural constituent of ribosome; GO:0000027,ribosomal large subunit assembly; GO:0006412,translation	Ribosomal protein L11, RNA binding domain
HH_000018	3.8	5.69	1.99	1.87	2.6	4.69	3.33	1.43	2.17	2.83	11.8	3.41	CT_Chr1	115287209	115287946	+	--	--	K22920 UTP---glucose-1-phosphate uridylyltransferase [EC:2.7.7.9] | (RefSeq) UTP--glucose-1-phosphate uridylyltransferase 3, chloroplastic (A)	hypothetical protein LSAT_2X123720 [Lactuca sativa]	RecName: Full=UTP--glucose-1-phosphate uridylyltransferase 3, chloroplastic {ECO:0000305}; EC=2.7.7.9 {ECO:0000269|PubMed:19286968}; AltName: Full=UDP-glucose pyrophosphorylase 3 {ECO:0000303|PubMed:19286968}; Flags: Precursor;	SubName: Full=Uncharacterized protein {ECO:0000313|EMBL:KVI09932.1};	--	GO:0009507,chloroplast; GO:0005829,cytosol; GO:0070569,uridylyltransferase activity; GO:0003983,UTP:glucose-1-phosphate uridylyltransferase activity; GO:0009226,nucleotide-sugar biosynthetic process; GO:0046506,sulfolipid biosynthetic process; GO:0006011,UDP-glucose metabolic process	--
HH_000021	5.85	0.92	1.46	0	0.28	1.17	0.96	2.77	2.76	1.22	1.74	0.15	CT_Chr1	115347597	115349622	+	--	--	K19041 E3 ubiquitin-protein ligase RNF38/44 [EC:2.3.2.27] | (RefSeq) RING-H2 finger protein ATL74-like (A)	Zinc finger, RING/FYVE/PHD-type [Cynara cardunculus var. scolymus]	RecName: Full=RING-H2 finger protein ATL66; EC=2.3.2.27 {ECO:0000305}; AltName: Full=RING-type E3 ubiquitin transferase ATL66 {ECO:0000305};	SubName: Full=Zinc finger, RING/FYVE/PHD-type {ECO:0000313|EMBL:KVI09930.1};	FOG: Predicted E3 ubiquitin ligase	GO:0016021,integral component of membrane; GO:0046872,metal ion binding; GO:0061630,ubiquitin protein ligase activity; GO:0043161,proteasome-mediated ubiquitin-dependent protein catabolic process	Anaphase-promoting complex subunit 11 RING-H2 finger
HH_000022	233.14	184.76	227.82	37.01	57.87	56.29	98.63	77.36	95.53	104.01	75.55	100.15	CT_Chr1	115353506	115358093	+	--	--	K04733 interleukin-1 receptor-associated kinase 4 [EC:2.7.11.1] | (RefSeq) G-type lectin S-receptor-like serine/threonine-protein kinase At5g24080 (A)	Apple-like protein [Cynara cardunculus var. scolymus]	--	SubName: Full=Apple-like protein {ECO:0000313|EMBL:KVH88769.1};	--	GO:0016021,integral component of membrane; GO:0005524,ATP binding; GO:0004674,protein serine/threonine kinase activity; GO:0048544,recognition of pollen	Ribosomal protein L41
HH_000028	0.2	0.34	0.16	0.14	0.2	0.25	0.53	0.37	0.37	0.36	0.46	0.39	CT_Chr1	115412143	115441292	+	--	--	K03348 anaphase-promoting complex subunit 1 | (RefSeq) anaphase-promoting complex subunit 1 (A)	hypothetical protein LSAT_2X124500 [Lactuca sativa]	RecName: Full=Anaphase-promoting complex subunit 1; AltName: Full=Cyclosome subunit 1; AltName: Full=Protein EMBRYO DEFECTIVE 2771;	SubName: Full=Putative E3 ubiquitin ligase, putative {ECO:0000313|EMBL:OTF99711.1};	Anaphase-promoting complex (APC), subunit 1 (meiotic check point regulator/Tsg24)	GO:0005680,anaphase-promoting complex; GO:0010252,auxin homeostasis; GO:0007049,cell cycle; GO:0051301,cell division; GO:0009793,embryo development ending in seed dormancy; GO:0009553,embryo sac development; GO:0048481,plant ovule development; GO:0016567,protein ubiquitination	Proteasome/cyclosome repeat
HH_000029	10.7	7.63	4.58	4.77	3.54	6.26	25.62	26.46	23	6.29	29.78	4.56	CT_Chr1	115443137	115446165	-	--	--	K16573 gamma-tubulin complex component 6 | (RefSeq) uncharacterized LOC103722329 (A)	PC-Esterase [Cynara cardunculus var. scolymus]	RecName: Full=Protein ESKIMO 1; AltName: Full=Protein trichome birefringence-like 29;	SubName: Full=PC-Esterase {ECO:0000313|EMBL:KVI09946.1};	--	GO:0005794,Golgi apparatus; GO:0000139,Golgi membrane; GO:0016021,integral component of membrane; GO:0016413,O-acetyltransferase activity; GO:1990538,xylan O-acetyltransferase activity; GO:0045893,positive regulation of transcription, DNA-templated; GO:0009409,response to cold; GO:0050826,response to freezing; GO:0045492,xylan biosynthetic process	PMR5 N terminal Domain
HH_000033	0.15	0.25	0.24	0	0	0	0	0	0	0	0	0	CT_Chr1	115502257	115504741	+	--	--	K00423 L-ascorbate oxidase [EC:1.10.3.3] | (RefSeq) L-ascorbate oxidase (A)	FBD-like protein, partial [Cynara cardunculus var. scolymus]	RecName: Full=Putative F-box/LRR-repeat protein At3g28410;	SubName: Full=FBD-like protein {ECO:0000313|EMBL:KVI09943.1}; Flags: Fragment;	--	--	F-box-like
HH_000035	3.37	3.93	3.2	0.14	0	0	0	0	0	0	0	0	CT_Chr1	115531948	115536482	+	--	--	K00423 L-ascorbate oxidase [EC:1.10.3.3] | (RefSeq) L-ascorbate oxidase (A)	hypothetical protein Ccrd_011660 [Cynara cardunculus var. scolymus]	RecName: Full=F-box/FBD/LRR-repeat protein At2g26030;	SubName: Full=Uncharacterized protein {ECO:0000313|EMBL:KVI09942.1};	--	--	FBD
HH_000037	1.41	0.81	1.21	0.27	0.06	0.05	0.11	0.12	0.06	0.1	0.08	0.03	CT_Chr1	115564732	115588705	-	--	--	K00423 L-ascorbate oxidase [EC:1.10.3.3] | (RefSeq) L-ascorbate oxidase (A)	FBD-like protein [Cynara cardunculus var. scolymus]	RecName: Full=Putative FBD-associated F-box protein At5g56410;	SubName: Full=FBD-like protein {ECO:0000313|EMBL:KVI09956.1};	--	--	Leucine Rich repeat
HH_000040	1.21	1.14	2.55	1.65	3.33	1.66	0.78	0.6	0.64	0.11	0	0.16	CT_Chr1	115633505	115636883	-	--	--	K00423 L-ascorbate oxidase [EC:1.10.3.3] | (RefSeq) L-ascorbate oxidase (A)	hypothetical protein Ccrd_011660 [Cynara cardunculus var. scolymus]	RecName: Full=Putative F-box/LRR-repeat protein At3g28410;	SubName: Full=Uncharacterized protein {ECO:0000313|EMBL:KVI09942.1};	--	--	F-box-like
HH_000045	10.54	7	5.7	2.11	0.66	1.54	11.5	13.38	13.93	7.02	3.63	5.2	CT_Chr1	115701983	115705036	+	--	--	K10257 acyl-lipid omega-3 desaturase [EC:1.14.19.25 1.14.19.35 1.14.19.36] | (RefSeq) omega-3 fatty acid desaturase, chloroplastic-like (A)	plastid omega-3 desaturase FAD7/8 [Carthamus tinctorius]	RecName: Full=Omega-3 fatty acid desaturase, chloroplastic; EC=1.14.19.-; Flags: Precursor;	SubName: Full=Plastid omega-3 desaturase FAD7/8 {ECO:0000313|EMBL:AEK06371.1};	--	GO:0031969,chloroplast membrane; GO:0016717,oxidoreductase activity, acting on paired donors, with oxidation of a pair of donors resulting in the reduction of molecular oxygen to two molecules of water; GO:0006636,unsaturated fatty acid biosynthetic process	Fatty acid desaturase
HH_000046	14.76	42.35	19.35	14.55	7.68	102.37	16.23	11.79	10.83	59.5	40.77	13.97	CT_Chr1	115741322	115743613	+	--	--	K05277 leucoanthocyanidin dioxygenase [EC:1.14.11.19] | (RefSeq) leucoanthocyanidin dioxygenase (A)	Non-heme dioxygenase N-terminal domain-containing protein [Cynara cardunculus var. scolymus]	RecName: Full=Probable 2-oxoglutarate-dependent dioxygenase At3g111800 {ECO:0000305}; EC=1.14.11.- {ECO:0000305};	SubName: Full=Non-heme dioxygenase N-terminal domain-containing protein {ECO:0000313|EMBL:KVI09954.1};	Iron/ascorbate family oxidoreductases	GO:0051213,dioxygenase activity; GO:0046872,metal ion binding; GO:0009813,flavonoid biosynthetic process	2OG-Fe(II) oxygenase superfamily
HH_000048	2.52	1.54	0.02	0	0	0.1	0.12	0.23	0.12	0.08	0.34	0.08	CT_Chr1	115763018	115766669	-	--	--	K03695 ATP-dependent Clp protease ATP-binding subunit ClpB | (RefSeq) protein SMAX1-LIKE 7-like (A)	Double Clp-N motif-containing protein [Cynara cardunculus var. scolymus]	RecName: Full=Protein SMAX1-LIKE 6 {ECO:0000303|PubMed:23893171}; Short=AtSMXL6 {ECO:0000303|PubMed:23893171}; AltName: Full=Protein D53-like 2 {ECO:0000303|PubMed:24336200}; Short=AtD53-like 2 {ECO:0000303|PubMed:24336200}; AltName: Full=Protein D53-like SMXL 6 {ECO:0000303|PubMed:26546446};	SubName: Full=Double Clp-N motif-containing protein {ECO:0000313|EMBL:KVI09948.1};	Chaperone HSP104 and related ATP-dependent Clp proteases	GO:0005634,nucleus; GO:0019538,protein metabolic process; GO:0006355,regulation of transcription, DNA-templated; GO:1902347,response to strigolactone; GO:0006351,transcription, DNA-templated	AAA domain (Cdc48 subfamily)
HH_000053	13.36	9.82	5.69	4.24	4.44	3.83	9.8	11.07	8.85	7.02	10.86	8.36	CT_Chr1	115818096	115821245	-	--	--	K05857 phosphatidylinositol phospholipase C, delta [EC:3.1.4.11] | (RefSeq) phosphoinositide phospholipase C 6-like isoform X1 (A)	phosphoinositide phospholipase C 6-like isoform X2 [Helianthus annuus]	RecName: Full=Phosphoinositide phospholipase C 6; EC=3.1.4.11; AltName: Full=Phosphoinositide phospholipase PLC6; Short=AtPLC6; Short=AtPLC8; Short=PI-PLC6;	RecName: Full=Phosphoinositide phospholipase C {ECO:0000256|RuleBase:RU361133}; EC=3.1.4.11 {ECO:0000256|RuleBase:RU361133};	Phosphoinositide-specific phospholipase C	GO:0005622,intracellular; GO:0005886,plasma membrane; GO:0004435,phosphatidylinositol phospholipase C activity; GO:0004871,NA; GO:0035556,intracellular signal transduction; GO:0016042,lipid catabolic process	C2 domain
HH_000054	15.59	14.48	6.08	2.65	3.02	3.63	11.6	13.81	11.22	7.83	9.61	12.61	CT_Chr1	115821435	115821752	-	--	--	K05857 phosphatidylinositol phospholipase C, delta [EC:3.1.4.11] | (RefSeq) phosphoinositide phospholipase C 6-like (A)	hypothetical protein Ccrd_011649 [Cynara cardunculus var. scolymus]	RecName: Full=Phosphoinositide phospholipase C 4; EC=3.1.4.11; AltName: Full=Phosphoinositide phospholipase PLC4; Short=AtPLC4; Short=PI-PLC4;	SubName: Full=Uncharacterized protein {ECO:0000313|EMBL:KVI09937.1};	Phosphoinositide-specific phospholipase C	GO:0005829,cytosol; GO:0005886,plasma membrane; GO:0004435,phosphatidylinositol phospholipase C activity; GO:0004871,NA; GO:0035556,intracellular signal transduction; GO:0016042,lipid catabolic process	Phosphoinositide-specific phospholipase C, efhand-like
HH_000055	1.83	3.24	2	3.16	3.42	3.67	2.65	2.27	1.52	1.92	1.01	4.47	CT_Chr1	115826515	115830814	-	--	--	K05857 phosphatidylinositol phospholipase C, delta [EC:3.1.4.11] | (RefSeq) phosphoinositide phospholipase C 6-like isoform X1 (A)	hypothetical protein Ccrd_011648 [Cynara cardunculus var. scolymus]	RecName: Full=Phosphoinositide phospholipase C 6; EC=3.1.4.11; AltName: Full=Phosphoinositide phospholipase PLC6; Short=AtPLC6; Short=AtPLC8; Short=PI-PLC6;	RecName: Full=Phosphoinositide phospholipase C {ECO:0000256|RuleBase:RU361133}; EC=3.1.4.11 {ECO:0000256|RuleBase:RU361133};	Phosphoinositide-specific phospholipase C	GO:0005622,intracellular; GO:0005886,plasma membrane; GO:0004435,phosphatidylinositol phospholipase C activity; GO:0004871,NA; GO:0035556,intracellular signal transduction; GO:0016042,lipid catabolic process	Phosphoinositide-specific phospholipase C, efhand-like
HH_000061	303.53	432.66	151.84	193.74	286.93	207.68	167.7	231.49	174.39	124.99	205.28	363.92	CT_Chr1	115965037	115967448	+	--	--	--	MENTAL domain-containing protein, partial [Cynara cardunculus var. scolymus]	--	SubName: Full=MENTAL domain-containing protein {ECO:0000313|EMBL:KVI09971.1}; Flags: Fragment;	Predicted hydrolase/acyltransferase (alpha/beta hydrolase superfamily)	GO:0016021,integral component of membrane	Cholesterol-capturing domain
HH_000063	3.86	5.33	6.2	7.09	9.15	8.55	4.1	3.64	3.83	9.19	2.9	10.09	CT_Chr1	115979462	115984526	+	--	--	K14318 nuclear pore complex protein Nup88 | (RefSeq) nuclear pore complex protein NUP88 (A)	hypothetical protein LSAT_2X122921 [Lactuca sativa]	RecName: Full=Nuclear pore complex protein NUP88 {ECO:0000303|PubMed:21189294}; AltName: Full=Nucleoporin 88; AltName: Full=Protein EMBRYO DEFECTIVE 2789; AltName: Full=Protein MODIFIER OF SNC1,7 {ECO:0000303|PubMed:19700630};	SubName: Full=Putative nuclear pore complex protein {ECO:0000313|EMBL:OTF99732.1};	Nuclear pore complex, Nup88/rNup84 component	GO:0005635,nuclear envelope; GO:0005643,nuclear pore; GO:0005215,transporter activity; GO:0045087,innate immune response; GO:0006406,mRNA export from nucleus; GO:0006611,protein export from nucleus; GO:0006606,protein import into nucleus; GO:0000055,ribosomal large subunit export from nucleus; GO:0000056,ribosomal small subunit export from nucleus; GO:0009627,systemic acquired resistance	Nucleoporin complex subunit 54
HH_000076	9.74	7.72	9.04	5.3	5.5	5.72	13.31	7.56	13.64	14.18	8.52	14.88	CT_Chr1	116150077	116157096	-	--	--	K01756 adenylosuccinate lyase [EC:4.3.2.2] | (RefSeq) uncharacterized protein LOC112520306 isoform X1 (A)	Adenylosuccinate lyase [Cynara cardunculus var. scolymus]	--	RecName: Full=Adenylosuccinate lyase {ECO:0000256|RuleBase:RU361172}; Short=ASL {ECO:0000256|RuleBase:RU361172}; EC=4.3.2.2 {ECO:0000256|RuleBase:RU361172}; AltName: Full=Adenylosuccinase {ECO:0000256|RuleBase:RU361172};	Adenylosuccinate lyase	GO:0070626,(S)-2-(5-amino-1-(5-phospho-D-ribosyl)imidazole-4-carboxamido)succinate AMP-lyase (fumarate-forming) activity; GO:0004018,N6-(1,2-dicarboxyethyl)AMP AMP-lyase (fumarate-forming) activity; GO:0044208,'de novo' AMP biosynthetic process; GO:0006189,'de novo' IMP biosynthetic process	Lyase
HH_000077	20.68	14.75	21.65	5.49	1.72	4.67	36.6	26.23	39.94	14.76	35.68	13.7	CT_Chr1	116159613	116163123	+	--	--	K01100 sedoheptulose-bisphosphatase [EC:3.1.3.37] | (RefSeq) sedoheptulose-1,7-bisphosphatase, chloroplastic (A)	hypothetical protein LSAT_2X122641 [Lactuca sativa]	RecName: Full=Sedoheptulose-1,7-bisphosphatase, chloroplastic; EC=3.1.3.37; AltName: Full=SED(1,7)P2ase; AltName: Full=Sedoheptulose bisphosphatase; Short=SBPase; Flags: Precursor;	SubName: Full=Putative sedoheptulose-1,7-bisphosphatase protein {ECO:0000313|EMBL:OTF99740.1};	Fructose-1,6-bisphosphatase	GO:0048046,apoplast; GO:0009507,chloroplast; GO:0009941,chloroplast envelope; GO:0009570,chloroplast stroma; GO:0009579,thylakoid; GO:0042132,fructose 1,6-bisphosphate 1-phosphatase activity; GO:0046872,metal ion binding; GO:0050278,sedoheptulose-bisphosphatase activity; GO:0016051,carbohydrate biosynthetic process; GO:0042742,defense response to bacterium; GO:0030388,fructose 1,6-bisphosphate me…	Fructose-1-6-bisphosphatase, N-terminal domain
HH_000082	85.83	112.16	167.04	134.31	245.45	204.8	76.39	51.13	71.85	153.3	58.6	141.55	CT_Chr1	116222011	116229138	-	--	--	K13354 solute carrier family 25 (peroxisomal adenine nucleotide transporter), member 17 | (RefSeq) peroxisomal nicotinamide adenine dinucleotide carrier isoform X1 (A)	Mitochondrial carrier domain-containing protein [Cynara cardunculus var. scolymus]	RecName: Full=Peroxisomal nicotinamide adenine dinucleotide carrier; AltName: Full=Peroxisomal NAD carrier; AltName: Full=Peroxisomal membrane protein 38, (PMP36); Short=AtPMP38; AltName: Full=Protein ABERRANT PEROXISOME MORPHOLOGY 3; AltName: Full=Solute carrier family 25 member 17;	SubName: Full=Mitochondrial carrier domain-containing protein {ECO:0000313|EMBL:KVI09908.1};	Predicted mitochondrial carrier protein	GO:0046861,glyoxysomal membrane; GO:0005779,integral component of peroxisomal membrane; GO:0005743,mitochondrial inner membrane; GO:0005777,peroxisome; GO:0005774,vacuolar membrane; GO:0015217,ADP transmembrane transporter activity; GO:0080122,AMP transmembrane transporter activity; GO:0015297,antiporter activity; GO:0005347,ATP transmembrane transporter activity; GO:0015228,coenzyme A transmembr…	Mitochondrial carrier protein
HH_000085	24.72	28.48	16.41	31.54	28.47	80.94	40.58	64.58	28.24	25.11	46.29	15.27	CT_Chr1	116292199	116294991	-	--	--	K09872 aquaporin PIP | (RefSeq) probable aquaporin PIP1-5 (A)	Aquaporin-like protein [Cynara cardunculus var. scolymus]	RecName: Full=Probable aquaporin PIP1-5; Short=AtPIP1;5; AltName: Full=Plasma membrane intrinsic protein 1d; Short=PIP1d;	SubName: Full=Aquaporin-like protein {ECO:0000313|EMBL:KVI09910.1};	Aquaporin (major intrinsic protein family)	GO:0005887,integral component of plasma membrane; GO:0005886,plasma membrane; GO:0009506,plasmodesma; GO:0015250,water channel activity; GO:0034220,ion transmembrane transport	Major intrinsic protein
HH_000086	1.16	0.79	0.87	1.99	2.64	4.32	1.02	0.74	1.07	4.9	1.18	5.35	CT_Chr1	116302679	116308228	+	--	--	K02367 glucuronyl/N-acetylglucosaminyl transferase EXT2 [EC:2.4.1.224 2.4.1.225] | (RefSeq) glycosyltransferase family 64 protein C4 (A)	hypothetical protein LSAT_2X121421 [Lactuca sativa]	RecName: Full=Glycosyltransferase family 64 protein C4 {ECO:0000303|PubMed:24905498}; Short=GT64 C4 {ECO:0000303|PubMed:24905498}; EC=2.4.1.- {ECO:0000305}; AltName: Full=Protein ECTOPICALLY PARTING CELLS 1 {ECO:0000303|PubMed:16045474}; Short=AtEPC1 {ECO:0000303|PubMed:16045474};	SubName: Full=EXTL2, alpha-1,4-N-acetylhexosaminyltransferase {ECO:0000313|EMBL:KVI09913.1};	Acetylglucosaminyltransferase EXT2/exostosin 2	GO:0005768,endosome; GO:0005794,Golgi apparatus; GO:0000139,Golgi membrane; GO:0016021,integral component of membrane; GO:0005802,trans-Golgi network; GO:0046872,metal ion binding; GO:0016757,transferase activity, transferring glycosyl groups; GO:0035251,UDP-glucosyltransferase activity; GO:0009738,abscisic acid-activated signaling pathway; GO:0007155,cell adhesion; GO:0008219,cell death; GO:0007…	Glycosyl transferase family 64 domain
HH_000087	463.88	688.21	408.9	478.42	658.67	741.01	429.03	197.62	358.65	306.83	160.36	812.41	CT_Chr1	116311026	116312453	-	--	--	--	Hs1pro-1, C-terminal [Cynara cardunculus var. scolymus]	RecName: Full=Nematode resistance protein-like HSPRO2; AltName: Full=AKINbetagamma-interacting protein 2; AltName: Full=Ortholog of sugar beet HS1 PRO-1 protein 2; AltName: Full=Protein Hs1pro-2;	SubName: Full=Hs1pro-1, C-terminal {ECO:0000313|EMBL:KVI09912.1};	--	GO:0005737,cytoplasm; GO:0020037,heme binding; GO:0046872,metal ion binding; GO:0009816,defense response to bacterium, incompatible interaction; GO:0006979,response to oxidative stress; GO:0009751,response to salicylic acid; GO:0019441,tryptophan catabolic process to kynurenine	Hs1pro-1 N-terminus
HH_000090	145.23	117.21	73.1	112.91	66.64	50.58	222.54	123.05	180.02	133.28	283.97	149.93	CT_Chr1	116341828	116350253	+	--	--	K13946 auxin influx carrier (AUX1 LAX family) | (RefSeq) auxin transporter-like protein 2 (A)	auxin transporter-like protein 2 [Helianthus annuus]	RecName: Full=Auxin transporter-like protein 2; AltName: Full=AUX1-like protein 2; AltName: Full=MtLAX2;	SubName: Full=Putative transmembrane amino acid transporter family protein {ECO:0000313|EMBL:OTG21290.1};	Amino acid transporters	GO:0016021,integral component of membrane; GO:0005886,plasma membrane; GO:0015293,symporter activity; GO:0006865,amino acid transport; GO:0009734,auxin-activated signaling pathway	Transmembrane amino acid transporter protein
HH_000095	3.42	1.56	5.41	0.23	0	0	4.41	12.71	11.05	9.08	42.74	6.32	CT_Chr1	116435294	116436963	+	--	--	--	hypothetical protein LSAT_2X121281 [Lactuca sativa]	RecName: Full=Probable inactive histone-lysine N-methyltransferase SUVR1; AltName: Full=Protein SET DOMAIN GROUP 13; AltName: Full=Suppressor of variegation 3-9-related protein 1; Short=Su(var)3-9-related protein 1;	SubName: Full=WIYLD domain-containing protein {ECO:0000313|EMBL:KVI09894.1};	--	GO:0005694,chromosome; GO:0005730,nucleolus; GO:0018024,histone-lysine N-methyltransferase activity; GO:0042802,identical protein binding; GO:0008270,zinc ion binding; GO:0031047,gene silencing by RNA	Ubiquitin-binding WIYLD domain
HH_000096	4.45	6.91	2.4	5.32	19.29	18.04	13.66	3.72	9.02	8.17	5.97	13.92	CT_Chr1	116440909	116441775	+	--	--	K19033 RPS31; 30S ribosomal protein S31 | (RefSeq) 30S ribosomal protein S31, chloroplastic (A)	30S ribosomal protein S31, chloroplastic [Helianthus annuus]	RecName: Full=30S ribosomal protein S31, chloroplastic; AltName: Full=Plastid-specific 30S ribosomal protein 4; Short=PSRP-4; Flags: Precursor;	SubName: Full=Putative 30S ribosomal protein {ECO:0000313|EMBL:OTF99761.1};	--	GO:0009507,chloroplast; GO:0009941,chloroplast envelope; GO:0009570,chloroplast stroma; GO:0005840,ribosome; GO:0032544,plastid translation	30S ribosomal protein Thx
HH_000100	0	0	0	0.68	0.37	0.73	0	0	0	0	0	0	CT_Chr1	116488895	116520932	-	--	--	K13428 LRR receptor-like serine/threonine-protein kinase EFR [EC:2.7.11.1] | (RefSeq) LRR receptor-like serine/threonine-protein kinase EFR (A)	Leucine-rich repeat-containing protein [Cynara cardunculus var. scolymus]	RecName: Full=Probable LRR receptor-like serine/threonine-protein kinase At3g47570; EC=2.7.11.1; Flags: Precursor;	SubName: Full=Leucine-rich repeat-containing protein {ECO:0000313|EMBL:KVI09898.1};	--	GO:0016021,integral component of membrane; GO:0005886,plasma membrane; GO:0005524,ATP binding; GO:0004674,protein serine/threonine kinase activity	Leucine Rich repeat
HH_000101	5.43	1.8	2.41	5.8	1.64	3.42	0	0	0	0	0	0	CT_Chr1	116555558	116555782	-	--	--	K04730 interleukin-1 receptor-associated kinase 1 [EC:2.7.11.1] | (RefSeq) probable LRR receptor-like serine/threonine-protein kinase At3g47570 (A)	hypothetical protein LSAT_2X121260 [Lactuca sativa]	RecName: Full=Putative receptor-like protein kinase At3g47110; EC=2.7.11.1; Flags: Precursor;	SubName: Full=Leucine-rich repeat-containing protein {ECO:0000313|EMBL:KVI09898.1};	--	GO:0016021,integral component of membrane; GO:0005886,plasma membrane; GO:0005524,ATP binding; GO:0004674,protein serine/threonine kinase activity	--
HH_000102	3.37	2.13	3.24	3.39	3.92	2.95	0	0	0	0	0	0	CT_Chr1	116555787	116567663	-	--	--	K13420 LRR receptor-like serine/threonine-protein kinase FLS2 [EC:2.7.11.1] | (RefSeq) receptor kinase-like protein Xa21 (A)	Leucine-rich repeat-containing protein [Cynara cardunculus var. scolymus]	RecName: Full=Probable LRR receptor-like serine/threonine-protein kinase At3g47570; EC=2.7.11.1; Flags: Precursor;	SubName: Full=Leucine-rich repeat-containing protein {ECO:0000313|EMBL:KVI09898.1};	--	GO:0016021,integral component of membrane; GO:0005886,plasma membrane; GO:0005524,ATP binding; GO:0004674,protein serine/threonine kinase activity	Leucine Rich repeat
HH_000103	20.81	18.5	18.49	17.57	20.65	20.46	0	0	0	0	0	0	CT_Chr1	116560491	116564441	+	--	--	--	LRR receptor-like serine/threonine-protein kinase EFR [Helianthus annuus]	--	SubName: Full=Uncharacterized protein {ECO:0000313|EMBL:OTG29682.1};	--	GO:0016021,integral component of membrane; GO:0005524,ATP binding; GO:0004674,protein serine/threonine kinase activity	--
HH_000106	3.74	4.13	7.83	20.23	23.05	21.57	8.53	1.36	8.59	10.66	1.99	14.38	CT_Chr1	116589758	116602211	+	--	--	K02866 large subunit ribosomal protein L10e | (RAP-DB) Os03g0332533; Similar to Plant acid phosphatase family protein, expressed. (A)	Acid phosphatase (Class B) [Cynara cardunculus var. scolymus]	RecName: Full=Uncharacterized protein At2g39920;	SubName: Full=Acid phosphatase (Class B) {ECO:0000313|EMBL:KVI09851.1};	--	GO:0016021,integral component of membrane; GO:0046686,response to cadmium ion	HAD superfamily, subfamily IIIB (Acid phosphatase)
HH_000116	0.69	1.48	0.97	0.54	0.83	1.54	1.36	1.16	1	1.58	0.86	1.22	CT_Chr1	116660150	116686433	+	--	--	K18998 RNA polymerase II C-terminal domain phosphatase-like 1/2 [EC:3.1.3.16] | (RefSeq) RNA polymerase II C-terminal domain phosphatase-like 1 isoform X1 (A)	Double-stranded RNA-binding [Cynara cardunculus var. scolymus]	--	SubName: Full=Double-stranded RNA-binding {ECO:0000313|EMBL:KVH89550.1};	--	GO:0003723,RNA binding	--
HH_000121	0.72	0.43	1.02	1.01	2.07	1.71	0.84	0.65	0.62	1.78	0.48	1.25	CT_Chr1	116718066	116722777	-	--	--	K14209 solute carrier family 36 (proton-coupled amino acid transporter) | (RefSeq) probable GABA transporter 2 (A)	Amino acid transporter, transmembrane [Cynara cardunculus var. scolymus]	RecName: Full=Proline transporter 2; Short=AtPROT2;	SubName: Full=Amino acid transporter, transmembrane {ECO:0000313|EMBL:KVI09843.1};	Amino acid transporters	GO:0016021,integral component of membrane; GO:0005886,plasma membrane; GO:0015193,L-proline transmembrane transporter activity; GO:0015824,proline transport	Transmembrane amino acid transporter protein
HH_000123	89.64	85.86	27.81	14.09	5.37	16.76	30.01	56.79	27.52	18.17	6.24	16.03	CT_Chr1	116782920	116785816	+	--	--	K11426 SET and MYND domain-containing protein | (RefSeq) hypothetical protein (A)	Protein of unknown function DUF620 [Cynara cardunculus var. scolymus]	--	SubName: Full=Uncharacterized protein {ECO:0000313|EMBL:KVI09867.1};	--	--	Protein of unknown function (DUF620)
HH_000125	0.76	0.17	6.2	1892.9	961.22	5421.35	111.28	0.51	139.06	85.03	6.93	189.78	CT_Chr1	116793962	116794435	-	--	--	K13993 HSP20 family protein | (RefSeq) 17.6 kDa class I heat shock protein-like (A)	Alpha crystallin/Hsp20 domain-containing protein [Cynara cardunculus var. scolymus]	RecName: Full=17.6 kDa class I heat shock protein;	SubName: Full=Alpha crystallin/Hsp20 domain-containing protein {ECO:0000313|EMBL:KVI09871.1};	Molecular chaperone (small heat-shock protein Hsp26/Hsp42)	GO:0005737,cytoplasm	HSP20-like domain found in ArsA
HH_000130	5.55	6.51	6.81	16.76	23.45	17.77	7.82	7.35	4.62	23.05	17.38	19.38	CT_Chr1	116810278	116817676	+	--	--	K20165 TBC1 domain family member 2A | (RefSeq) TBC1 domain family member 2B-like isoform X1 (A)	Rab-GTPase-TBC domain-containing protein [Cynara cardunculus var. scolymus]	RecName: Full=Protein DETOXIFICATION 42 {ECO:0000303|PubMed:11739388}; Short=AtDTX42 {ECO:0000303|PubMed:11739388}; AltName: Full=Aluminum-activated citrate transporter {ECO:0000303|PubMed:18826429}; AltName: Full=AtMATE {ECO:0000303|PubMed:18826429}; AltName: Full=FRD-like protein {ECO:0000303|PubMed:12172022}; AltName: Full=Multidrug and toxic compound extrusion protein 42 {ECO:0000305}; Short=…	SubName: Full=Rab-GTPase-TBC domain-containing protein {ECO:0000313|EMBL:KVI10640.1};	Ypt/Rab GTPase activating protein	GO:0016021,integral component of membrane; GO:0005886,plasma membrane; GO:0015297,antiporter activity; GO:0015137,citrate transmembrane transporter activity; GO:0015238,drug transmembrane transporter activity; GO:0015746,citrate transport; GO:0010044,response to aluminum ion	Rab-GTPase-TBC domain
HH_000131	2.52	1.8	2.35	6.94	12.59	9.83	7.84	4.86	6.64	10.31	4.11	12.83	CT_Chr1	116819262	116823514	+	--	--	K23452 UDP-glucosyltransferase 85A [EC:2.4.1.-] | (RefSeq) 7-deoxyloganetic acid glucosyltransferase-like (A)	hypothetical protein Ccrd_011726 [Cynara cardunculus var. scolymus]	RecName: Full=7-deoxyloganetic acid glucosyltransferase; EC=2.4.1.323; AltName: Full=UDP-glucose glucosyltransferase 8; Short=CrUGT8; AltName: Full=UDP-glycosyltransferase 709C2;	SubName: Full=Uncharacterized protein {ECO:0000313|EMBL:KVI09870.1};	UDP-glucuronosyl and UDP-glucosyl transferase	GO:0102970,7-deoxyloganetic acid glucosyltransferase activity; GO:0035251,UDP-glucosyltransferase activity; GO:1900994,(-)-secologanin biosynthetic process	Glycosyltransferase family 28 C-terminal domain
HH_000138	63.37	45.77	23.46	16.85	19.53	15.07	40.41	52.69	48.87	23.14	35.5	19.28	CT_Chr1	116896794	116939873	-	--	--	K13493 cytokinin-N-glucosyltransferase [EC:2.4.1.-] | (RefSeq) UDP-glycosyltransferase 76G1-like (A)	UDP-glucuronosyl/UDP-glucosyltransferase [Cynara cardunculus var. scolymus]	RecName: Full=UDP-glycosyltransferase 76G1 {ECO:0000303|PubMed:15610349}; EC=2.4.1.- {ECO:0000305};	SubName: Full=UDP-glucuronosyl/UDP-glucosyltransferase {ECO:0000313|EMBL:KVI09874.1};	UDP-glucuronosyl and UDP-glucosyl transferase	GO:0035251,UDP-glucosyltransferase activity; GO:0008152,metabolic process	Glycosyltransferase family 28 C-terminal domain
HH_000139	16.96	9.27	3.98	2.65	0.92	3.28	9.31	9.51	12.69	2.83	8.65	3.64	CT_Chr1	116942240	116946399	-	--	--	--	hypothetical protein Ccrd_011729 [Cynara cardunculus var. scolymus]	--	SubName: Full=Uncharacterized protein {ECO:0000313|EMBL:KVI09873.1};	--	--	--
HH_000142	9.1	8.74	9.93	8.02	10.58	10.16	3.72	3.73	3.74	11.64	4.34	11.25	CT_Chr1	116976404	116977313	+	--	--	--	Bifunctional inhibitor/plant lipid transfer protein/seed storage helical domain-containing protein [Cynara cardunculus var. scolymus]	--	SubName: Full=Bifunctional inhibitor/plant lipid transfer protein/seed storage helical domain-containing protein {ECO:0000313|EMBL:KVI09882.1};	--	--	Protease inhibitor/seed storage/LTP family
HH_000143	4.67	6.44	6.66	6.86	35.56	13.88	3.41	2.78	5.57	52.48	6.21	98.06	CT_Chr1	116976890	116981643	-	--	--	--	hypothetical protein LSAT_2X117100 [Lactuca sativa]	--	SubName: Full=Uncharacterized protein {ECO:0000313|EMBL:KVI06996.1};	--	--	--
HH_000146	0	0	0.06	0	0.06	0.18	0.06	0.19	0.11	0.06	0.06	0	CT_Chr1	116996788	116999105	-	--	--	K15333 tRNA guanosine-2'-O-methyltransferase [EC:2.1.1.34] | (RefSeq) uncharacterized protein LOC104224633 (A)	cucumisin-like [Helianthus annuus]	RecName: Full=Subtilisin-like protease SBT4.7 {ECO:0000303|PubMed:16193095}; EC=3.4.21.- {ECO:0000255|PROSITE-ProRule:PRU10082}; AltName: Full=Subtilase subfamily 4 member 7 {ECO:0000303|PubMed:16193095}; Short=AtSBT4.7 {ECO:0000303|PubMed:16193095}; Flags: Precursor;	SubName: Full=Putative subtilase 4.12 {ECO:0000313|EMBL:OTF99601.1};	--	GO:0005576,extracellular region; GO:0004252,serine-type endopeptidase activity	Subtilase family
HH_000147	216.74	170.32	159.98	371.72	64.92	292.69	175.56	74.77	141.31	141.42	33.2	188.89	CT_Chr1	117000601	117004976	-	--	--	K15333 tRNA guanosine-2'-O-methyltransferase [EC:2.1.1.34] | (RefSeq) uncharacterized protein LOC104224633 (A)	Peptidase S8/S53 domain-containing protein [Cynara cardunculus var. scolymus]	RecName: Full=Cucumisin; EC=3.4.21.25; AltName: Allergen=Cuc m 1; Flags: Precursor;	SubName: Full=Peptidase S8/S53 domain-containing protein {ECO:0000313|EMBL:KVI09884.1};	--	GO:0005576,extracellular region; GO:0004252,serine-type endopeptidase activity	PA domain
HH_000148	58.33	40.65	64.5	67.85	49.37	71.57	68.56	42.84	59.26	57.08	14.15	66.42	CT_Chr1	117006698	117010417	+	--	--	K07904 Ras-related protein Rab-11A | (RefSeq) ras-related protein Rab2BV-like (A)	Ran GTPase [Cynara cardunculus var. scolymus]	RecName: Full=Ras-related protein Rab2BV;	SubName: Full=Ran GTPase {ECO:0000313|EMBL:KVI09886.1};	GTPase Rab11/YPT3, small G protein superfamily	GO:0005886,plasma membrane; GO:0005525,GTP binding; GO:0003924,GTPase activity	Gtr1/RagA G protein conserved region
HH_000149	31.06	11.47	23.14	12.91	16.99	18.86	5.86	4.56	8.27	9.12	1.01	8.39	CT_Chr1	117018642	117022391	+	--	--	K14684 solute carrier family 25 (mitochondrial phosphate transporter), member 23/24/25/41 | (RefSeq) mitochondrial substrate carrier family protein B-like (A)	mitochondrial substrate carrier family protein B-like [Helianthus annuus]	RecName: Full=Mitochondrial adenine nucleotide transporter ADNT1; AltName: Full=Adenine nucleotide transporter 1;	SubName: Full=Mitochondrial carrier domain-containing protein {ECO:0000313|EMBL:KVI09887.1};	Mitochondrial solute carrier protein	GO:0016021,integral component of membrane; GO:0005743,mitochondrial inner membrane; GO:0006839,mitochondrial transport; GO:0055085,transmembrane transport	Gammaproteobacterial serine protease
HH_000153	0.79	0.34	1.04	0.45	1.06	1.43	0.24	0.27	0.31	0.88	0.39	1.59	CT_Chr1	117048186	117056461	-	--	--	K19613 leucine-rich repeat protein SHOC2 | (RefSeq) probable WRKY transcription factor 19 (A)	hypothetical protein LSAT_9X91840 [Lactuca sativa]	RecName: Full=Probable WRKY transcription factor 19; AltName: Full=WRKY DNA-binding protein 19;	SubName: Full=Disease resistance protein {ECO:0000313|EMBL:KVH94613.1}; Flags: Fragment;	FOG: Leucine rich repeat	GO:0009941,chloroplast envelope; GO:0005634,nucleus; GO:0043531,ADP binding; GO:0005524,ATP binding; GO:0003700,DNA-binding transcription factor activity; GO:0004674,protein serine/threonine kinase activity; GO:0043565,sequence-specific DNA binding; GO:0006952,defense response; GO:0006351,transcription, DNA-templated	Leucine-rich repeat
HH_000154	34.34	23.3	14.01	11.92	8.87	14.04	32.51	50.69	38.83	14.9	26.28	17.3	CT_Chr1	117064117	117078160	+	--	--	K12657 delta-1-pyrroline-5-carboxylate synthetase [EC:2.7.2.11 1.2.1.41] | (RefSeq) delta-1-pyrroline-5-carboxylate synthase-like (A)	Aldehyde dehydrogenase, C-terminal [Cynara cardunculus var. scolymus]	RecName: Full=Delta-1-pyrroline-5-carboxylate synthase; Short=P5CS; Includes: RecName: Full=Glutamate 5-kinase; Short=GK; EC=2.7.2.11; AltName: Full=Gamma-glutamyl kinase; Includes: RecName: Full=Gamma-glutamyl phosphate reductase; Short=GPR; EC=1.2.1.41; AltName: Full=Glutamate-5-semialdehyde dehydrogenase; AltName: Full=Glutamyl-gamma-semialdehyde dehydrogenase;	RecName: Full=Delta-1-pyrroline-5-carboxylate synthase {ECO:0000256|PIRNR:PIRNR036429}; Includes: RecName: Full=Glutamate 5-kinase {ECO:0000256|PIRNR:PIRNR036429}; Short=GK {ECO:0000256|PIRNR:PIRNR036429}; EC=2.7.2.11 {ECO:0000256|PIRNR:PIRNR036429}; AltName: Full=Gamma-glutamyl kinase {ECO:0000256|PIRNR:PIRNR036429}; Includes: RecName: Full=Gamma-glutamyl phosphate reductase {ECO:0000256|PIRNR:P…	Gamma-glutamyl phosphate reductase	GO:0005737,cytoplasm; GO:0005524,ATP binding; GO:0004349,glutamate 5-kinase activity; GO:0004350,glutamate-5-semialdehyde dehydrogenase activity; GO:0055129,L-proline biosynthetic process	Aldehyde dehydrogenase family
HH_000155	7.25	4.91	5.9	1.98	5.45	5.17	7.21	3.58	8.95	8.1	7.61	14.65	CT_Chr1	117079559	117081148	+	--	--	--	CASP-like protein 5B1 [Helianthus annuus]	RecName: Full=CASP-like protein 5B1; Short=AtCASPL5B1;	RecName: Full=CASP-like protein {ECO:0000256|RuleBase:RU361233};	--	GO:0016021,integral component of membrane; GO:0005886,plasma membrane	Domain of unknown function (DUF588)
HH_000156	225.34	153.19	120.18	58.87	56.98	46.31	91	165.39	112.13	55.25	101.92	54.2	CT_Chr1	117081606	117085503	-	--	--	K00966 mannose-1-phosphate guanylyltransferase [EC:2.7.7.13] | (RefSeq) mannose-1-phosphate guanylyltransferase 1 (A)	hypothetical protein Ccrd_011745, partial [Cynara cardunculus var. scolymus]	RecName: Full=Mannose-1-phosphate guanylyltransferase 1; EC=2.7.7.13; AltName: Full=GDP-mannose pyrophosphorylase 1; AltName: Full=Protein CYTOKINESIS DEFECTIVE 1; AltName: Full=Protein EMBRYO DEFECTIVE 101; AltName: Full=Protein HYPERSENSITIVE TO AMMONIUM ION 1; AltName: Full=Protein SENSITIVE TO OZONE 1; AltName: Full=Protein VITAMIN C DEFECTIVE 1;	SubName: Full=Uncharacterized protein {ECO:0000313|EMBL:KVI09860.1}; Flags: Fragment;	GDP-mannose pyrophosphorylase/mannose-1-phosphate guanylyltransferase	GO:0005829,cytosol; GO:0005634,nucleus; GO:0005525,GTP binding; GO:0004475,mannose-1-phosphate guanylyltransferase activity; GO:0030244,cellulose biosynthetic process; GO:0042742,defense response to bacterium; GO:0009298,GDP-mannose biosynthetic process; GO:0019853,L-ascorbic acid biosynthetic process; GO:0060359,response to ammonium ion; GO:0009408,response to heat; GO:0009753,response to jasmon…	Hexapeptide repeat of succinyl-transferase
HH_000157	8.32	8.89	42.54	3.96	1.91	7.82	1.09	3.66	1.58	4.82	2.04	4.19	CT_Chr1	117092772	117093971	-	--	--	K03006 DNA-directed RNA polymerase II subunit RPB1 [EC:2.7.7.6] | (RefSeq) leucine-rich repeat extensin-like protein 1 (A)	Leucine-rich repeat-containing protein [Cynara cardunculus var. scolymus]	RecName: Full=Leucine-rich repeat extensin-like protein 6; Short=AtLRX6; Short=LRR/EXTENSIN6; AltName: Full=Cell wall hydroxyproline-rich glycoprotein; Flags: Precursor;	SubName: Full=Leucine-rich repeat-containing protein {ECO:0000313|EMBL:KVI09863.1};	--	GO:0005618,cell wall; GO:0005576,extracellular region; GO:0005199,structural constituent of cell wall; GO:0071555,cell wall organization	Leucine Rich repeat
HH_000158	22.81	23.54	13.69	16.76	15.23	13.46	26.33	43.31	25.71	7.5	24.2	4.8	CT_Chr1	117104327	117127787	-	--	--	K04733 interleukin-1 receptor-associated kinase 4 [EC:2.7.11.1] | (RefSeq) wall-associated receptor kinase-like 20 (A)	Concanavalin A-like lectin/glucanase, subgroup [Cynara cardunculus var. scolymus]	RecName: Full=Wall-associated receptor kinase-like 20; EC=2.7.11.-; Flags: Precursor;	SubName: Full=Concanavalin A-like lectin/glucanase, subgroup {ECO:0000313|EMBL:KVI09862.1};	Serine/threonine protein kinase	GO:0016021,integral component of membrane; GO:0005886,plasma membrane; GO:0005524,ATP binding; GO:0030247,polysaccharide binding; GO:0004674,protein serine/threonine kinase activity; GO:0007166,cell surface receptor signaling pathway	Rubredoxin-like zinc ribbon domain (DUF35_N)
HH_000159	11.35	9.04	17.26	16.47	11.17	11.89	7.59	10.38	10.16	13.65	8.29	13.95	CT_Chr1	117130052	117140512	+	--	--	K16302 metal transporter CNNM | (RefSeq) probable methyltransferase PMT28 (A)	Actin-binding FH2 [Cynara cardunculus var. scolymus]	RecName: Full=Probable methyltransferase PMT11; EC=2.1.1.-;	SubName: Full=Actin-binding FH2 {ECO:0000313|EMBL:KVI09864.1};	--	GO:0005737,cytoplasm; GO:0005768,endosome; GO:0005794,Golgi apparatus; GO:0000139,Golgi membrane; GO:0016021,integral component of membrane; GO:0005802,trans-Golgi network; GO:0008757,S-adenosylmethionine-dependent methyltransferase activity; GO:0032259,methylation	Methyltransferase domain
HH_000160	403.13	364.14	441.2	272.78	533.05	403.45	224.46	215.71	206.88	255.61	281.25	299.99	CT_Chr1	117147388	117149505	-	--	--	K14497 protein phosphatase 2C [EC:3.1.3.16] | (RefSeq) protein phosphatase 2C 37-like (A)	Protein phosphatase 2C [Cynara cardunculus var. scolymus]	RecName: Full=Protein phosphatase 2C 3; Short=AtPP2C03; EC=3.1.3.16; AltName: Full=Protein AKT1-INTERACTING 1; AltName: Full=Protein phosphatase 2C AIP1; Short=PP2C AIP1;	SubName: Full=Protein phosphatase 2C {ECO:0000313|EMBL:KVI09878.1};	Serine/threonine protein phosphatase	GO:0005886,plasma membrane; GO:0046872,metal ion binding; GO:0005267,potassium channel activity; GO:0004722,protein serine/threonine phosphatase activity; GO:0009788,negative regulation of abscisic acid-activated signaling pathway; GO:1902039,negative regulation of seed dormancy process; GO:0009939,positive regulation of gibberellic acid mediated signaling pathway; GO:0010030,positive regulation …	Protein phosphatase 2C
HH_000161	14.37	10.38	9.19	5.49	0.62	4.98	16.1	26.8	20.8	5.25	16.05	3.81	CT_Chr1	117177422	117181763	-	--	--	K02960 small subunit ribosomal protein S16e | (RefSeq) uncharacterized protein LOC110817833 (A)	hypothetical protein LSAT_2X118741 [Lactuca sativa]	RecName: Full=Ribulose bisphosphate carboxylase/oxygenase activase 2, chloroplastic; Short=RA 2; Short=RuBisCO activase 2; AltName: Full=RuBisCO activase beta form; Flags: Precursor;	SubName: Full=Putative ribulose bisphosphate carboxylase/oxygenase activase 2 protein {ECO:0000313|EMBL:OTG12726.1};	26S proteasome regulatory complex, ATPase RPT4	GO:0009570,chloroplast stroma; GO:0005524,ATP binding	Torsin
HH_000162	5.43	6.35	4.13	3.24	5.8	4.42	7.8	5.41	10.42	4.45	4.08	6.02	CT_Chr1	117196497	117199943	-	--	--	K15200 general transcription factor 3C polypeptide 2 | (RefSeq) uncharacterized protein LOC110882925 isoform X1 (A)	uncharacterized protein LOC110886509 isoform X1 [Helianthus annuus]	--	SubName: Full=Uncharacterized protein {ECO:0000313|EMBL:KVI09877.1};	--	--	--
HH_000164	104.06	109.09	74.59	56.16	99.2	86.88	136.01	124.18	153.84	67.97	115.75	111.78	CT_Chr1	117239385	117243181	-	--	--	K01802 peptidylprolyl isomerase [EC:5.2.1.8] | (RefSeq) peptidyl-prolyl cis-trans isomerase FKBP20-1 (A)	peptidyl-prolyl cis-trans isomerase FKBP20-1 [Helianthus annuus]	RecName: Full=Peptidyl-prolyl cis-trans isomerase FKBP20-1; Short=PPIase FKBP20-1; EC=5.2.1.8; AltName: Full=FK506-binding protein 20-1; Short=AtFKBP20-1; AltName: Full=Immunophilin FKBP20-1; AltName: Full=Rotamase;	RecName: Full=Peptidylprolyl isomerase {ECO:0000256|PROSITE-ProRule:PRU00277}; EC=5.2.1.8 {ECO:0000256|PROSITE-ProRule:PRU00277};	FKBP-type peptidyl-prolyl cis-trans isomerase	GO:0005737,cytoplasm; GO:0005528,FK506 binding; GO:0003755,peptidyl-prolyl cis-trans isomerase activity; GO:0061077,chaperone-mediated protein folding	FKBP-type peptidyl-prolyl cis-trans isomerase
HH_000166	23.72	26.22	34.54	87.67	53.79	56.98	17.89	14.15	14.89	22.7	9.49	22.66	CT_Chr1	117314798	117316969	-	--	--	K14494 DELLA protein | (RefSeq) DELLA protein RGL2 isoform X3 (A)	Transcription factor GRAS [Cynara cardunculus var. scolymus]	RecName: Full=Scarecrow-like protein 9; Short=AtSCL9; AltName: Full=GRAS family protein 13; Short=AtGRAS-13;	SubName: Full=Transcription factor GRAS {ECO:0000313|EMBL:KVI09834.1};	--	GO:0005634,nucleus; GO:0003700,DNA-binding transcription factor activity; GO:0043565,sequence-specific DNA binding; GO:0006355,regulation of transcription, DNA-templated; GO:0006351,transcription, DNA-templated	GRAS domain family
HH_000167	35.95	52.42	101.93	50.85	40.27	51.14	28.1	46.1	23.77	27.38	48.61	16.21	CT_Chr1	117336024	117341083	-	--	--	K03255 protein TIF31 | (RefSeq) hypothetical protein (A)	Homeodomain-like protein [Cynara cardunculus var. scolymus]	RecName: Full=Telomere repeat-binding protein 4; AltName: Full=H-protein promoter binding factor-1; Short=AtTBP1; AltName: Full=Telomeric DNA-binding protein 1;	SubName: Full=Homeodomain-like protein {ECO:0000313|EMBL:KVI09828.1};	--	GO:0000781,chromosome, telomeric region; GO:0000783,nuclear telomere cap complex; GO:0003677,DNA binding; GO:0003691,double-stranded telomeric DNA binding; GO:0042162,telomeric DNA binding; GO:0006355,regulation of transcription, DNA-templated; GO:0000723,telomere maintenance; GO:0031627,telomeric loop formation; GO:0006351,transcription, DNA-templated	Myb-like DNA-binding domain
HH_000168	11.47	17.93	28.93	34.44	5.34	21.17	12.93	20.89	6.9	25.7	13.84	10.26	CT_Chr1	117362031	117364149	+	--	--	K20628 expansin | (RefSeq) expansin-A4 (A)	Barwin-like endoglucanase [Cynara cardunculus var. scolymus]	RecName: Full=Expansin-A4; Short=AtEXPA4; AltName: Full=Alpha-expansin-4; Short=At-EXP4; Short=AtEx4; AltName: Full=Ath-ExpAlpha-1.6; Flags: Precursor;	SubName: Full=Barwin-like endoglucanase {ECO:0000313|EMBL:KVI09829.1};	--	GO:0005829,cytosol; GO:0005576,extracellular region; GO:0016020,membrane; GO:0009505,plant-type cell wall; GO:0009506,plasmodesma; GO:0009664,plant-type cell wall organization; GO:0006949,syncytium formation	Lytic transglycolase
HH_000170	9.29	13.9	43.77	11.29	2.91	2.23	1.8	5.23	1.41	5.88	4.06	3.21	CT_Chr1	117378167	117382212	-	--	--	--	protein of unknown function DUF547 [Cynara cardunculus var. scolymus]	--	SubName: Full=Uncharacterized protein {ECO:0000313|EMBL:KVI09830.1};	--	--	Protein of unknown function, DUF547
HH_000174	153.37	147.2	176.6	169.38	99.04	88.77	101.87	159.18	95.8	101.2	96.91	33.67	CT_Chr1	117421046	117436614	+	--	--	K10733 GINS complex subunit 2 | (RefSeq) DNA replication complex GINS protein PSF2 (A)	Protein of unknown function DUF506, plant [Cynara cardunculus var. scolymus]	RecName: Full=DNA replication complex GINS protein PSF2;	SubName: Full=Uncharacterized protein {ECO:0000313|EMBL:KVI09815.1};	--	GO:0000811,GINS complex; GO:0031298,replication fork protection complex; GO:0032508,DNA duplex unwinding; GO:0000727,double-strand break repair via break-induced replication; GO:1902975,mitotic DNA replication initiation	GINS complex protein
HH_000177	266.39	195.55	157.74	153.92	33.68	38.28	194.43	348.54	307.11	88.08	306.59	110.31	CT_Chr1	117474341	117478611	-	--	--	K10355 actin, other eukaryote | (RefSeq) actin-like (A)	actin [Prunella vulgaris]	RecName: Full=Actin;	SubName: Full=Actin {ECO:0000313|EMBL:AHY94895.1};	Actin and related proteins	GO:0005737,cytoplasm; GO:0005856,cytoskeleton; GO:0005524,ATP binding	Actin
HH_000178	65.01	61.66	42.39	41.06	27.72	17.05	91.67	53.5	57.79	63.24	88.65	68.93	CT_Chr1	117483633	117486478	-	--	--	K10258 very-long-chain enoyl-CoA reductase [EC:1.3.1.93] | (RefSeq) very-long-chain enoyl-CoA reductase (A)	3-oxo-5-alpha-steroid 4-dehydrogenase, C-terminal [Cynara cardunculus var. scolymus]	RecName: Full=Very-long-chain enoyl-CoA reductase {ECO:0000305}; EC=1.3.1.93 {ECO:0000305|PubMed:14673020, ECO:0000305|PubMed:15829606}; AltName: Full=Enoyl-CoA reductase; Short=AtECR; AltName: Full=Protein ECERIFERUM 10; AltName: Full=Synaptic glycoprotein SC2-like protein;	SubName: Full=3-oxo-5-alpha-steroid 4-dehydrogenase, C-terminal {ECO:0000313|EMBL:KVI09810.1};	Steroid reductase required for elongation of the very long chain fatty acids	GO:0005783,endoplasmic reticulum; GO:0005789,endoplasmic reticulum membrane; GO:0009923,fatty acid elongase complex; GO:0016021,integral component of membrane; GO:0005886,plasma membrane; GO:0009922,fatty acid elongase activity; GO:0016627,oxidoreductase activity, acting on the CH-CH group of donors; GO:0042335,cuticle development; GO:0006665,sphingolipid metabolic process; GO:0010091,trichome br…	3-oxo-5-alpha-steroid 4-dehydrogenase
HH_000183	2.47	1	1.07	1.01	0.49	1.24	1.9	0.42	1.6	3.23	0.45	4.66	CT_Chr1	117529507	117532041	+	--	--	K04733 interleukin-1 receptor-associated kinase 4 [EC:2.7.11.1] | (RefSeq) probable receptor-like protein kinase At5g59700 (A)	probable receptor-like protein kinase At5g59700 [Helianthus annuus]	RecName: Full=Probable receptor-like protein kinase At5g59700; EC=2.7.11.-; Flags: Precursor;	SubName: Full=Putative jacalin-like lectin domain-containing protein {ECO:0000313|EMBL:OTF99574.1};	Serine/threonine protein kinase	GO:0016021,integral component of membrane; GO:0005886,plasma membrane; GO:0009506,plasmodesma; GO:0005524,ATP binding; GO:0004674,protein serine/threonine kinase activity	Phosphotransferase enzyme family
HH_000186	9.54	12.95	11.33	8.96	11.14	11.51	5.68	10.45	6.03	12.96	8.84	15.02	CT_Chr1	117577431	117580527	-	--	--	--	Heavy metal-associated domain, HMA, partial [Cynara cardunculus var. scolymus]	--	SubName: Full=Heavy metal-associated domain, HMA {ECO:0000313|EMBL:KVI09796.1}; Flags: Fragment;	--	GO:0046872,metal ion binding; GO:0030001,metal ion transport	--
HH_000187	178.89	363.16	111.78	60.22	169.02	111.25	61.27	41.94	63.75	49.58	41.28	224.07	CT_Chr1	117599475	117602388	+	--	--	--	Heavy metal-associated domain, HMA, partial [Cynara cardunculus var. scolymus]	--	SubName: Full=Heavy metal-associated domain, HMA {ECO:0000313|EMBL:KVI09796.1}; Flags: Fragment;	--	GO:0046872,metal ion binding; GO:0030001,metal ion transport	Heavy-metal-associated domain
HH_000188	11.3	12.33	12.09	14.16	14.6	14.28	16.16	12.21	12.85	12.96	13.39	10.83	CT_Chr1	117617355	117626265	+	--	--	K13457 disease resistance protein RPM1 | (RefSeq) disease resistance protein RPM1-like (A)	Disease resistance protein [Cynara cardunculus var. scolymus]	--	SubName: Full=Disease resistance protein {ECO:0000313|EMBL:KVH99847.1};	--	GO:0043531,ADP binding; GO:0006952,defense response	Rx N-terminal domain
HH_000201	110.12	142.04	394.16	1929.32	977.26	1304.1	171.37	110.54	128.58	206.3	20.91	249.93	CT_Chr1	117744088	117745515	-	--	--	K03283 heat shock 70kDa protein 1/2/6/8 | (RefSeq) heat shock cognate 70 kDa protein 2-like (A)	Heat shock protein 70, conserved site-containing protein [Cynara cardunculus var. scolymus]	RecName: Full=Heat shock cognate 70 kDa protein 2;	SubName: Full=Heat shock protein 70, conserved site-containing protein {ECO:0000313|EMBL:KVI09827.1};	Molecular chaperones HSP70/HSC70, HSP70 superfamily	GO:0005524,ATP binding	MreB/Mbl protein
HH_000204	0.55	0.48	0.86	0.07	0.51	0.99	0.19	0.14	0.44	0.55	0.33	3.43	CT_Chr1	117762663	117764360	+	--	--	--	Uncharacterized protein family UPF0497, trans-membrane plant [Cynara cardunculus var. scolymus]	RecName: Full=CASP-like protein 4C2; Short=PtCASPL4C2;	RecName: Full=CASP-like protein {ECO:0000256|RuleBase:RU361233};	--	GO:0016021,integral component of membrane; GO:0005886,plasma membrane; GO:0051536,iron-sulfur cluster binding	Domain of unknown function (DUF588)
HH_000205	21.81	20.98	33.74	46.79	66.36	59.8	24.93	23.2	24.26	44.17	14.22	47.55	CT_Chr1	117766676	117773268	+	--	--	--	CRAL-TRIO domain-containing protein [Cynara cardunculus var. scolymus]	--	SubName: Full=CRAL-TRIO domain-containing protein {ECO:0000313|EMBL:KVI09822.1};	Phosphatidylinositol transfer protein SEC14 and related proteins	GO:0016021,integral component of membrane	CRAL/TRIO domain
HH_000209	1.66	1.28	1.48	1.04	1.34	1.43	2.66	1.52	2.43	4.17	2.63	4.26	CT_Chr1	117808562	117814115	+	--	--	--	hypothetical protein Ccrd_011800, partial [Cynara cardunculus var. scolymus]	RecName: Full=ACT domain-containing protein ACR9 {ECO:0000305}; AltName: Full=Protein ACT DOMAIN REPEATS 9 {ECO:0000303|PubMed:21861936};	SubName: Full=Uncharacterized protein {ECO:0000313|EMBL:KVI09820.1}; Flags: Fragment;	--	--	ACT domain
HH_000210	3.71	2.62	3.6	4.51	8.24	7.95	5.57	3.05	6.72	4.8	3.95	8.52	CT_Chr1	117827054	117830444	-	--	--	--	hypothetical protein ZOSMA_150G00070 [Zostera marina]	--	SubName: Full=Uncharacterized protein {ECO:0000313|EMBL:KMZ73208.1};	--	--	Protein of unknown function (DUF674)
HH_000212	32.83	47.15	25.53	10.94	25.3	36.23	40.26	60.21	40.58	43.96	45.92	20	CT_Chr1	117858889	117862819	-	--	--	K12881 THO complex subunit 4 | (RefSeq) THO complex subunit 4B-like (A)	hypothetical protein LSAT_2X117740 [Lactuca sativa]	RecName: Full=THO complex subunit 4B; AltName: Full=ALYREF homolog 2; Short=AtALY2;	SubName: Full=Putative nucleotide-binding alpha-beta plait domain-containing protein {ECO:0000313|EMBL:OTF99591.1};	RRM motif-containing protein	GO:0005654,nucleoplasm; GO:0003729,mRNA binding; GO:0051028,mRNA transport	C-terminal duplication domain of Friend of PRMT1
HH_000214	0.18	0.26	0.25	0.24	0.14	0.49	0	0	0.05	0.05	0.05	0.15	CT_Chr1	117887457	117889687	+	--	--	K17500 integrin-linked kinase-associated serine/threonine phosphatase 2C [EC:3.1.3.16] | (RefSeq) WAT1-related protein At3g18200 isoform X1 (A)	hypothetical protein LSAT_2X117661 [Lactuca sativa]	RecName: Full=WAT1-related protein At2g39510;	RecName: Full=WAT1-related protein {ECO:0000256|RuleBase:RU363077};	--	GO:0016021,integral component of membrane; GO:0005886,plasma membrane; GO:0015186,L-glutamine transmembrane transporter activity; GO:0080144,amino acid homeostasis; GO:0044746,NA; GO:0098712,L-glutamate import across plasma membrane; GO:0048316,seed development	Protein of unknown function (DUF3185)
HH_000215	14.64	40.95	8.95	1.95	17.1	50.39	9.04	8.47	8.6	14.87	6.72	26.76	CT_Chr1	117894992	117895423	-	--	--	K23480 zinc finger protein 362/384 | (RefSeq) zinc finger protein ZAT5 (A)	Zinc finger, C2H2 [Cynara cardunculus var. scolymus]	RecName: Full=Zinc finger protein ZAT11;	SubName: Full=Zinc finger, C2H2 {ECO:0000313|EMBL:KVI09785.1};	FOG: Zn-finger	GO:0005634,nucleus; GO:0003700,DNA-binding transcription factor activity; GO:0046872,metal ion binding; GO:0003676,nucleic acid binding; GO:0071289,cellular response to nickel ion; GO:2000280,regulation of root development; GO:0006355,regulation of transcription, DNA-templated; GO:0010200,response to chitin; GO:0006351,transcription, DNA-templated	zinc-finger C2H2-type
HH_000222	21.49	12.45	23.33	7.99	15.19	12.57	16.87	8.25	12.19	22.53	16	19.58	CT_Chr1	117967361	117972323	-	--	--	K02893 large subunit ribosomal protein L23Ae | (RefSeq) 60S ribosomal protein L23a (A)	hypothetical protein LSAT_8X16880 [Lactuca sativa]	RecName: Full=60S ribosomal protein L23a;	SubName: Full=Putative 60S ribosomal protein L23a {ECO:0000313|EMBL:OTG18173.1};	60s ribosomal protein L23	GO:0005840,ribosome; GO:0019843,rRNA binding; GO:0003735,structural constituent of ribosome; GO:0006412,translation	Ribosomal protein L23
HH_000224	0.31	0.6	0	0	0.55	0.82	0.23	0	0.15	0	0	0.08	CT_Chr1	117986309	117987694	-	--	--	K01593 aromatic-L-amino-acid/L-tryptophan decarboxylase [EC:4.1.1.28 4.1.1.105] | (RefSeq) tyrosine/DOPA decarboxylase (A)	hypothetical protein LSAT_2X115780 [Lactuca sativa]	--	SubName: Full=Uncharacterized protein {ECO:0000313|EMBL:KVI09806.1};	--	--	Protein of unknown function (DUF674)
HH_000229	3.07	4.61	8	53.2	23.05	43.6	1.68	12.76	1.69	20.04	13.75	7.85	CT_Chr1	118081693	118088356	+	--	--	K01513 ectonucleotide pyrophosphatase/phosphodiesterase family member 1/3 [EC:3.1.4.1 3.6.1.9] | (RefSeq) uncharacterized protein LOC109769794 (A)	uncharacterized protein LOC110906205 [Helianthus annuus]	--	SubName: Full=Uncharacterized protein {ECO:0000313|EMBL:OTF99531.1};	--	--	Plant protein 1589 of unknown function (A_thal_3526)
HH_000230	0.73	0.62	0.79	1.17	0.69	0.59	3.01	1.04	3.41	1.5	1.17	1.4	CT_Chr1	118096677	118097852	+	--	--	--	protein of unknown function DUF4378 [Cynara cardunculus var. scolymus]	--	SubName: Full=Uncharacterized protein {ECO:0000313|EMBL:KVI09729.1};	--	--	Domain of unknown function (DUF4378)
HH_000233	1.15	0.48	0.13	0	0	0.06	0.06	0.41	0.43	0	1.93	0	CT_Chr1	118120594	118128062	-	--	--	K01054 acylglycerol lipase [EC:3.1.1.23] | (RefSeq) caffeoylshikimate esterase-like isoform X1 (A)	Alpha/beta hydrolase fold-1 [Cynara cardunculus var. scolymus]	RecName: Full=Caffeoylshikimate esterase; EC=3.1.1.-; AltName: Full=Lysophospholipase 2; Short=LysoPL2;	SubName: Full=Alpha/beta hydrolase fold-1 {ECO:0000313|EMBL:KVI09726.1};	Lysophospholipase	GO:0005783,endoplasmic reticulum; GO:0005794,Golgi apparatus; GO:0005886,plasma membrane; GO:0009506,plasmodesma; GO:0003846,2-acylglycerol O-acyltransferase activity; GO:0090430,caffeoyl-CoA: alcohol caffeoyl transferase activity; GO:0016787,hydrolase activity; GO:0004622,lysophospholipase activity; GO:0009809,lignin biosynthetic process; GO:0006629,lipid metabolic process; GO:0046686,response t…	Prolyl oligopeptidase family
HH_000243	12.29	9.39	10.93	9.86	9.94	10.45	12.43	7.86	10.24	13.52	11.46	15.05	CT_Chr1	118257369	118264333	-	--	--	K00423 L-ascorbate oxidase [EC:1.10.3.3] | (RefSeq) L-ascorbate oxidase (A)	hypothetical protein Ccrd_011660 [Cynara cardunculus var. scolymus]	RecName: Full=Putative F-box/LRR-repeat protein At3g28410;	SubName: Full=Uncharacterized protein {ECO:0000313|EMBL:KVI09942.1};	--	--	F-box-like
HH_000248	5.86	3.79	2.51	1.41	1.75	1.59	4.5	4.96	5.04	2.36	5.66	1.03	CT_Chr1	118313565	118317529	-	--	--	K09284 AP2-like factor, euAP2 lineage | (RefSeq) floral homeotic protein APETALA 2-like isoform X1 (A)	AP2/ERF domain-containing protein [Cynara cardunculus var. scolymus]	RecName: Full=Floral homeotic protein APETALA 2 {ECO:0000303|PubMed:7919989};	SubName: Full=AP2/ERF domain-containing protein {ECO:0000313|EMBL:KVI09742.1};	--	GO:0005634,nucleus; GO:0003677,DNA binding; GO:0003700,DNA-binding transcription factor activity; GO:0030154,cell differentiation; GO:0009908,flower development; GO:0010073,meristem maintenance; GO:0048481,plant ovule development; GO:0048316,seed development; GO:0010093,specification of floral organ identity; GO:0006351,transcription, DNA-templated	AP2 domain
HH_000251	35.32	37.96	35.6	26.74	36.95	24.5	16.73	15.6	15.93	44.95	14.65	40.08	CT_Chr1	118376060	118382526	+	--	--	K12129 pseudo-response regulator 7 | (RefSeq) two-component response regulator-like PRR73 (A)	CCT domain-containing protein, partial [Cynara cardunculus var. scolymus]	RecName: Full=Two-component response regulator-like PRR37; AltName: Full=Pseudo-response regulator 37; Short=OsPRR37;	SubName: Full=CCT domain-containing protein {ECO:0000313|EMBL:KVI09769.1}; Flags: Fragment;	GATA-4/5/6 transcription factors	GO:0005634,nucleus; GO:0000160,phosphorelay signal transduction system; GO:0006355,regulation of transcription, DNA-templated; GO:0048511,rhythmic process; GO:0006351,transcription, DNA-templated	Divergent CCT motif
HH_000254	9.35	5.56	1.78	1.17	0.57	1.57	4.61	7.05	2.79	6.14	6.82	10.63	CT_Chr1	118413969	118415373	+	--	--	--	--	--	--	--	--	--
HH_000257	56.38	55.46	44.91	43.7	45.56	42.41	64.93	71.69	67.33	32.13	65.08	30.9	CT_Chr1	118438834	118444003	-	--	--	K12896 splicing factor, arginine/serine-rich 7 | (RefSeq) serine/arginine-rich splicing factor RS2Z33-like isoform X1 (A)	hypothetical protein LSAT_2X115240 [Lactuca sativa]	RecName: Full=Serine/arginine-rich splicing factor RS2Z33; AltName: Full=RS-containing zinc finger protein 33; Short=At-RS2Z33; Short=At-RSZ33; Short=AtRSZ33;	SubName: Full=Uncharacterized protein {ECO:0000313|EMBL:KZN04224.1};	Alternative splicing factor SRp20/9G8 (RRM superfamily)	GO:0016607,nuclear speck; GO:0005681,spliceosomal complex; GO:0003676,nucleic acid binding; GO:0008270,zinc ion binding; GO:0000398,mRNA splicing, via spliceosome; GO:0008380,RNA splicing; GO:0000245,spliceosomal complex assembly	RNA recognition motif. (a.k.a. RRM, RBD, or RNP domain)
HH_000258	0.06	0.25	0.18	0.54	1.16	1.03	1.03	0.51	0.98	0.63	0.66	0.87	CT_Chr1	118444891	118453532	-	--	--	K19199 histone-lysine N-methyltransferase SETD3 [EC:2.1.1.43] | (RefSeq) histone-lysine N-methyltransferase setd3 isoform X1 (A)	N-lysine methyltransferase SETD6 isoform X2 [Helianthus annuus]	RecName: Full=[Fructose-bisphosphate aldolase]-lysine N-methyltransferase, chloroplastic; EC=2.1.1.259; AltName: Full=Aldolases N-methyltransferase; AltName: Full=[Ribulose-bisphosphate carboxylase]-lysine N-methyltransferase-like; Short=AtLSMT-L; Short=LSMT-like enzyme; Flags: Precursor;	SubName: Full=Rubisco LS methyltransferase, substrate-binding domain-containing protein {ECO:0000313|EMBL:KVI09768.1};	Uncharacterized conserved protein	GO:0009507,chloroplast; GO:0009570,chloroplast stroma; GO:0030785,[ribulose-bisphosphate carboxylase]-lysine N-methyltransferase activity; GO:0016279,protein-lysine N-methyltransferase activity; GO:0018026,peptidyl-lysine monomethylation; GO:0018023,peptidyl-lysine trimethylation	SET domain
HH_000261	3.87	4.95	2.37	0.71	0.55	1.21	1.01	1.36	1.22	0.67	3.26	0.29	CT_Chr1	118510440	118513184	+	--	--	K12741 heterogeneous nuclear ribonucleoprotein A1/A3 | (RefSeq) hypothetical protein (A)	Nucleotide-binding, alpha-beta plait [Cynara cardunculus var. scolymus]	RecName: Full=Probable RNA-binding protein ARP1; AltName: Full=ABA-regulated RNA-binding protein 1 {ECO:0000303|PubMed:23040517};	SubName: Full=Nucleotide-binding, alpha-beta plait {ECO:0000313|EMBL:KVI09730.1};	Predicted RNA-binding protein SEB4 (RRM superfamily)	GO:0005634,nucleus; GO:0003729,mRNA binding; GO:0010029,regulation of seed germination; GO:0009737,response to abscisic acid; GO:0009651,response to salt stress; GO:0009414,response to water deprivation	Nup53/35/40-type RNA recognition motif
HH_000262	0.49	0.28	1.19	0	0.13	0	0.25	0.28	0	0.82	0.52	1.34	CT_Chr1	118514354	118515283	+	--	--	K03260 translation initiation factor 4G | (RefSeq) eukaryotic translation initiation factor-like (A)	hypothetical protein LSAT_2X115121 [Lactuca sativa]	RecName: Full=Hydrophobic protein RCI2A; AltName: Full=Low temperature and salt-responsive protein LTI6A;	SubName: Full=Putative low temperature and salt responsive protein family {ECO:0000313|EMBL:OTG22043.1};	Stress responsive protein	GO:0016021,integral component of membrane; GO:0042538,hyperosmotic salinity response; GO:0009737,response to abscisic acid; GO:0009409,response to cold	Proteolipid membrane potential modulator
HH_000268	1.12	1.71	3.27	3.16	12	3.76	0.64	0.27	0.65	5.27	0.85	2.8	CT_Chr1	118559265	118561484	+	--	--	K02725 20S proteasome subunit alpha 6 [EC:3.4.25.1] | (RefSeq) proteasome subunit alpha type-1-like (A)	lateral organ boundaries domain-containing protein [Cynara cardunculus var. scolymus]	RecName: Full=LOB domain-containing protein 1; AltName: Full=ASYMMETRIC LEAVES 2-like protein 8; Short=AS2-like protein 8;	SubName: Full=Lateral organ boundaries domain-containing protein {ECO:0000313|EMBL:KVI09738.1};	--	GO:0005739,mitochondrion	Centromere protein H (CENP-H)
HH_000270	15.4	15.35	28.09	41.24	40.7	48.33	19.27	16.15	14.9	27.31	8.23	29.99	CT_Chr1	118586449	118590885	-	--	--	K09539 DnaJ homolog subfamily C member 19 | (RefSeq) mitochondrial import inner membrane translocase subunit TIM14-1 (A)	mitochondrial import inner membrane translocase subunit TIM14-1 [Helianthus annuus]	RecName: Full=Mitochondrial import inner membrane translocase subunit TIM14-1; AltName: Full=Chaperone DnaJ-domain containing protein 1;	SubName: Full=Putative chaperone DnaJ-domain superfamily protein {ECO:0000313|EMBL:OTF97995.1};	Molecular chaperone (DnaJ superfamily)	GO:0016021,integral component of membrane; GO:0005743,mitochondrial inner membrane	DnaJ domain
HH_000271	0.36	0.11	0.44	0.76	0.16	0.27	0.56	0.75	0.21	4.54	0.59	6.16	CT_Chr1	118591597	118594346	-	--	--	K14411 RNA-binding protein Musashi | (RefSeq) protein gar2 (A)	protein of unknown function DUF4005 [Cynara cardunculus var. scolymus]	RecName: Full=Protein IQ-DOMAIN 1 {ECO:0000303|PubMed:15960618};	SubName: Full=Uncharacterized protein {ECO:0000313|EMBL:KVI09749.1};	--	GO:0005737,cytoplasm; GO:0005874,microtubule; GO:0005634,nucleus; GO:0005516,calmodulin binding; GO:0008017,microtubule binding	IQ calmodulin-binding motif
HH_000278	3.16	1.93	0.62	1.09	0.59	0.61	5.97	6.98	5.64	2.12	11.74	3.1	CT_Chr1	118719076	118722584	+	--	--	K16297 serine carboxypeptidase-like clade II [EC:3.4.16.-] | (RefSeq) serine carboxypeptidase-like 27 (A)	hypothetical protein LSAT_2X113681 [Lactuca sativa]	RecName: Full=Serine carboxypeptidase-like 27; EC=3.4.16.-; Flags: Precursor;	RecName: Full=Carboxypeptidase {ECO:0000256|RuleBase:RU361156}; EC=3.4.16.- {ECO:0000256|RuleBase:RU361156};	Serine carboxypeptidases (lysosomal cathepsin A)	GO:0005576,extracellular region; GO:0005773,vacuole; GO:0004185,serine-type carboxypeptidase activity; GO:0051603,proteolysis involved in cellular protein catabolic process	Steryl acetyl hydrolase
HH_000282	0.05	0.14	0	0	0	0.11	0	0	0	0.03	0.11	0.14	CT_Chr1	118751037	118755379	+	--	--	K13466 EIX receptor 1/2 | (RefSeq) Eix2; EIX receptor 2 (A)	Leucine-rich repeat-containing protein [Cynara cardunculus var. scolymus]	RecName: Full=Receptor-like protein EIX2 {ECO:0000305}; AltName: Full=EIX receptor 2 {ECO:0000312|EMBL:AAR28378.1}; Flags: Precursor;	SubName: Full=Leucine-rich repeat-containing protein {ECO:0000313|EMBL:KVI10128.1};	FOG: Leucine rich repeat	GO:0016021,integral component of membrane; GO:0005886,plasma membrane; GO:0050832,defense response to fungus	Leucine rich repeat N-terminal domain
HH_000283	8.61	6.53	5.56	4.36	5.69	4.94	11.91	14.33	11.89	6.08	9.73	4.47	CT_Chr1	118757037	118774003	+	--	--	K04733 interleukin-1 receptor-associated kinase 4 [EC:2.7.11.1] | (RefSeq) G-type lectin S-receptor-like serine/threonine-protein kinase At4g27290 (A)	PREDICTED: LOW QUALITY PROTEIN: uncharacterized protein LOC105109454 [Populus euphratica]	RecName: Full=G-type lectin S-receptor-like serine/threonine-protein kinase At4g27290; EC=2.7.11.1; Flags: Precursor;	SubName: Full=uncharacterized protein LOC104227947 {ECO:0000313|RefSeq:XP_009778629.1};	--	GO:0005886,plasma membrane; GO:0005524,ATP binding; GO:0005516,calmodulin binding; GO:0030246,carbohydrate binding; GO:0004674,protein serine/threonine kinase activity; GO:0006468,protein phosphorylation; GO:0048544,recognition of pollen	PH domain
HH_000285	7.71	5.63	3.08	2.94	2.71	2.86	7.47	8.94	5.54	3.38	5.52	2.9	CT_Chr1	118799960	118831942	+	--	--	K04733 interleukin-1 receptor-associated kinase 4 [EC:2.7.11.1] | (RefSeq) G-type lectin S-receptor-like serine/threonine-protein kinase At4g27290 (A)	Apple-like protein, partial [Cynara cardunculus var. scolymus]	RecName: Full=G-type lectin S-receptor-like serine/threonine-protein kinase At4g27290; EC=2.7.11.1; Flags: Precursor;	SubName: Full=Apple-like protein {ECO:0000313|EMBL:KVI09740.1}; Flags: Fragment;	--	GO:0005886,plasma membrane; GO:0005524,ATP binding; GO:0005516,calmodulin binding; GO:0030246,carbohydrate binding; GO:0004674,protein serine/threonine kinase activity; GO:0006468,protein phosphorylation; GO:0048544,recognition of pollen	Predicted periplasmic lipoprotein (DUF2279)
HH_000288	1.38	2.22	2.52	7.36	7.05	8.29	1.71	1.72	1.18	3.05	1.18	1.95	CT_Chr1	118844649	118855212	+	--	--	K04733 interleukin-1 receptor-associated kinase 4 [EC:2.7.11.1] | (RefSeq) G-type lectin S-receptor-like serine/threonine-protein kinase At4g27290 isoform X1 (A)	Apple-like protein, partial [Cynara cardunculus var. scolymus]	RecName: Full=Receptor-like serine/threonine-protein kinase SD1-8; EC=2.7.11.1; AltName: Full=Arabidopsis thaliana receptor kinase 3; AltName: Full=S-domain-1 (SD1) receptor kinase 8; Short=SD1-8; Flags: Precursor;	SubName: Full=Apple-like protein {ECO:0000313|EMBL:KVI09740.1}; Flags: Fragment;	--	GO:0016021,integral component of membrane; GO:0005886,plasma membrane; GO:0009506,plasmodesma; GO:0005773,vacuole; GO:0005524,ATP binding; GO:0030246,carbohydrate binding; GO:0004674,protein serine/threonine kinase activity; GO:0004675,transmembrane receptor protein serine/threonine kinase activity; GO:0031625,ubiquitin protein ligase binding; GO:0006468,protein phosphorylation; GO:0048544,recogn…	Fungal protein kinase
HH_000289	7.87	10.26	18.39	14.33	13.77	8.32	3.88	3.12	2.64	21.58	0.93	17.56	CT_Chr1	118858982	118863308	+	--	--	K04733 interleukin-1 receptor-associated kinase 4 [EC:2.7.11.1] | (RefSeq) G-type lectin S-receptor-like serine/threonine-protein kinase At4g27290 (A)	hypothetical protein LSAT_2X113341 [Lactuca sativa]	RecName: Full=G-type lectin S-receptor-like serine/threonine-protein kinase At4g27290; EC=2.7.11.1; Flags: Precursor;	SubName: Full=Apple-like protein {ECO:0000313|EMBL:KVI09751.1};	--	GO:0005886,plasma membrane; GO:0005524,ATP binding; GO:0005516,calmodulin binding; GO:0030246,carbohydrate binding; GO:0004674,protein serine/threonine kinase activity; GO:0006468,protein phosphorylation; GO:0048544,recognition of pollen	Domain of unknown function (DUF3403)
HH_000294	0.86	1.32	0.05	0	0	0.26	0.46	0.32	0.19	0.03	0.53	0.42	CT_Chr1	118901923	118917977	+	--	--	K04733 interleukin-1 receptor-associated kinase 4 [EC:2.7.11.1] | (RefSeq) G-type lectin S-receptor-like serine/threonine-protein kinase At4g27290 (A)	hypothetical protein LSAT_2X113261 [Lactuca sativa]	RecName: Full=G-type lectin S-receptor-like serine/threonine-protein kinase At4g27290; EC=2.7.11.1; Flags: Precursor;	SubName: Full=Putative S-locus glycoprotein domain-containing protein {ECO:0000313|EMBL:OTF87387.1};	--	GO:0005886,plasma membrane; GO:0005524,ATP binding; GO:0005516,calmodulin binding; GO:0030246,carbohydrate binding; GO:0004674,protein serine/threonine kinase activity; GO:0006468,protein phosphorylation; GO:0048544,recognition of pollen	Haspin like kinase domain
HH_000302	30.86	46.82	49.8	43.04	126.93	81.83	23.44	35.66	31.73	48.03	82.89	70.33	CT_Chr1	119009099	119014385	-	--	--	--	Acyl transferase/acyl hydrolase/lysophospholipase, partial [Cynara cardunculus var. scolymus]	RecName: Full=Patatin-like protein 6; Short=AtPLP6; EC=3.1.1.-; AltName: Full=Patatin-related phospholipase A IIIalpha; Short=pPLAIIIa; AltName: Full=Phospholipase A IIB; Short=AtPLAIIB;	RecName: Full=Patatin {ECO:0000256|RuleBase:RU361262}; EC=3.1.1.- {ECO:0000256|RuleBase:RU361262}; Flags: Fragment;	Ca2+-independent phospholipase A2	GO:0016787,hydrolase activity; GO:0006952,defense response; GO:0016042,lipid catabolic process	Patatin-like phospholipase
HH_000307	939.85	803.64	1001.65	1860.61	674.15	1103.31	1010.49	1173.47	1085.1	1145.78	1641.59	1350.23	CT_Chr1	119061056	119063060	-	--	--	K09872 aquaporin PIP | (RefSeq) probable aquaporin PIP2-5 (A)	Aquaporin-like protein [Cynara cardunculus var. scolymus]	RecName: Full=Probable aquaporin PIP2-5; AltName: Full=Plasma membrane intrinsic protein 2-5; Short=AtPIP2;5; AltName: Full=Plasma membrane intrinsic protein 2d; Short=PIP2d;	SubName: Full=Aquaporin-like protein {ECO:0000313|EMBL:KVI09778.1};	Aquaporin (major intrinsic protein family)	GO:0005887,integral component of plasma membrane; GO:0015250,water channel activity; GO:0034220,ion transmembrane transport; GO:0006833,water transport	Major intrinsic protein
HH_000310	10.48	10.57	14.36	20.8	19.23	14.41	8.62	6.56	10.56	15.67	4.43	17.19	CT_Chr1	119103162	119106999	+	--	--	--	hypothetical protein Ccrd_011895 [Cynara cardunculus var. scolymus]	--	SubName: Full=Uncharacterized protein {ECO:0000313|EMBL:KVI09703.1};	--	GO:0008080,N-acetyltransferase activity	GCN5-related N-acetyl-transferase
HH_000318	149.83	134.17	72.55	57.48	36.26	45.47	173.99	182.75	160.55	100.36	268.97	97.67	CT_Chr1	119214286	119221298	+	--	--	K00856 adenosine kinase [EC:2.7.1.20] | (RefSeq) adenosine kinase 2 (A)	adenosine kinase 2-like isoform X1 [Helianthus annuus]	RecName: Full=Adenosine kinase 2; Short=AK 2; EC=2.7.1.20; AltName: Full=Adenosine 5'-phosphotransferase 2;	SubName: Full=Putative adenosine kinase {ECO:0000313|EMBL:OTG20605.1};	Possible pfkB family carbohydrate kinase	GO:0005829,cytosol; GO:0005634,nucleus; GO:0005886,plasma membrane; GO:0004001,adenosine kinase activity; GO:0005524,ATP binding; GO:0005507,copper ion binding; GO:0006169,adenosine salvage; GO:0044209,AMP salvage; GO:0016032,viral process	pfkB family carbohydrate kinase
HH_000321	26.19	25.91	12.16	2.69	1.42	5.29	22.35	12.79	15.72	17.87	10.01	25.14	CT_Chr1	119261645	119269929	-	--	--	K05681 ATP-binding cassette, subfamily G (WHITE), member 2 | (Kazusa) Lj5g3v0659620.1; - (A)	ABC transporter G family member 24 [Helianthus annuus]	RecName: Full=ABC transporter G family member 24; Short=ABC transporter ABCG.24; Short=AtABCG24; AltName: Full=Probable white-brown complex homolog protein 25; Short=AtWBC25;	SubName: Full=Putative P-loop containing nucleoside triphosphate hydrolases superfamily protein {ECO:0000313|EMBL:OTF99446.1};	Transporter, ABC superfamily (Breast cancer resistance protein)	GO:0016021,integral component of membrane; GO:0005886,plasma membrane; GO:0005524,ATP binding; GO:0042626,ATPase activity, coupled to transmembrane movement of substances	RsgA GTPase
HH_000323	33.29	42.79	71.59	39.74	47.24	56.94	29.72	36.08	24.79	78.72	26.24	64.85	CT_Chr1	119301792	119307622	-	--	--	K12655 OTU domain-containing protein 5 [EC:3.4.19.12] | (RefSeq) Ovarian tumour, otubain (A)	hypothetical protein LSAT_2X112861 [Lactuca sativa]	--	SubName: Full=Putative cysteine proteinases superfamily protein {ECO:0000313|EMBL:OTF99444.1};	OTU (ovarian tumor)-like cysteine protease	--	OTU-like cysteine protease
HH_000326	45.9	41.56	18.35	11.48	18.76	15.6	41.59	33.09	39.95	20.28	31.47	24.97	CT_Chr1	119408313	119411435	+	--	--	K08332 vacuolar protein 8 | (RefSeq) U-box domain-containing protein 14-like (A)	Armadillo [Cynara cardunculus var. scolymus]	RecName: Full=U-box domain-containing protein 14; EC=2.3.2.27; AltName: Full=E3 ubiquitin-protein ligase PUB14; AltName: Full=Plant U-box protein 14; AltName: Full=Prototypical U-box domain protein 14; AltName: Full=RING-type E3 ubiquitin transferase PUB14 {ECO:0000305};	RecName: Full=RING-type E3 ubiquitin transferase {ECO:0000256|SAAS:SAAS00702733}; EC=2.3.2.27 {ECO:0000256|SAAS:SAAS00702733};	FOG: Armadillo/beta-catenin-like repeats	GO:0005737,cytoplasm; GO:0005634,nucleus; GO:0070696,transmembrane receptor protein serine/threonine kinase binding; GO:0004842,ubiquitin-protein transferase activity	Armadillo-like
HH_000329	125.38	127.73	89.82	206.42	126.95	415.43	99.45	112.21	121.52	123.78	65.85	200.61	CT_Chr1	119439807	119445670	-	--	--	K16298 serine carboxypeptidase-like clade IV [EC:3.4.16.-] | (RefSeq) serine carboxypeptidase-like (A)	Peptidase S10, serine carboxypeptidase [Cynara cardunculus var. scolymus]	RecName: Full=Serine carboxypeptidase-like 49; EC=3.4.16.-; Flags: Precursor;	RecName: Full=Carboxypeptidase {ECO:0000256|RuleBase:RU361156}; EC=3.4.16.- {ECO:0000256|RuleBase:RU361156};	Serine carboxypeptidases (lysosomal cathepsin A)	GO:0005829,cytosol; GO:0005576,extracellular region; GO:0005773,vacuole; GO:0004185,serine-type carboxypeptidase activity; GO:0051603,proteolysis involved in cellular protein catabolic process	Serine carboxypeptidase
HH_000334	11.02	9.84	3.06	0.71	0.55	0.24	4.52	2.21	3.38	1.34	4.68	1.36	CT_Chr1	119482915	119488977	-	--	--	K01728 pectate lyase [EC:4.2.2.2] | (RefSeq) probable pectate lyase 5 (A)	hypothetical protein LSAT_2X111980 [Lactuca sativa]	RecName: Full=Probable pectate lyase 13; EC=4.2.2.2; AltName: Full=Powdery mildew susceptibility protein; AltName: Full=Powdery mildew-resistant mutant 6; Flags: Precursor;	RecName: Full=Pectate lyase {ECO:0000256|RuleBase:RU361123}; EC=4.2.2.2 {ECO:0000256|RuleBase:RU361123};	--	GO:0031225,anchored component of membrane; GO:0046658,anchored component of plasma membrane; GO:0046872,metal ion binding; GO:0030570,pectate lyase activity; GO:0042547,cell wall modification involved in multidimensional cell growth; GO:0009814,defense response, incompatible interaction; GO:0045490,pectin catabolic process	Right handed beta helix region
HH_000346	57.17	111.68	28.4	3.21	6.47	62.67	29.39	4.87	38.93	24.86	14.2	37.54	CT_Chr1	119706518	119717081	-	--	--	K09260 MADS-box transcription enhancer factor 2A | (RefSeq) agamous-like MADS-box protein AGL62 (A)	kunitz trypsin inhibitor 2-like [Helianthus annuus]	RecName: Full=Kunitz trypsin inhibitor 2 {ECO:0000305}; Short=AtKTI2 {ECO:0000305}; Flags: Precursor;	SubName: Full=Putative kunitz family trypsin and protease inhibitor protein {ECO:0000313|EMBL:OTG26682.1};	--	GO:0048046,apoplast; GO:0005618,cell wall; GO:0004866,endopeptidase inhibitor activity	Nuclease N terminal
HH_000354	1.98	2.7	2.4	3.23	5.58	6.38	1.39	0.45	1.09	1.45	2.28	2.87	CT_Chr1	119798696	119814831	+	--	--	K22503 aspartyl-tRNA synthetase [EC:6.1.1.12] | (RefSeq) aspartate--tRNA ligase 2, cytoplasmic-like isoform X1 (A)	aspartate--tRNA ligase 2, cytoplasmic-like [Helianthus annuus]	RecName: Full=Aspartate--tRNA ligase 2, cytoplasmic {ECO:0000305}; EC=6.1.1.12 {ECO:0000305}; AltName: Full=Aspartyl-tRNA synthetase {ECO:0000305}; Short=AspRS {ECO:0000305}; AltName: Full=Protein IMPAIRED IN BABA-INDUCED DISEASE IMMUNITY 1 {ECO:0000303|PubMed:24776930};	SubName: Full=Putative class II aminoacyl-tRNA and biotin synthetases superfamily protein {ECO:0000313|EMBL:OTG08521.1};	Aspartyl-tRNA synthetase	GO:0005829,cytosol; GO:0005783,endoplasmic reticulum; GO:0004815,aspartate-tRNA ligase activity; GO:0005524,ATP binding; GO:0003677,DNA binding; GO:0046872,metal ion binding; GO:0006422,aspartyl-tRNA aminoacylation; GO:0050832,defense response to fungus; GO:0046686,response to cadmium ion	tRNA synthetases class II core domain (F)
HH_000356	2.02	3	3.42	1.54	3.93	4.48	1.6	1.88	1.75	3.87	2.15	3.71	CT_Chr1	119824226	119825221	-	--	--	K01322 prolyl oligopeptidase [EC:3.4.21.26] | (RefSeq) putative F-box/LRR-repeat protein At3g18150 (A)	F-box domain, cyclin-like protein [Cynara cardunculus var. scolymus]	RecName: Full=F-box/FBD/LRR-repeat protein At2g04230;	SubName: Full=F-box domain, cyclin-like protein {ECO:0000313|EMBL:KVI09669.1};	--	--	--
HH_000358	61.82	49.65	20.19	20.82	10.91	18.76	35.5	40.4	39.87	25.58	38.52	19.26	CT_Chr1	119832980	119849463	-	--	--	K01931 protein neuralized [EC:2.3.2.27] | (RefSeq) uncharacterized LOC103713536 (A)	hypothetical protein Ccrd_011943 [Cynara cardunculus var. scolymus]	RecName: Full=Probable E3 ubiquitin-protein ligase XBOS34; EC=2.3.2.27; AltName: Full=Ankyrin repeat domain and RING finger-containing protein XBOS34; AltName: Full=RING-type E3 ubiquitin transferase XBOS34; AltName: Full=XB3 protein homolog 4;	SubName: Full=Uncharacterized protein {ECO:0000313|EMBL:KVI09667.1};	--	GO:0005737,cytoplasm; GO:0005634,nucleus; GO:0000151,ubiquitin ligase complex; GO:0046872,metal ion binding; GO:0031625,ubiquitin protein ligase binding; GO:0004842,ubiquitin-protein transferase activity	Ring finger domain
HH_000359	9.37	5.56	5.25	3.68	7.62	5.08	8.38	11.04	9.82	6.76	4.84	10.6	CT_Chr1	119861312	119866779	-	--	--	K11252 histone H2B | (RefSeq) POPTRDRAFT_725124; hypothetical protein (A)	Protein of unknown function DUF1997 [Cynara cardunculus var. scolymus]	--	SubName: Full=Uncharacterized protein {ECO:0000313|EMBL:KVI09666.1};	--	--	Protein of unknown function (DUF1997)
HH_000362	1.57	0.39	0.09	0	0	0.37	0	0	0	0	0	0.57	CT_Chr1	119888907	119891836	-	--	--	K21893 neuroglobin | (RefSeq) non-symbiotic hemoglobin 2 (A)	hypothetical protein LSAT_2X103120 [Lactuca sativa]	RecName: Full=Non-symbiotic hemoglobin 2; AltName: Full=ARAth GLB2; Short=Hb2;	SubName: Full=Nonsymbiotic hemoglobin {ECO:0000313|EMBL:CAA07547.1};	Globins and related hemoproteins	GO:0020037,heme binding; GO:0046872,metal ion binding; GO:0019825,oxygen binding; GO:0005344,oxygen carrier activity; GO:0006631,fatty acid metabolic process; GO:0019432,triglyceride biosynthetic process	Globin
HH_000367	1.86	1.41	1.18	0.99	0.11	0.64	1.54	2.97	1.33	0.79	4.24	1.14	CT_Chr1	119944717	119952306	+	--	--	K18678 phytol kinase [EC:2.7.1.182] | (RefSeq) phytol kinase 1, chloroplastic isoform X1 (A)	phytol kinase [Lactuca sativa]	RecName: Full=Phytol kinase 1, chloroplastic {ECO:0000305}; EC=2.7.1.182 {ECO:0000269|PubMed:16361393}; AltName: Full=Vitamin E pathway gene 5 protein {ECO:0000303|PubMed:16361393}; Flags: Precursor;	SubName: Full=Phytol kinase {ECO:0000313|EMBL:ACP43458.1};	Predicted ER membrane protein	GO:0009507,chloroplast; GO:0031969,chloroplast membrane; GO:0016021,integral component of membrane; GO:0010276,phytol kinase activity; GO:0010189,vitamin E biosynthetic process	--
HH_000370	6.19	5.39	5.8	2.03	3.83	3.18	1.79	1.15	2.18	1.09	0.87	1.11	CT_Chr1	119965454	119989979	-	--	--	K03021 DNA-directed RNA polymerase III subunit RPC2 [EC:2.7.7.6] | (RefSeq) DNA-directed RNA polymerase III subunit 2 isoform X1 (A)	DNA-directed RNA polymerase III subunit 2 [Helianthus annuus]	RecName: Full=DNA-directed RNA polymerase III subunit 2 {ECO:0000305}; AltName: Full=DNA-directed RNA polymerase III subunit RPC2 {ECO:0000305}; Short=DNA polymerase I subunit C2 {ECO:0000305}; EC=2.7.7.6 {ECO:0000305}; AltName: Full=Nuclear RNA polymerase C2 {ECO:0000312|EMBL:AED95209.1};	RecName: Full=DNA-directed RNA polymerase subunit beta {ECO:0000256|RuleBase:RU363031}; EC=2.7.7.6 {ECO:0000256|RuleBase:RU363031};	RNA polymerase III, second largest subunit	GO:0005666,RNA polymerase III complex; GO:0003677,DNA binding; GO:0003899,DNA-directed 5'-3' RNA polymerase activity; GO:0046872,metal ion binding; GO:0032549,ribonucleoside binding; GO:0009561,megagametogenesis; GO:0006383,transcription by RNA polymerase III	RNA polymerase Rpb2, domain 5
HH_000372	4.49	3.95	5.21	3.25	2.56	2.83	2.1	1.68	2.25	1.61	1.98	1.8	CT_Chr1	120010779	120025125	-	--	--	K18081 myotubularin-related protein 1/2 [EC:3.1.3.64 3.1.3.95] | (RefSeq) phosphatidylinositol-3-phosphatase myotubularin-1 (A)	phosphatidylinositol-3-phosphatase myotubularin-1-like isoform X1 [Helianthus annuus]	RecName: Full=Phosphatidylinositol-3-phosphatase myotubularin-1; Short=AtMTM1; AltName: Full=Phosphatidylinositol-3,5-bisphosphate 3-phosphatase; EC=3.1.3.95 {ECO:0000269|PubMed:19901554, ECO:0000269|PubMed:22324391, ECO:0000305|PubMed:20967218}; AltName: Full=Phosphatidylinositol-3-phosphate phosphatase; EC=3.1.3.64 {ECO:0000269|PubMed:19901554, ECO:0000269|PubMed:22324391};	SubName: Full=Putative GRAM domain-containing protein {ECO:0000313|EMBL:OTF99411.1};	Phosphatidylinositol 3-phosphate 3-phosphatase myotubularin MTM1	GO:0031410,cytoplasmic vesicle; GO:0010008,endosome membrane; GO:0052629,phosphatidylinositol-3,5-bisphosphate 3-phosphatase activity; GO:0004438,phosphatidylinositol-3-phosphatase activity; GO:0004725,protein tyrosine phosphatase activity; GO:0042631,cellular response to water deprivation; GO:0035556,intracellular signal transduction; GO:0006629,lipid metabolic process; GO:2000070,regulation of …	Myotubularin-like phosphatase domain
HH_000373	3.1	3.17	1.5	0.63	2.04	1.6	2.12	0.76	1.43	1.95	1.37	1.78	CT_Chr1	120048326	120062403	-	--	--	K14521 N-acetyltransferase 10 [EC:2.3.1.-] | (RefSeq) RNA cytidine acetyltransferase 2-like isoform X1 (A)	RNA cytidine acetyltransferase 1-like [Helianthus annuus]	RecName: Full=RNA cytidine acetyltransferase 1 {ECO:0000255|HAMAP-Rule:MF_03211}; EC=2.3.1.- {ECO:0000255|HAMAP-Rule:MF_03211}; AltName: Full=18S rRNA cytosine acetyltransferase 1 {ECO:0000255|HAMAP-Rule:MF_03211};	RecName: Full=RNA cytidine acetyltransferase {ECO:0000256|HAMAP-Rule:MF_03211}; EC=2.3.1.- {ECO:0000256|HAMAP-Rule:MF_03211}; AltName: Full=18S rRNA cytosine acetyltransferase {ECO:0000256|HAMAP-Rule:MF_03211};	Predicted P-loop ATPase fused to an acetyltransferase	GO:0030686,90S preribosome; GO:0005730,nucleolus; GO:0005524,ATP binding; GO:1990883,rRNA cytidine N-acetyltransferase activity; GO:0000049,tRNA binding; GO:0051392,tRNA N-acetyltransferase activity; GO:1904812,rRNA acetylation involved in maturation of SSU-rRNA; GO:0051391,tRNA acetylation; GO:0002101,tRNA wobble cytosine modification	DEAD/DEAH box helicase
HH_000375	4.25	2.55	3.11	5.56	10.23	15.3	1.62	5.05	2.68	3.6	0.83	0.95	CT_Chr1	120081338	120086002	+	--	--	K13680 beta-mannan synthase [EC:2.4.1.32] | (RefSeq) glucomannan 4-beta-mannosyltransferase 9-like isoform X1 (A)	hypothetical protein Ccrd_011963 [Cynara cardunculus var. scolymus]	RecName: Full=Glucomannan 4-beta-mannosyltransferase 9; EC=2.4.1.32; AltName: Full=Cellulose synthase-like protein A9; Short=AtCslA9; AltName: Full=Glucomannan synthase; AltName: Full=Mannan synthase 9; AltName: Full=Protein RESISTANT TO AGROBACTERIUM TRANSFORMATION 4;	SubName: Full=Uncharacterized protein {ECO:0000313|EMBL:KVI09652.1};	--	GO:0000139,Golgi membrane; GO:0016021,integral component of membrane; GO:0047259,glucomannan 4-beta-mannosyltransferase activity; GO:0051753,mannan synthase activity; GO:0071555,cell wall organization; GO:0009294,DNA mediated transformation; GO:0009617,response to bacterium	Glycosyl transferase family 21
HH_000376	202.97	179.36	179.93	186.91	342.7	259.05	259.97	373.08	323.21	146.34	180.57	79.49	CT_Chr1	120087152	120092241	-	--	--	K18342 OTU domain-containing protein 6 [EC:3.4.19.12] | (RefSeq) OTU domain-containing protein At3g57810-like (A)	Ovarian tumor, otubain [Cynara cardunculus var. scolymus]	RecName: Full=OTU domain-containing protein At3g57810;	SubName: Full=Ovarian tumor, otubain {ECO:0000313|EMBL:KVI09650.1};	OTU (ovarian tumor)-like cysteine protease	GO:0009507,chloroplast	OTU-like cysteine protease
HH_000377	5.71	16.22	25.13	18.56	54.98	102.2	1.01	2.86	0.93	12.95	3.96	3.48	CT_Chr1	120104786	120110166	+	--	--	K17609 nucleoredoxin [EC:1.8.1.8] | (RefSeq) hypothetical protein (A)	Protein kinase, catalytic domain-containing protein [Cynara cardunculus var. scolymus]	RecName: Full=U-box domain-containing protein 34; AltName: Full=Plant U-box protein 34; Includes: RecName: Full=E3 ubiquitin ligase; EC=2.3.2.27; AltName: Full=RING-type E3 ubiquitin transferase {ECO:0000305}; Includes: RecName: Full=Serine/threonine-protein kinase; EC=2.7.11.-;	SubName: Full=Protein kinase, catalytic domain-containing protein {ECO:0000313|EMBL:KVI09649.1};	--	GO:0005524,ATP binding; GO:0004674,protein serine/threonine kinase activity; GO:0004842,ubiquitin-protein transferase activity	Universal stress protein family
HH_000380	400.82	246.97	73.82	43.92	44.39	62.94	535.91	577.69	571.91	134.88	454.16	80.96	CT_Chr1	120194226	120195743	+	--	--	K21995 unsaturated fatty acid epoxidase [EC:1.14.-.-] | (RefSeq) cytochrome P450 77A2-like (A)	cytochrome P450 [Cynara cardunculus var. scolymus]	RecName: Full=Cytochrome P450 77A2; EC=1.14.-.-; AltName: Full=CYPLXXVIIA2; AltName: Full=Cytochrome P-450EG5;	SubName: Full=Cytochrome P450 {ECO:0000313|EMBL:KVI09599.1};	Cytochrome P450 CYP2 subfamily	GO:0020037,heme binding; GO:0005506,iron ion binding; GO:0004497,monooxygenase activity; GO:0016705,oxidoreductase activity, acting on paired donors, with incorporation or reduction of molecular oxygen	Cytochrome P450
HH_000382	0.45	0.25	0.16	0.16	0	0.96	0.3	0.08	0.08	2.6	0.4	2.38	CT_Chr1	120227210	120232879	+	--	--	K07976 Rab family, other | (RefSeq) ras-related protein RABA6a-like (A)	Ran GTPase [Cynara cardunculus var. scolymus]	RecName: Full=Ras-related protein RABA6a; Short=AtRABA6a;	SubName: Full=Ran GTPase {ECO:0000313|EMBL:KVI09598.1};	GTPase Rab11/YPT3, small G protein superfamily	GO:0005768,endosome; GO:0005886,plasma membrane; GO:0005525,GTP binding; GO:0003924,GTPase activity; GO:0015031,protein transport	RsgA GTPase
HH_000383	11.23	11.9	4.24	2.7	4.11	8.3	25.23	6.59	14.6	8.87	9.73	10.7	CT_Chr1	120271997	120278348	-	--	--	K21396 ATP-binding cassette, subfamily G (WHITE), eye pigment precursor transporter | (RefSeq) ABC transporter G family member 41-like (A)	AAA+ ATPase domain-containing protein [Cynara cardunculus var. scolymus]	RecName: Full=Pleiotropic drug resistance protein 2; AltName: Full=NpPDR2;	SubName: Full=AAA+ ATPase domain-containing protein {ECO:0000313|EMBL:KVI09596.1};	Pleiotropic drug resistance proteins (PDR1-15), ABC superfamily	GO:0016021,integral component of membrane; GO:0005524,ATP binding; GO:0016887,ATPase activity	Holliday junction DNA helicase RuvB P-loop domain
HH_000384	0.37	0.75	0.72	1.07	0.86	0.85	1.3	1.32	1.22	2.33	0.97	2.37	CT_Chr1	120280346	120283261	-	--	--	K11322 enhancer of polycomb-like protein | (RefSeq) enhancer of polycomb homolog 2-like (A)	hypothetical protein LSAT_2X105021 [Lactuca sativa]	--	RecName: Full=Enhancer of polycomb-like protein {ECO:0000256|RuleBase:RU361124};	Polycomb enhancer protein, EPC	GO:0032777,Piccolo NuA4 histone acetyltransferase complex; GO:0006357,regulation of transcription by RNA polymerase II; GO:0006351,transcription, DNA-templated	Enhancer of polycomb-like
HH_000388	832	841.85	714.09	561.26	462.77	416.9	397.26	543.13	362.16	454.04	477.76	354.15	CT_Chr1	120347923	120348432	-	--	--	--	hypothetical protein Ccrd_011984 [Cynara cardunculus var. scolymus]	RecName: Full=Zinc finger A20 and AN1 domain-containing stress-associated protein 4; Short=AtSAP4;	SubName: Full=Uncharacterized protein {ECO:0000313|EMBL:KVI09633.1};	Predicted Zn-finger protein	GO:0003677,DNA binding; GO:0008270,zinc ion binding	AN1-like Zinc finger
HH_000391	13.82	11.74	11.06	11.2	5.77	7.16	24.05	22.98	19.4	12.58	13.49	9.46	CT_Chr1	120392125	120405713	-	--	--	K01267 aspartyl aminopeptidase [EC:3.4.11.21] | (RefSeq) probable aspartyl aminopeptidase (A)	hypothetical protein LSAT_2X104640 [Lactuca sativa]	RecName: Full=Probable aspartyl aminopeptidase; EC=3.4.11.21;	SubName: Full=Peptidase M18 {ECO:0000313|EMBL:KVI09630.1};	Aminopeptidase I zinc metalloprotease (M18)	GO:0005737,cytoplasm; GO:0004177,aminopeptidase activity; GO:0008237,metallopeptidase activity; GO:0008270,zinc ion binding	M42 glutamyl aminopeptidase
HH_000395	10.61	6.59	7.26	4.44	1.96	3.98	8.12	11.34	9.12	4.53	10.03	8.4	CT_Chr1	120439841	120442637	+	--	--	K16573 gamma-tubulin complex component 6 | (RefSeq) uncharacterized LOC103722329 (A)	protein trichome birefringence-like 36 [Helianthus annuus]	RecName: Full=Protein trichome birefringence-like 36;	SubName: Full=Putative TRICHOME BIREFRINGENCE-LIKE 36 {ECO:0000313|EMBL:OTG08475.1};	--	GO:0005794,Golgi apparatus; GO:0016021,integral component of membrane; GO:0016413,O-acetyltransferase activity; GO:0071554,cell wall organization or biogenesis	PMR5 N terminal Domain
HH_000396	2.36	1.93	1.04	0.69	0.33	0.23	1.3	1.22	3.37	0	1.48	0.12	CT_Chr1	120443316	120443984	-	--	--	--	Cupin 1 [Cynara cardunculus var. scolymus]	RecName: Full=Germin-like protein subfamily 3 member 2; Flags: Precursor;	SubName: Full=Cupin 1 {ECO:0000313|EMBL:KVI09613.1};	--	GO:0048046,apoplast; GO:0005618,cell wall; GO:0030145,manganese ion binding; GO:0045735,nutrient reservoir activity	Cupin domain
HH_000399	5.06	5.22	8.47	9.47	8.18	7.99	1.34	0	0.84	1.39	0.26	3.17	CT_Chr1	120479690	120483173	-	--	--	K06133 4'-phosphopantetheinyl transferase [EC:2.7.8.-] | (RefSeq) L-aminoadipate-semialdehyde dehydrogenase-phosphopantetheinyl transferase-like isoform X1 (A)	4'-phosphopantetheinyl transferase superfamily [Cynara cardunculus var. scolymus]	--	SubName: Full=4'-phosphopantetheinyl transferase superfamily {ECO:0000313|EMBL:KVI09616.1};	Alpha-aminoadipic semialdehyde dehydrogenase-phosphopantetheinyl transferase	GO:0008897,holo-[acyl-carrier-protein] synthase activity; GO:0000287,magnesium ion binding	4'-phosphopantetheinyl transferase superfamily
HH_000403	1.24	1.28	0.31	0.25	0.93	0.66	1.39	1.24	1.16	1.33	1.06	0.99	CT_Chr1	120513024	120517314	-	--	--	K10743 ribonuclease H2 subunit A [EC:3.1.26.4] | (RefSeq) ribonuclease H2 subunit A (A)	ribonuclease H2 subunit A [Helianthus annuus]	RecName: Full=Ribonuclease H2 subunit A; Short=RNase H2 subunit A; EC=3.1.26.4; AltName: Full=Ribonuclease HI large subunit; Short=RNase HI large subunit; AltName: Full=Ribonuclease HI subunit A;	RecName: Full=Ribonuclease {ECO:0000256|RuleBase:RU003515}; EC=3.1.26.- {ECO:0000256|RuleBase:RU003515};	Ribonuclease HI	GO:0032299,ribonuclease H2 complex; GO:0046872,metal ion binding; GO:0003723,RNA binding; GO:0004523,RNA-DNA hybrid ribonuclease activity; GO:0043137,DNA replication, removal of RNA primer; GO:0006298,mismatch repair	Ribonuclease HII
HH_000404	9.33	11.55	6.64	10.52	5.79	8.35	2.3	1.85	1.31	3.53	1.25	3.87	CT_Chr1	120518344	120523465	-	--	--	--	hemerythrin/HHE cation-binding motif-containing protein [Cynara cardunculus var. scolymus]	--	SubName: Full=Hemerythrin/HHE cation-binding motif-containing protein {ECO:0000313|EMBL:KVI09605.1};	--	--	Hemerythrin HHE cation binding domain
HH_000407	20.25	28.1	31.41	22.28	37.4	51.77	11.01	8.2	11.27	44.96	6.18	58.73	CT_Chr1	120539797	120542813	+	--	--	K14404 cleavage and polyadenylation specificity factor subunit 4 | (RefSeq) uncharacterized protein LOC104824416 (A)	AMMECR1-like protein [Cynara cardunculus var. scolymus]	RecName: Full=Uncharacterized protein At2g38710;	SubName: Full=AMMECR1-like protein {ECO:0000313|EMBL:KVI09610.1};	Uncharacterized conserved protein, AMMECR1	GO:0005829,cytosol; GO:0009651,response to salt stress	AMMECR1
HH_000411	0.71	0.53	3.06	4.81	3.66	2.54	0	0	0	0	0	0	CT_Chr1	120576595	120581881	-	--	--	--	--	--	--	--	--	--
HH_000413	0.58	1.35	6.08	1.28	0.4	1.67	2.45	16.52	1.18	9.35	4	1.1	CT_Chr1	120624479	120630504	+	--	--	K13865 solute carrier family 7 (cationic amino acid transporter), member 3 | (RefSeq) cationic amino acid transporter 6, chloroplastic-like isoform X1 (A)	hypothetical protein LSAT_2X105600 [Lactuca sativa]	RecName: Full=Cationic amino acid transporter 6, chloroplastic; Flags: Precursor;	SubName: Full=Amino acid/polyamine transporter I {ECO:0000313|EMBL:KVI09602.1};	Amino acid transporters	GO:0031969,chloroplast membrane; GO:0016021,integral component of membrane; GO:0005886,plasma membrane; GO:0015171,amino acid transmembrane transporter activity; GO:0009624,response to nematode	C-terminus of AA_permease
HH_000417	15.91	26.64	8.02	1.81	2.09	22.47	15.94	16.76	8.84	27.05	13.94	7.32	CT_Chr1	120677693	120678541	+	--	--	K14834 nucleolar complex protein 3 | (RefSeq) nucleolar complex protein 3 homolog isoform X1 (A)	Ovate protein family, C-terminal [Cynara cardunculus var. scolymus]	RecName: Full=Transcription repressor OFP13; AltName: Full=Ovate family protein 13; Short=AtOFP13;	SubName: Full=Ovate protein family, C-terminal {ECO:0000313|EMBL:KVI09639.1};	--	GO:0005634,nucleus; GO:0045892,negative regulation of transcription, DNA-templated; GO:0006351,transcription, DNA-templated	Transcriptional repressor, ovate
HH_000418	4.45	10.48	5.93	0	0.87	2.72	3.2	5.04	0.86	5.21	5.63	0.23	CT_Chr1	120681095	120686355	+	--	--	--	--	--	--	--	--	--
HH_000421	62.58	65.06	118.11	76.89	178.8	136.64	40.2	20.26	38.45	83.03	20.36	101.87	CT_Chr1	120696105	120702240	-	--	--	K00365 urate oxidase [EC:1.7.3.3] | (RefSeq) uricase-2 isozyme 1 (A)	Uricase [Cynara cardunculus var. scolymus]	RecName: Full=Uricase; EC=1.7.3.3; AltName: Full=Nodulin-35 homolog; AltName: Full=Urate oxidase;	RecName: Full=Uricase {ECO:0000256|RuleBase:RU004455}; EC=1.7.3.3 {ECO:0000256|RuleBase:RU004455};	Uricase (urate oxidase)	GO:0005777,peroxisome; GO:0004846,urate oxidase activity; GO:0007031,peroxisome organization; GO:0006144,purine nucleobase metabolic process; GO:0019628,urate catabolic process	Uricase
HH_000422	64.39	76.04	113.25	73.72	165.86	130.51	40.88	23.88	44.71	114.08	26.5	119.97	CT_Chr1	120703591	120708790	+	--	--	K12198 charged multivesicular body protein 5 | (RefSeq) vacuolar protein sorting-associated protein 60.1-like (A)	Snf7 [Cynara cardunculus var. scolymus]	RecName: Full=Vacuolar protein sorting-associated protein 60.1 {ECO:0000305};	SubName: Full=Snf7 {ECO:0000313|EMBL:KVI09643.1};	Protein involved in vacuolar protein sorting	GO:0005771,multivesicular body; GO:0032585,multivesicular body membrane; GO:0015031,protein transport; GO:0007034,vacuolar transport	Bsp6I restriction endonuclease
HH_000424	3.37	3.02	2.79	2.96	6.41	6.14	3.53	1.08	1.98	3.36	1.31	6.77	CT_Chr1	120714216	120721761	-	--	--	K04374 cyclic AMP-dependent transcription factor ATF-4 | (RefSeq) basic leucine zipper 61-like (A)	Basic-leucine zipper domain-containing protein [Cynara cardunculus var. scolymus]	RecName: Full=Basic leucine zipper 61 {ECO:0000303|PubMed:11906833}; Short=AtbZIP61 {ECO:0000303|PubMed:11906833}; Short=bZIP protein 61;	SubName: Full=Basic-leucine zipper domain-containing protein {ECO:0000313|EMBL:KVI09645.1};	--	GO:0005634,nucleus; GO:0003677,DNA binding; GO:0003700,DNA-binding transcription factor activity; GO:0000977,RNA polymerase II regulatory region sequence-specific DNA binding; GO:0045893,positive regulation of transcription, DNA-templated; GO:0006351,transcription, DNA-templated	Basic region leucine zipper
HH_000428	350.52	385.23	453.53	811.38	620.84	681.05	335.74	310.73	320.16	357.91	199.37	404.61	CT_Chr1	120751046	120756358	-	--	--	K09503 DnaJ homolog subfamily A member 2 | (RefSeq) dnaJ protein homolog (A)	dnaJ protein homolog [Helianthus annuus]	RecName: Full=DnaJ protein homolog; AltName: Full=DNAJ-1; Flags: Precursor;	SubName: Full=Putative DnaJ protein {ECO:0000313|EMBL:OTG35150.1};	Molecular chaperone (DnaJ superfamily)	GO:0005886,plasma membrane; GO:0005524,ATP binding; GO:0031072,heat shock protein binding; GO:0046872,metal ion binding; GO:0051082,unfolded protein binding; GO:0006457,protein folding; GO:0009408,response to heat	Hydrogenase/urease nickel incorporation, metallochaperone, hypA
HH_000434	108.1	81.91	79.2	45.08	36.79	35.1	114.21	120.05	112.74	58.02	145.87	55.57	CT_Chr1	120786526	120790502	-	--	--	K04079 molecular chaperone HtpG | (RefSeq) heat shock protein 82-like (A)	EEIG1/EHBP1 N-terminal domain-containing protein, partial [Cynara cardunculus var. scolymus]	--	SubName: Full=EEIG1/EHBP1 N-terminal domain-containing protein {ECO:0000313|EMBL:KVG40361.1}; Flags: Fragment;	--	--	--
HH_000442	1.03	0	0	0	0	0	0.81	0.17	1.86	0.33	1.01	0.32	CT_Chr1	120897928	120899396	-	--	--	K10258 very-long-chain enoyl-CoA reductase [EC:1.3.1.93] | (RefSeq) very-long-chain enoyl-CoA reductase-like (A)	3-oxo-5-alpha-steroid 4-dehydrogenase, C-terminal [Cynara cardunculus var. scolymus]	RecName: Full=Steroid 5-alpha-reductase DET2; Short=GhDET2; EC=1.3.1.22;	SubName: Full=3-oxo-5-alpha-steroid 4-dehydrogenase, C-terminal {ECO:0000313|EMBL:KVI06227.1};	Steroid reductase	GO:0005737,cytoplasm; GO:0016021,integral component of membrane; GO:0003865,3-oxo-5-alpha-steroid 4-dehydrogenase activity; GO:0047751,cholestenone 5-alpha-reductase activity; GO:0050213,progesterone 5-alpha-reductase activity; GO:0016132,brassinosteroid biosynthetic process; GO:0055114,oxidation-reduction process; GO:0090378,seed trichome elongation; GO:0090377,seed trichome initiation	Protein of unknown function (DUF1295)
HH_000445	1.4	0	0	0.14	0	0	0.64	2.45	0.26	0.14	0.54	0.28	CT_Chr1	120917596	120920472	-	--	--	K00679 phospholipid:diacylglycerol acyltransferase [EC:2.3.1.158] | (RefSeq) hypothetical protein (A)	Lipase, GDSL [Cynara cardunculus var. scolymus]	RecName: Full=GDSL esterase/lipase LTL1; EC=3.1.1.-; AltName: Full=Extracellular lipase LTL1; AltName: Full=Lithium-tolerant lipase 1; Short=AtLTL1; Short=Li-tolerant lipase 1; Flags: Precursor;	SubName: Full=Lipase, GDSL {ECO:0000313|EMBL:KVI06226.1};	--	GO:0005576,extracellular region; GO:0016788,hydrolase activity, acting on ester bonds; GO:0042538,hyperosmotic salinity response; GO:0016042,lipid catabolic process; GO:0010226,response to lithium ion; GO:0009751,response to salicylic acid	--
HH_000450	0.95	1.4	0.45	0.58	0.51	1.69	0.58	0.47	0.42	2.87	1.46	1.73	CT_Chr1	121023533	121027386	+	--	--	K13428 LRR receptor-like serine/threonine-protein kinase EFR [EC:2.7.11.1] | (RefSeq) hypothetical protein (A)	Concanavalin A-like lectin/glucanase, subgroup [Cynara cardunculus var. scolymus]	RecName: Full=LRR receptor-like serine/threonine-protein kinase EFR; EC=2.7.11.1; AltName: Full=Elongation factor Tu receptor; Short=EF-Tu receptor; Flags: Precursor;	SubName: Full=Concanavalin A-like lectin/glucanase, subgroup {ECO:0000313|EMBL:KVI06247.1};	--	GO:0012505,endomembrane system; GO:0016021,integral component of membrane; GO:0005886,plasma membrane; GO:0005524,ATP binding; GO:0004674,protein serine/threonine kinase activity; GO:0019199,transmembrane receptor protein kinase activity; GO:0010204,defense response signaling pathway, resistance gene-independent; GO:0016045,detection of bacterium; GO:0002764,immune response-regulating signaling p…	Leucine Rich repeat
HH_000451	8.52	7.51	14.62	3.2	9.71	9.12	10.9	4.17	7.94	13.9	13.71	24.45	CT_Chr1	121046242	121048030	+	--	--	--	--	--	--	--	--	--
HH_000458	27.51	40.95	142.76	115.52	26.58	60.83	39.34	60.01	42.95	134.65	89.2	83.87	CT_Chr1	121134262	121135676	-	--	--	K04515 calcium/calmodulin-dependent protein kinase (CaM kinase) II [EC:2.7.11.17] | (RefSeq) phosphoenolpyruvate carboxylase kinase 1-like (A)	Protein kinase, ATP binding site-containing protein [Cynara cardunculus var. scolymus]	RecName: Full=Phosphoenolpyruvate carboxylase kinase 2; Short=AtPPCK2; EC=2.7.11.1;	SubName: Full=Protein kinase, ATP binding site-containing protein {ECO:0000313|EMBL:KVI09578.1};	Ca2+/calmodulin-dependent protein kinase, EF-Hand protein superfamily	GO:0005737,cytoplasm; GO:0005634,nucleus; GO:0005524,ATP binding; GO:0009931,calcium-dependent protein serine/threonine kinase activity; GO:0005516,calmodulin binding; GO:0004683,calmodulin-dependent protein kinase activity; GO:0004674,protein serine/threonine kinase activity; GO:0016036,cellular response to phosphate starvation; GO:0035556,intracellular signal transduction; GO:0018105,peptidyl-s…	Kinase-like
HH_000459	0	0	0	0.06	0.29	0.39	0	0	0	0	0	0	CT_Chr1	121177583	121180461	-	--	--	--	--	--	--	--	--	--
HH_000461	0.08	0.08	0.08	0.08	0.43	0.28	0.19	0.21	0.42	0.55	0.24	0.74	CT_Chr1	121188895	121190805	+	--	--	K17710 pentatricopeptide repeat domain-containing protein 1 | (RefSeq) pentatricopeptide repeat-containing protein DOT4, chloroplastic-like (A)	pentatricopeptide repeat-containing protein At1g62260, mitochondrial [Helianthus annuus]	RecName: Full=Pentatricopeptide repeat-containing protein At1g62260, mitochondrial; Flags: Precursor;	SubName: Full=Putative editing factor {ECO:0000313|EMBL:OTG20550.1};	FOG: PPR repeat	GO:0043231,intracellular membrane-bounded organelle; GO:0005739,mitochondrion; GO:0004519,endonuclease activity; GO:0003723,RNA binding; GO:0016554,cytidine to uridine editing	Tetratricopeptide repeat
HH_000462	2.5	4	5.1	6.61	8.87	7.26	4.31	0.37	2.27	9.13	1.33	11.53	CT_Chr1	121191439	121198493	-	--	--	K02327 DNA polymerase delta subunit 1 [EC:2.7.7.7] | (RefSeq) DNA/RNA polymerase (A)	DnaJ domain-containing protein [Cynara cardunculus var. scolymus]	--	SubName: Full=DnaJ domain-containing protein {ECO:0000313|EMBL:KVI09588.1};	--	GO:0016021,integral component of membrane	Protein CHAPERONE-LIKE PROTEIN OF POR1-like
HH_000463	119.44	233.39	123.81	56.63	119.35	317.73	90.95	22.33	136.38	67.33	31.12	152.66	CT_Chr1	121217468	121220568	+	--	--	K01620 threonine aldolase [EC:4.1.2.48] | (RefSeq) probable low-specificity L-threonine aldolase 1 (A)	hypothetical protein LSAT_2X108040 [Lactuca sativa]	RecName: Full=Probable low-specificity L-threonine aldolase 1; EC=4.1.2.48; AltName: Full=Threonine aldolase 1;	SubName: Full=Aromatic amino acid beta-eliminating lyase/threonine aldolase {ECO:0000313|EMBL:KVI09587.1};	Threonine aldolase	GO:0005829,cytosol; GO:0008732,L-allo-threonine aldolase activity; GO:0004793,threonine aldolase activity; GO:0006545,glycine biosynthetic process; GO:0006567,threonine catabolic process	Aminotransferase class I and II
HH_000464	3.55	3.29	2.54	2.64	5.8	5.02	3.66	1.93	2.09	7.24	1.53	9.71	CT_Chr1	121225050	121236211	-	--	--	K01892 histidyl-tRNA synthetase [EC:6.1.1.21] | (RefSeq) histidine--tRNA ligase, cytoplasmic (A)	Anticodon-binding [Cynara cardunculus var. scolymus]	RecName: Full=Histidine--tRNA ligase, cytoplasmic {ECO:0000305}; EC=6.1.1.21 {ECO:0000305}; AltName: Full=Histidyl-tRNA synthetase {ECO:0000305}; Short=HisRS {ECO:0000305};	SubName: Full=Anticodon-binding {ECO:0000313|EMBL:KVI09583.1};	Histidyl-tRNA synthetase	GO:0005829,cytosol; GO:0005739,mitochondrion; GO:0005524,ATP binding; GO:0004821,histidine-tRNA ligase activity; GO:0006427,histidyl-tRNA aminoacylation; GO:0032543,mitochondrial translation	Aromatic amino acid lyase
HH_000465	17.85	22.57	4.02	1.05	0.74	15.19	16.3	13.84	10.71	15.35	21.46	4.63	CT_Chr1	121254819	121257332	+	--	--	K13508 glycerol-3-phosphate acyltransferase [EC:2.3.1.15 2.3.1.198] | (RefSeq) glycerol-3-phosphate acyltransferase 1 (A)	Phospholipid/glycerol acyltransferase [Cynara cardunculus var. scolymus]	RecName: Full=Glycerol-3-phosphate acyltransferase 1; Short=AtGPAT1; EC=2.3.1.15;	SubName: Full=Phospholipid/glycerol acyltransferase {ECO:0000313|EMBL:KVI09590.1};	--	GO:0016021,integral component of membrane; GO:0016020,membrane; GO:0005739,mitochondrion; GO:0090447,glycerol-3-phosphate 2-O-acyltransferase activity; GO:0004366,glycerol-3-phosphate O-acyltransferase activity; GO:0016791,phosphatase activity; GO:0102420,sn-1-glycerol-3-phosphate C16:0-DCA-CoA acyl transferase activity; GO:0016024,CDP-diacylglycerol biosynthetic process; GO:0010143,cutin biosynt…	Bacterial lipid A biosynthesis acyltransferase
HH_000467	2.19	3.2	2.24	1.6	6.83	6.46	1.91	0.45	1.31	3.39	3.25	6.23	CT_Chr1	121273123	121278666	-	--	--	K10807 ribonucleoside-diphosphate reductase subunit M1 [EC:1.17.4.1] | (RefSeq) ribonucleoside-diphosphate reductase large subunit (A)	ribonucleoside-diphosphate reductase large subunit isoform X2 [Helianthus annuus]	RecName: Full=Ribonucleoside-diphosphate reductase large subunit {ECO:0000303|PubMed:10542051}; EC=1.17.4.1; AltName: Full=Protein DEFECTIVE IN POLLEN DNA DEGRADATION 2 {ECO:0000303|PubMed:22239102}; AltName: Full=Ribonucleoside-diphosphate reductase R1 subunit {ECO:0000303|PubMed:10542051}; Short=AtRNR1;	RecName: Full=Ribonucleoside-diphosphate reductase {ECO:0000256|RuleBase:RU003410}; EC=1.17.4.1 {ECO:0000256|RuleBase:RU003410};	Ribonucleotide reductase, alpha subunit	GO:0005737,cytoplasm; GO:0005524,ATP binding; GO:0004748,ribonucleoside-diphosphate reductase activity, thioredoxin disulfide as acceptor; GO:0009202,deoxyribonucleoside triphosphate biosynthetic process; GO:0009263,deoxyribonucleotide biosynthetic process; GO:0006260,DNA replication; GO:0046686,response to cadmium ion	Inhibitor of growth proteins N-terminal histone-binding
HH_000468	4.18	5.45	10.73	8.92	12.88	11.3	5.92	3.35	5.46	9.28	3.1	10.37	CT_Chr1	121282657	121288866	+	--	--	K05309 microsomal prostaglandin-E synthase 2 [EC:5.3.99.3] | (RefSeq) prostaglandin E synthase 2-like (A)	Glutaredoxin [Cynara cardunculus var. scolymus]	--	SubName: Full=Glutaredoxin {ECO:0000313|EMBL:KVI09589.1};	Glutathione S-transferase-related protein	GO:0005623,cell; GO:0009055,electron transfer activity; GO:0050220,prostaglandin-E synthase activity; GO:0015035,protein disulfide oxidoreductase activity; GO:0045454,cell redox homeostasis	Glutathione S-transferase, C-terminal domain
HH_000471	1.05	1.75	1.49	1.84	3.79	2.28	1.46	1.88	2.5	2.31	2.73	3.74	CT_Chr1	121310823	121314330	-	--	--	K21437 ankyrin repeat domain-containing protein 13 | (RefSeq) ankyrin repeat domain-containing protein 13C-like (A)	Ankyrin repeat-containing protein [Cynara cardunculus var. scolymus]	--	SubName: Full=Ankyrin repeat-containing protein {ECO:0000313|EMBL:KVI09567.1};	Ankyrin repeat protein	--	Ankyrin repeats (3 copies)
HH_000473	34.42	32.76	22.84	22.76	16.37	19.34	33.58	38.76	34.48	25.18	32.27	22.16	CT_Chr1	121328327	121341664	-	--	--	K11583 serine/threonine-protein phosphatase 2A regulatory subunit B'' | (RefSeq) serine/threonine protein phosphatase 2A regulatory subunit B''beta-like isoform X1 (A)	Calcium-binding EF-hand [Cynara cardunculus var. scolymus]	RecName: Full=Serine/threonine protein phosphatase 2A regulatory subunit B''beta; Short=AtB''beta; AltName: Full=Serine/threonine protein phosphatase 2A regulatory subunit B'' beta 1 isoform; Short=PP2A, B'' subunit, beta 1 isoform;	SubName: Full=Calcium-binding EF-hand {ECO:0000313|EMBL:KVI09571.1};	Protein phosphatase 2 regulatory subunit	GO:0005829,cytosol; GO:0005509,calcium ion binding	EF hand
HH_000475	344.14	327.02	208.36	286.18	250.03	190.39	463.85	448.14	493.78	290.59	634.58	318.04	CT_Chr1	121365217	121369944	+	--	--	K03240 translation initiation factor eIF-2B subunit epsilon | (RefSeq) translation initiation factor eIF-2B subunit epsilon (A)	Armadillo-type fold [Cynara cardunculus var. scolymus]	--	SubName: Full=Armadillo-type fold {ECO:0000313|EMBL:KVI09561.1};	Predicted translation factor, contains W2 domain	--	eIF4-gamma/eIF5/eIF2-epsilon
HH_000476	1.57	1.71	0.97	0.66	3.12	1.44	1.02	1.15	0.97	1.57	2.63	2.83	CT_Chr1	121371022	121374581	+	--	--	K00588 caffeoyl-CoA O-methyltransferase [EC:2.1.1.104] | (RefSeq) probable caffeoyl-CoA O-methyltransferase At4g26220 (A)	O-methyltransferase, family 3 [Cynara cardunculus var. scolymus]	RecName: Full=Probable caffeoyl-CoA O-methyltransferase At4g26220; EC=2.1.1.104; AltName: Full=Trans-caffeoyl-CoA 3-O-methyltransferase; Short=CCoAMT; Short=CCoAOMT;	SubName: Full=O-methyltransferase, family 3 {ECO:0000313|EMBL:KVI09562.1};	O-methyltransferase	GO:0005829,cytosol; GO:0042409,caffeoyl-CoA O-methyltransferase activity; GO:0046872,metal ion binding; GO:0009809,lignin biosynthetic process	Methyltransferase domain
HH_000478	6.62	6.57	4.23	5.03	3.57	4.62	6.77	4.89	5.06	4.31	6.28	5.07	CT_Chr1	121379057	121390207	-	--	--	K11338 RuvB-like protein 2 [EC:3.6.4.12] | (RefSeq) hypothetical protein (A)	hypothetical protein LSAT_2X108421 [Lactuca sativa]	RecName: Full=Protease Do-like 10, mitochondrial; EC=3.4.21.-; Flags: Precursor;	SubName: Full=Putative degP protease 10 {ECO:0000313|EMBL:OTG20578.1};	Serine protease	GO:0005759,mitochondrial matrix; GO:0004252,serine-type endopeptidase activity	PDZ domain
HH_000480	2.06	2.26	2.06	1.21	1.31	0.84	2.72	3.11	2.69	2.3	2.61	1.77	CT_Chr1	121401539	121412723	-	--	--	K12373 hexosaminidase [EC:3.2.1.52] | (RefSeq) beta-hexosaminidase 3 (A)	Beta-hexosaminidase subunit alpha/beta [Cynara cardunculus var. scolymus]	RecName: Full=Beta-hexosaminidase 3; EC=3.2.1.52; AltName: Full=Beta-GlcNAcase 3; AltName: Full=Beta-N-acetylhexosaminidase 3; AltName: Full=Beta-hexosaminidase 1; Short=AtHEX1; AltName: Full=N-acetyl-beta-glucosaminidase 3; Flags: Precursor;	SubName: Full=Beta-hexosaminidase subunit alpha/beta {ECO:0000313|EMBL:KVI09559.1};	Beta-N-acetylhexosaminidase	GO:0005618,cell wall; GO:0009505,plant-type cell wall; GO:0005886,plasma membrane; GO:0004563,beta-N-acetylhexosaminidase activity; GO:0015929,hexosaminidase activity; GO:0102148,N-acetyl-beta-D-galactosaminidase activity; GO:0005975,carbohydrate metabolic process	Glycosyl hydrolase family 20, domain 2
HH_000482	0.53	0.43	0.05	0	0.05	0.05	0.24	0.22	0.24	0.38	0.05	0	CT_Chr1	121447568	121453354	-	--	--	K01653 acetolactate synthase I/III small subunit [EC:2.2.1.6] | (RefSeq) acetolactate synthase small subunit 1, chloroplastic (A)	Acetolactate synthase, small subunit [Cynara cardunculus var. scolymus]	RecName: Full=Acetolactate synthase small subunit 2, chloroplastic; AltName: Full=Acetohydroxy-acid synthase small subunit; Short=AHAS; Short=ALS; Flags: Precursor;	SubName: Full=Acetolactate synthase, small subunit {ECO:0000313|EMBL:KVI09564.1};	Acetolactate synthase, small subunit	GO:0005948,acetolactate synthase complex; GO:0009507,chloroplast; GO:0005829,cytosol; GO:0005777,peroxisome; GO:0003984,acetolactate synthase activity; GO:0043621,protein self-association; GO:0009097,isoleucine biosynthetic process; GO:0050790,regulation of catalytic activity; GO:0009099,valine biosynthetic process	NikR C terminal nickel binding domain
HH_000487	5.98	7	5.11	5.13	1.14	7.78	3.79	2.72	4.31	4.82	2.62	5.26	CT_Chr1	121517247	121519680	+	--	--	K09422 transcription factor MYB, plant | (RefSeq) transcription factor RAX2-like (A)	hypothetical protein LSAT_2X107241 [Lactuca sativa]	RecName: Full=Transcription factor MYB36 {ECO:0000303|PubMed:9839469}; AltName: Full=Myb-related protein 36 {ECO:0000303|PubMed:9839469}; Short=AtMYB36 {ECO:0000303|PubMed:9839469};	SubName: Full=Putative homeodomain-like protein {ECO:0000313|EMBL:OTF99249.1};	Transcription factor, Myb superfamily	GO:0048226,Casparian strip; GO:0005634,nucleus; GO:0003700,DNA-binding transcription factor activity; GO:0000981,DNA-binding transcription factor activity, RNA polymerase II-specific; GO:0043565,sequence-specific DNA binding; GO:0001135,RNA polymerase II transcription regulator recruiting activity; GO:0044212,transcription regulatory region DNA binding; GO:0030154,cell differentiation; GO:0035987…	Myb-like DNA-binding domain
HH_000488	0.86	1.04	0.84	1.11	0.77	1.44	1.23	1.08	0.86	1.76	0.81	2.5	CT_Chr1	121564190	121572253	+	--	--	K05658 ATP-binding cassette, subfamily B (MDR/TAP), member 1 [EC:7.6.2.2] | (RefSeq) ABC transporter B family member 1 (A)	AAA+ ATPase domain-containing protein [Cynara cardunculus var. scolymus]	RecName: Full=ABC transporter B family member 1; Short=ABC transporter ABCB.1; Short=AtABCB1; AltName: Full=Multidrug resistance protein 1; AltName: Full=P-glycoprotein 1; Short=AtPgp1;	SubName: Full=AAA+ ATPase domain-containing protein {ECO:0000313|EMBL:KVI09502.1};	Multidrug/pheromone exporter, ABC superfamily	GO:0016021,integral component of membrane; GO:0005886,plasma membrane; GO:0009506,plasmodesma; GO:0005524,ATP binding; GO:0042626,ATPase activity, coupled to transmembrane movement of substances; GO:0010329,auxin efflux transmembrane transporter activity; GO:0010328,auxin influx transmembrane transporter activity; GO:0043481,anthocyanin accumulation in tissues in response to UV light; GO:0010315,…	Putative exonuclease SbcCD, C subunit
HH_000490	490.2	653.03	840.08	487.37	1201.4	1105.22	339.48	43.26	358.18	611.92	158.04	772.06	CT_Chr1	121623310	121625842	+	--	--	K04733 interleukin-1 receptor-associated kinase 4 [EC:2.7.11.1] | (RefSeq) receptor-like protein kinase HERK 1 (A)	Heavy metal-associated domain, HMA [Cynara cardunculus var. scolymus]	RecName: Full=Heavy metal-associated isoprenylated plant protein 6 {ECO:0000303|PubMed:21072340, ECO:0000303|PubMed:23368984}; Short=AtHIP06 {ECO:0000303|PubMed:21072340, ECO:0000303|PubMed:23368984}; AltName: Full=Cadmium induced protein CdI19 {ECO:0000303|PubMed:12383082}; Flags: Precursor;	SubName: Full=Heavy metal-associated domain, HMA {ECO:0000313|EMBL:KVI09505.1};	Copper chaperone	GO:0005737,cytoplasm; GO:0005886,plasma membrane; GO:0046914,transition metal ion binding; GO:0046916,cellular transition metal ion homeostasis; GO:0030001,metal ion transport	Heavy-metal-associated domain
HH_000491	4.34	7.24	4.19	0.6	3.66	3.78	4.37	0.47	3.7	3.48	1.64	5.75	CT_Chr1	121660049	121667753	+	--	--	K00927 phosphoglycerate kinase [EC:2.7.2.3] | (RefSeq) phosphoglycerate kinase, cytosolic-like isoform X1 (A)	Phosphoglycerate kinase [Cynara cardunculus var. scolymus]	RecName: Full=Phosphoglycerate kinase, cytosolic; EC=2.7.2.3;	RecName: Full=Phosphoglycerate kinase {ECO:0000256|RuleBase:RU000532}; EC=2.7.2.3 {ECO:0000256|RuleBase:RU000532};	3-phosphoglycerate kinase	GO:0005737,cytoplasm; GO:0005524,ATP binding; GO:0004618,phosphoglycerate kinase activity; GO:0006096,glycolytic process	Putative methyltransferase
HH_000495	2.28	1.07	13.13	26.16	3.06	15.73	2	8.02	0.48	18.18	16.44	6.39	CT_Chr1	121701444	121704515	+	--	--	K21374 7-deoxyloganetin glucosyltransferase [EC:2.4.1.324] | (RefSeq) hypothetical protein (A)	UDP-glucuronosyl/UDP-glucosyltransferase, partial [Cynara cardunculus var. scolymus]	RecName: Full=UDP-glycosyltransferase 86A1; EC=2.4.1.-;	SubName: Full=UDP-glucuronosyl/UDP-glucosyltransferase {ECO:0000313|EMBL:KVI09513.1}; Flags: Fragment;	UDP-glucuronosyl and UDP-glucosyl transferase	GO:0043231,intracellular membrane-bounded organelle; GO:0080043,quercetin 3-O-glucosyltransferase activity; GO:0080044,quercetin 7-O-glucosyltransferase activity; GO:0008152,metabolic process	Glycosyltransferase family 28 C-terminal domain
HH_000496	0	0	0.28	0	0.13	0.41	0.13	0	0	2.01	0	0.56	CT_Chr1	121710538	121711603	+	--	--	K20471 coatomer subunit delta | (RefSeq) coatomer subunit delta-like (A)	uncharacterized protein LOC110892394 [Helianthus annuus]	--	SubName: Full=Uncharacterized protein {ECO:0000313|EMBL:GAU10160.1}; Flags: Fragment;	--	--	zinc-binding in reverse transcriptase
HH_000498	0	0.21	0	0	0	0	0	0	0.1	0.21	0	1.04	CT_Chr1	121760835	121766341	+	--	--	K10357 myosin V | (RefSeq) myosin-2-like (A)	IQ motif, EF-hand binding site-containing protein [Cynara cardunculus var. scolymus]	RecName: Full=Myosin-2; AltName: Full=AtATM2; AltName: Full=AtMYOS1;	SubName: Full=IQ motif, EF-hand binding site-containing protein {ECO:0000313|EMBL:KVH99137.1};	Myosin class V heavy chain	GO:0005768,endosome; GO:0016459,myosin complex; GO:0005886,plasma membrane; GO:0009506,plasmodesma; GO:0003779,actin binding; GO:0005524,ATP binding; GO:0005516,calmodulin binding; GO:0003774,motor activity; GO:0030048,actin filament-based movement; GO:0006897,endocytosis	Myosin N-terminal SH3-like domain
HH_000500	2.87	2.76	3.97	3.28	6.95	4.82	4.33	2.78	3.94	5.49	1.09	5.38	CT_Chr1	121812037	121812387	+	--	--	K14488 SAUR family protein | (RefSeq) auxin-responsive protein SAUR50-like (A)	hypothetical protein LSAT_2X106561 [Lactuca sativa]	RecName: Full=Auxin-responsive protein SAUR50 {ECO:0000303|PubMed:12036261}; AltName: Full=Protein SMALL AUXIN UP RNA 50 {ECO:0000303|PubMed:12036261};	SubName: Full=Auxin responsive SAUR protein {ECO:0000313|EMBL:KVI09497.1};	--	GO:0009734,auxin-activated signaling pathway; GO:0040008,regulation of growth	Auxin responsive protein
HH_000501	140.32	58.21	10.78	4.04	9.12	7.91	128.1	334	200.78	14.24	73.31	12.64	CT_Chr1	121815090	121818169	-	--	--	K10775 phenylalanine ammonia-lyase [EC:4.3.1.24] | (RefSeq) phenylalanine ammonia-lyase-like (A)	Phe ammonia-lyase [Cichorium intybus]	RecName: Full=Phenylalanine ammonia-lyase 1; EC=4.3.1.24;	RecName: Full=Phenylalanine ammonia-lyase {ECO:0000256|RuleBase:RU003955}; EC=4.3.1.24 {ECO:0000256|RuleBase:RU003955};	Phenylalanine and histidine ammonia-lyase	GO:0005737,cytoplasm; GO:0043234,NA; GO:0016597,amino acid binding; GO:0045548,phenylalanine ammonia-lyase activity; GO:0009800,cinnamic acid biosynthetic process; GO:0006559,L-phenylalanine catabolic process	Aromatic amino acid lyase
HH_000502	349.92	202.92	121.32	30.79	1.22	18.68	197.82	478.66	298.16	102.91	70.75	100.22	CT_Chr1	121840527	121843684	-	--	--	K10775 phenylalanine ammonia-lyase [EC:4.3.1.24] | (RefSeq) phenylalanine ammonia-lyase-like (A)	phenylalanine ammonia-lyase 3 [Cynara cardunculus var. scolymus]	RecName: Full=Phenylalanine ammonia-lyase 1; EC=4.3.1.24;	RecName: Full=Phenylalanine ammonia-lyase {ECO:0000256|RuleBase:RU003955}; EC=4.3.1.24 {ECO:0000256|RuleBase:RU003955};	Phenylalanine and histidine ammonia-lyase	GO:0005737,cytoplasm; GO:0045548,phenylalanine ammonia-lyase activity; GO:0009800,cinnamic acid biosynthetic process; GO:0006559,L-phenylalanine catabolic process	Aromatic amino acid lyase
HH_000506	0.26	0.5	0.4	0.12	0.65	1.23	2.09	0.55	1.2	1.08	0.36	1.87	CT_Chr1	121904537	121910665	+	--	--	K05391 cyclic nucleotide gated channel, plant | (RefSeq) protein CNGC15b-like (A)	putative potassium channel, voltage-dependent, EAG/ELK/ERG [Helianthus annuus]	RecName: Full=Putative cyclic nucleotide-gated ion channel 15; AltName: Full=Cyclic nucleotide- and calmodulin-regulated ion channel 15;	SubName: Full=Putative potassium channel, voltage-dependent, EAG/ELK/ERG {ECO:0000313|EMBL:OTG20637.1};	K+-channel ERG and related proteins, contain PAS/PAC sensor domain	GO:0005887,integral component of plasma membrane; GO:0005516,calmodulin binding; GO:0030552,cAMP binding; GO:0030553,cGMP binding; GO:0005249,voltage-gated potassium channel activity; GO:0042391,regulation of membrane potential	Cyclic nucleotide-binding domain
HH_000509	0.3	0.19	0.56	0.42	0.22	0.65	0.31	0.29	0.26	0	0.09	0.19	CT_Chr1	121959529	121963249	-	--	--	K03063 26S proteasome regulatory subunit T3 | (RefSeq) 26S protease regulatory subunit 6B homolog (A)	hypothetical protein Ccrd_004011 [Cynara cardunculus var. scolymus]	RecName: Full=BTB/POZ domain-containing protein At5g03250;	SubName: Full=Uncharacterized protein {ECO:0000313|EMBL:KVH93933.1};	--	GO:0016567,protein ubiquitination	BTB/POZ domain
HH_000511	1.65	1.95	3.99	4.21	5.43	4.13	4.68	2.41	5.03	10.04	2.76	5.6	CT_Chr1	121970815	121975227	-	--	--	--	Protein of unknown function DUF2935 [Cynara cardunculus var. scolymus]	--	SubName: Full=Uncharacterized protein {ECO:0000313|EMBL:KVH93931.1};	--	GO:0016021,integral component of membrane	Tellurite resistance protein TerB
HH_000512	0.07	0	0	0	0	0	0.2	0.15	0.13	0.22	0.77	0.36	CT_Chr1	122008253	122010155	+	--	--	K09872 aquaporin PIP | (RefSeq) aquaporin PIP2-4-like (A)	aquaporin PIP2-4-like [Helianthus annuus]	RecName: Full=Probable aquaporin PIP2-4; AltName: Full=Plasma membrane intrinsic protein 2.4; Short=AtPIP2;4; Contains: RecName: Full=Probable aquaporin PIP2-4, N-terminally processed;	SubName: Full=Putative major intrinsic protein, Aquaporin-like protein {ECO:0000313|EMBL:OTG20614.1};	Aquaporin (major intrinsic protein family)	GO:0005887,integral component of plasma membrane; GO:0009506,plasmodesma; GO:0015250,water channel activity; GO:0080170,hydrogen peroxide transmembrane transport; GO:0034220,ion transmembrane transport; GO:0009737,response to abscisic acid; GO:0048767,root hair elongation	Major intrinsic protein
HH_000513	2.25	2.31	2.86	6.52	5.92	17.1	61.26	19.1	41.57	76.65	44.66	90.47	CT_Chr1	122011610	122013352	-	--	--	K09872 aquaporin PIP | (RefSeq) aquaporin PIP2-4-like (A)	aquaporin PIP2-4-like [Helianthus annuus]	RecName: Full=Aquaporin PIP2-4; AltName: Full=Plasma membrane intrinsic protein 2-4; AltName: Full=ZmPIP2-4; AltName: Full=ZmPIP2;4;	SubName: Full=Putative major intrinsic protein, Aquaporin-like protein {ECO:0000313|EMBL:OTG20614.1};	Aquaporin (major intrinsic protein family)	GO:0016021,integral component of membrane; GO:0005886,plasma membrane; GO:0015250,water channel activity	Major intrinsic protein
HH_000515	0.18	0.8	0.76	0	0	0.57	1.61	1.61	1.26	0.59	3.21	1.55	CT_Chr1	122015935	122017156	+	--	--	K02152 V-type H+-transporting ATPase subunit G | (RefSeq) V-type proton ATPase subunit G1-like (A)	Borrelia REV [Cynara cardunculus var. scolymus]	RecName: Full=V-type proton ATPase subunit G; Short=V-ATPase subunit G; AltName: Full=Vacuolar proton pump subunit G;	RecName: Full=V-type proton ATPase subunit G {ECO:0000256|RuleBase:RU364019};	Vacuolar H+-ATPase V1 sector, subunit G	GO:0016471,vacuolar proton-transporting V-type ATPase complex; GO:0042626,ATPase activity, coupled to transmembrane movement of substances; GO:0003723,RNA binding; GO:0015992,NA	6-bladed beta-propeller
HH_000521	6.21	5.95	5.94	17.24	12.84	34.16	7.32	4.18	6.1	20.85	4.45	18.71	CT_Chr1	122096691	122102906	-	--	--	K09523 DnaJ homolog subfamily C member 3 | (RefSeq) dnaJ protein P58IPK homolog (A)	DnaJ domain-containing protein [Cynara cardunculus var. scolymus]	RecName: Full=DnaJ protein P58IPK homolog; Short=AtP58IPK; AltName: Full=Chaperone protein dnaJ 36; Short=AtDjA36; Short=AtJ36; Flags: Precursor;	SubName: Full=DnaJ domain-containing protein {ECO:0000313|EMBL:KVI09525.1};	Molecular chaperone (DnaJ superfamily)	GO:0005783,endoplasmic reticulum; GO:0005788,endoplasmic reticulum lumen; GO:0005886,plasma membrane; GO:0044794,positive regulation by host of viral process; GO:0016032,viral process	Domain of Unknown Function (DUF3856)
HH_000522	0.32	0.46	0.78	0.05	0	0.24	0.45	0.26	0.46	0.91	0.24	0.94	CT_Chr1	122113092	122121461	-	--	--	K23317 metal regulatory transcription factor 1 | (RefSeq) zinc finger protein JACKDAW-like (A)	Zinc finger, C2H2 [Cynara cardunculus var. scolymus]	RecName: Full=Zinc finger protein JACKDAW; AltName: Full=ID1-like zinc finger protein 3 {ECO:0000303|Ref.2}; AltName: Full=Protein indeterminate-domain 10 {ECO:0000303|PubMed:16784536};	SubName: Full=Zinc finger, C2H2 {ECO:0000313|EMBL:KVI09546.1};	FOG: Zn-finger	GO:0005634,nucleus; GO:0003677,DNA binding; GO:0003700,DNA-binding transcription factor activity; GO:0046872,metal ion binding; GO:0008356,asymmetric cell division; GO:0051302,regulation of cell division; GO:0045604,regulation of epidermal cell differentiation; GO:0010075,regulation of meristem growth; GO:0006355,regulation of transcription, DNA-templated; GO:0048364,root development; GO:0006351,…	Zinc-finger of C2H2 type
HH_000528	4.08	2.9	7.25	5.63	2.18	2.35	2.32	4.31	3.74	23.51	55.57	8.92	CT_Chr1	122202720	122205566	+	--	--	--	uncharacterized protein LOC110891254 isoform X1 [Helianthus annuus]	--	SubName: Full=Uncharacterized protein {ECO:0000313|EMBL:OTG09177.1};	--	--	--
HH_000529	0.57	0.84	1.26	0.71	0.37	1.03	1.81	2	1.46	1.41	2.52	1.81	CT_Chr1	122209034	122211796	-	--	--	K17398 DNA (cytosine-5)-methyltransferase 3A [EC:2.1.1.37] | (RefSeq) uncharacterized protein LOC107411883 (A)	PWWP-like protein [Cynara cardunculus var. scolymus]	RecName: Full=Serine/threonine-protein kinase ATM; EC=2.7.11.1; AltName: Full=Ataxia telangiectasia mutated homolog; Short=AtATM;	SubName: Full=PWWP-like protein {ECO:0000313|EMBL:KVI09539.1};	--	GO:0005634,nucleus; GO:0005524,ATP binding; GO:0003677,DNA binding; GO:0004674,protein serine/threonine kinase activity; GO:0006974,cellular response to DNA damage stimulus; GO:0051321,meiotic cell cycle	RNA recognition motif. (a.k.a. RRM, RBD, or RNP domain)
HH_000530	39.12	36.91	16.15	3.89	4.38	5.12	44.99	62.84	54.16	20.4	72.16	15.81	CT_Chr1	122218416	122220623	-	--	--	K17964 leucine-rich PPR motif-containing protein, mitochondrial | (RefSeq) TPR-like protein (A)	Pentatricopeptide repeat-containing protein [Cynara cardunculus var. scolymus]	RecName: Full=Pentatricopeptide repeat-containing protein At3g09650, chloroplastic; AltName: Full=Protein HIGH CHLOROPHYLL FLUORESCENCE 152; Flags: Precursor;	SubName: Full=Pentatricopeptide repeat-containing protein {ECO:0000313|EMBL:KVI09538.1};	FOG: PPR repeat	GO:0009570,chloroplast stroma; GO:0004519,endonuclease activity; GO:0003729,mRNA binding; GO:0000166,nucleotide binding; GO:0006397,mRNA processing; GO:0009451,RNA modification	Mitochondrial ATPase expression
HH_000531	220.22	137.83	83.95	43.89	15.87	20.74	93.89	136.67	138.64	118.57	346.62	107.8	CT_Chr1	122221187	122225731	-	--	--	K08065 nuclear transcription Y subunit beta | (RefSeq) nuclear transcription factor Y subunit B-1-like (A)	Histone-fold [Cynara cardunculus var. scolymus]	RecName: Full=Nuclear transcription factor Y subunit B-8; Short=AtNF-YB-8;	SubName: Full=Histone-fold {ECO:0000313|EMBL:KVI09537.1};	CCAAT-binding factor, subunit A (HAP3)	GO:0005634,nucleus; GO:0003700,DNA-binding transcription factor activity; GO:0046982,protein heterodimerization activity; GO:0043565,sequence-specific DNA binding; GO:0006351,transcription, DNA-templated	Centromere kinetochore component CENP-T histone fold
HH_000532	1.72	1.86	1.76	2.29	0.18	1.08	4.03	3.42	3.92	6.52	9.08	6.46	CT_Chr1	122233813	122240397	-	--	--	K10737 DNA helicase MCM8 [EC:3.6.4.12] | (RefSeq) tyrosine kinase domain protein (A)	hypothetical protein LSAT_2X109721 [Lactuca sativa]	RecName: Full=Probable LRR receptor-like serine/threonine-protein kinase At1g67720; EC=2.7.11.1; Flags: Precursor;	SubName: Full=Putative LRR receptor-like serine/threonine-protein kinase {ECO:0000313|EMBL:OTF99263.1};	--	GO:0016021,integral component of membrane; GO:0005524,ATP binding; GO:0004674,protein serine/threonine kinase activity	ABC1 family
HH_000534	295.48	347.85	230.46	169.25	225.13	182.22	355.06	320.83	351.87	202.42	379.1	150.65	CT_Chr1	122262445	122270753	-	--	--	K12133 MYB-related transcription factor LHY | (RefSeq) LHY protein (A)	Homeodomain-like protein [Cynara cardunculus var. scolymus]	RecName: Full=Protein REVEILLE 8; AltName: Full=MYB-like transcription factor; AltName: Full=Protein LHY-CCA1-like 5;	SubName: Full=Homeodomain-like protein {ECO:0000313|EMBL:KVI09518.1};	Zuotin and related molecular chaperones (DnaJ superfamily), contains DNA-binding domains	GO:0005634,nucleus; GO:0003700,DNA-binding transcription factor activity; GO:0043565,sequence-specific DNA binding; GO:0001190,NA; GO:0032922,circadian regulation of gene expression; GO:0043966,histone H3 acetylation; GO:0048573,photoperiodism, flowering; GO:0042753,positive regulation of circadian rhythm; GO:0010628,positive regulation of gene expression; GO:0042752,regulation of circadian rhyth…	Myb-like DNA-binding domain
HH_000535	31.96	40.94	36.73	54.3	25.58	50.44	48.3	32.08	41.57	49.42	35.37	39.21	CT_Chr1	122281861	122288698	+	--	--	K16616 actin-related protein 8, plant | (RefSeq) actin-related protein 8-like isoform X1 (A)	Actin-related protein [Cynara cardunculus var. scolymus]	RecName: Full=Actin-related protein 8; AltName: Full=F-box protein ARP8;	SubName: Full=Actin-related protein {ECO:0000313|EMBL:KVI09519.1};	Actin and related proteins	GO:0005737,cytoplasm; GO:0005730,nucleolus; GO:0005634,nucleus; GO:0005524,ATP binding; GO:0005200,structural constituent of cytoskeleton; GO:0030029,actin filament-based process	Actin
HH_000539	15.4	16.7	27.72	16.63	19.17	21.3	7.98	9.07	4.65	27.67	7.37	35.67	CT_Chr1	122310611	122316779	+	--	--	K12129 pseudo-response regulator 7 | (RefSeq) two-component response regulator-like APRR7 isoform X1 (A)	CCT domain-containing protein [Cynara cardunculus var. scolymus]	RecName: Full=Two-component response regulator-like APRR7; AltName: Full=Pseudo-response regulator 7;	SubName: Full=CCT domain-containing protein {ECO:0000313|EMBL:KVI09517.1};	GATA-4/5/6 transcription factors	GO:0005739,mitochondrion; GO:0005634,nucleus; GO:0003677,DNA binding; GO:0007623,circadian rhythm; GO:0045892,negative regulation of transcription, DNA-templated; GO:0000160,phosphorelay signal transduction system; GO:0010017,red or far-red light signaling pathway; GO:0006355,regulation of transcription, DNA-templated; GO:0006351,transcription, DNA-templated	Response regulator receiver domain
HH_000540	12.63	11.56	21.71	12.5	17.61	16.11	5.69	5.61	5.76	22.76	3.13	26.7	CT_Chr1	122316975	122321625	+	--	--	K12129 pseudo-response regulator 7 | (RefSeq) two-component response regulator-like APRR7 isoform X1 (A)	CCT domain-containing protein [Cynara cardunculus var. scolymus]	RecName: Full=Two-component response regulator-like PRR73; AltName: Full=Pseudo-response regulator 73; Short=OsPRR73;	SubName: Full=CCT domain-containing protein {ECO:0000313|EMBL:KVI09517.1};	GATA-4/5/6 transcription factors	GO:0005634,nucleus; GO:0000160,phosphorelay signal transduction system; GO:0006355,regulation of transcription, DNA-templated; GO:0048511,rhythmic process; GO:0006351,transcription, DNA-templated	CCT motif
HH_000544	0.77	0.5	0.24	0.41	0	0.06	1	0.25	0.06	0.19	1.29	0.42	CT_Chr1	122364380	122366888	-	--	--	--	hypothetical protein LSAT_2X110141 [Lactuca sativa]	--	SubName: Full=Uncharacterized protein {ECO:0000313|EMBL:OTG20699.1};	--	--	Learning-associated protein
HH_000553	0.87	1.08	0.23	0	0	0.28	2.46	3.31	1.55	1.32	5.1	2.01	CT_Chr1	122495869	122497724	-	--	--	K00512 steroid 17alpha-monooxygenase / 17alpha-hydroxyprogesterone deacetylase [EC:1.14.14.19 1.14.14.32] | (RefSeq) cytochrome P450 71B37-like (A)	cytochrome P450 [Cynara cardunculus var. scolymus]	RecName: Full=Cytochrome P450 71B34; EC=1.14.-.-;	SubName: Full=Cytochrome P450 {ECO:0000313|EMBL:KVI09533.1};	Cytochrome P450 CYP2 subfamily	GO:0016021,integral component of membrane; GO:0016020,membrane; GO:0020037,heme binding; GO:0005506,iron ion binding; GO:0016709,oxidoreductase activity, acting on paired donors, with incorporation or reduction of molecular oxygen, NAD(P)H as one donor, and incorporation of one atom of oxygen; GO:0044550,secondary metabolite biosynthetic process	Cytochrome P450
HH_000559	15.15	18.5	3.71	1.23	10.39	8.27	10.6	8.23	9.62	5.39	5.49	6.91	CT_Chr1	122582177	122584054	-	--	--	K07195 exocyst complex component 7 | (RefSeq) exocyst complex component EXO70H1-like (A)	Cullin repeat-like-containing domain-containing protein [Cynara cardunculus var. scolymus]	RecName: Full=Exocyst complex component EXO70H1 {ECO:0000303|PubMed:16942608}; Short=AtExo70h1 {ECO:0000303|PubMed:16942608}; AltName: Full=Exocyst subunit Exo70 family protein H1 {ECO:0000303|PubMed:16942608};	SubName: Full=Cullin repeat-like-containing domain-containing protein {ECO:0000313|EMBL:KVI09556.1};	Exocyst component protein and related proteins	GO:0005829,cytosol; GO:0012505,endomembrane system; GO:0000145,exocyst; GO:0016020,membrane; GO:0005634,nucleus; GO:0045335,phagocytic vesicle; GO:0031982,vesicle; GO:0006952,defense response; GO:0006887,exocytosis; GO:1900426,positive regulation of defense response to bacterium; GO:0009617,response to bacterium; GO:0009620,response to fungus; GO:0002237,response to molecule of bacterial origin	Exo70 exocyst complex subunit
HH_000561	4.94	5.99	4.71	0.9	1.1	2.04	5.87	2.92	6.6	3.2	3.46	7.61	CT_Chr1	122613523	122616391	+	--	--	K14292 trimethylguanosine synthase [EC:2.1.1.-] | (RefSeq) trimethylguanosine synthase (A)	Heavy metal-associated domain, HMA [Cynara cardunculus var. scolymus]	RecName: Full=Protein SODIUM POTASSIUM ROOT DEFECTIVE 2 {ECO:0000303|PubMed:21193571}; Short=NaKR2 {ECO:0000303|PubMed:21193571}; AltName: Full=Heavy metal-associated plant protein 3 {ECO:0000303|PubMed:23368984}; Short=AtHPP03 {ECO:0000303|PubMed:23368984};	SubName: Full=Heavy metal-associated domain, HMA {ECO:0000313|EMBL:KVI09554.1};	Copper chaperone	GO:0005737,cytoplasm; GO:0046914,transition metal ion binding; GO:0046916,cellular transition metal ion homeostasis; GO:0030001,metal ion transport	Heavy-metal-associated domain
HH_000566	18.65	13.27	6.62	2.23	0.63	1.23	17.75	25.52	18.24	11.68	11.85	8.21	CT_Chr1	122686258	122691071	+	--	--	K20279 synaptojanin [EC:3.1.3.36] | (RefSeq) type I inositol polyphosphate 5-phosphatase 8-like (A)	Endonuclease/exonuclease/phosphatase [Cynara cardunculus var. scolymus]	RecName: Full=Type I inositol polyphosphate 5-phosphatase 8 {ECO:0000305}; Short=At5PTase8 {ECO:0000305}; EC=3.1.3.- {ECO:0000305};	SubName: Full=Endonuclease/exonuclease/phosphatase {ECO:0000313|EMBL:KVH93930.1};	Inositol polyphosphate 5-phosphatase and related proteins	GO:0016787,hydrolase activity; GO:0046856,phosphatidylinositol dephosphorylation	Endonuclease/Exonuclease/phosphatase family
HH_000571	26.8	35.3	60.34	32.58	59.84	49.19	23.23	10.04	19.24	32.71	9.05	30.68	CT_Chr1	122743679	122746503	-	--	--	K11252 histone H2B | (RefSeq) probable histone H2B.1 (A)	hypothetical protein Ccrd_012130 [Cynara cardunculus var. scolymus]	RecName: Full=Histone H2B.8; AltName: Full=HTB6;	RecName: Full=Histone H2B {ECO:0000256|RuleBase:RU000451};	Histone H2B	GO:0000786,nucleosome; GO:0005634,nucleus; GO:0003677,DNA binding; GO:0046982,protein heterodimerization activity	YscO-like protein
HH_000575	2.56	2.26	5.6	10.14	14.65	22.68	9.93	3.82	6.39	15.51	6.41	18.18	CT_Chr1	122782749	122784667	-	--	--	K13195 cold-inducible RNA-binding protein | (RefSeq) organelle RRM domain-containing protein 2, mitochondrial (A)	Nucleotide-binding, alpha-beta plait [Cynara cardunculus var. scolymus]	RecName: Full=Organelle RRM domain-containing protein 2, mitochondrial {ECO:0000303|PubMed:25800738}; Flags: Precursor;	SubName: Full=Nucleotide-binding, alpha-beta plait {ECO:0000313|EMBL:KVI09473.1};	FOG: RRM domain	GO:0005739,mitochondrion; GO:0003723,RNA binding; GO:0080156,mitochondrial mRNA modification; GO:0006397,mRNA processing	RNA recognition motif. (a.k.a. RRM, RBD, or RNP domain)
HH_000576	2.43	2.76	2.83	2.78	3.62	4.69	1.97	2.21	1.27	3.03	1.47	1.68	CT_Chr1	122788649	122798720	+	--	--	K03404 magnesium chelatase subunit D [EC:6.6.1.1] | (RefSeq) magnesium-chelatase subunit ChlD, chloroplastic (A)	AAA+ ATPase domain-containing protein [Cynara cardunculus var. scolymus]	RecName: Full=Magnesium-chelatase subunit ChlD, chloroplastic; Short=Mg-chelatase subunit D; EC=6.6.1.1; AltName: Full=Mg-protoporphyrin IX chelatase subunit ChlD; Flags: Precursor;	RecName: Full=Mg-protoporphyrin IX chelatase {ECO:0000256|RuleBase:RU362087}; EC=6.6.1.1 {ECO:0000256|RuleBase:RU362087};	--	GO:0009507,chloroplast; GO:0005524,ATP binding; GO:0016851,magnesium chelatase activity; GO:0015995,chlorophyll biosynthetic process; GO:0015979,photosynthesis	Alkali metal cation/H+ antiporter Nha1 C terminus
HH_000579	13.04	39.33	22.87	3.64	7	29.29	27.43	20.07	15.83	17.58	17.72	7.45	CT_Chr1	122835267	122838101	+	--	--	--	hypothetical protein Ccrd_012137 [Cynara cardunculus var. scolymus]	--	SubName: Full=Uncharacterized protein {ECO:0000313|EMBL:KVI09477.1};	--	--	--
HH_000581	9.04	8.14	7.95	7.99	10.35	8.74	7.29	2.64	7.34	15.16	4.81	14.79	CT_Chr1	122857272	122866638	+	--	--	--	Ion channel regulatory protein, UNC-93 [Cynara cardunculus var. scolymus]	RecName: Full=UNC93-like protein 3;	SubName: Full=Ion channel regulatory protein, UNC-93 {ECO:0000313|EMBL:KVI09471.1};	Predicted membrane protein	GO:0016021,integral component of membrane	Major Facilitator Superfamily
HH_000587	259.2	227.63	168.29	207.01	172.95	130.73	354.8	300.96	297.43	217.72	379.54	120.98	CT_Chr1	122941758	122943404	-	--	--	K13754 solute carrier family 24 (sodium/potassium/calcium exchanger), member 6 | (RefSeq) cation/calcium exchanger 1-like (A)	hypothetical protein Ccrd_012143 [Cynara cardunculus var. scolymus]	RecName: Full=Cation/calcium exchanger 1; Short=AtCCX1; AltName: Full=Protein CATION EXCHANGER 7;	SubName: Full=Uncharacterized protein {ECO:0000313|EMBL:KVI09487.1};	K+-dependent Na+:Ca2+ antiporter	GO:0016021,integral component of membrane; GO:0005774,vacuolar membrane; GO:0015297,antiporter activity; GO:0006813,potassium ion transport; GO:0006814,sodium ion transport	Sodium/calcium exchanger protein
HH_000589	2	3.95	2.84	2.55	5.97	7.05	2.65	1.77	2.62	6	2.65	6.94	CT_Chr1	122976098	122980687	+	--	--	K10756 replication factor C subunit 3/5 | (RefSeq) replication factor C subunit 3 (A)	AAA+ ATPase domain-containing protein [Cynara cardunculus var. scolymus]	RecName: Full=Replication factor C subunit 3; Short=AtRFC3; AltName: Full=Activator 1 subunit 3; AltName: Full=Protein EMBRYO DEFECTIVE 161; AltName: Full=Protein EMBRYO DEFECTIVE 251; AltName: Full=Protein EMBRYO DEFECTIVE 2775;	SubName: Full=AAA+ ATPase domain-containing protein {ECO:0000313|EMBL:KVI09483.1};	Replication factor C, subunit RFC3	GO:0005663,DNA replication factor C complex; GO:0005634,nucleus; GO:0005524,ATP binding; GO:0003677,DNA binding; GO:0006281,DNA repair; GO:0006261,DNA-dependent DNA replication	ABC transporter
HH_000598	1.88	1.96	4.6	5.11	6.72	7.95	3.2	2.71	2.01	6.27	2.66	4.83	CT_Chr1	123088195	123096343	+	--	--	K05349 beta-glucosidase [EC:3.2.1.21] | (RefSeq) uncharacterized protein LOC112513976 (A)	uncharacterized protein LOC110904334 [Helianthus annuus]	RecName: Full=Beta-D-xylosidase 1; Short=AtBXL1; EC=3.2.1.-; AltName: Full=Alpha-L-arabinofuranosidase; EC=3.2.1.55; Flags: Precursor;	SubName: Full=Putative glycoside hydrolase family 3 C-terminal domain-containing protein {ECO:0000313|EMBL:OTF99123.1};	--	GO:0048046,apoplast; GO:0009505,plant-type cell wall; GO:0005578,NA; GO:0046556,alpha-L-arabinofuranosidase activity; GO:0005975,carbohydrate metabolic process; GO:0010214,seed coat development	Glycosyl hydrolase family 3 C-terminal domain
HH_000599	54.79	64.74	37.33	34.18	13.16	31.92	60.44	55.67	54.45	40.1	58.01	49.72	CT_Chr1	123102305	123106916	+	--	--	K05349 beta-glucosidase [EC:3.2.1.21] | (RefSeq) uncharacterized protein LOC112509080 (A)	Glycoside hydrolase family 3 [Cynara cardunculus var. scolymus]	RecName: Full=Beta-xylosidase/alpha-L-arabinofuranosidase 2 {ECO:0000303|PubMed:17615411, ECO:0000312|EMBL:ABQ45228.1}; AltName: Full=Xylan 1,4-beta-xylosidase/Alpha-L-arabinofuranosidase 2; Short=MsXyl2 {ECO:0000303|PubMed:17615411}; Includes: RecName: Full=Beta-xylosidase; EC=3.2.1.37; AltName: Full=1,4-beta-D-xylan xylohydrolase {ECO:0000250|UniProtKB:P48792}; AltName: Full=Xylan 1,4-beta-xylo…	SubName: Full=Glycoside hydrolase family 3 {ECO:0000313|EMBL:KVI09461.1};	--	GO:0005578,NA; GO:0046556,alpha-L-arabinofuranosidase activity; GO:0009044,xylan 1,4-beta-xylosidase activity; GO:0045493,xylan catabolic process	Glycosyl hydrolase family 3 C-terminal domain
HH_000605	0.28	0.35	0.7	0.03	0	0	0.6	0.29	0.26	0.16	0.3	0.25	CT_Chr1	123179483	123184341	-	--	--	K01301 N-acetylated-alpha-linked acidic dipeptidase [EC:3.4.17.21] | (RefSeq) probable glutamate carboxypeptidase AMP1 (A)	Peptidase M28 [Cynara cardunculus var. scolymus]	RecName: Full=Probable glutamate carboxypeptidase AMP1 {ECO:0000305}; EC=3.4.17.21 {ECO:0000305}; AltName: Full=Probable glutamate carboxypeptidase 2 {ECO:0000305}; AltName: Full=Probable glutamate carboxypeptidase II {ECO:0000305}; AltName: Full=Protein ALTERED MERISTEM PROGRAM 1 {ECO:0000303|PubMed:17006669}; Short=AtAMP1 {ECO:0000303|PubMed:23603279}; AltName: Full=Protein CONSTITUTIVE MORPHOG…	SubName: Full=Peptidase M28 {ECO:0000313|EMBL:KVI09465.1};	Transferrin receptor and related proteins containing the protease-associated (PA) domain	GO:0005789,endoplasmic reticulum membrane; GO:0016021,integral component of membrane; GO:0004180,carboxypeptidase activity; GO:0046872,metal ion binding; GO:0004181,metallocarboxypeptidase activity; GO:0009793,embryo development ending in seed dormancy; GO:0009908,flower development; GO:0010305,leaf vascular tissue pattern formation; GO:0048507,meristem development; GO:0009640,photomorphogenesis;…	Peptidase family M28
HH_000606	8.12	9.59	7.95	3.59	15.27	10.01	10.9	3.16	8.48	5.96	8.02	4.31	CT_Chr1	123202460	123205756	+	--	--	K16275 E3 ubiquitin-protein ligase BAH [EC:2.3.2.27] | (RefSeq) probable E3 ubiquitin-protein ligase BAH1-like isoform X1 (A)	hypothetical protein Ccrd_012157 [Cynara cardunculus var. scolymus]	RecName: Full=Probable E3 ubiquitin-protein ligase BAH1-like 1; EC=2.3.2.27 {ECO:0000305}; AltName: Full=RING-type E3 ubiquitin transferase BAH1-like 1 {ECO:0000305};	SubName: Full=Uncharacterized protein {ECO:0000313|EMBL:KVI09467.1};	--	GO:0005634,nucleus; GO:0046872,metal ion binding; GO:0061630,ubiquitin protein ligase activity; GO:0043161,proteasome-mediated ubiquitin-dependent protein catabolic process; GO:0016567,protein ubiquitination	Zinc finger, C3HC4 type (RING finger)
HH_000607	8.05	9.63	8.03	5.93	18.71	12.08	14.32	7.49	13.3	8.34	8.44	16.97	CT_Chr1	123211124	123217781	+	--	--	K00102 D-lactate dehydrogenase (cytochrome) [EC:1.1.2.4] | (RefSeq) D-lactate dehydrogenase [cytochrome], mitochondrial (A)	CO dehydrogenase flavoprotein-like, FAD-binding, subdomain 2 [Cynara cardunculus var. scolymus]	RecName: Full=D-lactate dehydrogenase [cytochrome], mitochondrial; Short=AtD-LDH; EC=1.1.2.4; AltName: Full=D-lactate ferricytochrome C oxidoreductase; AltName: Full=Glycolate deshydrogenase; Flags: Precursor;	SubName: Full=CO dehydrogenase flavoprotein-like, FAD-binding, subdomain 2 {ECO:0000313|EMBL:KVI09414.1};	Proteins containing the FAD binding domain	GO:0005739,mitochondrion; GO:0005524,ATP binding; GO:0004458,D-lactate dehydrogenase (cytochrome) activity; GO:0008720,D-lactate dehydrogenase activity; GO:0050660,flavin adenine dinucleotide binding; GO:0019154,glycolate dehydrogenase activity; GO:0008891,glycolate oxidase activity; GO:0042802,identical protein binding; GO:0051596,methylglyoxal catabolic process	FAD binding domain
HH_000609	0.4	0.45	0.67	0.12	0.06	0.06	0.51	0.58	0.52	0.13	0.84	0	CT_Chr1	123224916	123232699	-	--	--	K22422 protein downstream neighbor of Son | (RefSeq) protein downstream neighbor of son homolog isoform X1 (A)	protein downstream neighbor of Son-like [Helianthus annuus]	--	SubName: Full=Putative donson {ECO:0000313|EMBL:OTG01136.1};	--	--	--
HH_000610	5.78	8.07	4.44	2.76	7.8	6.41	9.56	4.56	6.8	10.56	12.79	12.99	CT_Chr1	123225026	123238603	+	--	--	K07024 sucrose-6-phosphatase [EC:3.1.3.24] | (RefSeq) sucrose-phosphatase 2-like (A)	sucrose-phosphatase 2-like [Helianthus annuus]	RecName: Full=Sucrose-phosphatase 2; Short=NtSPP2; EC=3.1.3.24;	SubName: Full=Putative sucrose-phosphatase 2 {ECO:0000313|EMBL:OTF99132.1};	--	GO:0000287,magnesium ion binding; GO:0050307,sucrose-phosphate phosphatase activity; GO:0005986,sucrose biosynthetic process	Eukaryotic phosphomannomutase
HH_000612	463.58	417.3	347.46	296.39	103.01	95.37	172.17	213.06	185.06	97.9	291.96	133.92	CT_Chr1	123283976	123285343	+	--	--	--	FAS1 domain-containing protein [Cynara cardunculus var. scolymus]	RecName: Full=Fasciclin-like arabinogalactan protein 17; Flags: Precursor;	SubName: Full=FAS1 domain-containing protein {ECO:0000313|EMBL:KVI09432.1};	Fasciclin and related adhesion glycoproteins	GO:0005576,extracellular region; GO:0005773,vacuole	Fasciclin domain
HH_000613	6.88	5.09	21.6	22.76	18.86	17.35	6.89	6.94	7.79	27.54	5.43	29.98	CT_Chr1	123288310	123293271	-	--	--	K21596 calmodulin-binding transcription activator | (RefSeq) protein WVD2-like 2 (A)	TPX2, C-terminal domain-containing protein [Cynara cardunculus var. scolymus]	RecName: Full=Protein WVD2-like 4 {ECO:0000305};	SubName: Full=TPX2, C-terminal domain-containing protein {ECO:0000313|EMBL:KVI09425.1};	--	GO:0005737,cytoplasm; GO:0005874,microtubule	Targeting protein for Xklp2 (TPX2)
HH_000614	0.5	0.34	0.62	0.29	0.14	0.29	0.58	0.61	0.31	0.75	1.64	0.7	CT_Chr1	123295907	123298779	-	--	--	K13412 calcium-dependent protein kinase [EC:2.7.11.1] | (RefSeq) calcium-dependent protein kinase 26-like isoform X1 (A)	hypothetical protein LSAT_2X101780 [Lactuca sativa]	RecName: Full=Calcium-dependent protein kinase 1; Short=AtCDPK 1; Short=CDPK 1; EC=2.7.11.1; AltName: Full=Calcium-dependent protein kinase isoform AK1;	SubName: Full=Uncharacterized protein {ECO:0000313|EMBL:OTG20756.1};	Ca2+/calmodulin-dependent protein kinase, EF-Hand protein superfamily	GO:0005634,nucleus; GO:0005778,peroxisomal membrane; GO:0005777,peroxisome; GO:0005524,ATP binding; GO:0005509,calcium ion binding; GO:0010857,calcium-dependent protein kinase activity; GO:0009931,calcium-dependent protein serine/threonine kinase activity; GO:0005516,calmodulin binding; GO:0004683,calmodulin-dependent protein kinase activity; GO:0004674,protein serine/threonine kinase activity; G…	EF hand
HH_000616	3.43	5.36	3.22	3.6	2.3	2.96	2.14	2.04	2.18	3.73	2.84	7	CT_Chr1	123312618	123317441	+	--	--	K04079 molecular chaperone HtpG | (RefSeq) heat shock protein 82-like (A)	EEIG1/EHBP1 N-terminal domain-containing protein [Cynara cardunculus var. scolymus]	--	SubName: Full=EEIG1/EHBP1 N-terminal domain-containing protein {ECO:0000313|EMBL:KVI09428.1};	--	--	N-terminal C2 in EEIG1 and EHBP1 proteins
HH_000618	0.41	0.33	0.34	0.31	0	0.16	0.58	0.49	0.25	0.3	1.34	0.29	CT_Chr5	33311618	33315114	-	--	--	--	PREDICTED: uncharacterized protein LOC109008145 isoform X1 [Juglans regia]	--	SubName: Full=uncharacterized protein LOC109008145 isoform X1 {ECO:0000313|RefSeq:XP_018843682.1};	--	--	--
HH_000619	5.59	5.57	9.46	26.04	16.24	19.35	7.39	5.39	7.24	10.15	2.84	9.09	CT_Chr5	33319186	33320664	+	--	--	K07478 putative ATPase | (RefSeq) ATPase WRNIP1 (A)	hypothetical protein LSAT_1X40040 [Lactuca sativa]	RecName: Full=Replication factor C subunit 3; Short=OsRFC3; AltName: Full=Activator 1 subunit 3;	SubName: Full=AAA+ ATPase domain-containing protein {ECO:0000313|EMBL:KVH99734.1}; Flags: Fragment;	ATPase related to the helicase subunit of the Holliday junction resolvase	GO:0005663,DNA replication factor C complex; GO:0005634,nucleus; GO:0005524,ATP binding; GO:0003677,DNA binding; GO:0006281,DNA repair; GO:0006261,DNA-dependent DNA replication; GO:0031348,negative regulation of defense response	IstB-like ATP binding protein
HH_000622	0.16	0.06	0.23	0	0.06	0.06	0.92	0.43	0.82	0.06	0.23	0.53	CT_Chr5	33335437	33341995	-	--	--	K15285 solute carrier family 35, member E3 | (RefSeq) UDP-galactose transporter 1 (A)	probable sugar phosphate/phosphate translocator At3g17430 [Helianthus annuus]	RecName: Full=Probable sugar phosphate/phosphate translocator At3g17430;	SubName: Full=Putative nucleotide-sugar transporter family protein {ECO:0000313|EMBL:OTG14117.1};	Glucose-6-phosphate/phosphate and phosphoenolpyruvate/phosphate antiporter	GO:0005794,Golgi apparatus; GO:0016021,integral component of membrane; GO:0008643,carbohydrate transport	Triose-phosphate Transporter family
HH_000626	0.13	0.64	0.66	0.56	0.36	0.56	0.88	0.69	0.88	1.02	0.56	0.57	CT_Chr5	33385032	33387413	-	--	--	K01213 galacturan 1,4-alpha-galacturonidase [EC:3.2.1.67] | (RefSeq) polygalacturonase At1g48100-like (A)	Glycoside hydrolase, family 28 [Cynara cardunculus var. scolymus]	RecName: Full=Polygalacturonase At1g48100; Short=PG; EC=3.2.1.15; AltName: Full=Pectinase At1g48100; Flags: Precursor;	SubName: Full=Glycoside hydrolase, family 28 {ECO:0000313|EMBL:KVH99771.1};	--	GO:0005618,cell wall; GO:0005576,extracellular region; GO:0004650,polygalacturonase activity; GO:0005975,carbohydrate metabolic process; GO:0009831,plant-type cell wall modification involved in multidimensional cell growth	Pectate lyase superfamily protein
HH_000634	0.6	0.42	0.24	0.08	0.23	0.32	0.15	0.68	0.53	0.84	1.2	0.41	CT_Chr5	33516630	33519011	-	--	--	--	hypothetical protein Ccrd_021997 [Cynara cardunculus var. scolymus]	--	SubName: Full=Uncharacterized protein {ECO:0000313|EMBL:KVH99768.1};	--	GO:0016021,integral component of membrane	--
HH_000635	13.55	11.93	5.16	3.05	2.83	2.79	9.02	15.79	10.26	2.79	13.34	1.67	CT_Chr5	33520474	33532015	-	--	--	--	hypothetical protein Ccrd_021994 [Cynara cardunculus var. scolymus]	--	SubName: Full=Uncharacterized protein {ECO:0000313|EMBL:KVH99770.1};	--	GO:0016021,integral component of membrane	Radical SAM superfamily
HH_000636	247.95	250.84	173.89	113.01	80.56	81.21	149.51	225.21	164.6	90.37	208.88	106.23	CT_Chr5	33532712	33536895	-	--	--	K01102 pyruvate dehydrogenase phosphatase [EC:3.1.3.43] | (RefSeq) probable protein phosphatase 2C 42 (A)	Protein phosphatase 2C [Cynara cardunculus var. scolymus]	RecName: Full=Probable protein phosphatase 2C 42; Short=AtPP2C42; EC=3.1.3.16;	SubName: Full=Protein phosphatase 2C {ECO:0000313|EMBL:KVH99764.1};	Protein phosphatase 2C/pyruvate dehydrogenase (lipoamide) phosphatase	GO:0046872,metal ion binding; GO:0004722,protein serine/threonine phosphatase activity	Protein phosphatase 2C
HH_000641	0.83	0.6	0.05	0.57	1.29	0.65	1.82	2.19	1.58	0.03	0.16	0.12	CT_Chr5	33579413	33599017	+	--	--	K04424 sterile alpha motif and leucine zipper containing kinase AZK [EC:2.7.11.25] | (RefSeq) serine/threonine-protein kinase EDR1-like (A)	PAC motif-containing protein [Cynara cardunculus var. scolymus]	RecName: Full=Probable serine/threonine-protein kinase SIS8 {ECO:0000305}; EC=2.7.11.1 {ECO:0000305}; AltName: Full=MAPKK kinase SIS8 {ECO:0000305}; AltName: Full=Protein SUGAR INSENSITIVE 8 {ECO:0000303|PubMed:24320620};	SubName: Full=PAC motif-containing protein {ECO:0000313|EMBL:KVH99747.1};	Tyrosine kinase specific for activated (GTP-bound) p21cdc42Hs	GO:0005634,nucleus; GO:0005524,ATP binding; GO:0004672,protein kinase activity; GO:0004674,protein serine/threonine kinase activity; GO:0004712,protein serine/threonine/tyrosine kinase activity; GO:0004871,NA; GO:0035556,intracellular signal transduction; GO:0006468,protein phosphorylation; GO:0009651,response to salt stress; GO:0010182,sugar mediated signaling pathway	Protein of unknown function (DUF1372)
HH_000649	23.59	17.51	19.74	18.53	18.37	19.17	24.5	18.33	23.51	21.22	10.98	25.99	CT_Chr5	33654206	33664280	+	--	--	K04733 interleukin-1 receptor-associated kinase 4 [EC:2.7.11.1] | (RefSeq) probable serine/threonine-protein kinase PBL7 (A)	probable serine/threonine-protein kinase PBL7 [Helianthus annuus]	RecName: Full=Pto-interacting protein 1; Short=Pti1 {ECO:0000303|PubMed:8521516}; EC=2.7.11.1; AltName: Full=Pto kinase interactor 1 {ECO:0000312|EMBL:AAC61805.1};	SubName: Full=Putative serine/threonine/dual specificity protein kinase, catalytic domain-containing protein {ECO:0000313|EMBL:OTG08154.1};	Serine/threonine protein kinase	GO:0005886,plasma membrane; GO:0005524,ATP binding; GO:0004675,transmembrane receptor protein serine/threonine kinase activity; GO:0007166,cell surface receptor signaling pathway; GO:0009626,plant-type hypersensitive response; GO:0006468,protein phosphorylation	Phosphotransferase enzyme family
HH_000650	3.95	3.73	6.63	2.36	1.55	1.12	2.17	1.38	1.24	5.13	2.97	4.26	CT_Chr5	33666130	33668110	+	--	--	K20793 N-alpha-acetyltransferase 50 [EC:2.3.1.258] | (RefSeq) N-alpha-acetyltransferase 50 (A)	putative acyl-CoA N-acyltransferase [Helianthus annuus]	RecName: Full=N-alpha-acetyltransferase MAK3; EC=2.3.1.256 {ECO:0000303|PubMed:12897255}; AltName: Full=N-acetyltransferase MAK3 homolog; Short=AtMAK3; AltName: Full=Protein PHOTOSYNTHESIS ALTERED MUTANT 21;	SubName: Full=Putative acyl-CoA N-acyltransferase {ECO:0000313|EMBL:OTG34880.1};	Predicted N-acetyltransferase	GO:0005737,cytoplasm; GO:0031417,NatC complex; GO:0004596,peptide alpha-N-acetyltransferase activity; GO:0006474,N-terminal protein amino acid acetylation	FR47-like protein
HH_000653	15.21	2.03	8.07	1.01	0.27	2.26	0.3	1.46	0.7	2.98	2.66	1.89	CT_Chr5	33721025	33732294	+	--	--	K01593 aromatic-L-amino-acid/L-tryptophan decarboxylase [EC:4.1.1.28 4.1.1.105] | (RefSeq) tyrosine decarboxylase 1-like (A)	hypothetical protein Ccrd_021981, partial [Cynara cardunculus var. scolymus]	RecName: Full=Tyrosine/DOPA decarboxylase 5; Includes: RecName: Full=DOPA decarboxylase; Short=DDC; EC=4.1.1.28; Includes: RecName: Full=Tyrosine decarboxylase; EC=4.1.1.25;	SubName: Full=Uncharacterized protein {ECO:0000313|EMBL:KVH99748.1}; Flags: Fragment;	Aromatic-L-amino-acid/L-histidine decarboxylase	GO:0004058,aromatic-L-amino-acid decarboxylase activity; GO:0030170,pyridoxal phosphate binding; GO:0004837,tyrosine decarboxylase activity; GO:0006520,cellular amino acid metabolic process	Beta-eliminating lyase
HH_000659	1.46	3.27	9.28	0.84	0.51	1.44	1.85	5.8	0.98	1.65	1.81	1.4	CT_Chr5	33798546	33806944	+	--	--	K10999 cellulose synthase A [EC:2.4.1.12] | (RefSeq) cellulose synthase A catalytic subunit 1 [UDP-forming] (A)	hypothetical protein LSAT_1X45081 [Lactuca sativa]	RecName: Full=Probable cellulose synthase A catalytic subunit 1 [UDP-forming]; EC=2.4.1.12; AltName: Full=OsCesA1;	RecName: Full=Cellulose synthase {ECO:0000256|RuleBase:RU361116}; EC=2.4.1.12 {ECO:0000256|RuleBase:RU361116};	--	GO:0005794,Golgi apparatus; GO:0016021,integral component of membrane; GO:0005886,plasma membrane; GO:0016760,cellulose synthase (UDP-forming) activity; GO:0016759,cellulose synthase activity; GO:0046872,metal ion binding; GO:0071555,cell wall organization; GO:0030244,cellulose biosynthetic process; GO:0009833,plant-type primary cell wall biogenesis	FYVE-type zinc finger
HH_000668	330.13	141.31	177.21	60.4	5.31	53.89	109.91	142.49	206.56	41.67	62.82	52.31	CT_Chr5	33891426	33892443	-	--	--	--	AP2/ERF domain-containing protein [Cynara cardunculus var. scolymus]	RecName: Full=Ethylene-responsive transcription factor WIN1; AltName: Full=Protein SHINE 1; AltName: Full=Protein WAX INDUCER 1;	SubName: Full=AP2/ERF domain-containing protein {ECO:0000313|EMBL:KVH99781.1};	--	GO:0005634,nucleus; GO:0003700,DNA-binding transcription factor activity; GO:0043565,sequence-specific DNA binding; GO:0010143,cutin biosynthetic process; GO:0009873,ethylene-activated signaling pathway; GO:0009414,response to water deprivation; GO:0006351,transcription, DNA-templated; GO:0010166,wax metabolic process	AP2 domain
HH_000673	112.36	94.6	149.51	134.75	32.53	119.26	282.18	305.58	158.16	234.26	249.5	39.5	CT_Chr5	33935466	33937382	+	--	--	K14515 EIN3-binding F-box protein | (RefSeq) EIN3-binding F-box protein 1-like (A)	F-box domain, cyclin-like protein [Cynara cardunculus var. scolymus]	RecName: Full=EIN3-binding F-box protein 1; AltName: Full=F-box/LRR-repeat protein 6;	SubName: Full=F-box domain, cyclin-like protein {ECO:0000313|EMBL:KVH99785.1};	Leucine rich repeat proteins, some proteins contain F-box	GO:0005634,nucleus; GO:0009873,ethylene-activated signaling pathway; GO:0010105,negative regulation of ethylene-activated signaling pathway; GO:0016567,protein ubiquitination; GO:0009723,response to ethylene; GO:0006511,ubiquitin-dependent protein catabolic process	Leucine rich repeat
HH_000676	0.3	0.17	0.2	0	0	0	0	0	0.04	1.11	1.21	1.75	CT_Chr5	33960030	33975763	-	--	--	K15503 serine/threonine-protein phosphatase 6 regulatory ankyrin repeat subunit B | (RefSeq) ankyrin repeat-containing protein At5g02620 (A)	PREDICTED: uncharacterized protein LOC103328623 isoform X2 [Prunus mume]	--	SubName: Full=Ankyrin repeat-containing protein {ECO:0000313|EMBL:KVH99818.1};	FOG: Ankyrin repeat	GO:0016021,integral component of membrane	Ankyrin repeat
HH_000683	5.1	5.5	8.69	0.23	0	0	0	0	0	0	0	0	CT_Chr5	34022650	34024150	+	--	--	K01110 phosphatidylinositol-3,4,5-trisphosphate 3-phosphatase and dual-specificity protein phosphatase PTEN [EC:3.1.3.16 3.1.3.48 3.1.3.67] | (RefSeq) phosphatidylinositol 3,4,5-trisphosphate 3-phosphatase and protein-tyrosine-phosphatase PTEN2A-like (A)	hypothetical protein DCAR_029077 [Daucus carota subsp. sativus]	RecName: Full=Phosphatidylinositol 3,4,5-trisphosphate 3-phosphatase and protein-tyrosine-phosphatase PTEN2A {ECO:0000305}; EC=3.1.3.48 {ECO:0000255|PROSITE-ProRule:PRU10044, ECO:0000269|PubMed:21864294}; EC=3.1.3.67 {ECO:0000269|PubMed:21864294}; AltName: Full=Protein PHOSPHATASE AND TENSIN HOMOLOG 2-a {ECO:0000303|PubMed:21864294}; Short=AtPTEN2 {ECO:0000303|PubMed:12368500}; Short=AtPTEN2a {EC…	SubName: Full=Uncharacterized protein {ECO:0000313|EMBL:KZM81464.1};	Clathrin coat dissociation kinase GAK/PTEN/Auxilin and related tyrosine phosphatases	GO:0005829,cytosol; GO:0070300,phosphatidic acid binding; GO:0052866,phosphatidylinositol phosphate phosphatase activity; GO:0016314,phosphatidylinositol-3,4,5-trisphosphate 3-phosphatase activity; GO:0004725,protein tyrosine phosphatase activity; GO:0008138,protein tyrosine/serine/threonine phosphatase activity; GO:0035335,peptidyl-tyrosine dephosphorylation; GO:0046856,phosphatidylinositol deph…	--
HH_000685	41.74	101.49	4.92	2.9	65.23	45.77	3.85	3.61	5.55	3.56	4.52	206.08	CT_Chr5	34047544	34050010	+	--	--	--	EEIG1/EHBP1 N-terminal domain-containing protein [Cynara cardunculus var. scolymus]	--	SubName: Full=EEIG1/EHBP1 N-terminal domain-containing protein {ECO:0000313|EMBL:KVH99786.1};	--	--	--
HH_000686	19.33	24.99	28.98	20.54	35.51	29.49	13.92	10.43	12.32	24.89	9.44	22.3	CT_Chr5	34050633	34056333	+	--	--	K15281 solute carrier family 35 | (RefSeq) nucleotide-sugar uncharacterized transporter 3-like isoform X1 (A)	nucleotide-sugar uncharacterized transporter 3 [Helianthus annuus]	RecName: Full=Nucleotide-sugar uncharacterized transporter 3 {ECO:0000305};	SubName: Full=Putative nucleotide/sugar transporter family protein {ECO:0000313|EMBL:OTF91443.1};	Nucleotide-sugar transporter VRG4/SQV-7	GO:0016021,integral component of membrane; GO:0008643,carbohydrate transport	UAA transporter family
HH_000687	76.29	83.87	83.9	220.02	38.33	21.87	99.06	218.83	183.87	60.2	236.19	40.92	CT_Chr5	34057504	34060845	+	--	--	K08515 vesicle-associated membrane protein 7 | (RefSeq) vesicle-associated membrane protein 711-like (A)	Longin domain-containing protein [Cynara cardunculus var. scolymus]	RecName: Full=Vesicle-associated membrane protein 711 {ECO:0000303|PubMed:11115874}; Short=AtVAMP711 {ECO:0000303|PubMed:11115874}; AltName: Full=v-SNARE synaptobrevin 7C {ECO:0000303|Ref.1}; Short=AtVAMP7C {ECO:0000303|Ref.1};	SubName: Full=Longin domain-containing protein {ECO:0000313|EMBL:KVH99806.1};	Synaptobrevin/VAMP-like protein	GO:0016021,integral component of membrane; GO:0031902,late endosome membrane; GO:0005886,plasma membrane; GO:0031201,SNARE complex; GO:0005774,vacuolar membrane; GO:0005773,vacuole; GO:0005484,SNAP receptor activity; GO:0000149,SNARE binding; GO:0006887,exocytosis; GO:0061025,membrane fusion; GO:0015031,protein transport; GO:0009737,response to abscisic acid; GO:0009651,response to salt stress; G…	Regulated-SNARE-like domain
HH_000689	0	0.25	0.57	10.38	24.41	17.34	4.63	3.47	4.62	0.24	0.23	0.19	CT_Chr5	34071933	34077842	+	--	--	K13428 LRR receptor-like serine/threonine-protein kinase EFR [EC:2.7.11.1] | (RefSeq) LRR receptor-like serine/threonine-protein kinase EFR (A)	Concanavalin A-like lectin/glucanase, subgroup [Cynara cardunculus var. scolymus]	RecName: Full=Probable LRR receptor-like serine/threonine-protein kinase At3g47570; EC=2.7.11.1; Flags: Precursor;	SubName: Full=Concanavalin A-like lectin/glucanase, subgroup {ECO:0000313|EMBL:KVH99810.1};	--	GO:0016021,integral component of membrane; GO:0005886,plasma membrane; GO:0005524,ATP binding; GO:0004674,protein serine/threonine kinase activity	Leucine rich repeat N-terminal domain
HH_000690	0	0	0.07	0.94	0.07	0.66	1.07	1.26	1.1	5.59	6.17	5.06	CT_Chr5	34080929	34099102	-	--	--	K13428 LRR receptor-like serine/threonine-protein kinase EFR [EC:2.7.11.1] | (RefSeq) LRR receptor-like serine/threonine-protein kinase EFR (A)	Concanavalin A-like lectin/glucanase, subgroup [Cynara cardunculus var. scolymus]	RecName: Full=LRR receptor-like serine/threonine-protein kinase EFR; EC=2.7.11.1; AltName: Full=Elongation factor Tu receptor; Short=EF-Tu receptor; Flags: Precursor;	SubName: Full=Concanavalin A-like lectin/glucanase, subgroup {ECO:0000313|EMBL:KVH99810.1};	--	GO:0012505,endomembrane system; GO:0016021,integral component of membrane; GO:0005886,plasma membrane; GO:0005524,ATP binding; GO:0004674,protein serine/threonine kinase activity; GO:0019199,transmembrane receptor protein kinase activity; GO:0010204,defense response signaling pathway, resistance gene-independent; GO:0016045,detection of bacterium; GO:0002764,immune response-regulating signaling p…	Protein tyrosine kinase
HH_000694	10.84	7.38	9.64	10.6	4.11	9.04	9.08	10.29	10.17	14.76	14.78	12.77	CT_Chr5	34125428	34161141	-	--	--	K13420 LRR receptor-like serine/threonine-protein kinase FLS2 [EC:2.7.11.1] | (RefSeq) LRR receptor-like serine/threonine-protein kinase FLS2 (A)	Concanavalin A-like lectin/glucanase, subgroup [Cynara cardunculus var. scolymus]	RecName: Full=Probable LRR receptor-like serine/threonine-protein kinase At3g47570; EC=2.7.11.1; Flags: Precursor;	SubName: Full=Concanavalin A-like lectin/glucanase, subgroup {ECO:0000313|EMBL:KVH99810.1};	--	GO:0016021,integral component of membrane; GO:0005886,plasma membrane; GO:0005524,ATP binding; GO:0004674,protein serine/threonine kinase activity	Leucine Rich Repeat
HH_000695	0.07	0.05	0.05	0.58	0.61	0.61	1.08	0.91	0.41	0.64	0.53	0.73	CT_Chr5	34168052	34177641	-	--	--	K13420 LRR receptor-like serine/threonine-protein kinase FLS2 [EC:2.7.11.1] | (RefSeq) probable LRR receptor-like serine/threonine-protein kinase At3g47570 (A)	Peptidase C48, SUMO/Sentrin/Ubl1 [Cynara cardunculus var. scolymus]	RecName: Full=Leucine-rich repeat receptor-like serine/threonine-protein kinase At1g17230; EC=2.7.11.1; Flags: Precursor;	SubName: Full=Peptidase C48, SUMO/Sentrin/Ubl1 {ECO:0000313|EMBL:KVI04585.1};	--	GO:0016021,integral component of membrane; GO:0005886,plasma membrane; GO:0005524,ATP binding; GO:0004674,protein serine/threonine kinase activity	Leucine rich repeat
HH_000696	0	0	0	35.79	28.73	19.99	143.72	79.89	102.37	0.4	0	0.08	CT_Chr5	34180820	34194961	-	--	--	K04730 interleukin-1 receptor-associated kinase 1 [EC:2.7.11.1] | (RefSeq) probable LRR receptor-like serine/threonine-protein kinase At3g47570 (A)	Concanavalin A-like lectin/glucanase, subgroup, partial [Cynara cardunculus var. scolymus]	RecName: Full=Putative receptor-like protein kinase At3g47110; EC=2.7.11.1; Flags: Precursor;	SubName: Full=Concanavalin A-like lectin/glucanase, subgroup {ECO:0000313|EMBL:KVH99809.1}; Flags: Fragment;	--	GO:0016021,integral component of membrane; GO:0005886,plasma membrane; GO:0005524,ATP binding; GO:0004674,protein serine/threonine kinase activity	Leucine Rich repeats (2 copies)
HH_000699	2.05	2.21	3.17	9.83	8.12	3.55	3.83	6.07	4.48	18.93	10.22	14.55	CT_Chr5	34234203	34243207	+	--	--	K20854 hydroxyproline O-galactosyltransferase HPGT [EC:2.4.1.-] | (RefSeq) hydroxyproline O-galactosyltransferase HPGT3-like (A)	hydroxyproline O-galactosyltransferase HPGT3-like [Helianthus annuus]	RecName: Full=Hydroxyproline O-galactosyltransferase HPGT3 {ECO:0000303|PubMed:25600942}; EC=2.4.1.- {ECO:0000269|PubMed:25600942}; AltName: Full=Beta-1,3-galactosyltransferase 9 {ECO:0000305};	RecName: Full=Hexosyltransferase {ECO:0000256|RuleBase:RU363063}; EC=2.4.1.- {ECO:0000256|RuleBase:RU363063};	Galactosyltransferases	GO:0000139,Golgi membrane; GO:0016021,integral component of membrane; GO:1990714,hydroxyproline O-galactosyltransferase activity; GO:0010405,arabinogalactan protein metabolic process; GO:0018258,protein O-linked glycosylation via hydroxyproline	Domain of unknown function (DUF4094)
HH_000701	157.11	197.75	259.7	185.22	133.97	90.66	148.79	165.4	115.8	150.13	74.31	108.12	CT_Chr5	34250022	34260459	+	--	--	K23390 large proline-rich protein BAG6 | (RefSeq) large proline-rich protein bag6-A isoform X1 (A)	Ubiquitin, partial [Cynara cardunculus var. scolymus]	--	SubName: Full=Ubiquitin {ECO:0000313|EMBL:KVH99813.1}; Flags: Fragment;	Ubiquitin-like protein, regulator of apoptosis	--	Ubiquitin family
HH_000703	0.87	0.58	1.1	4.68	3.98	11.92	1.51	0.71	0.8	3.4	3.06	2.89	CT_Chr5	34281221	34286987	-	--	--	--	hypothetical protein LSAT_1X43821 [Lactuca sativa]	--	SubName: Full=Putative neurochondrin family protein {ECO:0000313|EMBL:OTG38525.1};	Neurochondrin/leucine-rich protein (Neurochondrin)	--	Neurochondrin
HH_000705	3.89	3.54	2.24	3.51	6.97	6.25	2.57	1.37	2.24	5.25	0.64	16.89	CT_Chr5	34293016	34296007	-	--	--	--	hypothetical protein LSAT_1X42940 [Lactuca sativa]	--	SubName: Full=Uncharacterized protein {ECO:0000313|EMBL:OTG38528.1};	--	--	--
HH_000708	2.08	1.67	1.76	0	0	0	0	0	0	0	0	0.16	CT_Chr5	34364332	34365160	+	--	--	--	--	--	--	--	--	--
HH_000710	0.85	1.44	1.17	0.95	0.2	0.12	0.43	0.57	0.39	1.91	8.4	1.02	CT_Chr5	34374822	34388665	+	--	--	K06269 serine/threonine-protein phosphatase PP1 catalytic subunit [EC:3.1.3.16] | (RefSeq) serine/threonine-protein phosphatase PP1(5.9)-like (A)	Armadillo, partial [Cynara cardunculus var. scolymus]	RecName: Full=Importin subunit alpha; AltName: Full=Karyopherin subunit alpha; Short=KAP alpha;	SubName: Full=Armadillo {ECO:0000313|EMBL:KVH99803.1}; Flags: Fragment;	Karyopherin (importin) alpha	GO:0005829,cytosol; GO:0005643,nuclear pore; GO:0005654,nucleoplasm; GO:0008139,nuclear localization sequence binding; GO:0008565,protein transporter activity; GO:0006607,NLS-bearing protein import into nucleus	Armadillo-like
HH_000714	1.23	1.62	1.73	2.59	2.1	4.76	0	0	0	0	0	0	CT_Chr5	34465870	34475975	+	--	--	K04733 interleukin-1 receptor-associated kinase 4 [EC:2.7.11.1] | (RefSeq) probable serine/threonine-protein kinase PBL12 (A)	Protein kinase, ATP binding site-containing protein, partial [Cynara cardunculus var. scolymus]	RecName: Full=Receptor-like protein kinase FERONIA; EC=2.7.11.1; AltName: Full=Protein SIRENE; Flags: Precursor;	SubName: Full=Protein kinase, ATP binding site-containing protein {ECO:0000313|EMBL:KVH99815.1}; Flags: Fragment;	Serine/threonine protein kinase	GO:0043680,filiform apparatus; GO:0016021,integral component of membrane; GO:0005622,intracellular; GO:0016020,membrane; GO:0005886,plasma membrane; GO:0009506,plasmodesma; GO:0005524,ATP binding; GO:0004672,protein kinase activity; GO:0004674,protein serine/threonine kinase activity; GO:0009738,abscisic acid-activated signaling pathway; GO:0009742,brassinosteroid mediated signaling pathway; GO:0…	RIO1 family
HH_000716	18.15	13.53	11.06	9.24	6.81	8.43	19.77	22.64	28.44	9.52	26.48	11.75	CT_Chr5	34507904	34510081	+	--	--	K04733 interleukin-1 receptor-associated kinase 4 [EC:2.7.11.1] | (RefSeq) putative receptor-like protein kinase At5g39000 (A)	cytochrome b5-like heme/steroid binding domain-containing protein [Cynara cardunculus var. scolymus]	RecName: Full=Putative receptor-like protein kinase At5g39000; EC=2.7.11.-; Flags: Precursor;	SubName: Full=Cytochrome b5-like heme/steroid binding domain-containing protein {ECO:0000313|EMBL:KVH99816.1};	Serine/threonine protein kinase	GO:0016021,integral component of membrane; GO:0005524,ATP binding; GO:0004674,protein serine/threonine kinase activity	Phosphotransferase enzyme family
HH_000718	5.04	2.93	3.15	2.87	4.18	3.31	2.01	1.38	1.85	2.41	0.86	2.31	CT_Chr5	34534443	34538021	+	--	--	K18643 katanin p80 WD40 repeat-containing subunit B1 | (RefSeq) uncharacterized LOC105795008 (A)	Protein of unknown function DUF789 [Cynara cardunculus var. scolymus]	--	SubName: Full=Uncharacterized protein {ECO:0000313|EMBL:KVH99819.1};	--	--	Protein of unknown function (DUF789)
HH_000719	43.95	50.1	28.3	12.92	27.71	24.74	50.09	34.2	45.8	23.49	50.72	23.14	CT_Chr5	34561905	34567902	+	--	--	K14491 two-component response regulator ARR-B family | (RefSeq) two-component response regulator ARR2-like (A)	CheY-like superfamily, partial [Cynara cardunculus var. scolymus]	RecName: Full=Two-component response regulator ARR1;	SubName: Full=CheY-like superfamily {ECO:0000313|EMBL:KVH99801.1}; Flags: Fragment;	GATA-4/5/6 transcription factors	GO:0005634,nucleus; GO:0003677,DNA binding; GO:0003700,DNA-binding transcription factor activity; GO:0000156,phosphorelay response regulator activity; GO:0090506,axillary shoot meristem initiation; GO:0071368,cellular response to cytokinin stimulus; GO:0009736,cytokinin-activated signaling pathway; GO:0010492,maintenance of shoot apical meristem identity; GO:0080022,primary root development; GO:0…	Myb-like DNA-binding domain
HH_000720	135.69	136.22	81.65	47.17	30.71	54.12	65.63	63.61	57.11	31.15	80.39	39.73	CT_Chr5	34569547	34573442	-	--	--	K23344 DDRGK domain-containing protein 1 | (RefSeq) COBRA-like protein 10 (A)	hypothetical protein Ccrd_021928 [Cynara cardunculus var. scolymus]	RecName: Full=COBRA-like protein 7; Flags: Precursor;	SubName: Full=Uncharacterized protein {ECO:0000313|EMBL:KVH99800.1};	--	GO:0031225,anchored component of membrane; GO:0046658,anchored component of plasma membrane; GO:0005768,endosome; GO:0005794,Golgi apparatus; GO:0009506,plasmodesma; GO:0005802,trans-Golgi network; GO:0016049,cell growth; GO:0010215,cellulose microfibril organization	COBRA-like protein
HH_000724	28.15	36.84	40.55	48.11	61.47	78.36	17.46	7.27	17.36	50.11	9.98	52.39	CT_Chr5	34635422	34640179	-	--	--	K01913 acetate---CoA ligase [EC:6.2.1.1] | (RefSeq) acetate/butyrate--CoA ligase AAE7, peroxisomal (A)	AMP-binding, conserved site-containing protein [Cynara cardunculus var. scolymus]	RecName: Full=Acetate/butyrate--CoA ligase AAE7, peroxisomal; EC=6.2.1.1; EC=6.2.1.2; AltName: Full=AMP-binding protein 7; Short=AtAMPBP7; AltName: Full=Acetyl-CoA synthetase; AltName: Full=Acyl-activating enzyme 7; AltName: Full=Butyryl-CoA synthetase; AltName: Full=Protein ACETATE NON-UTILIZING 1;	SubName: Full=AMP-binding, conserved site-containing protein {ECO:0000313|EMBL:KVH99804.1};	Acyl-CoA synthetase	GO:0005777,peroxisome; GO:0003987,acetate-CoA ligase activity; GO:0047760,butyrate-CoA ligase activity; GO:0006083,acetate metabolic process; GO:0019605,butyrate metabolic process; GO:0006097,glyoxylate cycle	AMP-binding enzyme C-terminal domain
HH_000725	75.07	119.49	136.79	170.08	81.81	116.77	28.42	31.34	14.56	72.73	11.06	29.63	CT_Chr5	34663955	34678418	+	--	--	K21596 calmodulin-binding transcription activator | (RefSeq) calmodulin-binding transcription activator 6-like isoform X1 (A)	Ankyrin repeat-containing domain-containing protein [Cynara cardunculus var. scolymus]	RecName: Full=Calmodulin-binding transcription activator 5 {ECO:0000303|PubMed:11925432}; Short=AtCAMTA5 {ECO:0000303|PubMed:11925432}; AltName: Full=Ethylene-induced calmodulin-binding protein f {ECO:0000303|PubMed:11782485}; Short=EICBP.f {ECO:0000303|PubMed:11782485}; AltName: Full=Signal-responsive protein 6 {ECO:0000303|PubMed:12218065}; Short=AtSR6 {ECO:0000303|PubMed:12218065};	SubName: Full=Ankyrin repeat-containing domain-containing protein {ECO:0000313|EMBL:KVH99848.1};	Uncharacterized conserved protein, contains IPT/TIG domain	GO:0005634,nucleus; GO:0005516,calmodulin binding; GO:0003700,DNA-binding transcription factor activity; GO:0043565,sequence-specific DNA binding; GO:0001077,proximal promoter DNA-binding transcription activator activity, RNA polymerase II-specific; GO:0070417,cellular response to cold; GO:0045944,positive regulation of transcription by RNA polymerase II; GO:0006355,regulation of transcription, D…	Virulence factor membrane-bound polymerase, C-terminal
HH_000726	24.32	19.64	21.9	12.5	25.74	17.54	25.21	12.64	30.12	28.17	17.99	24.24	CT_Chr5	34679732	34681057	+	--	--	K02905 large subunit ribosomal protein L29e | (RefSeq) 60S ribosomal protein L29-1-like (A)	hypothetical protein Ccrd_007767 [Cynara cardunculus var. scolymus]	RecName: Full=60S ribosomal protein L29-1;	RecName: Full=60S ribosomal protein L29 {ECO:0000256|RuleBase:RU364026};	60S ribosomal protein L29	GO:0022625,cytosolic large ribosomal subunit; GO:0005730,nucleolus; GO:0003735,structural constituent of ribosome; GO:0002181,cytoplasmic translation	Ribosomal L29e protein family
HH_000728	30.44	51.2	105.86	66.87	111.24	153.43	6.92	0.44	4.18	149.83	9.39	71.11	CT_Chr5	34705365	34705730	+	--	--	K09060 plant G-box-binding factor | (RefSeq) bZIP transcription factor 68-like (A)	Basic-leucine zipper domain-containing protein [Cynara cardunculus var. scolymus]	RecName: Full=bZIP transcription factor 53 {ECO:0000303|PubMed:11906833}; Short=AtbZIP53 {ECO:0000303|PubMed:11906833};	SubName: Full=Basic-leucine zipper domain-containing protein {ECO:0000313|EMBL:KVH99852.1};	--	GO:0005634,nucleus; GO:0003700,DNA-binding transcription factor activity; GO:0045735,nutrient reservoir activity; GO:0046982,protein heterodimerization activity; GO:0043565,sequence-specific DNA binding; GO:0009267,cellular response to starvation; GO:0006971,hypotonic response; GO:2000693,positive regulation of seed maturation; GO:0045893,positive regulation of transcription, DNA-templated; GO:00…	Basic region leucine zipper
HH_000729	4.42	5.64	5.06	4.49	9.25	8.65	3.29	1.74	2.53	5.93	1.48	7.72	CT_Chr5	34761092	34776729	+	--	--	K04447 Janus kinase 2 [EC:2.7.10.2] | (RefSeq) uncharacterized protein LOC111908021 (A)	uncharacterized protein LOC110898700 [Helianthus annuus]	RecName: Full=Probable receptor-like protein kinase At5g59700; EC=2.7.11.-; Flags: Precursor;	SubName: Full=Uncharacterized protein {ECO:0000313|EMBL:OTG08975.1};	Serine/threonine protein kinase	GO:0016021,integral component of membrane; GO:0005886,plasma membrane; GO:0009506,plasmodesma; GO:0005524,ATP binding; GO:0004674,protein serine/threonine kinase activity	Allergen Fel d I-B chain
HH_000730	3.27	2.5	5.03	7.48	8.29	8.01	2.82	3.17	3.2	14.75	1.24	10.87	CT_Chr5	34765529	34769965	-	--	--	--	Protein kinase, catalytic domain-containing protein [Cynara cardunculus var. scolymus]	--	SubName: Full=Protein kinase, catalytic domain-containing protein {ECO:0000313|EMBL:KVH99836.1};	--	GO:0005524,ATP binding; GO:0004672,protein kinase activity	--
HH_000731	24.57	52.65	7.91	3.19	96.67	56.77	7.17	2.6	13.96	17.06	8.42	55.14	CT_Chr5	34779067	34779738	+	--	--	--	hypothetical protein Ccrd_021922 [Cynara cardunculus var. scolymus]	--	SubName: Full=Uncharacterized protein {ECO:0000313|EMBL:KVH99835.1};	--	--	--
HH_000733	18.39	36.07	17.8	11.31	15.56	5.83	8.31	22.48	6.6	23.04	12.99	5.18	CT_Chr5	34800446	34803951	+	--	--	K11816 indole-3-pyruvate monooxygenase [EC:1.14.13.168] | (RefSeq) probable indole-3-pyruvate monooxygenase YUCCA4 (A)	FAD-dependent pyridine nucleotide-disulfide oxidoreductase, partial [Cynara cardunculus var. scolymus]	RecName: Full=Probable indole-3-pyruvate monooxygenase YUCCA4; EC=1.14.13.168; AltName: Full=Flavin-containing monooxygenase YUCCA4;	SubName: Full=FAD-dependent pyridine nucleotide-disulfide oxidoreductase {ECO:0000313|EMBL:KVH99837.1}; Flags: Fragment;	Flavin-containing monooxygenase	GO:0005829,cytosol; GO:0005783,endoplasmic reticulum; GO:0005789,endoplasmic reticulum membrane; GO:0005794,Golgi apparatus; GO:0000139,Golgi membrane; GO:0005654,nucleoplasm; GO:0050660,flavin adenine dinucleotide binding; GO:0103075,indole-3-pyruvate monooxygenase activity; GO:0047434,indolepyruvate decarboxylase activity; GO:0004499,N,N-dimethylaniline monooxygenase activity; GO:0050661,NADP b…	Thi4 family
HH_000734	2.36	0.99	0.53	0.21	0	0.11	0.59	1.11	0.6	0.77	0.42	0.43	CT_Chr5	34855055	34865702	-	--	--	--	--	--	--	--	--	DASH complex subunit Duo1
HH_000745	2.39	2.58	3.2	0.05	0.45	0.42	0	0.17	0	0.65	0.26	0.8	CT_Chr5	35074184	35082578	+	--	--	--	uncharacterized protein LOC110876023 [Helianthus annuus]	--	SubName: Full=Putative F-box domain, FBD domain, Leucine-rich repeat domain, L domain-like protein {ECO:0000313|EMBL:OTG14746.1};	--	--	--
HH_000748	0.11	0	0.04	0.43	0.15	0.16	0.04	0.16	0	0.65	0.08	0.6	CT_Chr5	35138514	35140913	+	--	--	K04733 interleukin-1 receptor-associated kinase 4 [EC:2.7.11.1] | (RefSeq) putative receptor protein kinase ZmPK1 (A)	Apple-like protein [Cynara cardunculus var. scolymus]	RecName: Full=Putative receptor protein kinase ZmPK1; EC=2.7.11.1; Flags: Precursor;	SubName: Full=Apple-like protein {ECO:0000313|EMBL:KVI03329.1};	--	GO:0016021,integral component of membrane; GO:0005524,ATP binding; GO:0004674,protein serine/threonine kinase activity; GO:0048544,recognition of pollen	MSP1 EGF domain 1
HH_000749	11.01	7.94	9.37	6.48	6.62	6.65	4.83	4.92	3.54	7.4	3.71	8.42	CT_Chr5	35157691	35166717	-	--	--	--	uncharacterized protein LOC110936584 [Helianthus annuus]	--	SubName: Full=Uncharacterized protein {ECO:0000313|EMBL:OTG28210.1};	--	--	Plant family of unknown function (DUF810)
HH_000752	85.96	51.89	96.37	27.99	9.3	11.33	1.86	4.3	2.29	32.74	3.28	17.55	CT_Chr5	35222267	35222965	-	--	--	K09286 EREBP-like factor | (RefSeq) dehydration-responsive element-binding protein 3-like isoform X1 (A)	hypothetical protein Ccrd_021894 [Cynara cardunculus var. scolymus]	RecName: Full=Dehydration-responsive element-binding protein 3; AltName: Full=Protein TINY 2;	SubName: Full=Uncharacterized protein {ECO:0000313|EMBL:KVH99862.1};	--	GO:0005634,nucleus; GO:0003700,DNA-binding transcription factor activity; GO:0043565,sequence-specific DNA binding; GO:0009873,ethylene-activated signaling pathway; GO:0045893,positive regulation of transcription, DNA-templated; GO:0006351,transcription, DNA-templated	AP2 domain
HH_000760	0.04	0.2	0.31	30.7	21.64	7.43	30.41	55.79	28.22	24	15.61	7.84	CT_Chr5	35367433	35372391	-	--	--	K14638 solute carrier family 15 (peptide/histidine transporter), member 3/4 | (RefSeq) protein NRT1/ PTR FAMILY 1.2-like (A)	Major facilitator superfamily domain, general substrate transporter [Cynara cardunculus var. scolymus]	RecName: Full=Protein NRT1/ PTR FAMILY 1.2; Short=AtNPF1.2; AltName: Full=Nitrate transporter 1.11;	SubName: Full=Major facilitator superfamily domain, general substrate transporter {ECO:0000313|EMBL:KVH99883.1};	H+/oligopeptide symporter	GO:0016021,integral component of membrane; GO:0005886,plasma membrane; GO:0080054,low-affinity nitrate transmembrane transporter activity; GO:0015706,nitrate transport	Major Facilitator Superfamily
HH_000766	1.94	2.18	3.43	0.32	1.43	1.49	4.56	1.97	2.98	0.83	0.74	1.09	CT_Chr5	35409735	35416640	-	--	--	K23398 activating signal cointegrator 1 | (RefSeq) uncharacterized protein LOC112293566 (A)	Oxoglutarate/iron-dependent dioxygenase [Cynara cardunculus var. scolymus]	RecName: Full=Alpha-ketoglutarate-dependent dioxygenase alkB; EC=1.14.11.-; AltName: Full=Alkylated DNA repair protein alkB homolog;	SubName: Full=Oxoglutarate/iron-dependent dioxygenase {ECO:0000313|EMBL:KVH99880.1};	DNA alkylation damage repair protein	GO:0005739,mitochondrion; GO:0005719,nuclear euchromatin; GO:0043734,DNA-N1-methyladenine dioxygenase activity; GO:0008198,ferrous iron binding; GO:0070579,methylcytosine dioxygenase activity; GO:0006281,DNA repair; GO:0035552,oxidative single-stranded DNA demethylation; GO:0042245,RNA repair	2OG-Fe(II) oxygenase superfamily
HH_000767	15.28	16.58	13.48	12.79	17.74	23.07	14.37	7.16	14.63	7.09	3.35	9.48	CT_Chr5	35426155	35449151	-	--	--	K11996 adenylyltransferase and sulfurtransferase [EC:2.7.7.80 2.8.1.11] | (RefSeq) adenylyltransferase and sulfurtransferase MOCS3-like (A)	hypothetical protein LSAT_1X49781 [Lactuca sativa]	RecName: Full=Sulfite exporter TauE/SafE family protein 3 {ECO:0000312|EMBL:AEC07746.1};	SubName: Full=Putative sulfite exporter TauE/SafE family protein {ECO:0000313|EMBL:OTG09328.1};	--	GO:0016021,integral component of membrane	Protein gp23 (Bacteriophage A118)
HH_000773	821.47	745.84	933.47	490.19	443.7	247.11	1524.61	830.16	1172.81	1063.16	1095.54	1418.02	CT_Chr5	35542547	35558433	+	--	--	K12472 epidermal growth factor receptor substrate 15 | (RefSeq) filaggrin-like (A)	BURP domain-containing protein [Cynara cardunculus var. scolymus]	RecName: Full=BURP domain protein RD22 {ECO:0000303|PubMed:9790599}; AltName: Full=Dehydration-responsive protein RD22 {ECO:0000303|PubMed:8479424}; Flags: Precursor;	SubName: Full=BURP domain-containing protein {ECO:0000313|EMBL:KVH99875.1};	--	GO:0005768,endosome; GO:0005794,Golgi apparatus; GO:0005802,trans-Golgi network; GO:0009651,response to salt stress	MjaI restriction endonuclease
HH_000774	3.5	2.46	2.98	2.03	3.15	3.36	14.54	5.45	6.36	3.99	2.79	4.79	CT_Chr5	35560422	35564828	+	--	--	K02902 large subunit ribosomal protein L28 | (RefSeq) uncharacterized protein LOC112518882 (A)	Ribosomal protein L28 [Cynara cardunculus var. scolymus]	--	SubName: Full=Ribosomal protein L28 {ECO:0000313|EMBL:KVH99874.1};	Mitochondrial/chloroplast ribosomal protein L28	GO:0005840,ribosome; GO:0003735,structural constituent of ribosome; GO:0006412,translation	Ribosomal L28 family
HH_000775	22.59	23.83	25.71	20.86	22.01	23.69	24.78	20.3	24.52	14.04	11.7	11.88	CT_Chr5	35565457	35568371	-	--	--	--	hypothetical protein Ccrd_021874 [Cynara cardunculus var. scolymus]	--	SubName: Full=Uncharacterized protein {ECO:0000313|EMBL:KVH99873.1};	--	GO:0016021,integral component of membrane	--
HH_000777	0.24	0.27	0.47	0.04	1.46	0.58	0.24	0.08	0.14	2.98	0	3.76	CT_Chr5	35578844	35587264	+	--	--	K17710 pentatricopeptide repeat domain-containing protein 1 | (RefSeq) pentatricopeptide repeat-containing protein At1g74850, chloroplastic-like (A)	hypothetical protein LSAT_1X49160 [Lactuca sativa]	RecName: Full=Pentatricopeptide repeat-containing protein At3g59040;	SubName: Full=Putative tetratricopeptide repeat (TPR)-like superfamily protein {ECO:0000313|EMBL:OTG38402.1};	FOG: PPR repeat	GO:0043231,intracellular membrane-bounded organelle; GO:0004519,endonuclease activity; GO:0003723,RNA binding; GO:0009451,RNA modification	Region in Clathrin and VPS
HH_000780	0.1	0.11	0	0	0.29	0.66	0.05	0	0.39	0.05	0	0.21	CT_Chr5	35630615	35640190	-	--	--	K19893 glucan endo-1,3-beta-glucosidase 5/6 [EC:3.2.1.39] | (RefSeq) glucan endo-1,3-beta-glucosidase 6-like (A)	Glycoside hydrolase, catalytic domain-containing protein [Cynara cardunculus var. scolymus]	RecName: Full=Glucan endo-1,3-beta-glucosidase A; EC=3.2.1.39; AltName: Full=(1->3)-beta-glucan endohydrolase A; Short=(1->3)-beta-glucanase A; AltName: Full=Acidic beta-1,3-glucanase; AltName: Full=Beta-1,3-endoglucanase A; Flags: Precursor;	SubName: Full=Glycoside hydrolase, catalytic domain-containing protein {ECO:0000313|EMBL:KVH99895.1};	--	GO:0005615,extracellular space; GO:0042973,glucan endo-1,3-beta-D-glucosidase activity; GO:0005975,carbohydrate metabolic process; GO:0006952,defense response	Glycosyl hydrolases family 17
HH_000782	57.51	49.57	49.03	49.74	48.7	47.66	60.24	41.34	49.92	80	86.8	84.84	CT_Chr5	35660990	35663101	+	--	--	K03232 elongation factor 1-beta | (RefSeq) elongation factor 1-beta 2-like (A)	Glutathione S-transferase, C-terminal-like protein [Cynara cardunculus var. scolymus]	RecName: Full=Elongation factor 1-delta; Short=EF-1-delta; AltName: Full=Elongation factor 1B-beta; AltName: Full=eEF-1B beta;	SubName: Full=Glutathione S-transferase, C-terminal-like protein {ECO:0000313|EMBL:KVH99890.1};	Elongation factor 1 beta/delta chain	GO:0005853,eukaryotic translation elongation factor 1 complex; GO:0003746,translation elongation factor activity	Glutathione S-transferase, C-terminal domain
HH_000783	64.91	83.39	76.09	61.46	63.96	67.83	91.42	60.78	79.49	90.65	110.05	122.6	CT_Chr5	35663427	35663612	+	--	--	K03232 elongation factor 1-beta | (RefSeq) elongation factor 1-beta 2-like (A)	elongation factor 1-beta 2-like [Helianthus annuus]	RecName: Full=Elongation factor 1-delta; Short=EF-1-delta; AltName: Full=Elongation factor 1B-beta; AltName: Full=eEF-1B beta;	SubName: Full=Putative translation elongation factor EF1B/ribosomal protein S6 family protein {ECO:0000313|EMBL:OTG21808.1};	Elongation factor 1 beta/delta chain	GO:0005853,eukaryotic translation elongation factor 1 complex; GO:0003746,translation elongation factor activity	EF-1 guanine nucleotide exchange domain
HH_000788	6.03	7.34	2.73	1.73	2.71	11	1.58	0.52	1.8	6.62	4.95	15.85	CT_Chr5	35706084	35710755	+	--	--	K20363 protein transport protein YIP1 | (RefSeq) uncharacterized protein LOC111296848 isoform X1 (A)	hypothetical protein LSAT_1X48120 [Lactuca sativa]	--	SubName: Full=Putative alpha/Beta hydrolase fold protein {ECO:0000313|EMBL:OTG12822.1};	--	GO:0016021,integral component of membrane; GO:0016787,hydrolase activity	Serine aminopeptidase, S33
HH_000789	4.25	4.53	1.23	0.45	4.87	2.73	0.51	0.17	1.52	0.15	0.8	0.36	CT_Chr5	35711005	35726377	-	--	--	K22390 acid phosphatase type 7 | (RefSeq) hypothetical protein (A)	Fibronectin, type III [Cynara cardunculus var. scolymus]	RecName: Full=Probable purple acid phosphatase 20; EC=3.1.3.2; Flags: Precursor;	RecName: Full=Purple acid phosphatase {ECO:0000256|RuleBase:RU361203}; EC=3.1.3.2 {ECO:0000256|RuleBase:RU361203};	Purple acid phosphatase	GO:0005576,extracellular region; GO:0003993,acid phosphatase activity; GO:0046872,metal ion binding	PhoD-like phosphatase, N-terminal domain
HH_000790	0.04	0.05	0	0.05	0	0	0	0.05	0.18	0.29	0.46	0.19	CT_Chr5	35752344	35756982	-	--	--	K08232 monodehydroascorbate reductase (NADH) [EC:1.6.5.4] | (RefSeq) monodehydroascorbate reductase-like isoform X1 (A)	FAD-dependent pyridine nucleotide-disulfide oxidoreductase [Cynara cardunculus var. scolymus]	RecName: Full=Monodehydroascorbate reductase; Short=MDAR; EC=1.6.5.4; AltName: Full=Ascorbate free radical reductase; Short=AFR reductase;	SubName: Full=FAD-dependent pyridine nucleotide-disulfide oxidoreductase {ECO:0000313|EMBL:KVH99905.1};	Monodehydroascorbate/ferredoxin reductase	GO:0005737,cytoplasm; GO:0050660,flavin adenine dinucleotide binding; GO:0016656,monodehydroascorbate reductase (NADH) activity	Tryptophan halogenase
HH_000791	0.37	0.5	0.17	0.15	0.06	0.15	0.18	0.18	0.18	1.42	1.37	1.22	CT_Chr5	35766369	35772709	+	--	--	K08286 protein-serine/threonine kinase [EC:2.7.11.-] | (RefSeq) serine/threonine-protein kinase D6PKL2 (A)	hypothetical protein Ccrd_021858 [Cynara cardunculus var. scolymus]	RecName: Full=Serine/threonine-protein kinase KIPK1 {ECO:0000305}; EC=2.7.11.1 {ECO:0000255|PROSITE-ProRule:PRU00159}; AltName: Full=KCBP-interacting protein kinase {ECO:0000303|PubMed:10788494};	SubName: Full=Uncharacterized protein {ECO:0000313|EMBL:KVH99904.1};	Putative serine/threonine protein kinase	GO:0005737,cytoplasm; GO:0005634,nucleus; GO:0005886,plasma membrane; GO:0005524,ATP binding; GO:0016301,kinase activity; GO:0004672,protein kinase activity; GO:0019901,protein kinase binding; GO:0004674,protein serine/threonine kinase activity; GO:0035556,intracellular signal transduction	Kinase-like
HH_000793	553.94	561.52	457.35	391.54	532.02	384.15	406.6	350.82	420.28	279.51	432.39	279.08	CT_Chr5	35799370	35803749	+	--	--	K19748 RAB6-interacting golgin | (RefSeq) uncharacterized protein LOC112519218 isoform X1 (A)	hypothetical protein LSAT_1X48540 [Lactuca sativa]	--	SubName: Full=Uncharacterized protein {ECO:0000313|EMBL:OTG09279.1};	--	--	Adenomatous polyposis coli tumour suppressor protein
HH_000796	23.22	23.53	24.94	18.62	23.83	23.42	30.69	39.78	28.35	22.59	42.26	13.78	CT_Chr5	35858566	35864815	+	--	--	--	hypothetical protein Ccrd_021854 [Cynara cardunculus var. scolymus]	--	SubName: Full=Uncharacterized protein {ECO:0000313|EMBL:KVH99902.1};	--	--	Domain of unknown function (DUF4378)
HH_000798	2.17	1.73	1.66	1.11	0.26	1.47	1.22	0.47	1.1	0.75	0.49	0.55	CT_Chr5	35919283	35923089	+	--	--	K01051 pectinesterase [EC:3.1.1.11] | (RefSeq) probable pectinesterase/pectinesterase inhibitor 58 (A)	Myb-like domain-containing protein [Cynara cardunculus var. scolymus]	RecName: Full=Trihelix transcription factor PTL; AltName: Full=Trihelix DNA-binding protein PETAL LOSS;	SubName: Full=Myb-like domain-containing protein {ECO:0000313|EMBL:KVH89689.1};	Transcription factor GT-2 and related proteins, contains trihelix DNA-binding/SANT domain	GO:0005634,nucleus; GO:0003677,DNA binding; GO:0003700,DNA-binding transcription factor activity; GO:0042803,protein homodimerization activity; GO:0048498,establishment of petal orientation; GO:0046621,negative regulation of organ growth; GO:0090428,perianth development; GO:0048441,petal development; GO:0009909,regulation of flower development; GO:0006355,regulation of transcription, DNA-template…	Myb/SANT-like DNA-binding domain
HH_000799	797.21	645.5	513.19	474.18	268.74	352.05	799.85	616.23	791.23	420.12	859.19	449.16	CT_Chr5	35931362	35934731	-	--	--	K01623 fructose-bisphosphate aldolase, class I [EC:4.1.2.13] | (RefSeq) fructose-bisphosphate aldolase 6, cytosolic (A)	Aldolase-type TIM barrel, partial [Cynara cardunculus var. scolymus]	RecName: Full=Fructose-bisphosphate aldolase 6, cytosolic {ECO:0000305}; Short=AtFBA6 {ECO:0000303|PubMed:22561114}; EC=4.1.2.13 {ECO:0000269|PubMed:21782461}; AltName: Full=Cytosolic aldolase 2 {ECO:0000303|PubMed:21782461}; Short=cAld2 {ECO:0000303|PubMed:21782461};	RecName: Full=Fructose-bisphosphate aldolase {ECO:0000256|RuleBase:RU003994, ECO:0000256|SAAS:SAAS00336718}; EC=4.1.2.13 {ECO:0000256|RuleBase:RU003994, ECO:0000256|SAAS:SAAS00336718}; Flags: Fragment;	Fructose-biphosphate aldolase	GO:0005829,cytosol; GO:0016020,membrane; GO:0005739,mitochondrion; GO:0005634,nucleus; GO:0005886,plasma membrane; GO:0009506,plasmodesma; GO:0005507,copper ion binding; GO:0004332,fructose-bisphosphate aldolase activity; GO:0006094,gluconeogenesis; GO:0006096,glycolytic process; GO:0031930,mitochondria-nucleus signaling pathway; GO:0046686,response to cadmium ion; GO:0009735,response to cytokini…	Fructose-bisphosphate aldolase class-I
HH_000801	7.44	8.9	10.82	18.47	5.9	8.83	3.01	6.6	2.35	14.67	5.74	13.59	CT_Chr5	35990372	35993135	+	--	--	K09419 heat shock transcription factor, other eukaryote | (RefSeq) heat stress transcription factor A-3 (A)	hypothetical protein LSAT_1X50141 [Lactuca sativa]	RecName: Full=Heat stress transcription factor A-3; Short=AtHsfA3; AltName: Full=AtHsf-17;	SubName: Full=Heat shock factor (HSF)-type, DNA-binding {ECO:0000313|EMBL:KVH99919.1};	Heat shock transcription factor	GO:0005634,nucleus; GO:0003677,DNA binding; GO:0003700,DNA-binding transcription factor activity; GO:0043565,sequence-specific DNA binding; GO:0006355,regulation of transcription, DNA-templated; GO:0010200,response to chitin; GO:0009408,response to heat; GO:0006351,transcription, DNA-templated	Centromere protein H (CENP-H)
HH_000804	0.64	0.88	0.37	1.78	0.4	0.42	2.66	1.22	2.23	2.68	3.64	2.03	CT_Chr5	36016342	36022368	+	--	--	K01689 enolase [EC:4.2.1.11] | (RefSeq) enolase-like (A)	PREDICTED: enolase-like isoform X2 [Gossypium raimondii]	RecName: Full=Enolase; EC=4.2.1.11; AltName: Full=2-phospho-D-glycerate hydro-lyase; AltName: Full=2-phosphoglycerate dehydratase;	SubName: Full=Enolase {ECO:0000313|EMBL:OMO68215.1};	Enolase	GO:0000015,phosphopyruvate hydratase complex; GO:0000287,magnesium ion binding; GO:0004634,phosphopyruvate hydratase activity; GO:0006096,glycolytic process	Methylaspartate ammonia-lyase C-terminus
HH_000807	5.92	2.2	0.99	0	0.06	0.31	2.08	4.16	2.91	0.64	0.92	0.44	CT_Chr5	36036499	36043471	+	--	--	K22909 zinc finger CCCH domain-containing protein 13 | (RefSeq) sarcoplasmic reticulum histidine-rich calcium-binding protein-like (A)	HAD-like domain-containing protein [Cynara cardunculus var. scolymus]	--	SubName: Full=HAD-like domain-containing protein {ECO:0000313|EMBL:KVH99918.1};	--	--	NLI interacting factor-like phosphatase
HH_000808	0	0	0	0.08	0	0	1.73	3.55	4.09	0	0.16	0	CT_Chr5	36061104	36065734	+	--	--	K22909 zinc finger CCCH domain-containing protein 13 | (RefSeq) sarcoplasmic reticulum histidine-rich calcium-binding protein-like (A)	HAD-like domain-containing protein [Cynara cardunculus var. scolymus]	--	SubName: Full=HAD-like domain-containing protein {ECO:0000313|EMBL:KVH99918.1};	--	--	--
HH_000811	0.97	2.21	2.56	0.44	2.48	1.15	1.5	0.42	1.62	3.74	0.63	2.4	CT_Chr5	36114013	36122884	+	--	--	K02527 3-deoxy-D-manno-octulosonic-acid transferase [EC:2.4.99.12 2.4.99.13 2.4.99.14 2.4.99.15] | (RefSeq) probable 3-deoxy-D-manno-octulosonic acid transferase, mitochondrial isoform X1 (A)	hypothetical protein LSAT_1X50640 [Lactuca sativa]	RecName: Full=Probable 3-deoxy-D-manno-octulosonic acid transferase, mitochondrial; Short=AtKdtA; Short=Kdo transferase A; EC=2.4.99.12; EC=2.4.99.13; AltName: Full=Bifunctional Kdo transferase; AltName: Full=Kdo-lipid IV(A) 3-deoxy-D-manno-octulosonic acid transferase; AltName: Full=Lipid IV(A) 3-deoxy-D-manno-octulosonic acid transferase; Flags: Precursor;	SubName: Full=Putative KDO transferase A {ECO:0000313|EMBL:OTG38317.1};	--	GO:0005739,mitochondrion; GO:0016757,transferase activity, transferring glycosyl groups; GO:0036104,Kdo2-lipid A biosynthetic process; GO:0009245,lipid A biosynthetic process	3-Deoxy-D-manno-octulosonic-acid transferase (kdotransferase)
HH_000812	2.85	3.6	0.55	0.1	0.23	0.24	0.42	0.33	0.29	1.18	6.1	0.74	CT_Chr5	36126836	36129780	+	--	--	K04733 interleukin-1 receptor-associated kinase 4 [EC:2.7.11.1] | (RefSeq) leucine-rich repeat receptor-like protein kinase PXC1 (A)	Leucine-rich repeat-containing protein [Cynara cardunculus var. scolymus]	RecName: Full=Leucine-rich repeat receptor-like protein kinase PXC1 {ECO:0000305}; AltName: Full=Protein PXY/TDR-CORRELATED 1 {ECO:0000303|PubMed:23815750}; Flags: Precursor;	SubName: Full=Leucine-rich repeat-containing protein {ECO:0000313|EMBL:KVH99913.1};	--	GO:0016021,integral component of membrane; GO:0005886,plasma membrane; GO:0005524,ATP binding; GO:0004672,protein kinase activity; GO:0009834,plant-type secondary cell wall biogenesis	Leucine rich repeat N-terminal domain
HH_000813	3.4	4.87	13.57	12.47	11.67	15.61	3	2.14	2.43	15.12	1.34	14.62	CT_Chr5	36132569	36139060	-	--	--	K09903 uridylate kinase [EC:2.7.4.22] | (RefSeq) hypothetical protein (A)	Aspartate/glutamate/uridylate kinase [Cynara cardunculus var. scolymus]	RecName: Full=Trihelix transcription factor ASIL2 {ECO:0000305}; AltName: Full=6B-interacting protein 1-like 2 {ECO:0000303|PubMed:21330492}; AltName: Full=Trihelix DNA-binding protein ASIL2 {ECO:0000305};	SubName: Full=Aspartate/glutamate/uridylate kinase {ECO:0000313|EMBL:KVH99912.1};	--	GO:0005634,nucleus; GO:0003700,DNA-binding transcription factor activity; GO:0043565,sequence-specific DNA binding; GO:0009793,embryo development ending in seed dormancy; GO:0006355,regulation of transcription, DNA-templated; GO:0010431,seed maturation; GO:0006351,transcription, DNA-templated	Protein of unknown function, DUF573
HH_000814	73.9	59.52	61.86	39.82	37.31	37.82	30	37.76	35.46	34.46	44.08	23.65	CT_Chr5	36145034	36151971	+	--	--	K00873 pyruvate kinase [EC:2.7.1.40] | (RefSeq) pyruvate kinase 1, cytosolic-like (A)	Pyruvate kinase [Cynara cardunculus var. scolymus]	RecName: Full=Pyruvate kinase 1, cytosolic {ECO:0000305}; Short=OsPK1 {ECO:0000303|PubMed:21805151}; EC=2.7.1.40 {ECO:0000269|PubMed:21805151};	RecName: Full=Pyruvate kinase {ECO:0000256|RuleBase:RU000504}; EC=2.7.1.40 {ECO:0000256|RuleBase:RU000504};	Pyruvate kinase	GO:0005829,cytosol; GO:0005524,ATP binding; GO:0016301,kinase activity; GO:0000287,magnesium ion binding; GO:0030955,potassium ion binding; GO:0004743,pyruvate kinase activity; GO:0006096,glycolytic process	Pyruvate kinase, alpha/beta domain
HH_000818	453.19	270.34	168.53	95.21	71.95	110.7	426.81	477.71	508.64	260.91	518.7	301.84	CT_Chr5	36209102	36214662	-	--	--	--	hypothetical protein LSAT_1X50821 [Lactuca sativa]	RecName: Full=Sulfite exporter TauE/SafE family protein 4 {ECO:0000312|EMBL:AEC09275.1};	SubName: Full=Putative sulfite exporter TauE/SafE family protein {ECO:0000313|EMBL:OTG38291.1};	--	GO:0016021,integral component of membrane	Sulfite exporter TauE/SafE
HH_000820	4.17	7.48	3.51	0.22	0.66	6.29	9.64	5.97	4.29	10.66	8.32	2.5	CT_Chr5	36258531	36263071	-	--	--	K18789 xylogalacturonan beta-1,3-xylosyltransferase [EC:2.4.2.41] | (RefSeq) probable glycosyltransferase At5g20260 isoform X1 (A)	hypothetical protein LSAT_1X51001 [Lactuca sativa]	RecName: Full=Probable glycosyltransferase At5g03795; EC=2.4.-.-;	SubName: Full=Putative exostosin family protein {ECO:0000313|EMBL:OTG09244.1};	Acetylglucosaminyltransferase EXT1/exostosin 1	GO:0000139,Golgi membrane; GO:0016021,integral component of membrane; GO:0016757,transferase activity, transferring glycosyl groups; GO:0071555,cell wall organization; GO:0006486,protein glycosylation	Exostosin family
HH_000821	0.67	0.21	1.13	3.26	2.16	1.74	1.44	0.97	0.97	0.75	0.71	0.52	CT_Chr5	36275218	36285464	+	--	--	K01754 threonine dehydratase [EC:4.3.1.19] | (RefSeq) threonine dehydratase biosynthetic, chloroplastic (A)	uncharacterized protein ycf20 [Helianthus annuus]	RecName: Full=Threonine dehydratase biosynthetic, chloroplastic; EC=4.3.1.19; AltName: Full=Threonine deaminase; Short=TD; Flags: Precursor;	SubName: Full=Uncharacterized protein {ECO:0000313|EMBL:OTG09242.1};	--	GO:0009507,chloroplast; GO:0004794,L-threonine ammonia-lyase activity; GO:0030170,pyridoxal phosphate binding; GO:0009097,isoleucine biosynthetic process	Protein of unknown function (DUF565)
HH_000822	126.33	60.04	55.66	14.75	1.57	6.34	39.21	54.84	55.33	18.91	31.75	13.41	CT_Chr5	36279493	36296108	-	--	--	K01754 threonine dehydratase [EC:4.3.1.19] | (RefSeq) threonine dehydratase biosynthetic, chloroplastic-like (A)	hypothetical protein Ccrd_021827 [Cynara cardunculus var. scolymus]	RecName: Full=Threonine dehydratase biosynthetic, chloroplastic; EC=4.3.1.19; AltName: Full=Threonine deaminase; Short=TD; Flags: Precursor;	RecName: Full=Threonine dehydratase {ECO:0000256|RuleBase:RU362012}; EC=4.3.1.19 {ECO:0000256|RuleBase:RU362012}; AltName: Full=Threonine deaminase {ECO:0000256|RuleBase:RU362012};	Threonine/serine dehydratases	GO:0009507,chloroplast; GO:0004794,L-threonine ammonia-lyase activity; GO:0030170,pyridoxal phosphate binding; GO:0009097,isoleucine biosynthetic process	C-terminal regulatory domain of Threonine dehydratase
HH_000823	0	0	0	7.1	0	2.14	15.74	42.17	38.1	3.72	14.14	0.73	CT_Chr5	36296179	36296394	-	--	--	--	leucine-rich repeat receptor protein kinase EMS1-like [Helianthus annuus]	RecName: Full=Leucine-rich repeat receptor protein kinase EMS1 {ECO:0000305}; EC=2.7.11.1; AltName: Full=Protein EXCESS MICROSPOROCYTES 1 {ECO:0000303|PubMed:12154130}; AltName: Full=Protein EXTRA SPOROGENOUS CELLS {ECO:0000303|PubMed:12401166}; Flags: Precursor;	SubName: Full=Putative serine-threonine/tyrosine-protein kinase catalytic domain-containing protein {ECO:0000313|EMBL:OTF99957.1};	--	GO:0016021,integral component of membrane; GO:0016020,membrane; GO:0005886,plasma membrane; GO:0005524,ATP binding; GO:0004674,protein serine/threonine kinase activity; GO:0019199,transmembrane receptor protein kinase activity; GO:0010234,anther wall tapetum cell fate specification; GO:0009556,microsporogenesis; GO:0046777,protein autophosphorylation	--
HH_000824	0.99	0.53	0.31	0.86	0.08	0.12	1.55	3.6	3.26	0.74	2.29	0.44	CT_Chr5	36310603	36317639	-	--	--	K13126 polyadenylate-binding protein | (RefSeq) polyadenylate-binding protein 7-like (A)	Nucleotide-binding, alpha-beta plait [Cynara cardunculus var. scolymus]	RecName: Full=Polyadenylate-binding protein 7; Short=PABP-7; Short=Poly(A)-binding protein 7;	SubName: Full=Nucleotide-binding, alpha-beta plait {ECO:0000313|EMBL:KVH99937.1};	Polyadenylate-binding protein (RRM superfamily)	GO:0005737,cytoplasm; GO:0005634,nucleus; GO:0003723,RNA binding; GO:0006417,regulation of translation	RNA recognition motif
HH_000825	0.92	0.72	9.91	14.79	1.23	5.37	0.88	1.15	0.37	1.29	0.39	1.71	CT_Chr5	36319574	36325659	-	--	--	K00924 kinase [EC:2.7.1.-] | (RefSeq) aspartic proteinase-like protein 2 (A)	hypothetical protein LSAT_1X52760 [Lactuca sativa]	RecName: Full=Aspartic proteinase-like protein 2; EC=3.4.23.-; Flags: Precursor;	SubName: Full=Putative aspartic peptidase A1 family {ECO:0000313|EMBL:OTG38298.1};	Aspartyl protease	GO:0031225,anchored component of membrane; GO:0046658,anchored component of plasma membrane; GO:0005886,plasma membrane; GO:0004190,aspartic-type endopeptidase activity; GO:0030163,protein catabolic process; GO:0006508,proteolysis	Xylanase inhibitor C-terminal
HH_000826	52.25	49.67	115.25	127.96	37.27	52.42	36.34	35.29	31.48	40.49	18.62	36.08	CT_Chr5	36335160	36341956	+	--	--	K18655 ATP-dependent RNA helicase DDX19/DBP5 [EC:3.6.4.13] | (RefSeq) DEAD-box ATP-dependent RNA helicase 38 (A)	DNA/RNA helicase, DEAD/DEAH box type, N-terminal [Cynara cardunculus var. scolymus]	RecName: Full=DEAD-box ATP-dependent RNA helicase 38; EC=3.6.4.13; AltName: Full=Low expression of osmotically-responsive genes 4 protein; AltName: Full=Protein CRYOPHYTE;	SubName: Full=DNA/RNA helicase, DEAD/DEAH box type, N-terminal {ECO:0000313|EMBL:KVH99939.1};	ATP-dependent RNA helicase	GO:0005737,cytoplasm; GO:0005635,nuclear envelope; GO:0005730,nucleolus; GO:0005886,plasma membrane; GO:0005524,ATP binding; GO:0004004,ATP-dependent RNA helicase activity; GO:0003723,RNA binding; GO:0003724,RNA helicase activity; GO:0008186,RNA-dependent ATPase activity; GO:0016973,poly(A)+ mRNA export from nucleus; GO:0009737,response to abscisic acid; GO:0009409,response to cold; GO:0009408,re…	AAA domain
HH_000831	0.06	0.03	0.48	0.99	0.55	0.99	0.06	0.03	0	0.9	0.16	0.1	CT_Chr5	36405987	36410432	+	--	--	K13496 UDP-glucosyltransferase 73C [EC:2.4.1.-] | (RefSeq) UDP-glycosyltransferase 73C6-like (A)	UDP-glucuronosyl/UDP-glucosyltransferase [Cynara cardunculus var. scolymus]	RecName: Full=UDP-glycosyltransferase 73C3; EC=2.4.1.-;	RecName: Full=Glycosyltransferase {ECO:0000256|RuleBase:RU362057}; EC=2.4.1.- {ECO:0000256|RuleBase:RU362057};	UDP-glucuronosyl and UDP-glucosyl transferase	GO:0043231,intracellular membrane-bounded organelle; GO:0080043,quercetin 3-O-glucosyltransferase activity; GO:0080044,quercetin 7-O-glucosyltransferase activity; GO:0008152,metabolic process	UDP-glucoronosyl and UDP-glucosyl transferase
HH_000832	4.64	5.5	4.47	1.37	3.08	5.63	1.97	6.43	3.16	4.03	2.4	7.96	CT_Chr5	36411219	36413548	+	--	--	K13496 UDP-glucosyltransferase 73C [EC:2.4.1.-] | (RefSeq) UDP-glycosyltransferase 73C6-like (A)	UDP-glucuronosyl/UDP-glucosyltransferase [Cynara cardunculus var. scolymus]	RecName: Full=UDP-glycosyltransferase 73C2; EC=2.4.1.-;	RecName: Full=Glycosyltransferase {ECO:0000256|RuleBase:RU362057}; EC=2.4.1.- {ECO:0000256|RuleBase:RU362057};	UDP-glucuronosyl and UDP-glucosyl transferase	GO:0043231,intracellular membrane-bounded organelle; GO:0080043,quercetin 3-O-glucosyltransferase activity; GO:0080044,quercetin 7-O-glucosyltransferase activity; GO:0008152,metabolic process	UDP-glucoronosyl and UDP-glucosyl transferase
HH_000833	16.83	13.94	11.97	5.63	1.47	21.67	9.04	20.17	15.03	14.34	9.4	28.86	CT_Chr5	36413784	36414287	+	--	--	K13496 UDP-glucosyltransferase 73C [EC:2.4.1.-] | (RefSeq) UDP-glycosyltransferase 73E1-like (A)	hypothetical protein LSAT_1X52580 [Lactuca sativa]	RecName: Full=UDP-glycosyltransferase 73E1 {ECO:0000303|PubMed:15610349}; EC=2.4.1.- {ECO:0000305};	SubName: Full=UDP-glucuronosyl/UDP-glucosyltransferase {ECO:0000313|EMBL:KVH99932.1};	UDP-glucuronosyl and UDP-glucosyl transferase	GO:0016758,transferase activity, transferring hexosyl groups; GO:0008152,metabolic process	--
HH_000834	16.57	10.73	6.4	3.85	0.56	15.81	8.7	13.45	11.5	9.46	6.51	16.95	CT_Chr5	36414303	36414701	+	--	--	K13496 UDP-glucosyltransferase 73C [EC:2.4.1.-] | (RefSeq) UDP-glycosyltransferase 73E1-like (A)	UDP-glucuronosyl/UDP-glucosyltransferase [Cynara cardunculus var. scolymus]	RecName: Full=UDP-glycosyltransferase 73E1 {ECO:0000303|PubMed:15610349}; EC=2.4.1.- {ECO:0000305};	SubName: Full=UDP-glucuronosyl/UDP-glucosyltransferase {ECO:0000313|EMBL:KVH99932.1};	UDP-glucuronosyl and UDP-glucosyl transferase	GO:0016758,transferase activity, transferring hexosyl groups; GO:0008152,metabolic process	--
HH_000836	7.23	6.81	2.61	0.67	6.73	8.05	5.42	9.77	12.14	3.14	5.1	4.93	CT_Chr5	36431132	36432613	+	--	--	K13496 UDP-glucosyltransferase 73C [EC:2.4.1.-] | (RefSeq) UDP-glycosyltransferase 73E1-like (A)	UDP-glycosyltransferase 73E1-like [Helianthus annuus]	RecName: Full=UDP-glycosyltransferase 73E1 {ECO:0000303|PubMed:15610349}; EC=2.4.1.- {ECO:0000305};	RecName: Full=Glycosyltransferase {ECO:0000256|RuleBase:RU362057}; EC=2.4.1.- {ECO:0000256|RuleBase:RU362057};	UDP-glucuronosyl and UDP-glucosyl transferase	GO:0016758,transferase activity, transferring hexosyl groups; GO:0008152,metabolic process	UDP-glucoronosyl and UDP-glucosyl transferase
HH_000839	4.04	4.54	7.07	0.62	36.45	33.82	0.74	0.33	0.2	9.08	0.98	6.82	CT_Chr5	36452916	36454391	+	--	--	K13496 UDP-glucosyltransferase 73C [EC:2.4.1.-] | (RefSeq) UDP-glycosyltransferase 73E1-like (A)	UDP-glycosyltransferase 73E1-like [Helianthus annuus]	RecName: Full=UDP-glycosyltransferase 73E1 {ECO:0000303|PubMed:15610349}; EC=2.4.1.- {ECO:0000305};	RecName: Full=Glycosyltransferase {ECO:0000256|RuleBase:RU362057}; EC=2.4.1.- {ECO:0000256|RuleBase:RU362057};	UDP-glucuronosyl and UDP-glucosyl transferase	GO:0016758,transferase activity, transferring hexosyl groups; GO:0008152,metabolic process	UDP-glucoronosyl and UDP-glucosyl transferase
HH_000843	40.66	23.36	15.3	10.51	5.23	4.34	19.04	32.04	34.62	10.35	25.3	14.08	CT_Chr5	36480015	36484355	+	--	--	K07910 Ras-related protein Rab-18 | (RefSeq) ras-related protein RABC2a (A)	Ran GTPase [Cynara cardunculus var. scolymus]	RecName: Full=Ras-related protein RABC2a; Short=AtRABC2a; AltName: Full=Ras-related protein Rab18B; Short=AtRab18B;	SubName: Full=Ran GTPase {ECO:0000313|EMBL:KVI00002.1};	GTPase Rab18, small G protein superfamily	GO:0005794,Golgi apparatus; GO:0005777,peroxisome; GO:0005886,plasma membrane; GO:0005525,GTP binding; GO:0030742,GTP-dependent protein binding; GO:0003924,GTPase activity; GO:0080115,myosin XI tail binding; GO:0015031,protein transport	P-loop containing region of AAA domain
HH_000844	741.42	971.27	315.27	244.82	23.05	775.12	423.78	572.24	818.35	126.09	610.35	262.71	CT_Chr5	36513009	36519274	+	--	--	K09873 aquaporin TIP | (RefSeq) aquaporin TIP1-1 (A)	Aquaporin-like protein [Cynara cardunculus var. scolymus]	RecName: Full=Aquaporin TIP1-1; AltName: Full=Aquaporin TIP; AltName: Full=Gamma-tonoplast intrinsic protein; Short=Gamma-TIP; AltName: Full=Tonoplast intrinsic protein 1-1; Short=AtTIP1;1; AltName: Full=Tonoplast intrinsic protein, root-specific RB7;	SubName: Full=Aquaporin-like protein {ECO:0000313|EMBL:KVI00001.1};	Aquaporin (major intrinsic protein family)	GO:0042807,central vacuole; GO:0009941,chloroplast envelope; GO:0005887,integral component of plasma membrane; GO:0009705,plant-type vacuole membrane; GO:0000326,protein storage vacuole; GO:0005774,vacuolar membrane; GO:0005773,vacuole; GO:0015204,urea transmembrane transporter activity; GO:0015250,water channel activity; GO:0080170,hydrogen peroxide transmembrane transport; GO:0034220,ion transm…	Major intrinsic protein
HH_000846	1.21	0.82	0.61	3.88	0.5	1.12	4.48	6.31	4.67	1.99	0.52	0.88	CT_Chr5	36530630	36535199	-	--	--	K01674 carbonic anhydrase [EC:4.2.1.1] | (RefSeq) alpha carbonic anhydrase 7-like (A)	hypothetical protein LSAT_1X51401 [Lactuca sativa]	RecName: Full=Alpha carbonic anhydrase 7; Short=AtaCA7; Short=AtalphaCA7; EC=4.2.1.1; AltName: Full=Alpha carbonate dehydratase 7; Flags: Precursor;	SubName: Full=Putative alpha carbonic anhydrase {ECO:0000313|EMBL:OTG09221.1};	Carbonic anhydrase	GO:0009570,chloroplast stroma; GO:0004089,carbonate dehydratase activity; GO:0008270,zinc ion binding; GO:0006730,one-carbon metabolic process	Eukaryotic-type carbonic anhydrase
HH_000848	25.44	21.51	12.23	9.36	9.27	8.54	21.43	24.41	26.71	30.92	18.37	27.41	CT_Chr5	36554408	36561321	-	--	--	--	ACT domain-containing protein [Cynara cardunculus var. scolymus]	RecName: Full=ACT domain-containing protein ACR10 {ECO:0000305}; AltName: Full=Protein ACT DOMAIN REPEATS 10 {ECO:0000303|PubMed:21861936};	SubName: Full=ACT domain-containing protein {ECO:0000313|EMBL:KVI00023.1};	--	--	ACT domain
HH_000851	23.85	27.31	27.17	19.22	19.94	20.62	13.55	15.58	14.32	29.21	17.03	24.37	CT_Chr5	36607208	36614131	-	--	--	K00953 FAD synthetase [EC:2.7.7.2] | (RefSeq) uncharacterized LOC104604633 (A)	Molybdopterin binding domain-containing protein [Cynara cardunculus var. scolymus]	--	SubName: Full=Molybdopterin binding domain-containing protein {ECO:0000313|EMBL:KVI00020.1};	3'-phosphoadenosine 5'-phosphosulfate sulfotransferase (PAPS reductase)/FAD synthetase and related enzymes	GO:0003824,catalytic activity; GO:0008152,metabolic process	Phosphoadenosine phosphosulfate reductase family
HH_000852	60.81	75.98	27.85	12.88	2.33	13.72	91.16	79.53	19.69	9.45	37.12	15.21	CT_Chr5	36619488	36624545	-	--	--	K00789 S-adenosylmethionine synthetase [EC:2.5.1.6] | (RefSeq) S-adenosylmethionine synthase 3-like (A)	RecName: Full=S-adenosylmethionine synthase 3; Short=AdoMet synthase 3; AltName: Full=Methionine adenosyltransferase 3; Short=MAT 3 CAA95858.1 S-adenosyl-L-methionine synthetase 3 [Catharanthus roseus]	RecName: Full=S-adenosylmethionine synthase 3; Short=AdoMet synthase 3; EC=2.5.1.6 {ECO:0000269|PubMed:9037140}; AltName: Full=Methionine adenosyltransferase 3; Short=MAT 3;	RecName: Full=S-adenosylmethionine synthase {ECO:0000256|RuleBase:RU000541}; EC=2.5.1.6 {ECO:0000256|RuleBase:RU000541};	S-adenosylmethionine synthetase	GO:0005737,cytoplasm; GO:0005524,ATP binding; GO:0046872,metal ion binding; GO:0004478,methionine adenosyltransferase activity; GO:0006730,one-carbon metabolic process; GO:0006556,S-adenosylmethionine biosynthetic process	S-adenosylmethionine synthetase, central domain
HH_000855	32.41	28.94	6.16	14.52	7.1	7.53	34.66	39.33	30.56	18.81	46.76	22.99	CT_Chr5	36659339	36668311	+	--	--	K05658 ATP-binding cassette, subfamily B (MDR/TAP), member 1 [EC:7.6.2.2] | (RefSeq) ABC transporter B family member 1 (A)	hypothetical protein LSAT_1X52361 [Lactuca sativa]	RecName: Full=ABC transporter B family member 1; Short=ABC transporter ABCB.1; Short=AtABCB1; AltName: Full=Multidrug resistance protein 1; AltName: Full=P-glycoprotein 1; Short=AtPgp1;	SubName: Full=Putative sulfonylurea receptor, P-loop containing nucleoside triphosphate hydrolase {ECO:0000313|EMBL:OTG38255.1};	Multidrug/pheromone exporter, ABC superfamily	GO:0016021,integral component of membrane; GO:0005886,plasma membrane; GO:0009506,plasmodesma; GO:0005524,ATP binding; GO:0042626,ATPase activity, coupled to transmembrane movement of substances; GO:0010329,auxin efflux transmembrane transporter activity; GO:0010328,auxin influx transmembrane transporter activity; GO:0043481,anthocyanin accumulation in tissues in response to UV light; GO:0010315,…	Rad17 P-loop domain
HH_000858	62.06	95.14	21.43	23.05	81.68	79.89	24.63	21.35	21.78	17.43	23.53	83.78	CT_Chr5	36684130	36686909	-	--	--	K04733 interleukin-1 receptor-associated kinase 4 [EC:2.7.11.1] | (RefSeq) receptor-like protein kinase HERK 1 (A)	Heavy metal-associated domain, HMA [Cynara cardunculus var. scolymus]	RecName: Full=Heavy metal-associated isoprenylated plant protein 6 {ECO:0000303|PubMed:21072340, ECO:0000303|PubMed:23368984}; Short=AtHIP06 {ECO:0000303|PubMed:21072340, ECO:0000303|PubMed:23368984}; AltName: Full=Cadmium induced protein CdI19 {ECO:0000303|PubMed:12383082}; Flags: Precursor;	SubName: Full=Heavy metal-associated domain, HMA {ECO:0000313|EMBL:KVH99986.1};	Copper chaperone	GO:0005737,cytoplasm; GO:0005886,plasma membrane; GO:0046914,transition metal ion binding; GO:0046916,cellular transition metal ion homeostasis; GO:0030001,metal ion transport	Heavy-metal-associated domain
HH_000861	5.05	6.53	5.01	6.32	8.91	6.84	2.75	1.69	2.48	6.89	1.86	17.23	CT_Chr5	36763504	36804274	-	--	--	K04733 interleukin-1 receptor-associated kinase 4 [EC:2.7.11.1] | (RefSeq) serine/threonine-protein kinase PCRK1-like (A)	hypothetical protein LSAT_1X51960 [Lactuca sativa]	RecName: Full=Serine/threonine-protein kinase PCRK1 {ECO:0000305}; EC=2.7.11.1 {ECO:0000269|PubMed:25711411}; AltName: Full=Protein PTI-COMPROMISED RECEPTOR-LIKE CYTOPLASMIC KINASE 1 {ECO:0000303|PubMed:25711411};	SubName: Full=Uncharacterized protein {ECO:0000313|EMBL:OTG38241.1};	Serine/threonine protein kinase	GO:0005886,plasma membrane; GO:0005524,ATP binding; GO:0004675,transmembrane receptor protein serine/threonine kinase activity; GO:0007166,cell surface receptor signaling pathway; GO:0042742,defense response to bacterium; GO:0052033,pathogen-associated molecular pattern dependent induction by symbiont of host innate immune response; GO:0002221,pattern recognition receptor signaling pathway; GO:00…	PhoP regulatory network protein YrbL
HH_000868	25.03	23.31	20.76	15.97	17.24	16.44	16.51	12.3	16.05	16.4	9.59	18.03	CT_Chr5	36864437	36868816	+	--	--	K03255 protein TIF31 | (RefSeq) hypothetical protein (A)	hypothetical protein LSAT_1X53040 [Lactuca sativa]	RecName: Full=Telomere repeat-binding protein 5; AltName: Full=Protein TRF-LIKE 2;	SubName: Full=Uncharacterized protein {ECO:0000313|EMBL:KVH99978.1};	--	GO:0000783,nuclear telomere cap complex; GO:0003691,double-stranded telomeric DNA binding; GO:0006355,regulation of transcription, DNA-templated; GO:0031627,telomeric loop formation; GO:0006351,transcription, DNA-templated	Myb/SANT-like DNA-binding domain
HH_000872	78.55	73.99	53.61	37.41	34.05	29.48	70.52	72.37	72.97	48.35	74.29	42.34	CT_Chr5	36920450	36924896	-	--	--	K00030 isocitrate dehydrogenase (NAD+) [EC:1.1.1.41] | (RefSeq) 3-isopropylmalate dehydrogenase, chloroplastic-like (A)	Isocitrate and isopropylmalate dehydrogenase family [Cynara cardunculus var. scolymus]	RecName: Full=Isocitrate dehydrogenase [NAD] catalytic subunit 5, mitochondrial; EC=1.1.1.41; AltName: Full=IDH-V; AltName: Full=Isocitric dehydrogenase 5; AltName: Full=NAD(+)-specific ICDH 5; Flags: Precursor;	RecName: Full=Isocitrate dehydrogenase [NAD] subunit, mitochondrial {ECO:0000256|RuleBase:RU361266};	Isocitrate dehydrogenase, alpha subunit	GO:0009507,chloroplast; GO:0005739,mitochondrion; GO:0005524,ATP binding; GO:0004449,isocitrate dehydrogenase (NAD+) activity; GO:0000287,magnesium ion binding; GO:0051287,NAD binding; GO:0008270,zinc ion binding; GO:0006102,isocitrate metabolic process; GO:0006099,tricarboxylic acid cycle	Isocitrate/isopropylmalate dehydrogenase
HH_000875	1.12	1.73	0.45	1.35	0	0.3	0.14	0.71	0.43	0.16	0.3	0	CT_Chr5	37027590	37035985	+	--	--	K22522 cytokinin riboside 5'-monophosphate phosphoribohydrolase [EC:3.2.2.-] | (RefSeq) cytokinin riboside 5'-monophosphate phosphoribohydrolase LOG3 (A)	hypothetical protein LSAT_1X54441 [Lactuca sativa]	RecName: Full=Cytokinin riboside 5'-monophosphate phosphoribohydrolase LOG3; EC=3.2.2.n1; AltName: Full=Protein LONELY GUY 3;	RecName: Full=Cytokinin riboside 5'-monophosphate phosphoribohydrolase {ECO:0000256|RuleBase:RU363015}; EC=3.2.2.n1 {ECO:0000256|RuleBase:RU363015};	--	GO:0005737,cytoplasm; GO:0005634,nucleus; GO:0016787,hydrolase activity; GO:0009691,cytokinin biosynthetic process	SLOG cluster4 family
HH_000880	0.22	0.3	0.62	2.19	0.64	3.87	0.45	0.3	0.45	0.45	0.52	0.44	CT_Chr5	37087849	37095614	-	--	--	K09523 DnaJ homolog subfamily C member 3 | (RefSeq) dnaJ protein P58IPK homolog (A)	DnaJ domain-containing protein [Cynara cardunculus var. scolymus]	RecName: Full=DnaJ protein P58IPK homolog; Short=AtP58IPK; AltName: Full=Chaperone protein dnaJ 36; Short=AtDjA36; Short=AtJ36; Flags: Precursor;	SubName: Full=DnaJ domain-containing protein {ECO:0000313|EMBL:KVH99953.1};	Molecular chaperone (DnaJ superfamily)	GO:0005783,endoplasmic reticulum; GO:0005788,endoplasmic reticulum lumen; GO:0005886,plasma membrane; GO:0044794,positive regulation by host of viral process; GO:0016032,viral process	Tetratricopeptide repeat
HH_000881	3.89	3.3	7.94	13.22	14.55	14.04	3.9	2.89	3.65	6.42	2.68	6.59	CT_Chr5	37148407	37155053	+	--	--	--	PREDICTED: DNA-binding protein S1FA-like [Juglans regia]	--	SubName: Full=DNA-binding protein S1FA-like {ECO:0000313|RefSeq:XP_018847883.1};	--	--	DNA binding protein S1FA
HH_000882	25.55	26.66	38.78	43.36	57.98	28.87	9.94	14.51	12.07	39.12	52.8	40.65	CT_Chr5	37157954	37161882	-	--	--	--	hypothetical protein Ccrd_021780, partial [Cynara cardunculus var. scolymus]	--	SubName: Full=Uncharacterized protein {ECO:0000313|EMBL:KVH99954.1}; Flags: Fragment;	--	--	--
HH_000886	2.04	2.26	3.86	12.97	10.95	15.58	3.1	1.46	2.03	3.64	1.26	3.02	CT_Chr5	37202888	37209934	+	--	--	K14779 ATP-dependent RNA helicase DDX52/ROK1 [EC:3.6.4.13] | (RefSeq) DEAD-box ATP-dependent RNA helicase 57 (A)	DEAD-box ATP-dependent RNA helicase 57 [Helianthus annuus]	RecName: Full=DEAD-box ATP-dependent RNA helicase 57; EC=3.6.4.13;	SubName: Full=Putative P-loop containing nucleoside triphosphate hydrolases superfamily protein {ECO:0000313|EMBL:OTG38226.1};	ATP-dependent RNA helicase	GO:0005737,cytoplasm; GO:0005730,nucleolus; GO:0005524,ATP binding; GO:0004004,ATP-dependent RNA helicase activity; GO:0003723,RNA binding; GO:0010501,RNA secondary structure unwinding; GO:0006364,rRNA processing	Utp25, U3 small nucleolar RNA-associated SSU processome protein 25
HH_000887	29.69	16.2	5.21	5	1.55	0.58	26.27	29.83	25.84	0.54	18.12	0.53	CT_Chr5	37212178	37215744	+	--	--	K20869 putative beta-1,4-xylosyltransferase IRX9 [EC:2.4.2.-] | (RefSeq) probable beta-1,4-xylosyltransferase IRX9 (A)	Glycosyl transferase, family 43, partial [Cynara cardunculus var. scolymus]	RecName: Full=Probable beta-1,4-xylosyltransferase IRX9; EC=2.4.2.-; AltName: Full=Protein IRREGULAR XYLEM 9; AltName: Full=Xylan xylosyltransferase IRX9;	RecName: Full=Glycosyltransferases {ECO:0000256|RuleBase:RU363127}; EC=2.4.-.- {ECO:0000256|RuleBase:RU363127}; Flags: Fragment;	Beta-1,3-glucuronyltransferase B3GAT1/SQV-8	GO:0005794,Golgi apparatus; GO:0000139,Golgi membrane; GO:0016021,integral component of membrane; GO:0015018,galactosylgalactosylxylosylprotein 3-beta-glucuronosyltransferase activity; GO:0042285,xylosyltransferase activity; GO:0071555,cell wall organization; GO:0010417,glucuronoxylan biosynthetic process; GO:0010413,glucuronoxylan metabolic process; GO:0009834,plant-type secondary cell wall biog…	Glycosyltransferase family 43
HH_000888	9.78	9.05	15.9	16.15	10.45	10.58	22.99	16.04	19.71	11.16	35.52	13.16	CT_Chr5	37219064	37224059	+	--	--	K14411 RNA-binding protein Musashi | (RefSeq) protein gar2 (A)	protein IQ-DOMAIN 1-like [Helianthus annuus]	RecName: Full=Protein IQ-DOMAIN 1 {ECO:0000303|PubMed:15960618};	SubName: Full=Putative IQ motif, EF-hand binding site {ECO:0000313|EMBL:OTG09176.1};	--	GO:0005737,cytoplasm; GO:0005874,microtubule; GO:0005634,nucleus; GO:0005516,calmodulin binding; GO:0008017,microtubule binding	Protein of unknown function (DUF4005)
HH_000889	57.24	41.65	49.19	28.68	42.01	34.85	50.69	37.48	43.26	31.03	22.2	26.47	CT_Chr5	37225677	37228549	+	--	--	K02973 small subunit ribosomal protein S23e | (RefSeq) 40S ribosomal protein S23 (A)	40S ribosomal protein S23 [Helianthus annuus]	RecName: Full=40S ribosomal protein S23;	SubName: Full=Nucleic acid-binding, OB-fold {ECO:0000313|EMBL:KVI09540.1};	40S ribosomal protein S23	GO:0015935,small ribosomal subunit; GO:0003735,structural constituent of ribosome; GO:0006412,translation	Ribosomal protein S12/S23
HH_000891	8.65	6.73	8.74	5.33	15.8	8.76	11.52	9.26	9.51	3.35	2.9	3.42	CT_Chr5	37238296	37242389	-	--	--	K10590 E3 ubiquitin-protein ligase TRIP12 [EC:2.3.2.26] | (RefSeq) E3 ubiquitin-protein ligase UPL4 isoform X1 (A)	HECT-like protein [Cynara cardunculus var. scolymus]	RecName: Full=E3 ubiquitin-protein ligase UPL3; Short=Ubiquitin-protein ligase 3; EC=2.3.2.26; AltName: Full=HECT ubiquitin-protein ligase 3; AltName: Full=HECT-type E3 ubiquitin transferase UPL3; AltName: Full=Protein KAKTUS;	SubName: Full=HECT-like protein {ECO:0000313|EMBL:KVI00005.1};	E3 ubiquitin protein ligase	GO:0005737,cytoplasm; GO:0005886,plasma membrane; GO:0061630,ubiquitin protein ligase activity; GO:0004842,ubiquitin-protein transferase activity; GO:0042023,DNA endoreduplication; GO:0010091,trichome branching	HECT-domain (ubiquitin-transferase)
HH_000892	14.33	16.69	18.44	24.81	30.99	36.58	12.8	10.5	11.75	29.9	7.31	33.77	CT_Chr5	37256961	37266061	-	--	--	K10590 E3 ubiquitin-protein ligase TRIP12 [EC:2.3.2.26] | (RefSeq) E3 ubiquitin-protein ligase UPL4 isoform X1 (A)	E3 ubiquitin-protein ligase UPL4 [Helianthus annuus]	RecName: Full=E3 ubiquitin-protein ligase UPL4; Short=Ubiquitin-protein ligase 4; EC=2.3.2.26; AltName: Full=HECT-type E3 ubiquitin transferase UPL4;	SubName: Full=Putative ubiquitin-protein ligase 4 {ECO:0000313|EMBL:OTG09164.1};	Putative ubiquitin fusion degradation protein	GO:0005737,cytoplasm; GO:0061630,ubiquitin protein ligase activity	HEAT repeats
HH_000893	5.09	3.85	2.67	2.35	0.97	1.67	1.39	1.53	1.43	2.51	4.08	2.74	CT_Chr5	37267891	37279243	-	--	--	K10737 DNA helicase MCM8 [EC:3.6.4.12] | (RefSeq) tyrosine kinase domain protein (A)	probable LRR receptor-like serine/threonine-protein kinase At1g67720 [Helianthus annuus]	RecName: Full=Probable LRR receptor-like serine/threonine-protein kinase At1g67720; EC=2.7.11.1; Flags: Precursor;	SubName: Full=Putative leucine-rich repeat protein kinase family protein {ECO:0000313|EMBL:OTG09163.1};	--	GO:0016021,integral component of membrane; GO:0005524,ATP binding; GO:0004674,protein serine/threonine kinase activity	Leucine rich repeat
HH_000895	1.73	1.77	2.36	2.88	1.36	1.8	3.59	1.61	1.91	0.97	0.81	1	CT_Chr5	37305933	37308573	-	--	--	K02930 large subunit ribosomal protein L4e | (RefSeq) 60S ribosomal protein L4 (A)	60S ribosomal protein L4, C-terminal domain-containing protein [Cynara cardunculus var. scolymus]	RecName: Full=60S ribosomal protein L4-1; Short=L1;	SubName: Full=60S ribosomal protein L4, C-terminal domain-containing protein {ECO:0000313|EMBL:KVH99969.1};	Ribosomal protein RPL1/RPL2/RL4L4	GO:0005618,cell wall; GO:0009507,chloroplast; GO:0005829,cytosol; GO:0022625,cytosolic large ribosomal subunit; GO:0022626,cytosolic ribosome; GO:0016020,membrane; GO:0005730,nucleolus; GO:0005886,plasma membrane; GO:0009506,plasmodesma; GO:0042788,polysomal ribosome; GO:0005773,vacuole; GO:0003729,mRNA binding; GO:0003735,structural constituent of ribosome; GO:0002181,cytoplasmic translation	60S ribosomal protein L4 C-terminal domain
HH_000896	0.99	0.4	0.19	0.58	1.94	0.87	0.45	0	0.18	1.81	1.24	1.08	CT_Chr5	37311075	37328744	+	--	--	K19951 TBC1 domain family member 8/9 | (RefSeq) TBC1 domain family member 8B-like (A)	hypothetical protein LSAT_1X53421 [Lactuca sativa]	--	SubName: Full=Putative rab-GTPase-TBC domain-containing protein {ECO:0000313|EMBL:OTG38190.1};	Ypt/Rab GTPase activating protein	--	--
HH_000897	14.68	18.11	15.08	21.3	52.1	26.8	3.2	3.88	2.8	22.5	19.52	16.96	CT_Chr5	37316374	37331461	-	--	--	K19951 TBC1 domain family member 8/9 | (RefSeq) TBC1 domain family member 8B-like (A)	Rab-GTPase-TBC domain-containing protein [Cynara cardunculus var. scolymus]	--	SubName: Full=Rab-GTPase-TBC domain-containing protein {ECO:0000313|EMBL:KVH99977.1};	Ypt/Rab GTPase activating protein	--	Rab-GTPase-TBC domain
HH_000900	130.72	100.34	45.84	34.82	11.61	11.02	22.47	48.85	27.86	192.12	31.72	177.45	CT_Chr5	37349258	37353764	-	--	--	K01102 pyruvate dehydrogenase phosphatase [EC:3.1.3.43] | (RefSeq) probable protein phosphatase 2C 38 (A)	probable protein phosphatase 2C 38 [Helianthus annuus]	RecName: Full=Probable protein phosphatase 2C 38 {ECO:0000305}; Short=AtPP2C38 {ECO:0000303|PubMed:19021904}; EC=3.1.3.16 {ECO:0000269|PubMed:27494702};	SubName: Full=Putative PPM-type phosphatase domain, Protein phosphatase 2C family {ECO:0000313|EMBL:OTG09135.1};	Protein phosphatase 2C/pyruvate dehydrogenase (lipoamide) phosphatase	GO:0005886,plasma membrane; GO:0046872,metal ion binding; GO:0004722,protein serine/threonine phosphatase activity; GO:1900425,negative regulation of defense response to bacterium	Stage II sporulation protein E (SpoIIE)
HH_000905	0	0.05	0.09	0.19	0.05	0.05	0.09	0.05	0	0.05	0.7	0.14	CT_Chr5	37405114	37408423	+	--	--	K22985 G protein-coupled receptor 107 | (RefSeq) protein GPR107-like isoform X1 (A)	hypothetical protein LSAT_6X33040 [Lactuca sativa]	--	SubName: Full=Putative lung seven transmembrane receptor family protein {ECO:0000313|EMBL:OTG01168.1};	G protein-coupled seven transmembrane receptor	GO:0016021,integral component of membrane	Rhodopsin-like GPCR transmembrane domain
HH_000908	8.32	7.65	13.3	6.46	14.78	13.5	2.79	1.14	2.3	28.17	11.26	31.45	CT_Chr5	37451947	37452231	+	--	--	K01728 pectate lyase [EC:4.2.2.2] | (RefSeq) probable pectate lyase 4 (A)	AmbAllergen [Cynara cardunculus var. scolymus]	--	RecName: Full=Pectate lyase {ECO:0000256|RuleBase:RU361123}; EC=4.2.2.2 {ECO:0000256|RuleBase:RU361123};	--	GO:0046872,metal ion binding; GO:0030570,pectate lyase activity; GO:0045490,pectin catabolic process	--
HH_000909	7.7	7.95	12.27	8.45	15.62	11.63	2.34	1.55	1.93	27.83	13.46	27.6	CT_Chr5	37453509	37456896	+	--	--	K01728 pectate lyase [EC:4.2.2.2] | (RefSeq) probable pectate lyase 4 (A)	AmbAllergen [Cynara cardunculus var. scolymus]	RecName: Full=Probable pectate lyase 4; EC=4.2.2.2; Flags: Precursor;	RecName: Full=Pectate lyase {ECO:0000256|RuleBase:RU361123}; EC=4.2.2.2 {ECO:0000256|RuleBase:RU361123};	--	GO:0046872,metal ion binding; GO:0030570,pectate lyase activity; GO:0045490,pectin catabolic process	Right handed beta helix region
HH_000912	0.18	0.2	0.19	2.75	2	2.05	0.07	0.05	0.02	0.13	0.1	0.02	CT_Chr5	37488635	37497126	-	--	--	--	protein of unknown function DUF4378 [Cynara cardunculus var. scolymus]	--	SubName: Full=Uncharacterized protein {ECO:0000313|EMBL:KVI09553.1};	--	--	Domain of unknown function (DUF4378)
HH_000915	8.68	20.19	3.75	2.48	13.46	28.18	4.16	0.84	7.67	11.31	0.54	16.76	CT_Chr5	37544302	37562665	-	--	--	K17500 integrin-linked kinase-associated serine/threonine phosphatase 2C [EC:3.1.3.16] | (RefSeq) WAT1-related protein At3g18200 isoform X1 (A)	Drug/metabolite transporter [Cynara cardunculus var. scolymus]	RecName: Full=WAT1-related protein At2g37460;	RecName: Full=WAT1-related protein {ECO:0000256|RuleBase:RU363077};	--	GO:0016021,integral component of membrane; GO:0005886,plasma membrane; GO:0015171,amino acid transmembrane transporter activity; GO:0032973,amino acid export across plasma membrane; GO:0080144,amino acid homeostasis; GO:0043090,amino acid import	EamA-like transporter family
HH_000917	3.42	1.99	1.77	3.52	4.04	2.31	5.36	5.16	5.14	4.11	3.77	4.99	CT_Chr5	37572661	37585477	-	--	--	K07901 Ras-related protein Rab-8A | (RefSeq) ras-related protein RABE1a-like (A)	Small GTPase superfamily, partial [Cynara cardunculus var. scolymus]	RecName: Full=Ras-related protein RABE1a; Short=AtRABE1a; AltName: Full=Ras-related protein Rab8B; Short=AtRab8B;	SubName: Full=Small GTPase superfamily {ECO:0000313|EMBL:KVH99996.1}; Flags: Fragment;	GTP-binding protein SEC4, small G protein superfamily, and related Ras family GTP-binding proteins	GO:0005829,cytosol; GO:0000139,Golgi membrane; GO:0005886,plasma membrane; GO:0005525,GTP binding; GO:0003924,GTPase activity; GO:0009306,protein secretion; GO:0017157,regulation of exocytosis; GO:0006904,vesicle docking involved in exocytosis	ADP-ribosylation factor family
HH_000918	14.76	11.06	8.58	17.59	19.39	12.42	9.66	12.1	15.24	22.89	32.63	21.53	CT_Chr5	37587148	37595695	+	--	--	K01507 inorganic pyrophosphatase [EC:3.6.1.1] | (RefSeq) soluble inorganic pyrophosphatase 4-like (A)	hypothetical protein Ccrd_007460 [Cynara cardunculus var. scolymus]	RecName: Full=Soluble inorganic pyrophosphatase 4 {ECO:0000303|PubMed:15135060}; EC=3.6.1.1 {ECO:0000269|Ref.6}; AltName: Full=Pyrophosphate phospho-hydrolase 4 {ECO:0000303|PubMed:15135060}; Short=PPase 4 {ECO:0000303|PubMed:15135060};	SubName: Full=Uncharacterized protein {ECO:0000313|EMBL:KVH90588.1};	Inorganic pyrophosphatase/Nucleosome remodeling factor, subunit NURF38	GO:0005829,cytosol; GO:0004427,inorganic diphosphatase activity; GO:0000287,magnesium ion binding; GO:0006796,phosphate-containing compound metabolic process; GO:0046686,response to cadmium ion	Inorganic pyrophosphatase
HH_000922	0.47	0.29	1.18	0.11	0.08	0.22	1.02	0.88	0.61	0.78	0.11	0.43	CT_Chr5	37631566	37647436	+	--	--	K03254 translation initiation factor 3 subunit A | (RefSeq) eukaryotic translation initiation factor 3 subunit A-like (A)	unnamed protein product [Coffea canephora]	RecName: Full=Eukaryotic translation initiation factor 3 subunit A {ECO:0000255|HAMAP-Rule:MF_03000}; Short=eIF3a {ECO:0000255|HAMAP-Rule:MF_03000}; AltName: Full=Eukaryotic translation initiation factor 3 large subunit; AltName: Full=Eukaryotic translation initiation factor 3 subunit 10 {ECO:0000255|HAMAP-Rule:MF_03000}; AltName: Full=PNLA-35; AltName: Full=eIF-3-theta {ECO:0000255|HAMAP-Rule:MF…	RecName: Full=Eukaryotic translation initiation factor 3 subunit A {ECO:0000256|HAMAP-Rule:MF_03000, ECO:0000256|SAAS:SAAS00333685}; Short=eIF3a {ECO:0000256|HAMAP-Rule:MF_03000}; AltName: Full=Eukaryotic translation initiation factor 3 subunit 10 {ECO:0000256|HAMAP-Rule:MF_03000};	Translation initiation factor 3, subunit a (eIF-3a)	GO:0005852,eukaryotic translation initiation factor 3 complex; GO:0003743,translation initiation factor activity	PCI domain
HH_000925	0.3	0.33	0.14	0.17	0	0.14	0.05	0.03	0	0.21	1.34	0.59	CT_Chr5	37655496	37660684	-	--	--	--	hypothetical protein LSAT_1X55500 [Lactuca sativa]	RecName: Full=Cation/H(+) antiporter 20; AltName: Full=Protein CATION/H+ EXCHANGER 20; Short=AtCHX20;	SubName: Full=Cation/H+ exchanger {ECO:0000313|EMBL:OMO66228.1};	Predicted K+/H+-antiporter	GO:0012505,endomembrane system; GO:0005783,endoplasmic reticulum; GO:0016021,integral component of membrane; GO:0015299,solute:proton antiporter activity; GO:0030007,cellular potassium ion homeostasis; GO:0015672,monovalent inorganic cation transport; GO:0006813,potassium ion transport; GO:0006623,protein targeting to vacuole; GO:0006885,regulation of pH; GO:0030104,water homeostasis	Universal stress protein family
HH_000927	21.64	19.09	22.54	18.13	18.49	19.75	28.17	39.27	31.39	27.18	20.79	21.11	CT_Chr5	37687779	37692768	+	--	--	K13110 microfibrillar-associated protein 1 | (RefSeq) microfibrillar-associated protein 1-like (A)	Micro-fibrillar-associated protein 1, C-terminal [Cynara cardunculus var. scolymus]	--	SubName: Full=Micro-fibrillar-associated protein 1, C-terminal {ECO:0000313|EMBL:KVH99968.1};	Microfibrillar-associated protein MFAP1	--	Microfibril-associated/Pre-mRNA processing
HH_000929	0.83	0.34	0.52	0.42	0.58	1.03	0.35	1.88	0.44	11.13	3.06	13.1	CT_Chr5	37711044	37715120	+	--	--	K19861 benzyl alcohol O-benzoyltransferase [EC:2.3.1.196 2.3.1.232] | (RefSeq) benzyl alcohol O-benzoyltransferase-like (A)	Chloramphenicol acetyltransferase-like domain-containing protein [Cynara cardunculus var. scolymus]	RecName: Full=Benzyl alcohol O-benzoyltransferase; EC=2.3.1.196; AltName: Full=Benzoyl coenzyme A:benzyl alcohol benzoyl transferase;	SubName: Full=Chloramphenicol acetyltransferase-like domain-containing protein {ECO:0000313|EMBL:KVH99965.1};	--	GO:0016747,transferase activity, transferring acyl groups other than amino-acyl groups	Transferase family
HH_000932	1.45	0.74	0.14	0.05	0.32	0.05	1.29	1.65	1.25	0	0	0	CT_Chr5	37771878	37779125	+	--	--	K19861 benzyl alcohol O-benzoyltransferase [EC:2.3.1.196 2.3.1.232] | (RefSeq) benzyl alcohol O-benzoyltransferase-like (A)	Chloramphenicol acetyltransferase-like domain-containing protein [Cynara cardunculus var. scolymus]	RecName: Full=Benzyl alcohol O-benzoyltransferase; EC=2.3.1.196; AltName: Full=Benzoyl coenzyme A:benzyl alcohol benzoyl transferase;	SubName: Full=Chloramphenicol acetyltransferase-like domain-containing protein {ECO:0000313|EMBL:KVH99965.1};	--	GO:0016747,transferase activity, transferring acyl groups other than amino-acyl groups	Transferase family
HH_000934	0	0	0	0.08	0.11	0.03	0	0	0	0	0	0	CT_Chr5	37823627	37830369	+	--	--	--	--	--	--	--	--	--
HH_000936	96.48	155.79	50.32	331.62	378.76	45.08	117.87	202.64	85.62	10.05	3.97	8.81	CT_Chr5	37837616	37842687	+	--	--	K19861 benzyl alcohol O-benzoyltransferase [EC:2.3.1.196 2.3.1.232] | (RefSeq) benzyl alcohol O-benzoyltransferase-like (A)	Chloramphenicol acetyltransferase-like domain-containing protein [Cynara cardunculus var. scolymus]	RecName: Full=Benzyl alcohol O-benzoyltransferase; EC=2.3.1.196; AltName: Full=Benzoyl coenzyme A:benzyl alcohol benzoyl transferase;	SubName: Full=Chloramphenicol acetyltransferase-like domain-containing protein {ECO:0000313|EMBL:KVH99965.1};	--	GO:0016747,transferase activity, transferring acyl groups other than amino-acyl groups	Transferase family
HH_000937	0	0	0	59.11	57.32	5.56	0	0	0	0	0	0	CT_Chr5	37854720	37859714	+	--	--	K19861 benzyl alcohol O-benzoyltransferase [EC:2.3.1.196 2.3.1.232] | (RefSeq) benzyl alcohol O-benzoyltransferase-like (A)	Chloramphenicol acetyltransferase-like domain-containing protein [Cynara cardunculus var. scolymus]	RecName: Full=Benzyl alcohol O-benzoyltransferase; EC=2.3.1.196; AltName: Full=Benzoyl coenzyme A:benzyl alcohol benzoyl transferase;	SubName: Full=Chloramphenicol acetyltransferase-like domain-containing protein {ECO:0000313|EMBL:KVH99965.1};	--	GO:0016747,transferase activity, transferring acyl groups other than amino-acyl groups	Transferase family
HH_000938	29.92	50.24	15.35	1246.35	1562.23	262.26	84.72	170.03	67.9	216.71	82.59	163.42	CT_Chr5	37886094	37890212	+	--	--	K19861 benzyl alcohol O-benzoyltransferase [EC:2.3.1.196 2.3.1.232] | (RefSeq) benzyl alcohol O-benzoyltransferase-like (A)	Chloramphenicol acetyltransferase-like domain-containing protein [Cynara cardunculus var. scolymus]	RecName: Full=Benzyl alcohol O-benzoyltransferase; EC=2.3.1.196; AltName: Full=Benzoyl coenzyme A:benzyl alcohol benzoyl transferase;	SubName: Full=Chloramphenicol acetyltransferase-like domain-containing protein {ECO:0000313|EMBL:KVH99965.1};	--	GO:0016747,transferase activity, transferring acyl groups other than amino-acyl groups	Transferase family
HH_000942	83.44	49.22	57.52	20	32.8	42.04	16.19	14.96	32.87	16.78	9.08	16.32	CT_Chr5	37939571	37944784	-	--	--	K10712 cysteamine dioxygenase [EC:1.13.11.19] | (RefSeq) plant cysteine oxidase 1-like (A)	Cysteamine dioxygenase [Cynara cardunculus var. scolymus]	RecName: Full=Plant cysteine oxidase 1 {ECO:0000303|PubMed:24599061}; EC=1.13.11.20; AltName: Full=Hypoxia-responsive unknown protein 29 {ECO:0000303|PubMed:20097791};	SubName: Full=Cysteamine dioxygenase {ECO:0000313|EMBL:KVI00028.1};	Uncharacterized conserved protein	GO:0005829,cytosol; GO:0005634,nucleus; GO:0017172,cysteine dioxygenase activity; GO:0046872,metal ion binding; GO:0009061,anaerobic respiration; GO:0070483,detection of hypoxia; GO:0018171,peptidyl-cysteine oxidation; GO:0001666,response to hypoxia	PCO_ADO
HH_000943	6.46	5.16	5.76	4.9	7.07	4.55	17.28	15.86	18.94	8.26	7.49	8.55	CT_Chr5	37959194	37966680	-	--	--	K17871 NADH:ubiquinone reductase (non-electrogenic) [EC:1.6.5.9] | (RefSeq) probable NADH-ubiquinone oxidoreductase C947.15c, mitochondrial (A)	hypothetical protein HannXRQ_Chr05g0159341 [Helianthus annuus]	--	SubName: Full=Uncharacterized protein {ECO:0000313|EMBL:OTG26495.1};	--	--	--
HH_000948	0.05	0.37	0.22	0	0.13	0.22	0.1	0.14	0	0.14	0.16	0	CT_Chr5	38048301	38055633	+	--	--	K00549 5-methyltetrahydropteroyltriglutamate--homocysteine methyltransferase [EC:2.1.1.14] | (RefSeq) 5-methyltetrahydropteroyltriglutamate-- homocysteine methyltransferase-like isoform X1 (A)	hypothetical protein LSAT_1X56140 [Lactuca sativa]	RecName: Full=5-methyltetrahydropteroyltriglutamate--homocysteine methyltransferase; EC=2.1.1.14; AltName: Full=Cobalamin-independent methionine synthase isozyme; AltName: Full=Vitamin-B12-independent methionine synthase isozyme;	SubName: Full=Putative 5-methyltetrahydropteroyltriglutamate--homocysteine methyltransferase 2 {ECO:0000313|EMBL:OTF99120.1};	Methionine synthase II (cobalamin-independent)	GO:0005737,cytoplasm; GO:0003871,5-methyltetrahydropteroyltriglutamate-homocysteine S-methyltransferase activity; GO:0008270,zinc ion binding; GO:0009086,methionine biosynthetic process	Putative TM nitroreductase
HH_000949	28.06	29.09	38.93	31.88	86.29	60.42	24.04	14.3	24.19	27.82	13.34	29.44	CT_Chr5	38056077	38061083	-	--	--	K00549 5-methyltetrahydropteroyltriglutamate--homocysteine methyltransferase [EC:2.1.1.14] | (RefSeq) 5-methyltetrahydropteroyltriglutamate--homocysteine methyltransferase-like (A)	Double-stranded RNA-binding [Cynara cardunculus var. scolymus]	RecName: Full=Double-stranded RNA-binding protein 4; AltName: Full=dsRNA-binding protein 4; Short=AtDRB4;	SubName: Full=Double-stranded RNA-binding {ECO:0000313|EMBL:KVI00052.1};	--	GO:0005634,nucleus; GO:0003725,double-stranded RNA binding; GO:0051607,defense response to virus; GO:0035196,production of miRNAs involved in gene silencing by miRNA; GO:0070919,production of siRNA involved in chromatin silencing by small RNA; GO:0010267,production of ta-siRNAs involved in RNA interference; GO:0060145,viral gene silencing in virus induced gene silencing; GO:0016032,viral process	Limb expression 1
HH_000950	22.27	22.18	27.86	41.97	35.86	33.92	13.27	11.79	13.46	23.36	12.41	24.45	CT_Chr5	38069696	38077477	-	--	--	K13161 heterogeneous nuclear ribonucleoprotein R | (RefSeq) heterogeneous nuclear ribonucleoprotein Q-like (A)	Nucleotide-binding, alpha-beta plait [Cynara cardunculus var. scolymus]	RecName: Full=Heterogeneous nuclear ribonucleoprotein Q {ECO:0000305}; Short=hnRNP Q {ECO:0000305}; AltName: Full=Protein LHP1-INTERACTING FACTOR 2 {ECO:0000303|PubMed:21304947};	SubName: Full=Nucleotide-binding, alpha-beta plait {ECO:0000313|EMBL:KVI00051.1};	Heterogeneous nuclear ribonucleoprotein R (RRM superfamily)	GO:0005737,cytoplasm; GO:0005829,cytosol; GO:0005783,endoplasmic reticulum; GO:0005634,nucleus; GO:0003682,chromatin binding; GO:0003729,mRNA binding; GO:0043565,sequence-specific DNA binding; GO:0071395,cellular response to jasmonic acid stimulus; GO:0042742,defense response to bacterium; GO:0050832,defense response to fungus; GO:0045087,innate immune response; GO:0007275,multicellular organism …	RNA binding motif
HH_000952	113.83	86.94	93.34	92.42	171.45	183.99	29.61	24.44	38.48	85.49	30.38	150.72	CT_Chr5	38085857	38094967	+	--	--	--	Nucleotide-binding, alpha-beta plait [Cynara cardunculus var. scolymus]	RecName: Full=Binding partner of ACD11 1 {ECO:0000303|PubMed:18845362};	SubName: Full=Nucleotide-binding, alpha-beta plait {ECO:0000313|EMBL:KVI00029.1};	--	GO:0005737,cytoplasm; GO:0016020,membrane; GO:0003723,RNA binding; GO:0009735,response to cytokinin	RNA recognition motif. (a.k.a. RRM, RBD, or RNP domain)
HH_000954	75.14	124.4	71.81	57.5	142.21	139.34	34.35	33.76	37.3	37.18	28.69	112	CT_Chr5	38109164	38118002	+	--	--	K05349 beta-glucosidase [EC:3.2.1.21] | (RefSeq) uncharacterized protein LOC112519623 (A)	uncharacterized protein LOC110880460 [Helianthus annuus]	RecName: Full=Beta-xylosidase/alpha-L-arabinofuranosidase 2 {ECO:0000303|PubMed:17615411, ECO:0000312|EMBL:ABQ45228.1}; AltName: Full=Xylan 1,4-beta-xylosidase/Alpha-L-arabinofuranosidase 2; Short=MsXyl2 {ECO:0000303|PubMed:17615411}; Includes: RecName: Full=Beta-xylosidase; EC=3.2.1.37; AltName: Full=1,4-beta-D-xylan xylohydrolase {ECO:0000250|UniProtKB:P48792}; AltName: Full=Xylan 1,4-beta-xylo…	SubName: Full=Putative glycoside hydrolase family 3 C-terminal domain-containing protein {ECO:0000313|EMBL:OTG38128.1};	--	GO:0005578,NA; GO:0046556,alpha-L-arabinofuranosidase activity; GO:0009044,xylan 1,4-beta-xylosidase activity; GO:0045493,xylan catabolic process	Glycosyl hydrolase family 3 C-terminal domain
HH_000955	115	95.9	83.52	69.76	46.78	45.53	111.61	135.7	127.59	57.32	126.5	57.17	CT_Chr5	38125850	38131574	+	--	--	K08486 syntaxin 1B/2/3 | (RefSeq) syntaxin-132-like (A)	Syntaxin/epimorphin, conserved site-containing protein [Cynara cardunculus var. scolymus]	RecName: Full=Putative syntaxin-131; Short=AtSYP131;	SubName: Full=Syntaxin/epimorphin, conserved site-containing protein {ECO:0000313|EMBL:KVI00031.1};	SNARE protein Syntaxin 1 and related proteins	GO:0012505,endomembrane system; GO:0016021,integral component of membrane; GO:0005886,plasma membrane; GO:0031201,SNARE complex; GO:0005484,SNAP receptor activity; GO:0000149,SNARE binding; GO:0006887,exocytosis; GO:0006886,intracellular protein transport; GO:0048278,vesicle docking; GO:0006906,vesicle fusion	Dynein heavy chain, N-terminal region 2
HH_000956	21.14	27.74	29.35	33.48	53.14	42.18	18.12	9.72	15.76	32.6	16.96	37.9	CT_Chr5	38132868	38135840	+	--	--	K21232 molybdopterin synthase sulfur carrier subunit | (RefSeq) molybdopterin synthase sulfur carrier subunit (A)	Beta-grasp domain-containing protein [Cynara cardunculus var. scolymus]	RecName: Full=Molybdopterin synthase sulfur carrier subunit {ECO:0000255|HAMAP-Rule:MF_03051}; AltName: Full=Molybdenum cofactor synthesis protein 2 small subunit {ECO:0000255|HAMAP-Rule:MF_03051}; AltName: Full=Molybdenum cofactor synthesis protein 2A {ECO:0000255|HAMAP-Rule:MF_03051}; Short=MOCS2A {ECO:0000255|HAMAP-Rule:MF_03051}; AltName: Full=Sulfur carrier protein MOCS2A {ECO:0000255|HAMAP-…	RecName: Full=Molybdopterin synthase sulfur carrier subunit {ECO:0000256|HAMAP-Rule:MF_03051}; AltName: Full=Molybdenum cofactor synthesis protein 2 small subunit {ECO:0000256|HAMAP-Rule:MF_03051}; AltName: Full=Molybdenum cofactor synthesis protein 2A {ECO:0000256|HAMAP-Rule:MF_03051}; Short=MOCS2A {ECO:0000256|HAMAP-Rule:MF_03051}; AltName: Full=Sulfur carrier protein MOCS2A {ECO:0000256|HAMAP-…	Molybdopterin converting factor, small subunit	GO:0005829,cytosol; GO:0000166,nucleotide binding; GO:0009734,auxin-activated signaling pathway; GO:0006777,Mo-molybdopterin cofactor biosynthetic process; GO:0018315,molybdenum incorporation into molybdenum-molybdopterin complex	ThiS family
HH_000963	2.8	4.9	5.4	5.71	8.04	9.32	6.05	3.44	5.25	5.86	4.63	3.21	CT_Chr5	38223654	38227891	+	--	--	K11844 ubiquitin carboxyl-terminal hydrolase 16/45 [EC:3.4.19.12] | (RefSeq) ubiquitin carboxyl-terminal hydrolase 2 (A)	hypothetical protein Ccrd_021708 [Cynara cardunculus var. scolymus]	RecName: Full=Myosin-binding protein 7 {ECO:0000303|PubMed:23995081};	SubName: Full=Uncharacterized protein {ECO:0000313|EMBL:KVI00058.1};	--	GO:0016021,integral component of membrane; GO:0030133,transport vesicle; GO:0017022,myosin binding	Zein-binding
HH_000965	92.97	193.97	158.84	14.41	141.93	64.82	45.17	2.83	57.01	121.78	22.32	142.94	CT_Chr5	38265676	38273117	+	--	--	K05681 ATP-binding cassette, subfamily G (WHITE), member 2 | (RefSeq) ABC transporter G family member 9 (A)	ABC transporter G family member 22 [Helianthus annuus]	RecName: Full=ABC transporter G family member 22; Short=ABC transporter ABCG.22; Short=AtABCG22; AltName: Full=White-brown complex homolog protein 23; Short=AtWBC23;	SubName: Full=Putative ABC-2 type transporter family protein {ECO:0000313|EMBL:OTG08967.1};	Transporter, ABC superfamily (Breast cancer resistance protein)	GO:0016021,integral component of membrane; GO:0005886,plasma membrane; GO:0005524,ATP binding; GO:0042626,ATPase activity, coupled to transmembrane movement of substances; GO:0009414,response to water deprivation; GO:0010148,transpiration	RsgA GTPase
HH_000966	2.23	1.69	3.23	2.87	2.62	2.53	7.56	6.54	6.69	5.08	4.84	5.18	CT_Chr5	38273803	38278472	+	--	--	K07024 sucrose-6-phosphatase [EC:3.1.3.24] | (RefSeq) sucrose-phosphatase 1-like (A)	sucrose-phosphatase 1-like [Helianthus annuus]	RecName: Full=Sucrose-phosphatase 1; Short=NtSPP1; EC=3.1.3.24;	SubName: Full=Putative sucrose-phosphatase 1 {ECO:0000313|EMBL:OTG38112.1};	--	GO:0000287,magnesium ion binding; GO:0050307,sucrose-phosphate phosphatase activity; GO:0005986,sucrose biosynthetic process	haloacid dehalogenase-like hydrolase
HH_000969	0.49	1.07	0.94	1.27	1.16	0.94	0.92	1.75	1.03	3.96	2.39	3.11	CT_Chr5	38333694	38341584	-	--	--	K13412 calcium-dependent protein kinase [EC:2.7.11.1] | (RefSeq) calcium-dependent protein kinase 26-like (A)	hypothetical protein Ccrd_021700 [Cynara cardunculus var. scolymus]	RecName: Full=Calcium-dependent protein kinase 2; EC=2.7.11.1; AltName: Full=Calmodulin-domain protein kinase CDPK isoform 2;	SubName: Full=Uncharacterized protein {ECO:0000313|EMBL:KVI00057.1};	Ca2+/calmodulin-dependent protein kinase, EF-Hand protein superfamily	GO:0005789,endoplasmic reticulum membrane; GO:0005634,nucleus; GO:0005524,ATP binding; GO:0005509,calcium ion binding; GO:0009931,calcium-dependent protein serine/threonine kinase activity; GO:0005516,calmodulin binding; GO:0004683,calmodulin-dependent protein kinase activity; GO:0009738,abscisic acid-activated signaling pathway; GO:0035556,intracellular signal transduction; GO:0018105,peptidyl-s…	Caleosin related protein
HH_000970	12.61	15.63	10.3	3.46	0.98	1.57	3.84	4.86	3.66	21.21	7.5	26.02	CT_Chr5	38346097	38353143	+	--	--	K04079 molecular chaperone HtpG | (RefSeq) heat shock protein 82-like (A)	EEIG1/EHBP1 N-terminal domain-containing protein [Cynara cardunculus var. scolymus]	--	SubName: Full=EEIG1/EHBP1 N-terminal domain-containing protein {ECO:0000313|EMBL:KVI00034.1};	--	--	N-terminal C2 in EEIG1 and EHBP1 proteins
HH_000971	0.53	0.79	0.76	0.38	0	0.66	0.71	0.1	0.18	1.96	1.03	6.34	CT_Chr5	38354386	38358400	-	--	--	--	hypothetical protein Ccrd_021697 [Cynara cardunculus var. scolymus]	RecName: Full=MD-2-related lipid-recognition protein ROSY1 {ECO:0000305}; AltName: Full=Protein INTERACTOR OF SYNAPTOTAGMIN 1 {ECO:0000303|PubMed:27044028}; Flags: Precursor;	SubName: Full=Uncharacterized protein {ECO:0000313|EMBL:KVI00039.1};	Uncharacterized conserved protein, contains ML domain	GO:0005737,cytoplasm; GO:0008429,phosphatidylethanolamine binding; GO:0032934,sterol binding; GO:0032366,intracellular sterol transport; GO:0009958,positive gravitropism; GO:0009651,response to salt stress	Eukaryotic protein of unknown function (DUF872)
HH_000973	12.29	14	6.42	6.86	13.61	15.78	5.91	3.89	5.11	4.32	3.94	31.91	CT_Chr5	38373901	38376093	+	--	--	K13420 LRR receptor-like serine/threonine-protein kinase FLS2 [EC:2.7.11.1] | (RefSeq) LRR receptor-like serine/threonine-protein kinase FLS2 (A)	Leucine-rich repeat-containing protein [Cynara cardunculus var. scolymus]	RecName: Full=Receptor-like protein CLAVATA2 {ECO:0000312|EMBL:AAF02654.1, ECO:0000312|EMBL:AAF02655.1, ECO:0000312|EMBL:AAF02656.1}; AltName: Full=Receptor-like protein 10 {ECO:0000303|PubMed:18434605}; Short=AtRLP10 {ECO:0000303|PubMed:18434605}; Flags: Precursor;	SubName: Full=Leucine-rich repeat-containing protein {ECO:0000313|EMBL:KVI00036.1};	FOG: Leucine rich repeat	GO:0005789,endoplasmic reticulum membrane; GO:0016021,integral component of membrane; GO:0016020,membrane; GO:0005886,plasma membrane; GO:0048507,meristem development; GO:0007275,multicellular organism development; GO:0010075,regulation of meristem growth	Leucine rich repeat N-terminal domain
HH_000978	3.34	12.22	1.89	0.18	1.4	1.7	1.03	1.54	0.34	0.63	0.42	0.5	CT_Chr5	38431883	38433151	+	--	--	K08332 vacuolar protein 8 | (RefSeq) hypothetical protein (A)	hypothetical protein LSAT_1X58201 [Lactuca sativa]	RecName: Full=E3 ubiquitin-protein ligase PUB23; EC=2.3.2.27; AltName: Full=Plant U-box protein 23; AltName: Full=RING-type E3 ubiquitin transferase PUB23 {ECO:0000305}; AltName: Full=U-box domain-containing protein 23;	RecName: Full=RING-type E3 ubiquitin transferase {ECO:0000256|SAAS:SAAS00702733}; EC=2.3.2.27 {ECO:0000256|SAAS:SAAS00702733};	--	GO:0005829,cytosol; GO:0004842,ubiquitin-protein transferase activity; GO:0006952,defense response; GO:0051865,protein autoubiquitination; GO:0016567,protein ubiquitination; GO:0010200,response to chitin; GO:0009414,response to water deprivation	Zinc-finger of the MIZ type in Nse subunit
HH_000983	69.41	74.09	96.83	121.4	116.2	97.72	84.72	72.62	77.42	115.59	27.55	74.87	CT_Chr5	38512465	38516219	-	--	--	K03386 peroxiredoxin (alkyl hydroperoxide reductase subunit C) [EC:1.11.1.15] | (RefSeq) 2-Cys peroxiredoxin BAS1, chloroplastic-like (A)	Alkyl hydroperoxide reductase subunit C/ Thiol specific antioxidant [Cynara cardunculus var. scolymus]	RecName: Full=2-Cys peroxiredoxin BAS1, chloroplastic; Short=2-Cys Prx A; Short=2-Cys peroxiredoxin A; EC=1.11.1.15 {ECO:0000269|PubMed:12084836}; AltName: Full=Thiol-specific antioxidant protein A; Flags: Precursor;	SubName: Full=Alkyl hydroperoxide reductase subunit C/ Thiol specific antioxidant {ECO:0000313|EMBL:KVH88267.1};	Alkyl hydroperoxide reductase, thiol specific antioxidant and related enzymes	GO:0048046,apoplast; GO:0009507,chloroplast; GO:0009941,chloroplast envelope; GO:0009570,chloroplast stroma; GO:0010319,stromule; GO:0009579,thylakoid; GO:0004601,peroxidase activity; GO:0051920,peroxiredoxin activity; GO:0045454,cell redox homeostasis; GO:0042742,defense response to bacterium; GO:0009409,response to cold	C-terminal domain of 1-Cys peroxiredoxin
HH_000989	37.17	25.86	32.94	16.03	18.18	10.18	33.4	20.33	29.19	26.76	22.83	23.19	CT_Chr5	38599386	38606716	-	--	--	K02962 small subunit ribosomal protein S17e | (RefSeq) 40S ribosomal protein S17-like (A)	Ribosomal protein S17e [Cynara cardunculus var. scolymus]	RecName: Full=40S ribosomal protein S17;	SubName: Full=Ribosomal protein S17e {ECO:0000313|EMBL:KVH88259.1};	40S ribosomal protein S17	GO:0022627,cytosolic small ribosomal subunit; GO:0003735,structural constituent of ribosome; GO:0000028,ribosomal small subunit assembly; GO:0006412,translation	Ribosomal S17
HH_000990	0.23	0.07	0.03	0.37	0.3	0.25	1.11	0.33	0.68	0	0.09	0.03	CT_Chr5	38613473	38632923	-	--	--	K09841 xanthoxin dehydrogenase [EC:1.1.1.288] | (RefSeq) xanthoxin dehydrogenase-like (A)	Glucose/ribitol dehydrogenase [Cynara cardunculus var. scolymus]	RecName: Full=Secoisolariciresinol dehydrogenase; EC=1.1.1.331; Flags: Fragment;	SubName: Full=Glucose/ribitol dehydrogenase {ECO:0000313|EMBL:KVH88258.1};	Reductases with broad range of substrate specificities	GO:0016491,oxidoreductase activity	NAD(P)-binding Rossmann-like domain
HH_000991	62.96	130.49	41.2	10.49	10.84	33.86	183.06	210.85	46.27	115.52	518.46	192.43	CT_Chr5	38643658	38645894	-	--	--	K09841 xanthoxin dehydrogenase [EC:1.1.1.288] | (RefSeq) xanthoxin dehydrogenase-like (A)	Glucose/ribitol dehydrogenase [Cynara cardunculus var. scolymus]	RecName: Full=Secoisolariciresinol dehydrogenase; EC=1.1.1.331; Flags: Fragment;	SubName: Full=Glucose/ribitol dehydrogenase {ECO:0000313|EMBL:KVH88906.1};	Reductases with broad range of substrate specificities	GO:0016491,oxidoreductase activity	Saccharopine dehydrogenase NADP binding domain
HH_000992	155.51	546.09	157.21	4.94	12.96	63.97	236.45	228.66	32.63	602.7	928.1	702.98	CT_Chr5	38652756	38659956	-	--	--	K09841 xanthoxin dehydrogenase [EC:1.1.1.288] | (RefSeq) xanthoxin dehydrogenase-like (A)	Glucose/ribitol dehydrogenase [Cynara cardunculus var. scolymus]	RecName: Full=Secoisolariciresinol dehydrogenase; EC=1.1.1.331; Flags: Fragment;	SubName: Full=Glucose/ribitol dehydrogenase {ECO:0000313|EMBL:KVH88906.1};	Reductases with broad range of substrate specificities	GO:0016491,oxidoreductase activity	NAD dependent epimerase/dehydratase family
HH_000993	10	22.78	6.69	10.09	7.87	7.52	15.6	48.82	9.04	21.73	61.74	33.5	CT_Chr5	38671603	38673047	-	--	--	K13070 momilactone-A synthase [EC:1.1.1.295] | (RefSeq) momilactone A synthase (A)	Glucose/ribitol dehydrogenase [Cynara cardunculus var. scolymus]	RecName: Full=Secoisolariciresinol dehydrogenase; EC=1.1.1.331; Flags: Fragment;	SubName: Full=Glucose/ribitol dehydrogenase {ECO:0000313|EMBL:KVH88906.1};	Reductases with broad range of substrate specificities	GO:0016491,oxidoreductase activity	NAD dependent epimerase/dehydratase family
HH_000994	1.93	1.83	1.53	2.36	2.96	2.94	1.41	1.21	1.86	3.21	0.84	2.89	CT_Chr5	38696093	38708445	-	--	--	K17800 LETM1 and EF-hand domain-containing protein 1, mitochondrial | (RefSeq) uncharacterized protein LOC110886575 (A)	hypothetical protein Ccrd_024748 [Cynara cardunculus var. scolymus]	--	SubName: Full=Uncharacterized protein {ECO:0000313|EMBL:KVH88918.1};	Ca2+-binding transmembrane protein LETM1/MRS7	--	LETM1-like protein
HH_000995	2.98	5.97	4.73	1.51	6.85	14.57	4.64	2.57	2.37	14.73	4.29	11.86	CT_Chr5	38712661	38713674	+	--	--	--	hypothetical protein LSAT_1X59920 [Lactuca sativa]	RecName: Full=Probable F-box protein At2g36090;	SubName: Full=F-box domain, cyclin-like protein {ECO:0000313|EMBL:KVH88925.1};	--	--	--
HH_001009	0.25	0.28	0.4	0	0	0	0	0	0	0.28	1.05	0.47	CT_Chr5	38895370	38906323	+	--	--	K01870 isoleucyl-tRNA synthetase [EC:6.1.1.5] | (RefSeq) isoleucine--tRNA ligase, chloroplastic/mitochondrial-like (A)	Plant disease resistance response protein [Cynara cardunculus var. scolymus]	RecName: Full=Dirigent protein 21; Short=AtDIR21; Flags: Precursor;	RecName: Full=Dirigent protein {ECO:0000256|RuleBase:RU363099};	--	GO:0005618,cell wall; GO:0005576,extracellular region; GO:0016853,isomerase activity	Dirigent-like protein
HH_001011	2.85	2.59	3.18	5.99	6.57	5.22	10.79	5.4	9.25	7.44	7.97	9.51	CT_Chr5	38950716	38965502	+	--	--	K11498 centromeric protein E | (RefSeq) kinesin-like protein KIN-7K, chloroplastic (A)	Kinesin, motor domain-containing protein [Cynara cardunculus var. scolymus]	RecName: Full=Kinesin-like protein KIN-7K, chloroplastic {ECO:0000305}; Flags: Precursor;	RecName: Full=Kinesin-like protein {ECO:0000256|RuleBase:RU000394};	Kinesin-like protein	GO:0009507,chloroplast; GO:0005874,microtubule; GO:0005524,ATP binding; GO:0008017,microtubule binding; GO:0003777,microtubule motor activity; GO:0007018,microtubule-based movement	Microtubule binding
HH_001015	42.38	35.05	30	20.1	16.61	16.17	39.94	30.63	39.3	22.84	38.9	14.28	CT_Chr5	39007761	39013273	-	--	--	K04716 sphingosine-1-phosphate phosphatase 1 [EC:3.1.3.-] | (RefSeq) lipid phosphate phosphatase delta (A)	hypothetical protein LSAT_1X60360 [Lactuca sativa]	RecName: Full=Lipid phosphate phosphatase delta; Short=AtLPPD; EC=3.1.3.-; AltName: Full=Phosphatidic acid phosphatase delta; AltName: Full=Sphingoid phosphate phosphatase 1; Short=AtSSP1; AltName: Full=Sphingosine-1-phosphate phosphatase; Short=AtSPPASE;	SubName: Full=Putative phosphatidic acid phosphatase type 2/haloperoxidase {ECO:0000313|EMBL:OTG37964.1};	Sphingoid base-phosphate phosphatase	GO:0005789,endoplasmic reticulum membrane; GO:0016021,integral component of membrane; GO:0016787,hydrolase activity; GO:0009737,response to abscisic acid; GO:0006665,sphingolipid metabolic process; GO:0090332,stomatal closure	PAP2 superfamily
HH_001017	2.35	3.45	2.46	0.83	0.23	0.72	4.44	3.03	3.17	2.81	2.02	2.75	CT_Chr5	39021550	39028396	+	--	--	K06236 collagen, type I, alpha | (RefSeq) hypothetical protein (A)	hypothetical protein LSAT_7X106661 [Lactuca sativa]	RecName: Full=Myb-related protein 2 {ECO:0000303|PubMed:21255164}; AltName: Full=Myb family transcription factor PHL9 {ECO:0000305}; AltName: Full=Protein NITROGEN STARVATION RESPONSE 1 {ECO:0000303|PubMed:15592750}; Short=AtNSR1 {ECO:0000303|PubMed:15592750}; AltName: Full=Protein PHR1-LIKE 9 {ECO:0000305};	SubName: Full=Putative homeodomain-like superfamily protein {ECO:0000313|EMBL:OTG37966.1};	--	GO:0005634,nucleus; GO:0003677,DNA binding; GO:0003700,DNA-binding transcription factor activity; GO:0006351,transcription, DNA-templated	Myb-like DNA-binding domain
HH_001018	14.66	16.57	12.67	7.46	20.55	15.9	8.96	6.76	7.45	19.45	7.7	17.14	CT_Chr5	39042959	39050792	+	--	--	K19893 glucan endo-1,3-beta-glucosidase 5/6 [EC:3.2.1.39] | (RefSeq) glucan endo-1,3-beta-glucosidase 6 (A)	Glycoside hydrolase, catalytic domain-containing protein, partial [Cynara cardunculus var. scolymus]	RecName: Full=Glucan endo-1,3-beta-glucosidase 8; EC=3.2.1.39; AltName: Full=(1->3)-beta-glucan endohydrolase 8; Short=(1->3)-beta-glucanase 8; AltName: Full=Beta-1,3-endoglucanase 8; Short=Beta-1,3-glucanase 8; Flags: Precursor;	SubName: Full=Glycoside hydrolase, catalytic domain-containing protein {ECO:0000313|EMBL:KVH88911.1}; Flags: Fragment;	--	GO:0031225,anchored component of membrane; GO:0046658,anchored component of plasma membrane; GO:0048046,apoplast; GO:0005618,cell wall; GO:0005886,plasma membrane; GO:0009506,plasmodesma; GO:0042973,glucan endo-1,3-beta-D-glucosidase activity; GO:0004553,hydrolase activity, hydrolyzing O-glycosyl compounds; GO:0030247,polysaccharide binding; GO:0005975,carbohydrate metabolic process; GO:0006952,d…	GTP cyclohydrolase II
HH_001021	6.04	6.92	13.99	18.13	17.02	22.44	4.51	3.17	4.6	15.5	2.58	21.24	CT_Chr5	39065791	39068543	-	--	--	K00965 UDPglucose--hexose-1-phosphate uridylyltransferase [EC:2.7.7.12] | (RefSeq) ADP-glucose phosphorylase (A)	Galactose-1-phosphate uridyl transferase, class I [Cynara cardunculus var. scolymus]	RecName: Full=ADP-glucose phosphorylase; EC=2.7.7.-; AltName: Full=ADP-glucose:phosphate adenylyltransferase;	SubName: Full=Galactose-1-phosphate uridyl transferase, class I {ECO:0000313|EMBL:KVH88896.1};	Galactose-1-phosphate uridylyltransferase	GO:0043531,ADP binding; GO:0016779,nucleotidyltransferase activity; GO:0047345,ribose-5-phosphate adenylyltransferase activity; GO:0008108,UDP-glucose:hexose-1-phosphate uridylyltransferase activity; GO:0008270,zinc ion binding; GO:0005975,carbohydrate metabolic process; GO:0033499,galactose catabolic process via UDP-galactose; GO:0006006,glucose metabolic process; GO:0080040,positive regulation …	HIT domain
HH_001023	2.35	0.99	1.42	3.45	5.44	5.98	3.4	1.83	0.74	4.27	1.56	5.31	CT_Chr5	39095202	39098312	-	--	--	--	--	--	--	--	--	--
HH_001027	0.51	0.33	2.98	0.93	0.3	0.16	0.44	0.58	0.44	7.03	16.24	4.86	CT_Chr5	39140616	39144807	+	--	--	K07374 tubulin alpha | (RefSeq) tubulin alpha-3 chain-like (A)	tubulin alpha-3 chain-like [Helianthus annuus]	RecName: Full=Tubulin alpha-5 chain;	RecName: Full=Tubulin alpha chain {ECO:0000256|RuleBase:RU000352};	Alpha tubulin	GO:0005737,cytoplasm; GO:0005874,microtubule; GO:0005525,GTP binding; GO:0003924,GTPase activity; GO:0005200,structural constituent of cytoskeleton; GO:0007017,microtubule-based process	Tubulin domain
HH_001029	2.86	0.89	4.44	13.21	7.5	12.57	2.56	1.26	2.57	5.14	4.38	3.65	CT_Chr5	39153288	39157366	-	--	--	--	--	--	--	--	--	--
HH_001032	63.84	69.97	185.71	315.15	320.42	305.7	68.69	80.48	70.09	172.78	42.36	173.5	CT_Chr5	39172276	39177977	+	--	--	--	hypothetical protein Ccrd_024720 [Cynara cardunculus var. scolymus]	--	SubName: Full=Uncharacterized protein {ECO:0000313|EMBL:KVH88901.1};	--	--	--
HH_001033	183.73	269.34	451.46	465.26	484.82	496.31	301.12	190.52	256.78	346.73	131.79	271.94	CT_Chr5	39178807	39179877	-	--	--	K10443 kelch-like protein 2/3 | (RefSeq) F-box/kelch-repeat protein At1g16250-like isoform X1 (A)	F-box domain, cyclin-like protein [Cynara cardunculus var. scolymus]	RecName: Full=F-box/kelch-repeat protein At2g44130;	SubName: Full=F-box domain, cyclin-like protein {ECO:0000313|EMBL:KVH88895.1};	FOG: Kelch repeat	GO:0005829,cytosol; GO:2000762,regulation of phenylpropanoid metabolic process	F-box-like
HH_001037	9.26	11.78	2.69	0.86	2.52	2.43	2.52	3.1	4.5	2.95	2.76	4.7	CT_Chr5	39301874	39308566	+	--	--	K00521 ferric-chelate reductase [EC:1.16.1.7] | (RefSeq) ferric reduction oxidase 7, chloroplastic-like (A)	No apical meristem (NAM) protein [Cynara cardunculus var. scolymus]	RecName: Full=NAC domain-containing protein 87 {ECO:0000303|PubMed:15029955}; Short=ANAC087 {ECO:0000303|PubMed:15029955};	SubName: Full=No apical meristem (NAM) protein {ECO:0000313|EMBL:KVI00075.1};	--	GO:0005737,cytoplasm; GO:0005634,nucleus; GO:0003677,DNA binding; GO:0003700,DNA-binding transcription factor activity; GO:0006351,transcription, DNA-templated	No apical meristem (NAM) protein
HH_001038	0.19	0	0.17	0.16	0	0	0	0	0	0.13	0.57	0.17	CT_Chr5	39317232	39325876	-	--	--	K14641 apyrase [EC:3.6.1.5] | (RefSeq) apyrase 1-like (A)	Aquaporin-like protein [Cynara cardunculus var. scolymus]	RecName: Full=Apyrase 1; Short=AtAPY1; EC=3.6.1.5; AltName: Full=ATP-diphosphatase; AltName: Full=ATP-diphosphohydrolase; AltName: Full=Adenosine diphosphatase; Short=ADPase; AltName: Full=NTPDase; AltName: Full=Nucleoside triphosphate diphosphohydrolase 1;	SubName: Full=Aquaporin-like protein {ECO:0000313|EMBL:KVI00074.1};	Nucleoside phosphatase	GO:0005768,endosome; GO:0005794,Golgi apparatus; GO:0000139,Golgi membrane; GO:0016021,integral component of membrane; GO:0005802,trans-Golgi network; GO:0102490,8-oxo-dGTP phosphohydrolase activity; GO:0005524,ATP binding; GO:0102485,dATP phosphohydrolase activity; GO:0102486,dCTP phosphohydrolase activity; GO:0102491,dGTP phosphohydrolase activity; GO:0102488,dTTP phosphohydrolase activity; GO:…	GDA1/CD39 (nucleoside phosphatase) family
HH_001039	25.01	26.64	38.34	44.44	67.33	79.64	27.11	17.33	27.21	58.11	14.39	91.01	CT_Chr5	39327206	39331266	-	--	--	K09875 aquaporin SIP | (RefSeq) aquaporin SIP1-1-like (A)	putative small basic intrinsic protein, partial [Taraxacum brevicorniculatum]	RecName: Full=Aquaporin SIP1-2; AltName: Full=Small basic intrinsic protein 1-2; AltName: Full=ZmSIP1-2; AltName: Full=ZmSIP1;2;	SubName: Full=Putative small basic intrinsic protein {ECO:0000313|EMBL:AGZ15274.1}; Flags: Fragment;	Aquaporin (major intrinsic protein family)	GO:0016021,integral component of membrane; GO:0015267,channel activity	Major intrinsic protein
HH_001041	13.16	3.41	6.43	1.2	0.09	0.28	1.13	3.82	2.28	4.74	3.04	5.4	CT_Chr5	39338253	39339627	-	--	--	--	Pollen Ole e 1 allergen/extensin [Cynara cardunculus var. scolymus]	--	SubName: Full=Pollen Ole e 1 allergen/extensin {ECO:0000313|EMBL:KVI00073.1};	--	--	Pollen proteins Ole e I like
HH_001044	29.72	40.29	18.36	14.91	12.53	40.85	23.28	5.31	20.12	37.19	28.49	47.22	CT_Chr5	39381247	39388516	-	--	--	K19891 glucan endo-1,3-beta-glucosidase 1/2/3 [EC:3.2.1.39] | (RefSeq) hypothetical protein (A)	Glycoside hydrolase, catalytic domain-containing protein [Cynara cardunculus var. scolymus]	RecName: Full=Glucan endo-1,3-beta-glucosidase 14; EC=3.2.1.39; AltName: Full=(1->3)-beta-glucan endohydrolase 14; Short=(1->3)-beta-glucanase 14; AltName: Full=Beta-1,3-endoglucanase 14; Short=Beta-1,3-glucanase 14; Flags: Precursor;	SubName: Full=Glycoside hydrolase, catalytic domain-containing protein {ECO:0000313|EMBL:KVI00072.1};	--	GO:0046658,anchored component of plasma membrane; GO:0005618,cell wall; GO:0005737,cytoplasm; GO:0005576,extracellular region; GO:0005634,nucleus; GO:0042973,glucan endo-1,3-beta-D-glucosidase activity; GO:0004553,hydrolase activity, hydrolyzing O-glycosyl compounds; GO:0030247,polysaccharide binding; GO:0005975,carbohydrate metabolic process; GO:0071555,cell wall organization; GO:0006952,defense…	Glycosyl hydrolases family 17
HH_001047	47.46	31.4	32.28	16.11	20.54	18.42	41.71	18.82	35.41	29.71	26.07	33.87	CT_Chr5	39407896	39412088	-	--	--	K02865 large subunit ribosomal protein L10Ae | (RefSeq) 60S ribosomal protein L10a-like (A)	60S ribosomal protein L10a-1 [Helianthus annuus]	RecName: Full=60S ribosomal protein L10a-1;	RecName: Full=Ribosomal protein {ECO:0000256|RuleBase:RU000659};	60S ribosomal protein L10A	GO:0005829,cytosol; GO:0022625,cytosolic large ribosomal subunit; GO:0022626,cytosolic ribosome; GO:0005886,plasma membrane; GO:0009506,plasmodesma; GO:0042788,polysomal ribosome; GO:0003723,RNA binding; GO:0003735,structural constituent of ribosome; GO:0000470,maturation of LSU-rRNA; GO:0006412,translation	Ribosomal protein L1p/L10e family
HH_001052	3.7	2.56	1.92	2.24	0.51	3.03	3.41	1.46	2.43	16.99	4.97	14.69	CT_Chr5	39474548	39475714	-	--	--	K00780 beta-galactoside alpha-2,3-sialyltransferase (sialyltransferase 4A) [EC:2.4.99.4] | (RefSeq) beta-1,6-galactosyltransferase GALT29A-like (A)	Glycosyl transferase, family 29 [Cynara cardunculus var. scolymus]	RecName: Full=Beta-1,6-galactosyltransferase GALT29A {ECO:0000305}; EC=2.4.1.- {ECO:0000305}; AltName: Full=GT29 family galactosyltransferase 1 {ECO:0000305}; Short=AtGALT29A {ECO:0000303|PubMed:24693939}; AltName: Full=Sialyltransferase-like protein GT29A {ECO:0000305};	SubName: Full=Glycosyl transferase, family 29 {ECO:0000313|EMBL:KVI00082.1};	Sialyltransferase	GO:0000139,Golgi membrane; GO:0016021,integral component of membrane; GO:0008378,galactosyltransferase activity; GO:0008373,sialyltransferase activity; GO:0009311,oligosaccharide metabolic process; GO:0018279,protein N-linked glycosylation via asparagine; GO:0097503,sialylation	Glycosyltransferase family 29 (sialyltransferase)
HH_001058	6.41	5.61	4.48	2.84	4.96	2.49	4.94	5.65	6.15	9.94	7.78	8.28	CT_Chr5	39542907	39552593	+	--	--	K01104 protein-tyrosine phosphatase [EC:3.1.3.48] | (RefSeq) uncharacterized protein LOC112518836 (A)	uncharacterized protein LOC110875792 [Helianthus annuus]	--	SubName: Full=Uncharacterized protein {ECO:0000313|EMBL:OTG37525.1};	Protein tyrosine phosphatase	GO:0004725,protein tyrosine phosphatase activity	Low molecular weight phosphotyrosine protein phosphatase
HH_001062	181.6	94.74	94.84	113.34	28.58	75.66	185.21	240.63	276.04	91.2	64.44	181.53	CT_Chr5	39581908	39582150	+	--	--	--	stress-response A/B barrel domain-containing protein At5g22580-like [Helianthus annuus]	RecName: Full=Stress-response A/B barrel domain-containing protein At5g22580 {ECO:0000305}; AltName: Full=Uncharacterized protein At5g22580;	SubName: Full=Putative stress responsive A/B Barrel domain-containing protein {ECO:0000313|EMBL:OTG08881.1};	--	GO:0009507,chloroplast; GO:0046872,metal ion binding	Stress responsive A/B Barrel Domain
HH_001064	2.63	3.77	3.35	1.98	3.2	3.91	0.9	0.81	1.15	1.4	1.27	2.23	CT_Chr5	39592304	39597972	-	--	--	K01244 5'-methylthioadenosine nucleosidase [EC:3.2.2.16] | (RefSeq) 5'-methylthioadenosine/S-adenosylhomocysteine nucleosidase 1-like (A)	Nucleoside phosphorylase [Cynara cardunculus var. scolymus]	RecName: Full=5'-methylthioadenosine/S-adenosylhomocysteine nucleosidase 1; Short=AtMTN1; EC=3.2.2.9; AltName: Full=5'-methylthioadenosine nucleosidase; Short=MTA nucleosidase; AltName: Full=MTA/SAH nucleosidase 1; Short=AtMTAN1; AltName: Full=S-adenosylhomocysteine nucleosidase; Short=AdoHcy nucleosidase; Short=SAH nucleosidase; Short=SRH nucleosidase;	SubName: Full=Nucleoside phosphorylase {ECO:0000313|EMBL:KVI00095.1};	--	GO:0005829,cytosol; GO:0005886,plasma membrane; GO:0008782,adenosylhomocysteine nucleosidase activity; GO:0008930,methylthioadenosine nucleosidase activity; GO:0019509,L-methionine salvage from methylthioadenosine; GO:0009116,nucleoside metabolic process; GO:0010087,phloem or xylem histogenesis; GO:0000003,reproduction	Phosphorylase superfamily
HH_001067	0.4	0.52	1.24	0.43	0	0.06	1.16	0.52	0.18	121.08	185.87	45.62	CT_Chr5	39667699	39668946	+	--	--	K05359 arogenate/prephenate dehydratase [EC:4.2.1.91 4.2.1.51] | (RefSeq) arogenate dehydratase/prephenate dehydratase 6, chloroplastic (A)	arogenate dehydratase/prephenate dehydratase 6, chloroplastic [Vigna radiata var. radiata]	RecName: Full=Arogenate dehydratase/prephenate dehydratase 6, chloroplastic; Short=AtADT6; Short=AtPDT6; EC=4.2.1.51; EC=4.2.1.91; Flags: Precursor;	RecName: Full=Arogenate dehydratase {ECO:0000256|RuleBase:RU363004}; EC=4.2.1.91 {ECO:0000256|RuleBase:RU363004};	Prephenate dehydratase	GO:0009507,chloroplast; GO:0009570,chloroplast stroma; GO:0047769,arogenate dehydratase activity; GO:0009094,L-phenylalanine biosynthetic process	Prephenate dehydratase
HH_001068	0.15	0.06	0.48	0.35	0.08	0.12	0.07	0.37	0.21	0.45	1.13	0.14	CT_Chr5	39684428	39696944	-	--	--	K20306 trafficking protein particle complex subunit 9 | (RefSeq) trafficking protein particle complex II-specific subunit 120 homolog (A)	TRAPP II complex, Trs120 [Cynara cardunculus var. scolymus]	RecName: Full=Trafficking protein particle complex II-specific subunit 120 homolog {ECO:0000305}; Short=AtTRS120 {ECO:0000303|PubMed:20713617}; Short=TRAPP II-specific subunit 120 homolog {ECO:0000305}; AltName: Full=Protein VASCULAR NETWORK DEFECTIVE 4 {ECO:0000303|PubMed:24443495};	SubName: Full=TRAPP II complex, Trs120 {ECO:0000313|EMBL:KVI00078.1};	Targeting complex (TRAPP) subunit	GO:0005769,early endosome; GO:0005802,trans-Golgi network; GO:0000919,cell plate assembly; GO:0000911,cytokinesis by cell plate formation	Transport protein Trs120 or TRAPPC9, TRAPP II complex subunit
HH_001070	19.32	13.1	6.8	5.14	6.3	5.01	3.86	3.11	3.42	1.35	1.11	3.83	CT_Chr5	39717595	39723630	-	--	--	K03063 26S proteasome regulatory subunit T3 | (RefSeq) 26S protease regulatory subunit 6B homolog (A)	BTB/POZ domain-containing protein At3g44820 [Helianthus annuus]	RecName: Full=BTB/POZ domain-containing protein At3g44820;	SubName: Full=Putative phototropic-responsive NPH3 family protein {ECO:0000313|EMBL:OTG37246.1};	--	GO:0016567,protein ubiquitination	TATA element modulatory factor 1 TATA binding
HH_001071	235.29	216.02	95.73	73.25	72.78	51.73	190.47	211.56	192.33	96.63	163.38	93.45	CT_Chr5	39729757	39737215	-	--	--	K12449 UDP-apiose/xylose synthase | (RefSeq) UDP-D-apiose/UDP-D-xylose synthase 2-like (A)	NAD-dependent epimerase/dehydratase [Cynara cardunculus var. scolymus]	RecName: Full=UDP-D-apiose/UDP-D-xylose synthase 2;	SubName: Full=NAD-dependent epimerase/dehydratase {ECO:0000313|EMBL:KVI00118.1};	dTDP-glucose 4-6-dehydratase/UDP-glucuronic acid decarboxylase	GO:0048046,apoplast; GO:0005737,cytoplasm; GO:0005829,cytosol; GO:0003824,catalytic activity; GO:0050662,coenzyme binding; GO:0071555,cell wall organization	UDP-glucose/GDP-mannose dehydrogenase family, NAD binding domain
HH_001072	7.63	8.75	4.72	3.14	5.86	6.27	9.66	8.32	8.7	13.18	8.73	9.69	CT_Chr5	39754910	39764051	+	--	--	K01164 ribonuclease P/MRP protein subunit POP1 [EC:3.1.26.5] | (RefSeq) ribonucleases P/MRP protein subunit POP1 (A)	hypothetical protein Ccrd_021613 [Cynara cardunculus var. scolymus]	--	SubName: Full=Uncharacterized protein {ECO:0000313|EMBL:KVI00178.1};	Ribonucleases P/MRP protein subunit	--	Ribonucleases P/MRP protein subunit POP1
HH_001073	4	4.35	6	11.04	3.98	7.63	3.92	6.41	4.01	5.7	8	5.09	CT_Chr5	39792080	39798169	+	--	--	K11593 eukaryotic translation initiation factor 2C | (RefSeq) protein argonaute MEL1-like (A)	Argonaute/Dicer protein, PAZ [Cynara cardunculus var. scolymus]	RecName: Full=Protein argonaute MEL1; AltName: Full=Protein MEIOSIS ARRESTED AT LEPTOTENE 1; Short=OsMEL1;	SubName: Full=Argonaute/Dicer protein, PAZ {ECO:0000313|EMBL:KVI00123.1};	Translation initiation factor 2C (eIF-2C) and related proteins	GO:0005730,nucleolus; GO:0005731,nucleolus organizer region; GO:0035197,siRNA binding; GO:0007143,female meiotic nuclear division; GO:0031047,gene silencing by RNA; GO:0033169,histone H3-K9 demethylation; GO:0007140,male meiotic nuclear division; GO:0009561,megagametogenesis; GO:0055046,microgametogenesis	Mid domain of argonaute
HH_001074	55.44	43.48	31.59	27.95	28.38	16.06	69.26	103.18	93.94	28.09	40.81	37.4	CT_Chr5	39819098	39826750	-	--	--	K00924 kinase [EC:2.7.1.-] | (RefSeq) aspartic proteinase-like protein 2 (A)	Aspartic peptidase [Cynara cardunculus var. scolymus]	RecName: Full=Aspartic proteinase-like protein 2; EC=3.4.23.-; Flags: Precursor;	SubName: Full=Aspartic peptidase {ECO:0000313|EMBL:KVI00122.1};	Aspartyl protease	GO:0031225,anchored component of membrane; GO:0046658,anchored component of plasma membrane; GO:0005886,plasma membrane; GO:0004190,aspartic-type endopeptidase activity; GO:0030163,protein catabolic process; GO:0006508,proteolysis	Xylanase inhibitor C-terminal
HH_001075	0.05	0.11	0.05	0	0	0.05	1.12	2.85	3.88	0.38	0.57	0.42	CT_Chr5	39838079	39843985	-	--	--	K01285 lysosomal Pro-X carboxypeptidase [EC:3.4.16.2] | (RefSeq) lysosomal Pro-X carboxypeptidase (A)	lysosomal Pro-X carboxypeptidase [Helianthus annuus]	RecName: Full=Probable serine protease EDA2; EC=3.4.-.-; AltName: Full=Protein EMBRYO SAC DEVELOPMENT ARREST 2; Flags: Precursor;	SubName: Full=Putative serine carboxypeptidase S28 family protein {ECO:0000313|EMBL:OTG37361.1};	Prolylcarboxypeptidase (angiotensinase C)	GO:0005576,extracellular region; GO:0008239,dipeptidyl-peptidase activity; GO:0008236,serine-type peptidase activity; GO:0009561,megagametogenesis; GO:0006508,proteolysis	Prolyl oligopeptidase family
HH_001076	0	0	0.1	0.09	0.82	0.38	0.04	0	0	2.42	0.71	2.57	CT_Chr5	39861758	39869471	-	--	--	K01285 lysosomal Pro-X carboxypeptidase [EC:3.4.16.2] | (RefSeq) lysosomal Pro-X carboxypeptidase-like (A)	hypothetical protein LSAT_1X65200 [Lactuca sativa]	--	SubName: Full=Putative peptidase S28, Alpha/Beta hydrolase fold protein {ECO:0000313|EMBL:OTG37501.1};	Prolylcarboxypeptidase (angiotensinase C)	GO:0016021,integral component of membrane; GO:0008236,serine-type peptidase activity	Serine carboxypeptidase S28
HH_001087	19.42	21.26	21.13	50.89	83.19	67.86	56.74	35.94	54.21	52.05	28.87	52.79	CT_Chr5	39997570	40002737	+	--	--	K13071 pheophorbide a oxygenase [EC:1.14.15.17] | (RefSeq) pheophorbide a oxygenase, chloroplastic (A)	pheophorbide a oxygenase, chloroplastic [Helianthus annuus]	RecName: Full=Pheophorbide a oxygenase, chloroplastic; Short=AtPaO; Short=Pheide a oxygenase; EC=1.14.15.17 {ECO:0000269|PubMed:14657372}; AltName: Full=Accelerated cell death 1; AltName: Full=Lethal leaf-spot 1 homolog; Short=Lls1; Flags: Precursor;	SubName: Full=Putative pheophorbide a oxygenase family protein {ECO:0000313|EMBL:OTG08826.1};	--	GO:0009507,chloroplast; GO:0009941,chloroplast envelope; GO:0009706,chloroplast inner membrane; GO:0009534,chloroplast thylakoid; GO:0009535,chloroplast thylakoid membrane; GO:0051537,2 iron, 2 sulfur cluster binding; GO:0010277,chlorophyllide a oxygenase [overall] activity; GO:0051536,iron-sulfur cluster binding; GO:0046872,metal ion binding; GO:0032441,pheophorbide a oxygenase activity; GO:0008…	Pheophorbide a oxygenase
HH_001088	267.7	365.41	350.18	153.27	426.33	331.27	165.27	115.35	196.01	229.92	165.07	218.83	CT_Chr5	40004693	40005139	-	--	--	K11252 histone H2B | (RefSeq) probable histone H2B.1 (A)	unknown [Lotus japonicus]	RecName: Full=Probable histone H2B.1;	RecName: Full=Histone H2B {ECO:0000256|RuleBase:RU000451};	Histone H2B	GO:0000786,nucleosome; GO:0005634,nucleus; GO:0003677,DNA binding; GO:0046982,protein heterodimerization activity	YscO-like protein
HH_001089	4.38	3.99	3.46	3.64	3.4	3.42	4.66	4.36	4.1	2.18	1.16	2.24	CT_Chr5	40009798	40020713	+	--	--	K18734 protein SMG8 | (RefSeq) uncharacterized protein LOC112520344 isoform X1 (A)	Smg8/Smg9, partial [Cynara cardunculus var. scolymus]	--	SubName: Full=Smg8/Smg9 {ECO:0000313|EMBL:KVI00148.1}; Flags: Fragment;	Uncharacterized conserved protein	GO:0000184,nuclear-transcribed mRNA catabolic process, nonsense-mediated decay	Smg8_Smg9
HH_001091	3.22	2.27	1.16	0.74	0.19	0.2	1.72	3.36	2.75	0	0	0	CT_Chr5	40038733	40040767	-	--	--	K18486 heart-and neural crest derivatives-expressed protein 2 | (RefSeq) transcription factor bHLH27-like (A)	Myc-type, basic helix-loop-helix (bHLH) domain-containing protein [Cynara cardunculus var. scolymus]	RecName: Full=Transcription factor FER-LIKE IRON DEFICIENCY-INDUCED TRANSCRIPTION FACTOR; AltName: Full=Basic helix-loop-helix protein 29; Short=AtbHLH29; Short=bHLH 29; AltName: Full=FER-LIKE REGULATOR OF IRON UPTAKE; AltName: Full=Transcription factor EN 43; AltName: Full=Transcription factor Fe-DEFICIENCY INDUCED TRANSCRIPTION FACTOR 1; AltName: Full=bHLH transcription factor bHLH029;	SubName: Full=Myc-type, basic helix-loop-helix (BHLH) domain-containing protein {ECO:0000313|EMBL:KVI00149.1};	--	GO:0005634,nucleus; GO:0003677,DNA binding; GO:0003700,DNA-binding transcription factor activity; GO:0046983,protein dimerization activity; GO:0071369,cellular response to ethylene stimulus; GO:0071281,cellular response to iron ion; GO:0071732,cellular response to nitric oxide; GO:0034756,regulation of iron ion transport; GO:0006355,regulation of transcription, DNA-templated; GO:0010039,response …	Helix-loop-helix DNA-binding domain
HH_001093	11.26	12.11	9.14	13.14	22.02	20.6	15.75	10.22	12.72	8.11	9.34	8.29	CT_Chr5	40065442	40070281	+	--	--	K10747 DNA ligase 1 [EC:6.5.1.1 6.5.1.6 6.5.1.7] | (RefSeq) DNA ligase 1 (A)	DNA ligase, ATP-dependent [Cynara cardunculus var. scolymus]	RecName: Full=DNA ligase 1; Short=AtLIG1; EC=6.5.1.1 {ECO:0000255|PROSITE-ProRule:PRU10135}; AltName: Full=DNA ligase I; AltName: Full=Polydeoxyribonucleotide synthase [ATP] 1; Flags: Precursor;	RecName: Full=DNA ligase {ECO:0000256|RuleBase:RU000617}; EC=6.5.1.1 {ECO:0000256|RuleBase:RU000617};	ATP-dependent DNA ligase I	GO:0005739,mitochondrion; GO:0005730,nucleolus; GO:0005634,nucleus; GO:0005524,ATP binding; GO:0003677,DNA binding; GO:0003910,DNA ligase (ATP) activity; GO:0046872,metal ion binding; GO:0007049,cell cycle; GO:0051301,cell division; GO:0071897,DNA biosynthetic process; GO:0080111,DNA demethylation; GO:0051103,DNA ligation involved in DNA repair; GO:0006310,DNA recombination; GO:0006260,DNA replic…	RNA ligase
HH_001100	13.21	11.93	12.56	19.55	34.49	27.06	19.99	9.54	18.72	22.99	12.92	28.19	CT_Chr5	40185219	40188894	-	--	--	K01759 lactoylglutathione lyase [EC:4.4.1.5] | (RefSeq) lactoylglutathione lyase isoform X1 (A)	hypothetical protein LSAT_1X62721 [Lactuca sativa]	RecName: Full=Lactoylglutathione lyase; EC=4.4.1.5; AltName: Full=Aldoketomutase; AltName: Full=Glyoxalase I; Short=Glx I; AltName: Full=Ketone-aldehyde mutase; AltName: Full=Methylglyoxalase; AltName: Full=S-D-lactoylglutathione methylglyoxal lyase;	RecName: Full=Lactoylglutathione lyase {ECO:0000256|RuleBase:RU361179}; EC=4.4.1.5 {ECO:0000256|RuleBase:RU361179}; AltName: Full=Glyoxalase I {ECO:0000256|RuleBase:RU361179};	Glyoxalase	GO:0004462,lactoylglutathione lyase activity; GO:0046872,metal ion binding; GO:0009651,response to salt stress; GO:0009414,response to water deprivation	Glyoxalase-like domain
HH_001101	0.41	0.62	2.6	0.15	0	0.07	0.07	0.39	0.21	0	0	0	CT_Chr5	40217062	40218531	-	--	--	--	hypothetical protein Ccrd_021588 [Cynara cardunculus var. scolymus]	RecName: Full=Heavy metal-associated isoprenylated plant protein 3 {ECO:0000303|PubMed:21072340, ECO:0000303|PubMed:23368984}; Short=AtHIP03 {ECO:0000303|PubMed:21072340, ECO:0000303|PubMed:23368984}; Short=AtHIPP3 {ECO:0000303|PubMed:21072340, ECO:0000303|PubMed:23368984}; Flags: Precursor;	SubName: Full=Uncharacterized protein {ECO:0000313|EMBL:KVI00136.1};	Copper chaperone	GO:0005737,cytoplasm; GO:0005730,nucleolus; GO:0005634,nucleus; GO:0008270,zinc ion binding; GO:0030001,metal ion transport; GO:0009910,negative regulation of flower development	Heavy-metal-associated domain
HH_001103	5.34	4.46	3.34	0	0	0	4.16	3.71	2.27	0.19	0.18	0.38	CT_Chr5	40245687	40253754	+	--	--	--	--	--	--	--	--	--
HH_001108	4.12	4.33	6.31	35.87	15.84	21.96	5.8	2.7	5.8	13.4	5.36	17.67	CT_Chr5	40273643	40284082	-	--	--	K05681 ATP-binding cassette, subfamily G (WHITE), member 2 | (RefSeq) hypothetical protein (A)	ABC transporter G family member 3-like [Helianthus annuus]	RecName: Full=ABC transporter G family member 3; Short=ABC transporter ABCG.3; Short=AtABCG3; AltName: Full=White-brown complex homolog protein 3; Short=AtWBC3;	SubName: Full=Putative ABC-2 type transporter family protein {ECO:0000313|EMBL:OTG08839.1};	Transporter, ABC superfamily (Breast cancer resistance protein)	GO:0016021,integral component of membrane; GO:0005886,plasma membrane; GO:0005524,ATP binding; GO:0042626,ATPase activity, coupled to transmembrane movement of substances	Predicted ATPase of the ABC class
HH_001110	1.66	0.34	2.92	3.7	12.39	5.97	2.12	0.34	1.53	1.01	0.48	2.64	CT_Chr5	40299604	40303332	+	--	--	--	Heat shock protein DnaJ, cysteine-rich domain-containing protein, partial [Cynara cardunculus var. scolymus]	--	SubName: Full=Heat shock protein DnaJ, cysteine-rich domain-containing protein {ECO:0000313|EMBL:KVI00133.1}; Flags: Fragment;	--	--	DnaJ central domain
HH_001121	10.9	6.23	11.94	7.3	6.74	12.8	2.51	5.86	5.14	7.1	3.21	6.4	CT_Chr5	40531498	40537006	-	--	--	K05715 2-phosphoglycerate kinase [EC:2.7.2.-] | (RefSeq) P-loop NTPase domain-containing protein LPA1 homolog 2-like (A)	hypothetical protein Ccrd_021575, partial [Cynara cardunculus var. scolymus]	RecName: Full=P-loop NTPase domain-containing protein LPA1 homolog 1 {ECO:0000305}; AltName: Full=Protein LOW PHYTIC ACID 1 homolog 1 {ECO:0000305};	SubName: Full=Uncharacterized protein {ECO:0000313|EMBL:KVI00124.1}; Flags: Fragment;	--	GO:0010264,myo-inositol hexakisphosphate biosynthetic process	Rad17 P-loop domain
HH_001123	6.07	5.55	6.97	4.45	5.15	5.17	9.83	6.13	7.75	11.36	8.16	11.04	CT_Chr5	40584091	40589633	-	--	--	K04077 chaperonin GroEL | (RefSeq) Chaperonine 60 (A)	hypothetical protein LSAT_1X63701 [Lactuca sativa]	RecName: Full=RuBisCO large subunit-binding protein subunit alpha, chloroplastic; AltName: Full=60 kDa chaperonin subunit alpha; AltName: Full=CPN-60 alpha; Flags: Precursor;	SubName: Full=Putative chaperonin-60alpha {ECO:0000313|EMBL:OTG37467.1};	Mitochondrial chaperonin, Cpn60/Hsp60p	GO:0009507,chloroplast; GO:0005524,ATP binding; GO:0042026,protein refolding	TCP-1/cpn60 chaperonin family
HH_001129	0.12	0	0.6	0.66	0.13	0.33	0.31	0.21	0.25	0.69	1.12	0.75	CT_Chr5	40723982	40732365	+	--	--	K23404 transmembrane anterior posterior transformation protein 1 | (RefSeq) lysine ketoglutarate reductase trans-splicing-related protein, putative (A)	hypothetical protein DCAR_015526 [Daucus carota subsp. sativus]	--	SubName: Full=Uncharacterized protein {ECO:0000313|EMBL:PHU03875.1};	--	--	Protein of unknown function (DUF707)
HH_001130	49.09	26.71	61.81	8.71	4.8	9.44	14.77	15	12.52	20.86	13.03	12.23	CT_Chr5	40735401	40748943	+	--	--	--	hypothetical protein Ccrd_021563 [Cynara cardunculus var. scolymus]	RecName: Full=Protein ENHANCED DISEASE RESISTANCE 2-like;	SubName: Full=Uncharacterized protein {ECO:0000313|EMBL:KVI00186.1};	--	GO:0005789,endoplasmic reticulum membrane; GO:0010008,endosome membrane; GO:0016021,integral component of membrane; GO:0005886,plasma membrane; GO:0008289,lipid binding; GO:0006952,defense response	PH domain
HH_001131	51.33	52.38	95.12	78.29	35.24	60.22	38.96	103.92	36.34	51.74	37.02	26.84	CT_Chr5	40749813	40757418	+	--	--	K22218 protein-tyrosine sulfotransferase [EC:2.8.2.20] | (RefSeq) protein-tyrosine sulfotransferase-like isoform X1 (A)	hypothetical protein Ccrd_021562 [Cynara cardunculus var. scolymus]	RecName: Full=Protein-tyrosine sulfotransferase; EC=2.8.2.20 {ECO:0000269|PubMed:19666544}; AltName: Full=Tyrosylprotein sulfotransferase; Flags: Precursor;	SubName: Full=Uncharacterized protein {ECO:0000313|EMBL:KVI00185.1};	--	GO:0005768,endosome; GO:0005794,Golgi apparatus; GO:0000139,Golgi membrane; GO:0016021,integral component of membrane; GO:0005802,trans-Golgi network; GO:0017095,heparan sulfate 6-O-sulfotransferase activity; GO:0008476,protein-tyrosine sulfotransferase activity; GO:0055070,copper ion homeostasis; GO:0015015,heparan sulfate proteoglycan biosynthetic process, enzymatic modification; GO:0045087,inn…	Sulfotransferase domain
HH_001132	0.45	1	3.16	2.11	1.97	4.23	0.9	1.73	0.52	1.71	0.47	0.91	CT_Chr5	40770596	40774987	+	--	--	K21630 GATA-type zinc finger protein 1 | (RefSeq) GATA transcription factor 11-like (A)	hypothetical protein Ccrd_021561 [Cynara cardunculus var. scolymus]	RecName: Full=GATA transcription factor 11;	SubName: Full=Uncharacterized protein {ECO:0000313|EMBL:KVI00188.1};	GATA-4/5/6 transcription factors	GO:0005634,nucleus; GO:0005667,transcription factor complex; GO:0003682,chromatin binding; GO:0003700,DNA-binding transcription factor activity; GO:0000977,RNA polymerase II regulatory region sequence-specific DNA binding; GO:0001085,RNA polymerase II transcription factor binding; GO:0001228,DNA-binding transcription activator activity, RNA polymerase II-specific; GO:0008270,zinc ion binding; GO:…	GATA zinc finger
HH_001134	31.22	35.97	44.05	50.71	61.77	62.08	27.36	17.03	27.26	35.19	26.79	36.86	CT_Chr5	40804048	40809291	+	--	--	--	CASP-like protein 1 [Apostasia shenzhenica]	RecName: Full=CASP-like protein 5A2; Short=AtCASPL5A2;	SubName: Full=CASP-like protein 1 {ECO:0000313|EMBL:PKA53404.1};	--	GO:0016021,integral component of membrane; GO:0005886,plasma membrane	Domain of unknown function (DUF588)
HH_001139	80.34	64.41	36.06	33.79	21.29	18.4	87.95	136.6	85.81	2.94	3.84	3.67	CT_Chr5	40904691	40911656	+	--	--	--	Zinc finger, RING-CH-type [Cynara cardunculus var. scolymus]	--	SubName: Full=Zinc finger, RING-CH-type {ECO:0000313|EMBL:KVI00219.1};	Protein involved in mRNA turnover and stability	GO:0016021,integral component of membrane; GO:0008270,zinc ion binding	--
HH_001142	46.68	44.03	40.25	26.01	31.09	21.99	42.19	80.79	54.09	30.04	37.86	19.34	CT_Chr5	40961045	40967268	+	--	--	K08681 5'-phosphate synthase pdxT subunit [EC:4.3.3.6] | (RefSeq) probable pyridoxal 5'-phosphate synthase subunit PDX2 (A)	probable pyridoxal 5'-phosphate synthase subunit PDX2 isoform X1 [Helianthus annuus]	RecName: Full=Probable pyridoxal 5'-phosphate synthase subunit PDX2; Short=AtPDX2; EC=4.3.3.6 {ECO:0000269|PubMed:17468224}; AltName: Full=Protein EMBRYO DEFECTIVE 2407; AltName: Full=Pyridoxal 5'-phosphate synthase glutaminase subunit; EC=3.5.1.2 {ECO:0000269|PubMed:17468224};	SubName: Full=Putative pyridoxine biosynthesis 2 {ECO:0000313|EMBL:OTG37396.1};	Imidazoleglycerol-phosphate synthase subunit H-like	GO:0005829,cytosol; GO:1903600,glutaminase complex; GO:0004359,glutaminase activity; GO:0046982,protein heterodimerization activity; GO:0036381,pyridoxal 5'-phosphate synthase (glutamine hydrolysing) activity; GO:0006541,glutamine metabolic process; GO:0042823,pyridoxal phosphate biosynthetic process; GO:0008614,pyridoxine metabolic process; GO:0042819,vitamin B6 biosynthetic process	SNO glutamine amidotransferase family
HH_001147	6.32	4.72	2.46	1.79	4.28	3.56	4.06	8.78	6.95	1.46	1.61	0.92	CT_Chr5	41038787	41044524	-	--	--	K08472 mlo protein | (RefSeq) MLO-like protein 6 (A)	hypothetical protein LSAT_1X65921 [Lactuca sativa]	RecName: Full=MLO-like protein 6; Short=AtMlo6;	RecName: Full=MLO-like protein {ECO:0000256|RuleBase:RU280816};	--	GO:0016021,integral component of membrane; GO:0005886,plasma membrane; GO:0005516,calmodulin binding; GO:0009817,defense response to fungus, incompatible interaction	Mlo family
HH_001151	28.1	20.48	12.61	12.27	6.46	10.82	52.58	40.95	50.27	17.39	31.91	16.41	CT_Chr5	41124851	41129217	-	--	--	K03319 divalent anion:Na+ symporter, DASS family | (RefSeq) dicarboxylate transporter 2.1, chloroplastic-like (A)	Sodium/sulfate symporter [Cynara cardunculus var. scolymus]	RecName: Full=Dicarboxylate transporter 1, chloroplastic; AltName: Full=2-oxoglutarate/malate translocator 1; Short=AtpOMT1; Flags: Precursor;	SubName: Full=Sodium/sulfate symporter {ECO:0000313|EMBL:KVI00213.1};	--	GO:0009507,chloroplast; GO:0009941,chloroplast envelope; GO:0009706,chloroplast inner membrane; GO:0009534,chloroplast thylakoid; GO:0016021,integral component of membrane; GO:0016020,membrane; GO:0005739,mitochondrion; GO:0009536,plastid; GO:0015139,alpha-ketoglutarate transmembrane transporter activity; GO:0015140,malate transmembrane transporter activity; GO:0015131,oxaloacetate transmembrane …	Citrate transporter
HH_001154	18.09	20.49	47.3	87.74	92.02	119.47	17.11	5.17	12.64	132.15	11.85	125.72	CT_Chr5	41149150	41156180	-	--	--	K05863 solute carrier family 25 (mitochondrial adenine nucleotide translocator), member 4/5/6/31 | (RefSeq) ADP,ATP carrier protein, mitochondrial (A)	Adenine nucleotide translocator 1 [Cynara cardunculus var. scolymus]	RecName: Full=ADP,ATP carrier protein, mitochondrial; AltName: Full=ADP/ATP translocase; AltName: Full=Adenine nucleotide translocator; Short=ANT; Flags: Precursor;	SubName: Full=Adenine nucleotide translocator 1 {ECO:0000313|EMBL:KVI00209.1};	Mitochondrial ADP/ATP carrier proteins	GO:0016021,integral component of membrane; GO:0005743,mitochondrial inner membrane; GO:0022857,transmembrane transporter activity	Mitochondrial carrier protein
HH_001155	8.32	9.35	9.6	8.51	6.72	9.81	10.08	7.03	6.95	22.8	17.15	26.63	CT_Chr5	41167219	41173879	-	--	--	K17686 P-type Cu+ transporter [EC:7.2.2.8] | (RefSeq) copper-transporting ATPase HMA4-like isoform X1 (A)	putative P-type ATPase, Heavy metal-associated domain, copper ion-binding, HAD-like domain protein [Helianthus annuus]	RecName: Full=Copper-transporting ATPase HMA4 {ECO:0000305}; EC=3.6.3.54 {ECO:0000269|PubMed:27387148}; AltName: Full=Protein HEAVY METAL ATPASE 4 {ECO:0000305}; Short=OsHMA4 {ECO:0000303|PubMed:27387148};	SubName: Full=Putative P-type ATPase, Heavy metal-associated domain, copper ion-binding, HAD-like domain protein {ECO:0000313|EMBL:OTG01797.1};	Cation transport ATPase	GO:0005887,integral component of plasma membrane; GO:0043231,intracellular membrane-bounded organelle; GO:0005774,vacuolar membrane; GO:0005524,ATP binding; GO:0005388,calcium-transporting ATPase activity; GO:0005507,copper ion binding	haloacid dehalogenase-like hydrolase
HH_001164	1.94	1.47	1.16	1.39	0.39	1.04	9.91	3.47	7.76	3.47	12.83	5.1	CT_Chr5	41565100	41571090	+	--	--	K00454 lipoxygenase [EC:1.13.11.12] | (RefSeq) linoleate 13S-lipoxygenase 2-1, chloroplastic-like isoform X1 (A)	Lipase/lipooxygenase, PLAT/LH2 [Cynara cardunculus var. scolymus]	RecName: Full=Linoleate 13S-lipoxygenase 2-1, chloroplastic; EC=1.13.11.12; AltName: Full=Lipoxygenase 2-1; Flags: Precursor;	SubName: Full=Lipase/lipooxygenase, PLAT/LH2 {ECO:0000313|EMBL:KVI00262.1};	--	GO:0009570,chloroplast stroma; GO:0009534,chloroplast thylakoid; GO:0016165,linoleate 13S-lipoxygenase activity; GO:0046872,metal ion binding; GO:0010597,green leaf volatile biosynthetic process; GO:0031408,oxylipin biosynthetic process	PLAT/LH2 domain
HH_001165	3.82	4.1	3.92	2.68	6.45	4.99	3.25	0.74	3.09	4.67	1.21	8.37	CT_Chr5	41570211	41577507	-	--	--	K00454 lipoxygenase [EC:1.13.11.12] | (RefSeq) linoleate 13S-lipoxygenase 2-1, chloroplastic-like (A)	Lipase/lipooxygenase, PLAT/LH2 [Cynara cardunculus var. scolymus]	RecName: Full=Linoleate 13S-lipoxygenase 2-1, chloroplastic; EC=1.13.11.12; AltName: Full=Lipoxygenase 2-1; Flags: Precursor;	SubName: Full=Lipase/lipooxygenase, PLAT/LH2 {ECO:0000313|EMBL:KVI00262.1};	--	GO:0009570,chloroplast stroma; GO:0009534,chloroplast thylakoid; GO:0016165,linoleate 13S-lipoxygenase activity; GO:0046872,metal ion binding; GO:0010597,green leaf volatile biosynthetic process; GO:0031408,oxylipin biosynthetic process	--
HH_001166	7.52	4.37	1.49	0.44	1.67	1.66	0.67	0.17	0.85	0.12	0.09	0.33	CT_Chr5	41578223	41583309	-	--	--	K04733 interleukin-1 receptor-associated kinase 4 [EC:2.7.11.1] | (RefSeq) G-type lectin S-receptor-like serine/threonine-protein kinase LECRK3 (A)	Bulb-type lectin domain-containing protein [Cynara cardunculus var. scolymus]	RecName: Full=G-type lectin S-receptor-like serine/threonine-protein kinase LECRK3 {ECO:0000305}; Short=OsLecRK3 {ECO:0000303|PubMed:25485617}; EC=2.7.11.1 {ECO:0000305}; AltName: Full=OsRLCK135 {ECO:0000305}; Flags: Precursor;	SubName: Full=Bulb-type lectin domain-containing protein {ECO:0000313|EMBL:KVI00248.1};	--	GO:0016021,integral component of membrane; GO:0005524,ATP binding; GO:0030246,carbohydrate binding; GO:0004674,protein serine/threonine kinase activity; GO:0006952,defense response	Phosphotransferase enzyme family
HH_001168	0.06	0.06	0	0.03	0.06	0.3	0	0	0	0.1	0.18	0.09	CT_Chr5	41611759	41627651	-	--	--	K04733 interleukin-1 receptor-associated kinase 4 [EC:2.7.11.1] | (RefSeq) G-type lectin S-receptor-like serine/threonine-protein kinase RLK1 (A)	G-type lectin S-receptor-like serine/threonine-protein kinase RLK1 [Helianthus annuus]	RecName: Full=G-type lectin S-receptor-like serine/threonine-protein kinase RLK1; EC=2.7.11.1; AltName: Full=Receptor-like protein kinase 1; Flags: Precursor;	SubName: Full=Uncharacterized protein {ECO:0000313|EMBL:OTG37663.1};	--	GO:0016021,integral component of membrane; GO:0005886,plasma membrane; GO:0005524,ATP binding; GO:0005516,calmodulin binding; GO:0030246,carbohydrate binding; GO:0004674,protein serine/threonine kinase activity; GO:0006468,protein phosphorylation	Protein tyrosine kinase
HH_001169	0.27	0.2	0.86	1.38	0.2	0.4	0.35	0.37	0.48	0	0	0	CT_Chr5	41618772	41628828	+	--	--	K04733 interleukin-1 receptor-associated kinase 4 [EC:2.7.11.1] | (RefSeq) G-type lectin S-receptor-like serine/threonine-protein kinase LECRK3 (A)	Bulb-type lectin domain-containing protein [Cynara cardunculus var. scolymus]	RecName: Full=G-type lectin S-receptor-like serine/threonine-protein kinase LECRK3 {ECO:0000305}; Short=OsLecRK3 {ECO:0000303|PubMed:25485617}; EC=2.7.11.1 {ECO:0000305}; AltName: Full=OsRLCK135 {ECO:0000305}; Flags: Precursor;	SubName: Full=Bulb-type lectin domain-containing protein {ECO:0000313|EMBL:KVI00248.1};	--	GO:0016021,integral component of membrane; GO:0005524,ATP binding; GO:0030246,carbohydrate binding; GO:0004674,protein serine/threonine kinase activity; GO:0006952,defense response	Phosphotransferase enzyme family
HH_001173	4.42	5.07	3.4	2.49	3.91	5.25	7.91	4.65	8.36	1.17	1.83	2.79	CT_Chr5	41674619	41679550	-	--	--	K02992 small subunit ribosomal protein S7 | (RefSeq) rps7, C4D74_pgp003; ribosomal protein S7 (A)	Plastid lipid-associated protein/fibrillin conserved domain-containing protein [Cynara cardunculus var. scolymus]	RecName: Full=Probable plastid-lipid-associated protein 12, chloroplastic; AltName: Full=Fibrillin-10; Flags: Precursor;	SubName: Full=Plastid lipid-associated protein/fibrillin conserved domain-containing protein {ECO:0000313|EMBL:KVI00238.1};	--	GO:0009507,chloroplast; GO:0009941,chloroplast envelope; GO:0009534,chloroplast thylakoid; GO:0009535,chloroplast thylakoid membrane; GO:0016020,membrane	Ribosomal protein S7p/S5e
HH_001174	0.35	0.55	1.11	0.74	1.01	1.06	0.45	0.17	0.4	0	0	0	CT_Chr5	41683616	41686874	+	--	--	K00430 peroxidase [EC:1.11.1.7] | (RefSeq) peroxidase N-like (A)	hypothetical protein LSAT_1X68441 [Lactuca sativa]	RecName: Full=Peroxidase 59; Short=Atperox P59; EC=1.11.1.7; AltName: Full=ATPN; AltName: Full=Peroxidase N; Flags: Precursor;	RecName: Full=Peroxidase {ECO:0000256|RuleBase:RU362060, ECO:0000256|SAAS:SAAS00709852}; EC=1.11.1.7 {ECO:0000256|RuleBase:RU362060, ECO:0000256|SAAS:SAAS00709852};	--	GO:0005737,cytoplasm; GO:0005576,extracellular region; GO:0005634,nucleus; GO:0020037,heme binding; GO:0046872,metal ion binding; GO:0004601,peroxidase activity; GO:0042744,hydrogen peroxide catabolic process; GO:0006979,response to oxidative stress	Peroxidase
HH_001175	0.12	0.93	0.59	0	0.35	0.82	0.74	0.93	0.77	0.44	0.26	0.47	CT_Chr5	41686872	41691061	-	--	--	K01938 formate--tetrahydrofolate ligase [EC:6.3.4.3] | (RefSeq) formate--tetrahydrofolate ligase-like (A)	hypothetical protein Ccrd_021507 [Cynara cardunculus var. scolymus]	RecName: Full=Formate--tetrahydrofolate ligase; EC=6.3.4.3; AltName: Full=10-formyletrahydrofolate synthetase; Short=FHS; Short=FTHFS; AltName: Full=Formyltetrahydrofolate synthetase;	SubName: Full=Uncharacterized protein {ECO:0000313|EMBL:KVI00242.1};	--	GO:0005524,ATP binding; GO:0004329,formate-tetrahydrofolate ligase activity; GO:0035999,tetrahydrofolate interconversion	Formate--tetrahydrofolate ligase
HH_001179	33.36	22.7	7.88	7.93	23.61	12.82	54.12	104.29	82.16	36.28	59.23	24.48	CT_Chr5	41711713	41716493	-	--	--	K12603 CCR4-NOT transcription complex subunit 6 [EC:3.1.13.4] | (RefSeq) hypothetical protein (A)	Heat shock protein DnaJ, cysteine-rich domain-containing protein [Cynara cardunculus var. scolymus]	RecName: Full=Protein PHOTOSYSTEM I ASSEMBLY 2, chloroplastic {ECO:0000305}; Flags: Precursor;	SubName: Full=Heat shock protein DnaJ, cysteine-rich domain-containing protein {ECO:0000313|EMBL:KVI00245.1};	--	GO:0009543,chloroplast thylakoid lumen; GO:0009535,chloroplast thylakoid membrane; GO:0031977,thylakoid lumen; GO:0046872,metal ion binding; GO:0009561,megagametogenesis; GO:0048564,photosystem I assembly; GO:0010027,thylakoid membrane organization	DnaJ central domain
HH_001181	310.33	188.21	80.91	81.7	39.28	56.81	355.85	397.04	435.25	124.21	264.13	114.79	CT_Chr5	41731135	41731719	-	--	--	K01870 isoleucyl-tRNA synthetase [EC:6.1.1.5] | (RefSeq) isoleucine--tRNA ligase, chloroplastic/mitochondrial-like (A)	Plant disease resistance response protein [Cynara cardunculus var. scolymus]	RecName: Full=Dirigent protein 19; Short=AtDIR19; Flags: Precursor;	RecName: Full=Dirigent protein {ECO:0000256|RuleBase:RU363099};	--	GO:0048046,apoplast; GO:0016853,isomerase activity	Dirigent-like protein
HH_001184	1.2	2.13	2.99	2.89	2.78	2.73	2.49	1.66	2.62	0.86	2.26	0.97	CT_Chr5	41757791	41761940	-	--	--	K19892 glucan endo-1,3-beta-glucosidase 4 [EC:3.2.1.39] | (RefSeq) glucan endo-1,3-beta-glucosidase 4-like (A)	Glycoside hydrolase, catalytic domain-containing protein [Cynara cardunculus var. scolymus]	RecName: Full=Glucan endo-1,3-beta-glucosidase 4; EC=3.2.1.39; AltName: Full=(1->3)-beta-glucan endohydrolase 4; Short=(1->3)-beta-glucanase 4; AltName: Full=Beta-1,3-endoglucanase 4; Short=Beta-1,3-glucanase 4; Flags: Precursor;	SubName: Full=Glycoside hydrolase, catalytic domain-containing protein {ECO:0000313|EMBL:KVI00254.1};	--	GO:0031225,anchored component of membrane; GO:0046658,anchored component of plasma membrane; GO:0005886,plasma membrane; GO:0042973,glucan endo-1,3-beta-D-glucosidase activity; GO:0004553,hydrolase activity, hydrolyzing O-glycosyl compounds; GO:0030247,polysaccharide binding; GO:0005975,carbohydrate metabolic process; GO:0006952,defense response	X8 domain
HH_001186	2.47	1.75	0.64	0	0.28	0.1	1.11	1.14	0.6	0.67	1.02	0.45	CT_Chr5	41808820	41811507	+	--	--	K04733 interleukin-1 receptor-associated kinase 4 [EC:2.7.11.1] | (RefSeq) uncharacterized protein LOC110908553 (A)	hypothetical protein Ccrd_021495 [Cynara cardunculus var. scolymus]	RecName: Full=IQ domain-containing protein IQM2 {ECO:0000305}; AltName: Full=IQ motif-containing protein 2 {ECO:0000303|Ref.3};	SubName: Full=Uncharacterized protein {ECO:0000313|EMBL:KVI00256.1};	--	GO:0005737,cytoplasm; GO:0005634,nucleus	IQ calmodulin-binding motif
HH_001187	55.4	42.15	28.9	18.9	41.04	27.9	71.11	106.91	79.32	37.81	55.97	25.73	CT_Chr5	41825333	41829620	-	--	--	--	uncharacterized protein LOC110890874 isoform X1 [Helianthus annuus]	RecName: Full=Pheophytinase, chloroplastic; EC=3.1.1.-; AltName: Full=Pheophytin pheophorbide hydrolase; AltName: Full=Protein CO-REGULATED WITH NYE1; Flags: Precursor;	SubName: Full=Putative alpha/beta-Hydrolases superfamily protein {ECO:0000313|EMBL:OTG08704.1};	Predicted hydrolase/acyltransferase (alpha/beta hydrolase superfamily)	GO:0009507,chloroplast; GO:0009570,chloroplast stroma; GO:0009535,chloroplast thylakoid membrane; GO:0080124,pheophytinase activity; GO:0015996,chlorophyll catabolic process	Serine aminopeptidase, S33
HH_001199	2.77	2.63	2.99	2.56	7.16	6.52	1.31	1.17	1.6	5.17	1.21	5.3	CT_Chr5	42038289	42043921	+	--	--	K15104 solute carrier family 25 (mitochondrial oxoglutarate transporter), member 11 | (RefSeq) mitochondrial dicarboxylate/tricarboxylate transporter DTC-like (A)	mitochondrial dicarboxylate/tricarboxylate transporter DTC [Helianthus annuus]	RecName: Full=Mitochondrial dicarboxylate/tricarboxylate transporter DTC; AltName: Full=Dicarboxylate/tricarboxylate carrier;	SubName: Full=Putative substrate carrier protein {ECO:0000313|EMBL:OTG01787.1};	Mitochondrial oxoglutarate/malate carrier proteins	GO:0005618,cell wall; GO:0009507,chloroplast; GO:0009941,chloroplast envelope; GO:0016021,integral component of membrane; GO:0005743,mitochondrial inner membrane; GO:0005739,mitochondrion; GO:0009506,plasmodesma; GO:0005774,vacuolar membrane; GO:0005310,dicarboxylic acid transmembrane transporter activity; GO:0015367,oxoglutarate:malate antiporter activity; GO:0015142,tricarboxylic acid transmemb…	Mitochondrial carrier protein
HH_001203	1.3	0.92	1.4	1.09	0	1.02	0.69	1.16	1.18	2.21	9.28	1.87	CT_Chr5	42094832	42096650	+	--	--	--	hypothetical protein LSAT_1X68741 [Lactuca sativa]	--	SubName: Full=Uncharacterized protein {ECO:0000313|EMBL:OTG37677.1};	--	--	Domain of unknown function (DUF4588)
HH_001206	95.07	78.3	50.12	45.34	20.77	26.08	74.99	90.64	81.73	29.75	91.06	32.25	CT_Chr5	42133367	42138431	+	--	--	K00873 pyruvate kinase [EC:2.7.1.40] | (RefSeq) pyruvate kinase, cytosolic isozyme-like (A)	Pyruvate kinase [Cynara cardunculus var. scolymus]	RecName: Full=Pyruvate kinase, cytosolic isozyme; Short=PK; EC=2.7.1.40;	RecName: Full=Pyruvate kinase {ECO:0000256|RuleBase:RU000504}; EC=2.7.1.40 {ECO:0000256|RuleBase:RU000504};	Pyruvate kinase	GO:0005737,cytoplasm; GO:0005524,ATP binding; GO:0016301,kinase activity; GO:0000287,magnesium ion binding; GO:0030955,potassium ion binding; GO:0004743,pyruvate kinase activity	Pyruvate kinase, alpha/beta domain
HH_001207	400.26	402.09	506.05	226.52	202.92	191.31	170.71	171.59	191.55	94	70.92	165.2	CT_Chr5	42139042	42140160	-	--	--	K11982 E3 ubiquitin-protein ligase RNF115/126 [EC:2.3.2.27] | (RefSeq) E3 ubiquitin-protein ligase SIRP1-like (A)	Zinc finger, RING/FYVE/PHD-type [Cynara cardunculus var. scolymus]	RecName: Full=E3 ubiquitin-protein ligase SIRP1 {ECO:0000305}; EC=2.3.2.27 {ECO:0000269|PubMed:27118216}; AltName: Full=Salt-induced RING finger protein 1 {ECO:0000303|PubMed:27118216}; Short=OsSIRP1 {ECO:0000303|PubMed:27118216};	SubName: Full=Zinc finger, RING/FYVE/PHD-type {ECO:0000313|EMBL:KVI00270.1};	FOG: Predicted E3 ubiquitin ligase	GO:0005737,cytoplasm; GO:0046872,metal ion binding; GO:0061630,ubiquitin protein ligase activity; GO:0043161,proteasome-mediated ubiquitin-dependent protein catabolic process; GO:0000209,protein polyubiquitination; GO:0042787,NA	PHD-like zinc-binding domain
HH_001209	3.41	3.43	2.74	2.65	2.45	3.92	5.54	4.56	4.09	3.34	3.95	2.76	CT_Chr5	42152938	42169845	-	--	--	K14317 nuclear pore complex protein Nup214 | (RefSeq) nuclear pore complex protein NUP214 isoform X1 (A)	Nuclear pore complex protein [Cynara cardunculus var. scolymus]	RecName: Full=Nuclear pore complex protein NUP214 {ECO:0000303|PubMed:21189294}; AltName: Full=Nucleoporin 214; AltName: Full=Protein EMBRYO DEFECTIVE 1011 {ECO:0000303|PubMed:15266054}; AltName: Full=Protein LNO1 {ECO:0000303|PubMed:22898497}; AltName: Full=Protein LONO1 {ECO:0000303|PubMed:22898497};	SubName: Full=Nuclear pore complex protein {ECO:0000313|EMBL:KVI00272.1};	--	GO:0005739,mitochondrion; GO:0044613,nuclear pore central transport channel; GO:0044615,nuclear pore nuclear basket; GO:0008139,nuclear localization sequence binding; GO:0005487,NA; GO:0017056,structural constituent of nuclear pore; GO:0009793,embryo development ending in seed dormancy; GO:0051028,mRNA transport; GO:0006606,protein import into nucleus; GO:0006405,RNA export from nucleus; GO:00100…	--
HH_001210	8.94	8.1	11.97	12.66	14.16	13.28	9.55	7.43	6.47	13.55	6.79	11.08	CT_Chr5	42173261	42178414	-	--	--	K10768 alkylated DNA repair protein alkB homolog 6 [EC:1.14.11.-] | (RefSeq) alpha-ketoglutarate-dependent dioxygenase alkB homolog 6 (A)	Oxoglutarate/iron-dependent dioxygenase [Cynara cardunculus var. scolymus]	--	SubName: Full=Oxoglutarate/iron-dependent dioxygenase {ECO:0000313|EMBL:KVI00274.1};	Uncharacterized conserved protein	GO:0051213,dioxygenase activity	2OG-Fe(II) oxygenase superfamily
HH_001211	4.48	3.4	6.87	8.72	11.86	10.18	3.16	2.91	2.72	9.25	4.64	8.57	CT_Chr5	42183592	42191741	+	--	--	K17805 mitochondrial import inner membrane translocase subunit TIM16 | (RefSeq) mitochondrial import inner membrane translocase subunit PAM16 like 2 (A)	Mitochondrial import inner membrane translocase subunit Tim16, partial [Cynara cardunculus var. scolymus]	RecName: Full=Mitochondrial import inner membrane translocase subunit PAM16 like 2 {ECO:0000303|PubMed:24194927}; Short=AtPAM16 {ECO:0000303|PubMed:24153405}; Short=AtPAM16L2 {ECO:0000303|PubMed:24194927}; AltName: Full=Presequence translocated-associated motor subunit PAM16 {ECO:0000250|UniProtKB:P42949}; AltName: Full=Protein MUTANT SNC1-ENHANCING 5 {ECO:0000303|PubMed:24153405}; AltName: Full=…	SubName: Full=Mitochondrial import inner membrane translocase subunit Tim16 {ECO:0000313|EMBL:KVI00273.1}; Flags: Fragment;	Uncharacterized conserved protein	GO:0005737,cytoplasm; GO:0005743,mitochondrial inner membrane; GO:0005744,TIM23 mitochondrial import inner membrane translocase complex; GO:0005739,mitochondrion; GO:0009734,auxin-activated signaling pathway; GO:0006952,defense response; GO:0031348,negative regulation of defense response; GO:1900425,negative regulation of defense response to bacterium; GO:1902289,negative regulation of defense re…	Pam16
HH_001212	34.49	36.23	32.85	32.59	23.44	25.56	32.87	24.99	29.42	55.98	75.26	35.59	CT_Chr5	42194565	42202398	+	--	--	K12471 epsin | (RefSeq) clathrin interactor EPSIN 2-like (A)	ENTH/VHS-like protein, partial [Cynara cardunculus var. scolymus]	RecName: Full=Clathrin interactor EPSIN 2; AltName: Full=EPSIN-related 2;	SubName: Full=ENTH/VHS-like protein {ECO:0000313|EMBL:KVI00278.1}; Flags: Fragment;	Equilibrative nucleoside transporter protein	GO:0030136,clathrin-coated vesicle; GO:0005794,Golgi apparatus; GO:0005886,plasma membrane; GO:0005774,vacuolar membrane; GO:0030276,clathrin binding; GO:0005543,phospholipid binding; GO:0015031,protein transport	VHS domain
HH_001213	7.61	7.93	8.45	8.72	19.25	13.35	6.94	2.61	7.07	5.74	3.22	8.54	CT_Chr5	42203212	42208942	+	--	--	--	hypothetical protein LSAT_1X71460 [Lactuca sativa]	RecName: Full=Uncharacterized protein At3g49140;	SubName: Full=Putative FMN-binding split barrel {ECO:0000313|EMBL:OTF99217.1};	FOG: PPR repeat	GO:0048037,cofactor binding	Protein of unknown function (DUF2470)
HH_001218	2.14	3.84	7.98	12.81	10.94	15.76	1.9	2.14	1.58	5.12	3.16	8.97	CT_Chr1	86172382	86176126	+	--	--	--	--	--	--	--	--	--
HH_001223	0.72	1.37	2.09	1.95	2.22	2.85	0.95	0.82	1.07	3.22	0.88	3.58	CT_Chr1	86256025	86263066	+	--	--	K10773 endonuclease III [EC:4.2.99.18] | (RefSeq) putative DNA glycosylase At3g47830 (A)	putative DNA glycosylase At3g47830 isoform X1 [Helianthus annuus]	RecName: Full=Putative DNA glycosylase At3g47830 {ECO:0000305}; EC=3.2.2.- {ECO:0000305};	SubName: Full=Putative DNA glycosylase superfamily protein {ECO:0000313|EMBL:OTG16473.1};	--	GO:0016798,hydrolase activity, acting on glycosyl bonds; GO:0006284,base-excision repair	HhH-GPD superfamily base excision DNA repair protein
HH_001227	31.16	25.77	21.86	14.24	20.54	16.23	28.14	30.06	26.79	20.99	23.52	13.49	CT_Chr1	86291739	86297322	+	--	--	K21989 calcium permeable stress-gated cation channel | (RefSeq) CSC1-like protein RXW8 (A)	Calmodulin binding protein-like protein [Cynara cardunculus var. scolymus]	RecName: Full=Calmodulin-binding protein 60 E {ECO:0000303|PubMed:11782485};	SubName: Full=Calmodulin binding protein-like protein {ECO:0000313|EMBL:KVI06316.1};	--	GO:0005634,nucleus; GO:0005516,calmodulin binding; GO:0003677,DNA binding; GO:0006355,regulation of transcription, DNA-templated; GO:0006950,response to stress; GO:0006351,transcription, DNA-templated	Calmodulin binding protein-like
HH_001228	14.71	12.14	6	1.78	5.02	1.97	3.88	7.41	5.24	1.41	5.56	6.22	CT_Chr1	86298439	86302228	+	--	--	K04733 interleukin-1 receptor-associated kinase 4 [EC:2.7.11.1] | (RefSeq) receptor-like protein kinase HERK 1 (A)	hypothetical protein LSAT_1X45540 [Lactuca sativa]	RecName: Full=Receptor-like protein kinase FERONIA; EC=2.7.11.1; AltName: Full=Protein SIRENE; Flags: Precursor;	SubName: Full=Cytochrome b5-like heme/steroid binding domain-containing protein {ECO:0000313|EMBL:KVH99816.1};	Serine/threonine protein kinase	GO:0043680,filiform apparatus; GO:0016021,integral component of membrane; GO:0005622,intracellular; GO:0016020,membrane; GO:0005886,plasma membrane; GO:0009506,plasmodesma; GO:0005524,ATP binding; GO:0004672,protein kinase activity; GO:0004674,protein serine/threonine kinase activity; GO:0009738,abscisic acid-activated signaling pathway; GO:0009742,brassinosteroid mediated signaling pathway; GO:0…	Phosphotransferase enzyme family
HH_001230	26.36	20.16	10.53	11.41	16.2	15.61	22.66	40.23	29.6	16.54	17.57	10.31	CT_Chr1	86303612	86312523	+	--	--	K21989 calcium permeable stress-gated cation channel | (RefSeq) CSC1-like protein RXW8 (A)	Calmodulin binding protein-like protein [Cynara cardunculus var. scolymus]	RecName: Full=Calmodulin-binding protein 60 D {ECO:0000303|PubMed:11782485};	SubName: Full=Calmodulin binding protein-like protein {ECO:0000313|EMBL:KVI06316.1};	--	GO:0005634,nucleus; GO:0005516,calmodulin binding; GO:0003677,DNA binding; GO:0006355,regulation of transcription, DNA-templated; GO:0006950,response to stress; GO:0006351,transcription, DNA-templated	Calmodulin binding protein-like
HH_001232	7.33	12.27	6.75	2	0.92	8.98	9.11	0.65	9.17	8.19	2.34	3.39	CT_Chr1	86328458	86340854	-	--	--	--	Protein of unknown function DUF4228 [Cynara cardunculus var. scolymus]	--	SubName: Full=Uncharacterized protein {ECO:0000313|EMBL:KVI06317.1};	--	--	Domain of unknown function (DUF4228)
HH_001233	0.11	0.21	0	0.04	0.39	0.98	0	0	0	0.04	0	0.21	CT_Chr1	86349027	86354461	-	--	--	K14611 solute carrier family 23 (nucleobase transporter), member 1/2 | (RefSeq) nucleobase-ascorbate transporter 6-like isoform X1 (A)	hypothetical protein LSAT_1X26421 [Lactuca sativa]	RecName: Full=Nucleobase-ascorbate transporter 6; Short=AtNAT6;	SubName: Full=Xanthine/uracil/vitamin C permease {ECO:0000313|EMBL:KVI06324.1};	Xanthine/uracil transporters	GO:0005618,cell wall; GO:0005783,endoplasmic reticulum; GO:0016021,integral component of membrane; GO:0009506,plasmodesma; GO:0005773,vacuole; GO:0022857,transmembrane transporter activity	Permease family
HH_001240	16.71	16.17	28.26	33.88	28.06	25	14.68	9.49	14.32	19.96	6.93	13.34	CT_Chr1	86417942	86420850	+	--	--	--	hypothetical protein Ccrd_015305 [Cynara cardunculus var. scolymus]	--	SubName: Full=Uncharacterized protein {ECO:0000313|EMBL:KVI06346.1};	--	GO:0016021,integral component of membrane	--
HH_001241	41.63	48.84	33.8	23.41	13.07	35.66	27.27	8.6	19.37	16.75	9.67	23.5	CT_Chr1	86424375	86428296	+	--	--	K00128 aldehyde dehydrogenase (NAD+) [EC:1.2.1.3] | (RefSeq) aldehyde dehydrogenase family 2 member B4, mitochondrial-like (A)	hypothetical protein LSAT_4X74900 [Lactuca sativa]	RecName: Full=Aldehyde dehydrogenase family 2 member B4, mitochondrial; Short=ALDH2a; EC=1.2.1.3; Flags: Precursor;	SubName: Full=Putative aldehyde dehydrogenase {ECO:0000313|EMBL:OTG16524.1};	Aldehyde dehydrogenase	GO:0009507,chloroplast; GO:0005759,mitochondrial matrix; GO:0005739,mitochondrion; GO:0004029,aldehyde dehydrogenase (NAD) activity; GO:0005524,ATP binding; GO:0046686,response to cadmium ion	Aldehyde dehydrogenase family
HH_001244	0.38	0.17	0.65	0	0.23	0	0.3	0.34	0.08	0.08	0.4	0	CT_Chr1	86453809	86455698	+	--	--	K15382 solute carrier family 50 (sugar transporter) | (RefSeq) bidirectional sugar transporter SWEET5-like (A)	hypothetical protein LSAT_4X74840 [Lactuca sativa]	RecName: Full=Bidirectional sugar transporter SWEET5 {ECO:0000303|PubMed:21107422}; Short=AtSWEET5 {ECO:0000303|PubMed:21107422}; AltName: Full=Protein SUGARS WILL EVENTUALLY BE EXPORTED TRANSPORTERS 5 {ECO:0000303|PubMed:21107422}; AltName: Full=Protein VEGETATIVE CELL EXPRESSED 1 {ECO:0000303|PubMed:16055690}; Short=AtVEX1 {ECO:0000303|PubMed:16055690};	RecName: Full=Bidirectional sugar transporter SWEET {ECO:0000256|RuleBase:RU910715};	Multitransmembrane protein	GO:0016021,integral component of membrane; GO:0005887,integral component of plasma membrane; GO:0051119,sugar transmembrane transporter activity; GO:0008643,carbohydrate transport; GO:0051260,protein homooligomerization	Sugar efflux transporter for intercellular exchange
HH_001245	30.76	29.18	18.98	47.75	81.24	70.58	59.15	43.86	58.39	25.17	22.59	31.54	CT_Chr1	86458732	86462166	-	--	--	K01968 3-methylcrotonyl-CoA carboxylase alpha subunit [EC:6.4.1.4] | (RefSeq) LOW QUALITY PROTEIN: methylcrotonoyl-CoA carboxylase subunit alpha, mitochondrial-like (A)	serine/threonine-protein kinase HT1-like [Helianthus annuus]	RecName: Full=Serine/threonine-protein kinase STY13 {ECO:0000305}; EC=2.7.11.1 {ECO:0000269|PubMed:16429265}; AltName: Full=AtSTYPK {ECO:0000303|PubMed:17291444}; AltName: Full=Serine/threonine/tyrosine-protein kinase 13 {ECO:0000303|PubMed:16429265};	SubName: Full=Putative serine/threonine/dual specificity protein kinase, catalytic domain-containing protein {ECO:0000313|EMBL:OTG33673.1};	Tyrosine kinase specific for activated (GTP-bound) p21cdc42Hs	GO:0005622,intracellular; GO:0005886,plasma membrane; GO:0005524,ATP binding; GO:0004672,protein kinase activity; GO:0004674,protein serine/threonine kinase activity; GO:0004712,protein serine/threonine/tyrosine kinase activity; GO:0004713,protein tyrosine kinase activity; GO:0004871,NA; GO:0035556,intracellular signal transduction; GO:0006468,protein phosphorylation	Haspin like kinase domain
HH_001249	0.1	0	0	0	0	0	0.15	1.62	0.41	0.34	0.11	0.17	CT_Chr1	86521869	86531960	-	--	--	K01673 carbonic anhydrase [EC:4.2.1.1] | (RefSeq) carbonic anhydrase 2-like (A)	Carbonic anhydrase [Cynara cardunculus var. scolymus]	RecName: Full=Carbonic anhydrase; EC=4.2.1.1; AltName: Full=Carbonate dehydratase;	RecName: Full=Carbonic anhydrase {ECO:0000256|RuleBase:RU003956}; EC=4.2.1.1 {ECO:0000256|RuleBase:RU003956}; AltName: Full=Carbonate dehydratase {ECO:0000256|RuleBase:RU003956};	Predicted carbonic anhydrase involved in protection against oxidative damage	GO:0005737,cytoplasm; GO:0004089,carbonate dehydratase activity; GO:0008270,zinc ion binding; GO:0015976,carbon utilization	Carbonic anhydrase
HH_001251	7.26	5.57	3.05	2.66	0.89	1.74	2.02	4.07	3.79	3.93	6.27	5.5	CT_Chr1	86558242	86562913	+	--	--	K00099 1-deoxy-D-xylulose-5-phosphate reductoisomerase [EC:1.1.1.267] | (RefSeq) 1-deoxy-D-xylulose 5-phosphate reductoisomerase, chloroplastic-like (A)	hypothetical protein LSAT_4X75261 [Lactuca sativa]	RecName: Full=1-deoxy-D-xylulose 5-phosphate reductoisomerase, chloroplastic; Short=1-deoxyxylulose-5-phosphate reductoisomerase; Short=DXP reductoisomerase; EC=1.1.1.267; AltName: Full=2-C-methyl-D-erythritol 4-phosphate synthase; Flags: Precursor;	SubName: Full=1-deoxy-D-xylulose-5-phosphate reductoisomerase {ECO:0000313|EMBL:AER00470.1};	--	GO:0009507,chloroplast; GO:0030604,1-deoxy-D-xylulose-5-phosphate reductoisomerase activity; GO:0046872,metal ion binding; GO:0070402,NADPH binding; GO:0019288,isopentenyl diphosphate biosynthetic process, methylerythritol 4-phosphate pathway	Semialdehyde dehydrogenase, NAD binding domain
HH_001255	3.42	3.55	3.12	2.9	2.8	3.38	4.06	4.57	4	4.8	5.22	5.47	CT_Chr1	86634624	86643001	-	--	--	K19042 E3 ubiquitin-protein ligase BOI and related proteins [EC:2.3.2.27] | (RefSeq) BOI-related E3 ubiquitin-protein ligase 1-like (A)	Zinc finger, RING-type [Cynara cardunculus var. scolymus]	RecName: Full=E3 ubiquitin-protein ligase BOI; EC=2.3.2.27 {ECO:0000269|PubMed:20921156}; AltName: Full=Inhibitor of apoptosis (IAP)-like protein; Short=AtILP; AltName: Full=Protein BOTRYTIS SUSCEPTIBLE 1 INTERACTOR; Short=AtBOI; AltName: Full=RING-type E3 ubiquitin transferase BOI {ECO:0000305};	SubName: Full=Zinc finger, RING-type {ECO:0000313|EMBL:KVI06326.1};	Predicted E3 ubiquitin ligase	GO:0005634,nucleus; GO:0046872,metal ion binding; GO:0004842,ubiquitin-protein transferase activity; GO:0042742,defense response to bacterium; GO:0050832,defense response to fungus; GO:2000117,negative regulation of cysteine-type endopeptidase activity; GO:0043069,negative regulation of programmed cell death; GO:0043161,proteasome-mediated ubiquitin-dependent protein catabolic process; GO:0009739…	--
HH_001260	67.01	98.06	71.56	36.36	6.05	39.92	82.8	59.27	68.14	93.19	81.23	96.42	CT_Chr1	86818947	86822288	+	--	--	K09648 mitochondrial inner membrane protease subunit 2 [EC:3.4.21.-] | (RefSeq) uncharacterized protein LOC110762209 isoform X1 (A)	hypothetical protein Ccrd_015304 [Cynara cardunculus var. scolymus]	--	SubName: Full=Uncharacterized protein {ECO:0000313|EMBL:KVI06350.1};	--	GO:0016021,integral component of membrane	--
HH_001261	1.83	1.46	3.15	0.95	1.37	2.63	1.25	0.8	0.69	2.38	1.13	2.52	CT_Chr1	86825302	86834134	+	--	--	K14559 U3 small nucleolar RNA-associated protein MPP10 | (RefSeq) U3 small nucleolar ribonucleoprotein protein MPP10-like (A)	Mpp10 protein [Cynara cardunculus var. scolymus]	--	RecName: Full=U3 small nucleolar ribonucleoprotein protein MPP10 {ECO:0000256|PIRNR:PIRNR017300};	U3 small nucleolar ribonucleoprotein (snoRNP) subunit - Mpp10p	GO:0034457,Mpp10 complex; GO:0005732,small nucleolar ribonucleoprotein complex; GO:0006364,rRNA processing	Mpp10 protein
HH_001262	153.21	219.51	178.23	84.58	315.48	273.91	136.24	48.46	153.24	156.23	81.19	240.5	CT_Chr1	86834373	86836131	-	--	--	K03676 glutaredoxin 3 | (RefSeq) glutaredoxin-C1 (A)	hypothetical protein LSAT_8X116281 [Lactuca sativa]	RecName: Full=Glutaredoxin-C1; Short=AtGrxC1;	SubName: Full=Glutaredoxin {ECO:0000313|EMBL:KVI06354.1};	Glutaredoxin and related proteins	GO:0005737,cytoplasm; GO:0009055,electron transfer activity; GO:0015035,protein disulfide oxidoreductase activity; GO:0045454,cell redox homeostasis	Glutathione S-transferase, N-terminal domain
HH_001264	1.25	0.61	0.45	0.15	0	0.41	1.15	0.46	0.84	1.3	1.41	1.54	CT_Chr1	86845819	86851571	-	--	--	--	hypothetical protein Ccrd_015345 [Cynara cardunculus var. scolymus]	--	SubName: Full=Uncharacterized protein {ECO:0000313|EMBL:KVI06308.1};	Uncharacterized conserved protein, contains C1, PH and RUN domains	GO:0016021,integral component of membrane	Transient receptor potential (TRP) ion channel
HH_001267	5.49	2.43	2.03	1.83	0.1	0.92	2.91	5.13	5.09	1.94	4.07	1.77	CT_Chr1	86911479	86914409	-	--	--	K13420 LRR receptor-like serine/threonine-protein kinase FLS2 [EC:2.7.11.1] | (RefSeq) LRR receptor-like serine/threonine-protein kinase FLS2 (A)	hypothetical protein Ccrd_015348 [Cynara cardunculus var. scolymus]	RecName: Full=LRR receptor-like serine/threonine-protein kinase GSO1 {ECO:0000303|PubMed:18088309}; EC=2.7.11.1 {ECO:0000255|PROSITE-ProRule:PRU00159}; AltName: Full=Protein GASSHO 1 {ECO:0000303|PubMed:18088309}; AltName: Full=Protein SCHENGEN 3 {ECO:0000303|PubMed:25233277}; Flags: Precursor;	SubName: Full=Uncharacterized protein {ECO:0000313|EMBL:KVI06307.1};	--	GO:0048226,Casparian strip; GO:0016021,integral component of membrane; GO:0005886,plasma membrane; GO:0005524,ATP binding; GO:0004674,protein serine/threonine kinase activity; GO:0071555,cell wall organization; GO:0009793,embryo development ending in seed dormancy; GO:0035987,endodermal cell differentiation; GO:0045184,establishment of protein localization; GO:0090558,plant epidermis development;…	Leucine Rich repeat
HH_001273	46.19	37.21	9.18	7.08	0.26	2.86	17.42	25.77	16.05	3.76	7.66	5.48	CT_Chr1	86974130	86977972	-	--	--	K17422 large subunit ribosomal protein L41 | (RefSeq) LRR receptor-like kinase family protein (A)	hypothetical protein LSAT_4X76040 [Lactuca sativa]	RecName: Full=LRR receptor-like serine/threonine-protein kinase {ECO:0000305}; EC=2.7.11.1 {ECO:0000305}; AltName: Full=LRR receptor-like serine/threonine-protein kinase At4g26540 {ECO:0000305}; AltName: Full=Protein RECEPTOR OF RGF1 {ECO:0000303|PubMed:27229311}; AltName: Full=Protein RGF1 INSENSITIVE 3 {ECO:0000303|PubMed:27229312}; Flags: Precursor;	SubName: Full=Uncharacterized protein {ECO:0000313|EMBL:KVI06284.1};	--	GO:0016021,integral component of membrane; GO:0005886,plasma membrane; GO:0005524,ATP binding; GO:0004674,protein serine/threonine kinase activity	Leucine Rich repeat
HH_001277	6.17	7.34	8.1	8.84	14.37	15.38	6.09	1.71	3.47	9.43	5.29	14.46	CT_Chr1	87037671	87042151	+	--	--	K16903 L-tryptophan---pyruvate aminotransferase [EC:2.6.1.99] | (RefSeq) uncharacterized LOC101785211 (A)	hypothetical protein LSAT_4X76320 [Lactuca sativa]	--	SubName: Full=Uncharacterized protein {ECO:0000313|EMBL:OTF90896.1};	--	--	UBA-like domain (DUF1421)
HH_001278	1.81	4.49	2.43	0.72	0.46	1.69	1.97	0.85	0.23	5.64	7.29	6.84	CT_Chr1	87062793	87066001	+	--	--	K16903 L-tryptophan---pyruvate aminotransferase [EC:2.6.1.99] | (RefSeq) tryptophan aminotransferase-related protein 2 (A)	hypothetical protein Ccrd_015361 [Cynara cardunculus var. scolymus]	RecName: Full=Tryptophan aminotransferase-related protein 2; EC=2.6.1.27; EC=2.6.1.99;	SubName: Full=Uncharacterized protein {ECO:0000313|EMBL:KVI06297.1};	--	GO:0005789,endoplasmic reticulum membrane; GO:0016021,integral component of membrane; GO:0016846,carbon-sulfur lyase activity; GO:0050362,L-tryptophan:2-oxoglutarate aminotransferase activity; GO:0080097,L-tryptophan:pyruvate aminotransferase activity; GO:0009851,auxin biosynthetic process; GO:0043562,cellular response to nitrogen levels; GO:0042742,defense response to bacterium; GO:0009908,flowe…	Aminotransferase class I and II
HH_001279	0.64	0.35	1.54	0.96	2.1	2.1	2.56	1.87	2.58	1.63	0.83	1.84	CT_Chr1	87078072	87085701	-	--	--	K00276 primary-amine oxidase [EC:1.4.3.21] | (RefSeq) uncharacterized protein LOC112510390 (A)	Copper amine oxidase [Cynara cardunculus var. scolymus]	RecName: Full=Primary amine oxidase; EC=1.4.3.21 {ECO:0000250|UniProtKB:P12807}; AltName: Full=Amine oxidase [copper-containing]; Flags: Precursor;	RecName: Full=Amine oxidase {ECO:0000256|RuleBase:RU000672}; EC=1.4.3.- {ECO:0000256|RuleBase:RU000672};	Copper amine oxidase	GO:0052595,aliphatic-amine oxidase activity; GO:0052594,aminoacetone:oxygen oxidoreductase(deaminating) activity; GO:0005507,copper ion binding; GO:0052597,diamine oxidase activity; GO:0052596,phenethylamine:oxygen oxidoreductase (deaminating) activity; GO:0008131,primary amine oxidase activity; GO:0048038,quinone binding; GO:0052593,tryptamine:oxygen oxidoreductase (deaminating) activity; GO:000…	Copper amine oxidase, N2 domain
HH_001280	75.62	50.92	70.5	33.05	23.79	38.9	55.29	20.65	37.49	51.71	53.52	40.47	CT_Chr1	87107468	87107908	-	--	--	K02900 large subunit ribosomal protein L27Ae | (RefSeq) 60S ribosomal protein L27a-3 (A)	Ribosomal protein L15, conserved site-containing protein [Cynara cardunculus var. scolymus]	RecName: Full=60S ribosomal protein L27a-3;	SubName: Full=Ribosomal protein L15, conserved site-containing protein {ECO:0000313|EMBL:KVI06293.1};	60s ribosomal protein L15/L27	GO:0005829,cytosol; GO:0022625,cytosolic large ribosomal subunit; GO:0022626,cytosolic ribosome; GO:0016020,membrane; GO:0009506,plasmodesma; GO:0042788,polysomal ribosome; GO:0003723,RNA binding; GO:0003735,structural constituent of ribosome; GO:0002181,cytoplasmic translation	Ribosomal proteins 50S-L15, 50S-L18e, 60S-L27A
HH_001281	19.61	23.83	22.16	17.8	21.55	21.7	12.61	9.51	8.71	28.85	13.23	20.07	CT_Chr1	87114500	87124201	-	--	--	K12823 ATP-dependent RNA helicase DDX5/DBP2 [EC:3.6.4.13] | (RefSeq) DEAD-box ATP-dependent RNA helicase 20 (A)	DEAD-box ATP-dependent RNA helicase 20-like isoform X1 [Helianthus annuus]	RecName: Full=DEAD-box ATP-dependent RNA helicase 30; EC=3.6.4.13;	SubName: Full=DNA/RNA helicase, DEAD/DEAH box type, N-terminal {ECO:0000313|EMBL:KVI06292.1}; Flags: Fragment;	ATP-dependent RNA helicase	GO:0005737,cytoplasm; GO:0005730,nucleolus; GO:0005524,ATP binding; GO:0004004,ATP-dependent RNA helicase activity; GO:0003729,mRNA binding; GO:0000184,nuclear-transcribed mRNA catabolic process, nonsense-mediated decay; GO:0010501,RNA secondary structure unwinding; GO:0006364,rRNA processing	Type III restriction enzyme, res subunit
HH_001282	226.09	243.9	273.6	800.21	148.05	73.26	302.21	734.14	482.96	339.17	1194.52	183.23	CT_Chr1	87119462	87126237	+	--	--	K19613 leucine-rich repeat protein SHOC2 | (RefSeq) predicted protein (A)	hypothetical protein LSAT_4X77180 [Lactuca sativa]	RecName: Full=Plant intracellular Ras-group-related LRR protein 9;	SubName: Full=Putative leucine-rich repeat domain, L domain-like protein {ECO:0000313|EMBL:OTG11204.1};	FOG: Leucine rich repeat	GO:0055046,microgametogenesis; GO:0009555,pollen development	Leucine Rich Repeat
HH_001286	256.97	346.83	209.8	216.74	310.63	286.24	318.94	211.26	313.29	227.59	209.7	240.84	CT_Chr1	87179363	87183790	+	--	--	K17987 next to BRCA1 gene 1 protein | (RefSeq) protein NBR1 homolog (A)	Phox/Bem1p [Cynara cardunculus var. scolymus]	RecName: Full=Protein NBR1 homolog {ECO:0000305}; Short=AtNBR1 {ECO:0000303|PubMed:21606687}; AltName: Full=At4g24690 {ECO:0000312|EMBL:AAP37784.1};	SubName: Full=Phox/Bem1p {ECO:0000313|EMBL:KVI06299.1};	Uncharacterized conserved protein	GO:0005737,cytoplasm; GO:0005773,vacuole; GO:0043130,ubiquitin binding; GO:0008270,zinc ion binding; GO:0016236,macroautophagy; GO:0051258,protein polymerization; GO:0015031,protein transport	PB1 domain
HH_001289	1.48	1.47	1.14	0.14	0.26	0.36	1.4	1.05	1.5	0.28	0.72	0.46	CT_Chr1	87199937	87208449	+	--	--	K22399 pachytene checkpoint protein 2 | (RefSeq) pachytene checkpoint protein 2 homolog (A)	AAA+ ATPase domain-containing protein, partial [Cynara cardunculus var. scolymus]	RecName: Full=Pachytene checkpoint protein 2 homolog {ECO:0000305}; Short=AtPCH2 {ECO:0000303|PubMed:26182244};	SubName: Full=AAA+ ATPase domain-containing protein {ECO:0000313|EMBL:KVI06302.1}; Flags: Fragment;	AAA+-type ATPase	GO:0005694,chromosome; GO:0005634,nucleus; GO:0005524,ATP binding; GO:0042138,meiotic DNA double-strand break formation; GO:0007131,reciprocal meiotic recombination; GO:0007129,synapsis	AAA domain (dynein-related subfamily)
HH_001291	211.15	185.73	100.48	115.84	121.29	140.69	377.23	602.99	467.87	161.95	290.06	114.97	CT_Chr1	87219633	87221099	-	--	--	K02358 elongation factor Tu | (RefSeq) elongation factor TuA, chloroplastic (A)	Elongation factor, GTP-binding domain-containing protein [Cynara cardunculus var. scolymus]	RecName: Full=Elongation factor Tu, chloroplastic; Short=EF-Tu; Flags: Precursor;	RecName: Full=Elongation factor Tu {ECO:0000256|RuleBase:RU004061};	Mitochondrial translation elongation factor Tu	GO:0009507,chloroplast; GO:0005525,GTP binding; GO:0003924,GTPase activity; GO:0003746,translation elongation factor activity	CobW/HypB/UreG, nucleotide-binding domain
HH_001292	1.75	3.09	5.25	3.09	7.45	5.72	4.22	1.81	2.16	9.38	4.3	9.77	CT_Chr1	87224402	87229002	-	--	--	K02884 large subunit ribosomal protein L19 | (RefSeq) uncharacterized protein LOC112509736 (A)	Ribosomal protein L19 [Cynara cardunculus var. scolymus]	RecName: Full=50S ribosomal protein L19, chloroplastic {ECO:0000303|PubMed:10874046}; AltName: Full=CL19; AltName: Full=Chloroplastic large ribosomal subunit protein bL19c {ECO:0000303|PubMed:28007896}; Flags: Precursor;	SubName: Full=Ribosomal protein L19 {ECO:0000313|EMBL:KVI06301.1};	Mitochondrial/chloroplast ribosomal protein L19	GO:0009507,chloroplast; GO:0005840,ribosome; GO:0019843,rRNA binding; GO:0003735,structural constituent of ribosome; GO:0006412,translation	Ribosomal protein L19
HH_001295	2.52	1.23	2.59	1.87	4.05	3.28	0.44	1.24	0.44	1.59	0.58	1.44	CT_Chr1	87262576	87265252	+	--	--	--	Transporter, high affinity nitrate, Nar2 [Cynara cardunculus var. scolymus]	RecName: Full=High-affinity nitrate transporter 3.2 {ECO:0000303|PubMed:16415212}; Flags: Precursor;	SubName: Full=Transporter, high affinity nitrate, Nar2 {ECO:0000313|EMBL:KVI06274.1};	--	GO:0016021,integral component of membrane; GO:0005886,plasma membrane; GO:0042128,nitrate assimilation; GO:0015706,nitrate transport; GO:0010167,response to nitrate	Ser-Thr-rich glycosyl-phosphatidyl-inositol-anchored membrane family
HH_001302	0	0	0	0	0	0.06	0	0	0.03	0.53	0	1.48	CT_Chr1	87349958	87357935	+	--	--	K00512 steroid 17alpha-monooxygenase / 17alpha-hydroxyprogesterone deacetylase [EC:1.14.14.19 1.14.14.32] | (RefSeq) cytochrome P450 71A8-like (A)	hypothetical protein LSAT_4X76080 [Lactuca sativa]	RecName: Full=Cytochrome P450 71A1; EC=1.14.-.-; AltName: Full=ARP-2; AltName: Full=CYPLXXIA1;	SubName: Full=Putative cytochrome P450, family 71, subfamily A, polypeptide 26 {ECO:0000313|EMBL:OTF90914.1};	Cytochrome P450 CYP2 subfamily	GO:0005789,endoplasmic reticulum membrane; GO:0016021,integral component of membrane; GO:0031090,organelle membrane; GO:0020037,heme binding; GO:0005506,iron ion binding; GO:0004497,monooxygenase activity; GO:0016705,oxidoreductase activity, acting on paired donors, with incorporation or reduction of molecular oxygen; GO:0009835,fruit ripening	Protein of unknown function (DUF3295)
HH_001303	19.18	22.06	23.88	22.44	38.52	46.49	40.02	25.99	36.33	75.74	16.77	73.93	CT_Chr1	87359592	87363227	+	--	--	K11294 nucleolin | (RefSeq) 28 kDa ribonucleoprotein, chloroplastic-like (A)	hypothetical protein LSAT_5X13821 [Lactuca sativa]	RecName: Full=28 kDa ribonucleoprotein, chloroplastic; Short=28RNP; Flags: Precursor;	SubName: Full=Putative 31 kDa ribonucleoprotein {ECO:0000313|EMBL:OTG19538.1};	FOG: RRM domain	GO:0009507,chloroplast; GO:0030529,NA; GO:0003723,RNA binding; GO:0006397,mRNA processing	RNA recognition motif
HH_001304	0.8	1.14	1.55	2.11	4.44	5.94	0.81	0.18	0.05	11.27	1.53	8.52	CT_Chr1	87364030	87373800	-	--	--	K00573 protein-L-isoaspartate(D-aspartate) O-methyltransferase [EC:2.1.1.77] | (RefSeq) protein-L-isoaspartate O-methyltransferase 1-like isoform X1 (A)	hypothetical protein Ccrd_015406 [Cynara cardunculus var. scolymus]	RecName: Full=Protein-L-isoaspartate O-methyltransferase 1; Short=AtPIMT1; EC=2.1.1.77; AltName: Full=L-isoaspartyl protein carboxyl methyltransferase; AltName: Full=Protein L-isoaspartyl methyltransferase; AltName: Full=Protein-beta-aspartate methyltransferase;	RecName: Full=Protein-L-isoaspartate O-methyltransferase {ECO:0000256|RuleBase:RU003802}; EC=2.1.1.77 {ECO:0000256|RuleBase:RU003802};	Protein-L-isoaspartate(D-aspartate) O-methyltransferase	GO:0005737,cytoplasm; GO:0005829,cytosol; GO:0004719,protein-L-isoaspartate (D-aspartate) O-methyltransferase activity; GO:0007568,aging; GO:0030091,protein repair; GO:0009737,response to abscisic acid; GO:0009651,response to salt stress; GO:0009845,seed germination	3-Oxoacyl-[acyl-carrier-protein (ACP)] synthase III C terminal
HH_001305	0	0	0	0	0	0.12	0	0	0	0.13	0	0	CT_Chr1	87380721	87383209	-	--	--	K00573 protein-L-isoaspartate(D-aspartate) O-methyltransferase [EC:2.1.1.77] | (RefSeq) protein-L-isoaspartate O-methyltransferase 1-like isoform X1 (A)	hypothetical protein Ccrd_015406 [Cynara cardunculus var. scolymus]	RecName: Full=Protein-L-isoaspartate O-methyltransferase 1; Short=AtPIMT1; EC=2.1.1.77; AltName: Full=L-isoaspartyl protein carboxyl methyltransferase; AltName: Full=Protein L-isoaspartyl methyltransferase; AltName: Full=Protein-beta-aspartate methyltransferase;	RecName: Full=Protein-L-isoaspartate O-methyltransferase {ECO:0000256|RuleBase:RU003802}; EC=2.1.1.77 {ECO:0000256|RuleBase:RU003802};	Protein-L-isoaspartate(D-aspartate) O-methyltransferase	GO:0005737,cytoplasm; GO:0005829,cytosol; GO:0004719,protein-L-isoaspartate (D-aspartate) O-methyltransferase activity; GO:0007568,aging; GO:0030091,protein repair; GO:0009737,response to abscisic acid; GO:0009651,response to salt stress; GO:0009845,seed germination	Methyltransferase domain
HH_001307	0	0	0	0	0	0	0	0.43	0.26	0	0	0	CT_Chr1	87397460	87400167	-	--	--	K00573 protein-L-isoaspartate(D-aspartate) O-methyltransferase [EC:2.1.1.77] | (RefSeq) protein-L-isoaspartate O-methyltransferase 1-like isoform X1 (A)	hypothetical protein Ccrd_015406 [Cynara cardunculus var. scolymus]	RecName: Full=Protein-L-isoaspartate O-methyltransferase 1; Short=AtPIMT1; EC=2.1.1.77; AltName: Full=L-isoaspartyl protein carboxyl methyltransferase; AltName: Full=Protein L-isoaspartyl methyltransferase; AltName: Full=Protein-beta-aspartate methyltransferase;	RecName: Full=Protein-L-isoaspartate O-methyltransferase {ECO:0000256|RuleBase:RU003802}; EC=2.1.1.77 {ECO:0000256|RuleBase:RU003802};	Protein-L-isoaspartate(D-aspartate) O-methyltransferase	GO:0005737,cytoplasm; GO:0005829,cytosol; GO:0004719,protein-L-isoaspartate (D-aspartate) O-methyltransferase activity; GO:0007568,aging; GO:0030091,protein repair; GO:0009737,response to abscisic acid; GO:0009651,response to salt stress; GO:0009845,seed germination	Protein-L-isoaspartate(D-aspartate) O-methyltransferase (PCMT)
HH_001310	0.82	1.13	0.37	0.35	0.25	0.44	41.01	60.53	64.93	0.15	0.31	0.25	CT_Chr1	87457443	87464383	-	--	--	K05658 ATP-binding cassette, subfamily B (MDR/TAP), member 1 [EC:7.6.2.2] | (RefSeq) putative multidrug resistance protein (A)	AAA+ ATPase domain-containing protein [Cynara cardunculus var. scolymus]	RecName: Full=Putative multidrug resistance protein; AltName: Full=P-glycoprotein;	SubName: Full=AAA+ ATPase domain-containing protein {ECO:0000313|EMBL:KVI06251.1};	Multidrug/pheromone exporter, ABC superfamily	GO:0016021,integral component of membrane; GO:0005524,ATP binding; GO:0042626,ATPase activity, coupled to transmembrane movement of substances	Adenylylsulphate kinase
HH_001319	27.88	16.56	2.65	0.94	2.65	0.76	45.33	18.72	6.77	3.98	15.54	2.94	CT_Chr1	87586324	87588724	+	--	--	no KO assigned | (RefSeq) GDSL esterase/lipase At5g45910 (A)	hypothetical protein Ccrd_015390 [Cynara cardunculus var. scolymus]	RecName: Full=GDSL esterase/lipase At3g48460; EC=3.1.1.-; AltName: Full=Extracellular lipase At3g48460; Flags: Precursor;	SubName: Full=Uncharacterized protein {ECO:0000313|EMBL:KVI06255.1};	--	GO:0005576,extracellular region; GO:0008126,acetylesterase activity; GO:0006631,fatty acid metabolic process; GO:0016042,lipid catabolic process	GDSL-like Lipase/Acylhydrolase
HH_001323	1.45	1.96	1.83	1.45	2.58	2.69	1.54	0.67	1.25	3.66	0.36	2.47	CT_Chr1	87615435	87633444	-	--	--	K12872 pre-mRNA-splicing factor RBM22/SLT11 | (RefSeq) hypothetical protein (A)	protein of unknown function DUF4110 [Cynara cardunculus var. scolymus]	RecName: Full=Acyl-CoA-binding domain-containing protein 4; Short=Acyl-CoA binding protein 4;	SubName: Full=Uncharacterized protein {ECO:0000313|EMBL:KVI06220.1};	Protein containing repeated kelch motifs	GO:0005737,cytoplasm; GO:0005829,cytosol; GO:0005634,nucleus; GO:0000062,fatty-acyl-CoA binding; GO:0008289,lipid binding; GO:0006869,lipid transport; GO:0009723,response to ethylene; GO:0009753,response to jasmonic acid; GO:0009416,response to light stimulus	Kelch motif
HH_001327	0.25	0.35	0.34	0.93	2.25	2.54	1.76	0.21	0.13	0.7	1.66	1.02	CT_Chr1	87652476	87655921	-	--	--	K00940 nucleoside-diphosphate kinase [EC:2.7.4.6] | (RefSeq) nucleoside diphosphate kinase 2, chloroplastic (A)	hypothetical protein LSAT_4X78760 [Lactuca sativa]	RecName: Full=Nucleoside diphosphate kinase 2, chloroplastic; EC=2.7.4.6; AltName: Full=Nucleoside diphosphate kinase II; Short=NDK II; Short=NDP kinase II; Short=NDPK II; Flags: Precursor;	RecName: Full=Nucleoside diphosphate kinase {ECO:0000256|RuleBase:RU004013}; EC=2.7.4.6 {ECO:0000256|RuleBase:RU004013};	Nucleoside diphosphate kinase	GO:0009507,chloroplast; GO:0005524,ATP binding; GO:0046872,metal ion binding; GO:0004550,nucleoside diphosphate kinase activity; GO:0006241,CTP biosynthetic process; GO:0006183,GTP biosynthetic process; GO:0006228,UTP biosynthetic process	Nucleoside diphosphate kinase
HH_001331	10.01	9.24	4.23	5.34	5.88	12.25	0	0	0	14.78	5.7	11.74	CT_Chr1	87714704	87717559	+	--	--	--	--	--	--	--	--	--
HH_001333	37.54	28.61	19.69	14.27	19.19	22.55	64.75	28.76	30.16	37.17	75.88	30.69	CT_Chr1	87788260	87795076	-	--	--	K10526 OPC-8:0 CoA ligase 1 [EC:6.2.1.-] | (RefSeq) 4-coumarate--CoA ligase-like 5 (A)	AMP-binding, conserved site-containing protein [Cynara cardunculus var. scolymus]	RecName: Full=4-coumarate--CoA ligase-like 9; EC=6.2.1.-; AltName: Full=4-coumarate--CoA ligase isoform 4; Short=At4CL4;	SubName: Full=AMP-binding, conserved site-containing protein {ECO:0000313|EMBL:KVI06174.1};	Acyl-CoA synthetase	GO:0005777,peroxisome; GO:0005524,ATP binding; GO:0004321,fatty-acyl-CoA synthase activity; GO:0016874,ligase activity; GO:0009695,jasmonic acid biosynthetic process; GO:0031408,oxylipin biosynthetic process	AMP-binding enzyme C-terminal domain
HH_001336	1.59	1.91	2.68	0.68	1.28	1.54	2.43	0.43	1.38	2.66	2.41	3.47	CT_Chr1	87821790	87825006	-	--	--	K14564 nucleolar protein 56 | (RefSeq) nucleolar protein 56-like (A)	NOP5, N-terminal [Cynara cardunculus var. scolymus]	RecName: Full=Probable nucleolar protein 5-1; AltName: Full=MAR-binding NOP56/58 homolog 1; AltName: Full=NOP58-like protein F108; AltName: Full=Nucleolar protein 58-1;	SubName: Full=NOP5, N-terminal {ECO:0000313|EMBL:KVI06169.1};	Ribosome biogenesis protein - Nop56p/Sik1p	GO:0031428,box C/D snoRNP complex; GO:0005730,nucleolus; GO:0009506,plasmodesma; GO:0032040,small-subunit processome; GO:0030515,snoRNA binding; GO:0000154,rRNA modification	NOP5NT (NUC127) domain
HH_001346	1.25	0.92	1.05	0.25	0.72	0.67	1.77	2.53	1.67	0.7	1.62	1.63	CT_Chr1	87923561	87925713	+	--	--	K07200 5'-AMP-activated protein kinase, regulatory gamma subunit | (RefSeq) SNF1-related protein kinase regulatory subunit gamma-1-like isoform X1 (A)	SNF1-related protein kinase regulatory subunit gamma-1-like [Helianthus annuus]	RecName: Full=SNF1-related protein kinase regulatory subunit gamma-1; Short=AKIN subunit gamma-1; Short=AKING1; Short=AKINgamma1; AltName: Full=CBS domain-containing protein CBSCBS1;	SubName: Full=Uncharacterized protein {ECO:0000313|EMBL:OTG16599.1};	5'-AMP-activated protein kinase, gamma subunit	GO:0009505,plant-type cell wall; GO:0005524,ATP binding; GO:0003824,catalytic activity; GO:0019887,protein kinase regulator activity; GO:0005975,carbohydrate metabolic process; GO:0006633,fatty acid biosynthetic process; GO:0042128,nitrate assimilation	CBS domain
HH_001348	6.04	8.89	7.45	9.27	21.13	16.94	9.96	3.98	4.9	17.07	10.51	20.2	CT_Chr1	87935459	87939983	-	--	--	K22565 COMM domain containing 9 | (RefSeq) uncharacterized protein LOC112509519 (A)	HCaRG [Cynara cardunculus var. scolymus]	--	SubName: Full=HCaRG {ECO:0000313|EMBL:KVI06180.1};	--	--	COMM domain
HH_001349	0.28	0.66	0.34	0.3	0.18	0.41	0.81	0.71	0.35	0.58	1.52	0.34	CT_Chr1	87940219	87945623	-	--	--	K22390 acid phosphatase type 7 | (RefSeq) nucleotide pyrophosphatase/phosphodiesterase-like isoform X1 (A)	hypothetical protein LSAT_1X29020 [Lactuca sativa]	RecName: Full=Probable inactive purple acid phosphatase 27; Flags: Precursor;	RecName: Full=Purple acid phosphatase {ECO:0000256|RuleBase:RU361203}; EC=3.1.3.2 {ECO:0000256|RuleBase:RU361203};	Purple acid phosphatase	GO:0005576,extracellular region; GO:0003993,acid phosphatase activity; GO:0046872,metal ion binding	Purple acid Phosphatase, N-terminal domain
HH_001350	0.58	1	0.41	0	0.25	0.26	0.52	0.89	0.77	0.73	0.99	1.02	CT_Chr1	87946025	87948115	-	--	--	K22565 COMM domain containing 9 | (RefSeq) pentatricopeptide repeat-containing protein At5g50390, chloroplastic (A)	Iron/zinc purple acid phosphatase-like C-terminal domain-containing protein [Cynara cardunculus var. scolymus]	RecName: Full=Pentatricopeptide repeat-containing protein At5g50390, chloroplastic; Flags: Precursor;	RecName: Full=Purple acid phosphatase {ECO:0000256|RuleBase:RU361203}; EC=3.1.3.2 {ECO:0000256|RuleBase:RU361203};	FOG: PPR repeat	GO:0009507,chloroplast; GO:0043231,intracellular membrane-bounded organelle; GO:0004519,endonuclease activity; GO:0003723,RNA binding; GO:0008270,zinc ion binding; GO:0009451,RNA modification	Pentacotripeptide-repeat region of PRORP
HH_001353	7.32	44.45	9.6	3.38	2.73	41.65	23.71	15.18	23.98	34.52	8.74	10.37	CT_Chr1	87987583	88003589	-	--	--	K22390 acid phosphatase type 7 | (RefSeq) nucleotide pyrophosphatase/phosphodiesterase-like (A)	Iron/zinc purple acid phosphatase-like C-terminal domain-containing protein [Cynara cardunculus var. scolymus]	RecName: Full=Probable inactive purple acid phosphatase 27; Flags: Precursor;	RecName: Full=Purple acid phosphatase {ECO:0000256|RuleBase:RU361203}; EC=3.1.3.2 {ECO:0000256|RuleBase:RU361203};	Purple acid phosphatase	GO:0005576,extracellular region; GO:0003993,acid phosphatase activity; GO:0046872,metal ion binding	APAF-1 helical domain
HH_001355	25.65	18.04	18.8	17.95	22.04	23.7	43.16	10.69	39.02	28.14	22.56	33.06	CT_Chr1	88065171	88066800	-	--	--	K14972 PAX-interacting protein 1 | (RefSeq) mediator of RNA polymerase II transcription subunit 15a-like isoform X1 (A)	F-box domain, cyclin-like protein [Cynara cardunculus var. scolymus]	RecName: Full=F-box protein At1g67340;	SubName: Full=F-box domain, cyclin-like protein {ECO:0000313|EMBL:KVI06208.1};	--	GO:0005634,nucleus; GO:0016567,protein ubiquitination	F-box-like
HH_001358	0	0.11	0	0.05	0.66	1.16	0.2	0.17	0.1	0.06	0.05	0.16	CT_Chr1	88171543	88173160	+	--	--	K15631 molybdenum cofactor sulfurtransferase [EC:2.8.1.9] | (RefSeq) hypothetical protein (A)	hypothetical protein Ccrd_015470 [Cynara cardunculus var. scolymus]	RecName: Full=Molybdenum cofactor sulfurase {ECO:0000255|HAMAP-Rule:MF_03050}; Short=MCS {ECO:0000255|HAMAP-Rule:MF_03050}; Short=MOS {ECO:0000255|HAMAP-Rule:MF_03050}; Short=MoCo sulfurase {ECO:0000255|HAMAP-Rule:MF_03050}; EC=2.8.1.9 {ECO:0000255|HAMAP-Rule:MF_03050}; AltName: Full=Molybdenum cofactor sulfurase-like protein 3 {ECO:0000255|HAMAP-Rule:MF_03050}; AltName: Full=Molybdenum cofactor …	SubName: Full=Uncharacterized protein {ECO:0000313|EMBL:KVI06196.1};	Molybdenum cofactor sulfurase	GO:0008265,Mo-molybdopterin cofactor sulfurase activity; GO:0102867,molybdenum cofactor sulfurtransferase activity; GO:0030151,molybdenum ion binding; GO:0030170,pyridoxal phosphate binding; GO:0006777,Mo-molybdopterin cofactor biosynthetic process	--
HH_001359	66.7	85.23	61.53	25.06	303.03	431.51	46.32	26.9	28.88	69.08	56.6	117.3	CT_Chr1	88174093	88176054	-	--	--	K01652 acetolactate synthase I/II/III large subunit [EC:2.2.1.6] | (RefSeq) acetolactate synthase 1, chloroplastic (A)	Acetolactate synthase, large subunit, biosynthetic [Cynara cardunculus var. scolymus]	RecName: Full=Acetolactate synthase 1, chloroplastic; EC=2.2.1.6; AltName: Full=ALS I; AltName: Full=Acetohydroxy-acid synthase I; AltName: Full=Acetolactate synthase I; Flags: Precursor;	RecName: Full=Acetolactate synthase {ECO:0000256|RuleBase:RU003591}; EC=2.2.1.6 {ECO:0000256|RuleBase:RU003591};	Thiamine pyrophosphate-requiring enzyme	GO:0009507,chloroplast; GO:0003984,acetolactate synthase activity; GO:0050660,flavin adenine dinucleotide binding; GO:0000287,magnesium ion binding; GO:0030976,thiamine pyrophosphate binding; GO:0009097,isoleucine biosynthetic process; GO:0009635,response to herbicide; GO:0009099,valine biosynthetic process	Thiamine pyrophosphate enzyme, central domain
HH_001366	3.98	4.9	4.12	3.1	1.5	2.62	3.08	0.61	0.7	1.62	0.16	1.17	CT_Chr1	88258457	88259395	-	--	--	--	Zinc finger, C2H2 [Cynara cardunculus var. scolymus]	RecName: Full=Zinc finger protein 1 {ECO:0000305}; Short=AtZFP1 {ECO:0000303|PubMed:8980531};	SubName: Full=Zinc finger, C2H2 {ECO:0000313|EMBL:KVI06198.1};	--	GO:0005634,nucleus; GO:0003700,DNA-binding transcription factor activity; GO:0046872,metal ion binding; GO:0003676,nucleic acid binding; GO:0009738,abscisic acid-activated signaling pathway; GO:0009788,negative regulation of abscisic acid-activated signaling pathway; GO:0009640,photomorphogenesis	Zinc finger, C2H2 type
HH_001369	6.07	8.41	8.94	7.93	11.53	11.95	7.68	4.34	6.5	5.1	0.88	5.53	CT_Chr1	88286443	88291465	+	--	--	K10684 ubiquitin-like 1-activating enzyme E1 A [EC:6.2.1.45] | (RefSeq) SUMO-activating enzyme subunit 1B-1-like (A)	Molybdenum cofactor biosynthesis, MoeB, partial [Cynara cardunculus var. scolymus]	RecName: Full=SUMO-activating enzyme subunit 1B-2; AltName: Full=SUMO-activating enzyme subunit 1-2; AltName: Full=Ubiquitin-like 1-activating enzyme E1A;	SubName: Full=Molybdenum cofactor biosynthesis, MoeB {ECO:0000313|EMBL:KVI06205.1}; Flags: Fragment;	SMT3/SUMO-activating complex, AOS1/RAD31 component	GO:0005737,cytoplasm; GO:0005634,nucleus; GO:0019948,SUMO activating enzyme activity; GO:0016925,protein sumoylation	ThiF family
HH_001370	135.28	96.13	43.96	45.38	4.66	18.58	43.97	117.61	97.09	18.03	117.92	26.37	CT_Chr1	88291680	88293243	-	--	--	K13379 reversibly glycosylated polypeptide / UDP-arabinopyranose mutase [EC:2.4.1.- 5.4.99.30] | (RefSeq) UDP-arabinopyranose mutase 1-like (A)	Reversibly glycosylated polypeptide family [Cynara cardunculus var. scolymus]	RecName: Full=UDP-arabinopyranose mutase 1 {ECO:0000303|PubMed:17182701}; Short=OsUAM1 {ECO:0000303|PubMed:17182701}; EC=5.4.99.30 {ECO:0000269|PubMed:17182701, ECO:0000269|PubMed:20057139, ECO:0000269|PubMed:20149347}; AltName: Full=Reversibly glycosylated polypeptide 1 {ECO:0000303|PubMed:17182701}; AltName: Full=UDP-L-arabinose mutase 1 {ECO:0000305};	SubName: Full=Reversibly glycosylated polypeptide family {ECO:0000313|EMBL:KVI06202.1};	--	GO:0005829,cytosol; GO:0005794,Golgi apparatus; GO:0016866,intramolecular transferase activity; GO:0052691,UDP-arabinopyranose mutase activity; GO:0071555,cell wall organization; GO:0009832,plant-type cell wall biogenesis; GO:0033356,UDP-L-arabinose metabolic process	Glycosyltransferase like family 2
HH_001371	8.8	14.67	10.74	6.59	1.22	7.64	25.27	32.17	12.7	10.99	36.5	8.17	CT_Chr1	88324415	88326998	+	--	--	K04733 interleukin-1 receptor-associated kinase 4 [EC:2.7.11.1] | (RefSeq) receptor-like protein kinase HERK 1 (A)	Heavy metal-associated domain, HMA [Cynara cardunculus var. scolymus]	RecName: Full=Heavy metal-associated isoprenylated plant protein 7 {ECO:0000303|PubMed:21072340, ECO:0000303|PubMed:23368984}; Short=AtHIP07 {ECO:0000303|PubMed:21072340, ECO:0000303|PubMed:23368984}; AltName: Full=Farnesylated protein 3 {ECO:0000303|PubMed:8837031}; Short=AtFP3 {ECO:0000303|PubMed:8837031}; Flags: Precursor;	SubName: Full=Heavy metal-associated domain, HMA {ECO:0000313|EMBL:KVI06197.1};	Copper chaperone	GO:0005737,cytoplasm; GO:0005886,plasma membrane; GO:0046914,transition metal ion binding; GO:0046916,cellular transition metal ion homeostasis; GO:0030001,metal ion transport	Heavy-metal-associated domain
HH_001374	2.52	1.99	5.67	1.65	0.46	1.21	2.69	1.7	2.25	2.9	2.16	3.87	CT_Chr1	88375959	88385077	-	--	--	K22418 11beta/17beta-hydroxysteroid dehydrogenase [EC:1.1.1.146 1.1.1.-] | (RefSeq) 11-beta-hydroxysteroid dehydrogenase 1B-like (A)	hypothetical protein LSAT_4X82421 [Lactuca sativa]	RecName: Full=11-beta-hydroxysteroid dehydrogenase 1B; EC=1.1.1.146; AltName: Full=17-beta-hydroxysteroid dehydrogenase 1B; EC=1.1.1.-; AltName: Full=Hydroxysteroid dehydrogenase 1; Short=AtHSD1;	SubName: Full=Putative hydroxysteroid dehydrogenase 6 {ECO:0000313|EMBL:OTG16628.1};	Predicted dehydrogenase	GO:0016021,integral component of membrane; GO:0005811,lipid droplet; GO:0070524,11-beta-hydroxysteroid dehydrogenase (NADP+) activity; GO:0006694,steroid biosynthetic process	NAD dependent epimerase/dehydratase family
HH_001376	38.88	27.63	52.54	25.06	15.29	9.21	85.5	23.59	53.79	13.73	38.06	24.01	CT_Chr1	88394395	88402456	+	--	--	K22418 11beta/17beta-hydroxysteroid dehydrogenase [EC:1.1.1.146 1.1.1.-] | (RefSeq) 11-beta-hydroxysteroid dehydrogenase-like 4A (A)	Glucose/ribitol dehydrogenase [Cynara cardunculus var. scolymus]	RecName: Full=11-beta-hydroxysteroid dehydrogenase-like 4B; EC=1.1.1.-; AltName: Full=17-beta-hydroxysteroid dehydrogenase-like 4B; EC=1.1.1.-; AltName: Full=Hydroxysteroid dehydrogenase 7; Short=AtHSD7;	SubName: Full=Glucose/ribitol dehydrogenase {ECO:0000313|EMBL:KVI06147.1};	Predicted dehydrogenase	GO:0016021,integral component of membrane; GO:0016491,oxidoreductase activity; GO:0006694,steroid biosynthetic process	KR domain
HH_001378	13.67	8.88	6.59	4.85	8.23	6.55	11.02	14.17	13.11	4.65	12.41	6.89	CT_Chr1	88406764	88411581	-	--	--	K11649 SWI/SNF related-matrix-associated actin-dependent regulator of chromatin subfamily C | (RefSeq) SWI/SNF complex subunit SWI3A isoform X1 (A)	hypothetical protein Ccrd_015496 [Cynara cardunculus var. scolymus]	RecName: Full=SWI/SNF complex subunit SWI3A; Short=AtSWI3A; AltName: Full=Transcription regulatory protein SWI3A;	SubName: Full=Uncharacterized protein {ECO:0000313|EMBL:KVI06146.1};	Chromatin remodeling factor subunit and related transcription factors	GO:0016514,SWI/SNF complex; GO:0003677,DNA binding; GO:0006338,chromatin remodeling; GO:0016569,covalent chromatin modification; GO:0007275,multicellular organism development; GO:0006355,regulation of transcription, DNA-templated; GO:0006351,transcription, DNA-templated	Myb-like DNA-binding domain
HH_001380	8.64	4.59	2.64	3.17	2.61	3.68	3.2	5.25	4.23	0.86	1.46	1.22	CT_Chr1	88428925	88431268	+	--	--	K15400 omega-hydroxypalmitate O-feruloyl transferase [EC:2.3.1.188] | (RefSeq) omega-hydroxypalmitate O-feruloyl transferase-like (A)	Chloramphenicol acetyltransferase-like domain-containing protein [Cynara cardunculus var. scolymus]	RecName: Full=Omega-hydroxypalmitate O-feruloyl transferase; EC=2.3.1.188; AltName: Full=Omega-hydroxyacid hydroxycinnamoyltransferase; AltName: Full=Protein ALIPHATIC SUBERIN FERULOYL TRANSFERASE;	SubName: Full=Chloramphenicol acetyltransferase-like domain-containing protein {ECO:0000313|EMBL:KVI06149.1};	--	GO:0050734,hydroxycinnamoyltransferase activity; GO:0102406,omega-hydroxypalmitate O-sinapoyl transferase activity; GO:0052325,cell wall pectin biosynthetic process; GO:0010345,suberin biosynthetic process	Transferase family
HH_001383	45.55	60.17	64.71	14.79	27.73	77.71	181.3	76.44	171.59	49.25	52.65	112.06	CT_Chr1	88494872	88497671	-	--	--	K15382 solute carrier family 50 (sugar transporter) | (RefSeq) bidirectional sugar transporter SWEET14-like (A)	bidirectional sugar transporter SWEET12-like [Helianthus annuus]	RecName: Full=Bidirectional sugar transporter SWEET14; Short=OsSWEET14;	RecName: Full=Bidirectional sugar transporter SWEET {ECO:0000256|RuleBase:RU910715};	Multitransmembrane protein	GO:0005887,integral component of plasma membrane; GO:0008515,sucrose transmembrane transporter activity; GO:0051119,sugar transmembrane transporter activity	PQ loop repeat
HH_001384	109.28	91.05	71.8	74.44	71.04	131.51	189.89	59.87	82.27	90.11	272.28	140.37	CT_Chr1	88507837	88509484	-	--	--	K15382 solute carrier family 50 (sugar transporter) | (RefSeq) bidirectional sugar transporter SWEET10-like (A)	SWEET sugar transporter [Cynara cardunculus var. scolymus]	RecName: Full=Bidirectional sugar transporter SWEET11 {ECO:0000303|PubMed:21107422}; Short=AtSWEET11 {ECO:0000303|PubMed:21107422}; AltName: Full=Protein SUGARS WILL EVENTUALLY BE EXPORTED TRANSPORTERS 11 {ECO:0000303|PubMed:21107422};	RecName: Full=Bidirectional sugar transporter SWEET {ECO:0000256|RuleBase:RU910715};	Multitransmembrane protein	GO:0016021,integral component of membrane; GO:0005887,integral component of plasma membrane; GO:0005886,plasma membrane; GO:0008515,sucrose transmembrane transporter activity; GO:0051119,sugar transmembrane transporter activity; GO:0009793,embryo development ending in seed dormancy; GO:0051260,protein homooligomerization; GO:0010431,seed maturation; GO:0015770,sucrose transport	Sugar efflux transporter for intercellular exchange
HH_001385	0	0	0	0	0	0	0.19	0	0.19	0	0	0.14	CT_Chr1	88529701	88531359	+	--	--	K15382 solute carrier family 50 (sugar transporter) | (RefSeq) bidirectional sugar transporter SWEET12-like (A)	SWEET sugar transporter [Cynara cardunculus var. scolymus]	RecName: Full=Bidirectional sugar transporter SWEET14; Short=OsSWEET14;	RecName: Full=Bidirectional sugar transporter SWEET {ECO:0000256|RuleBase:RU910715};	Multitransmembrane protein	GO:0016021,integral component of membrane; GO:0005887,integral component of plasma membrane; GO:0008515,sucrose transmembrane transporter activity; GO:0051119,sugar transmembrane transporter activity; GO:0015770,sucrose transport	PQ loop repeat
HH_001391	17.29	18.32	33.08	25.6	37.09	25.67	18.27	13.29	16.59	22.42	11.95	29.27	CT_Chr1	88619189	88623472	-	--	--	K04649 ubiquitin-conjugating enzyme (huntingtin interacting protein 2) [EC:2.3.2.23] | (RefSeq) ubiquitin-conjugating enzyme E2 27 isoform X1 (A)	UBA-like protein [Cynara cardunculus var. scolymus]	RecName: Full=Ubiquitin-conjugating enzyme E2 27; EC=2.3.2.23; AltName: Full=E2 ubiquitin-conjugating enzyme 27; AltName: Full=Ubiquitin carrier protein 27;	SubName: Full=UBA-like protein {ECO:0000313|EMBL:KVI06141.1};	Ubiquitin-protein ligase	GO:0005634,nucleus; GO:0005524,ATP binding; GO:0061630,ubiquitin protein ligase activity; GO:0031625,ubiquitin protein ligase binding; GO:0043161,proteasome-mediated ubiquitin-dependent protein catabolic process; GO:0000209,protein polyubiquitination	UEV domain
HH_001396	0.58	1.4	2.06	0.76	1.24	2.67	1.39	0.86	1.76	7.71	2.18	5.85	CT_Chr1	88795709	88804509	+	--	--	--	uncharacterized protein LOC110879984 [Helianthus annuus]	--	SubName: Full=Putative polynucleotide adenylyltransferase family protein {ECO:0000313|EMBL:OTG16674.1};	tRNA nucleotidyltransferase/poly(A) polymerase	GO:0016779,nucleotidyltransferase activity; GO:0003723,RNA binding; GO:0006396,RNA processing	Probable RNA and SrmB- binding site of polymerase A
HH_001398	4.14	6.82	1.88	0.88	5.01	7.48	21	2.7	28.97	27.93	9.67	73.6	CT_Chr1	88814917	88820679	+	--	--	K21776 protein lin-54 | (RefSeq) Lin-54-like protein (A)	Acyl carrier protein (ACP), partial [Cynara cardunculus var. scolymus]	RecName: Full=Acyl carrier protein 4, chloroplastic; Short=ACP; Flags: Precursor;	RecName: Full=Acyl carrier protein {ECO:0000256|RuleBase:RU000722}; Flags: Fragment;	Acyl carrier protein/NADH-ubiquinone oxidoreductase, NDUFAB1/SDAP subunit	GO:0009507,chloroplast; GO:0031177,phosphopantetheine binding; GO:0006633,fatty acid biosynthetic process	Acyl-carrier
HH_001400	0.51	0.57	1.38	0.3	0.2	0.29	0.43	0.62	0.21	0.83	0.69	0.57	CT_Chr1	88846196	88862298	+	--	--	K14165 atypical dual specificity phosphatase [EC:3.1.3.16 3.1.3.48] | (RefSeq) dual specificity protein phosphatase PHS1 (A)	Actin-fragmin kinase, catalytic domain-containing protein [Cynara cardunculus var. scolymus]	RecName: Full=Dual specificity protein phosphatase PHS1; EC=3.1.3.16; EC=3.1.3.48; AltName: Full=Protein PROPYZAMIDE-HYPERSENSITIVE 1;	SubName: Full=Actin-fragmin kinase, catalytic domain-containing protein {ECO:0000313|EMBL:KVI06124.1};	Dual specificity phosphatase	GO:0005737,cytoplasm; GO:0016301,kinase activity; GO:0004721,phosphoprotein phosphatase activity; GO:0004725,protein tyrosine phosphatase activity; GO:0008138,protein tyrosine/serine/threonine phosphatase activity; GO:0009738,abscisic acid-activated signaling pathway; GO:0043622,cortical microtubule organization; GO:0010468,regulation of gene expression; GO:0010119,regulation of stomatal movement…	C2H2-type zinc finger
HH_001406	0.22	0.25	0.71	1.23	2.26	3.76	1.27	0.31	1.28	4.47	0.76	6.66	CT_Chr1	88958273	88961186	+	--	--	K03428 magnesium-protoporphyrin O-methyltransferase [EC:2.1.1.11] | (RefSeq) magnesium protoporphyrin IX methyltransferase, chloroplastic (A)	Magnesium-protoporphyrin IX methyltransferase [Cynara cardunculus var. scolymus]	RecName: Full=Magnesium protoporphyrin IX methyltransferase, chloroplastic; EC=2.1.1.11; Flags: Precursor;	SubName: Full=Magnesium-protoporphyrin IX methyltransferase {ECO:0000313|EMBL:KVI06111.1};	Methyltransferases	GO:0009507,chloroplast; GO:0009941,chloroplast envelope; GO:0031969,chloroplast membrane; GO:0009534,chloroplast thylakoid; GO:0009535,chloroplast thylakoid membrane; GO:0046406,magnesium protoporphyrin IX methyltransferase activity; GO:0015995,chlorophyll biosynthetic process	Mycolic acid cyclopropane synthetase
HH_001412	54.88	60.7	102.91	113.4	87.92	28.48	27.78	38.77	19.1	90.38	142.85	70.57	CT_Chr1	89036917	89040859	-	--	--	K00133 aspartate-semialdehyde dehydrogenase [EC:1.2.1.11] | (RefSeq) F10B6.22 (A)	CRAL-TRIO domain-containing protein [Cynara cardunculus var. scolymus]	RecName: Full=Patellin-4;	SubName: Full=CRAL-TRIO domain-containing protein {ECO:0000313|EMBL:KVI06113.1};	Phosphatidylinositol transfer protein PDR16 and related proteins	GO:0005829,cytosol; GO:0005634,nucleus; GO:0005886,plasma membrane; GO:0008289,lipid binding; GO:0007049,cell cycle; GO:0051301,cell division	Divergent CRAL/TRIO domain
HH_001416	71.76	97.17	65.89	61.38	145.64	175.88	50.24	22.05	37.64	249.13	65.54	290.17	CT_Chr1	89073030	89082202	+	--	--	--	Stress up-regulated Nod 19 [Cynara cardunculus var. scolymus]	--	SubName: Full=Stress up-regulated Nod 19 {ECO:0000313|EMBL:KVI06133.1};	--	GO:0016021,integral component of membrane	Stress up-regulated Nod 19
HH_001417	19.17	20.06	12.84	13	10.72	11.05	23.95	24.55	22.09	14.11	32.13	23.93	CT_Chr1	89082278	89088122	+	--	--	K14684 solute carrier family 25 (mitochondrial phosphate transporter), member 23/24/25/41 | (RefSeq) calcium-binding mitochondrial carrier protein SCaMC-1-like isoform X1 (A)	Calcium-binding EF-hand [Cynara cardunculus var. scolymus]	RecName: Full=Mitochondrial adenine nucleotide transporter ADNT1; AltName: Full=Adenine nucleotide transporter 1;	SubName: Full=Calcium-binding EF-hand {ECO:0000313|EMBL:KVI06132.1};	Predicted mitochondrial carrier protein	GO:0016021,integral component of membrane; GO:0005743,mitochondrial inner membrane; GO:0006839,mitochondrial transport; GO:0055085,transmembrane transport	Secreted protein acidic and rich in cysteine Ca binding region
HH_001420	3.09	3.7	12.89	7.14	2.36	6.52	4.02	23.72	3.14	6.69	7.85	1.75	CT_Chr1	89117276	89120884	+	--	--	--	hypothetical protein Ccrd_015545 [Cynara cardunculus var. scolymus]	--	SubName: Full=Uncharacterized protein {ECO:0000313|EMBL:KVI06129.1};	--	GO:0016021,integral component of membrane	--
HH_001421	2.6	4.44	16.99	6.75	1.11	5.71	2.35	12.29	1.91	3.66	2.62	0.59	CT_Chr1	89126216	89134040	+	--	--	K08054 calnexin | (RefSeq) calnexin homolog (A)	hypothetical protein Ccrd_015546 [Cynara cardunculus var. scolymus]	RecName: Full=Calnexin homolog; Flags: Precursor;	SubName: Full=Uncharacterized protein {ECO:0000313|EMBL:KVI06128.1};	Calnexin	GO:0005789,endoplasmic reticulum membrane; GO:0016021,integral component of membrane; GO:0005509,calcium ion binding; GO:0030246,carbohydrate binding; GO:0051082,unfolded protein binding; GO:0006457,protein folding	Calreticulin family
HH_001423	0.82	1.05	1.64	0.88	2.65	1.38	2.36	1.46	3.56	4.45	1.74	3.46	CT_Chr1	89149901	89153535	-	--	--	K03017 DNA-directed RNA polymerase II subunit RPB9 | (RefSeq) DNA-directed RNA polymerases II, IV and V subunit 9A (A)	DNA-directed RNA polymerase, M/15kDa subunit [Cynara cardunculus var. scolymus]	RecName: Full=DNA-directed RNA polymerases II, IV and V subunit 9B;	RecName: Full=DNA-directed RNA polymerase subunit {ECO:0000256|PIRNR:PIRNR005586};	RNA polymerase II subunit 9	GO:0005665,RNA polymerase II, core complex; GO:0000418,RNA polymerase IV complex; GO:0000419,RNA polymerase V complex; GO:0005730,nucleolus; GO:0003899,DNA-directed 5'-3' RNA polymerase activity; GO:0003676,nucleic acid binding; GO:0008270,zinc ion binding; GO:0001193,maintenance of transcriptional fidelity during DNA-templated transcription elongation from RNA polymerase II promoter; GO:0006379,…	--
HH_001425	10.57	10.01	12.18	6.12	8.89	6.42	4.17	4.88	5.97	10.42	8.28	8.55	CT_Chr1	89161506	89166287	+	--	--	K00915 inositol-polyphosphate multikinase [EC:2.7.1.140 2.7.1.151] | (RefSeq) inositol polyphosphate multikinase beta (A)	Inositol polyphosphate kinase [Cynara cardunculus var. scolymus]	RecName: Full=Inositol polyphosphate multikinase beta; EC=2.7.1.140; EC=2.7.1.151; AltName: Full=Inositol polyphosphate 6-/3-/5-kinase beta; Short=AtIpk2-beta; Short=AtIpk2beta;	RecName: Full=Inositol polyphosphate multikinase {ECO:0000256|RuleBase:RU363090}; EC=2.7.1.140 {ECO:0000256|RuleBase:RU363090}; EC=2.7.1.151 {ECO:0000256|RuleBase:RU363090};	Inositol polyphosphate multikinase, component of the ARGR transcription regulatory complex	GO:0005634,nucleus; GO:0090406,pollen tube; GO:0005524,ATP binding; GO:0000824,inositol tetrakisphosphate 3-kinase activity; GO:0047326,inositol tetrakisphosphate 5-kinase activity; GO:0051765,inositol tetrakisphosphate kinase activity; GO:0051766,inositol trisphosphate kinase activity; GO:0052725,inositol-1,3,4-trisphosphate 6-kinase activity; GO:0000823,inositol-1,4,5-trisphosphate 6-kinase act…	Inositol polyphosphate kinase
HH_001427	20.06	21.57	28.04	24.45	48.37	26.57	30.35	13.03	22.14	34.09	27.63	58.11	CT_Chr1	89180894	89185042	+	--	--	K03844 alpha-1,2-mannosyltransferase [EC:2.4.1.131] | (RefSeq) alpha-1,2-mannosyltransferase (A)	hypothetical protein Ccrd_015551 [Cynara cardunculus var. scolymus]	RecName: Full=ACT domain-containing protein ACR11 {ECO:0000305}; AltName: Full=Protein ACT DOMAIN REPEATS 11 {ECO:0000303|PubMed:21861936}; Flags: Precursor;	SubName: Full=Uncharacterized protein {ECO:0000313|EMBL:KVI06119.1};	--	GO:0009507,chloroplast; GO:0009941,chloroplast envelope; GO:0009570,chloroplast stroma; GO:0009535,chloroplast thylakoid membrane; GO:0010319,stromule; GO:0009409,response to cold; GO:0009735,response to cytokinin; GO:0009416,response to light stimulus; GO:0009744,response to sucrose	--
HH_001429	115.69	90.78	96.83	85.49	43.19	76.49	87.59	78.43	92.85	81.09	45.96	68.08	CT_Chr1	89204600	89209595	+	--	--	K01904 4-coumarate--CoA ligase [EC:6.2.1.12] | (RefSeq) 4-coumarate--CoA ligase 1-like isoform X1 (A)	AMP-binding, conserved site-containing protein [Cynara cardunculus var. scolymus]	RecName: Full=4-coumarate--CoA ligase 1; Short=4CL 1; EC=6.2.1.12; AltName: Full=4-coumaroyl-CoA synthase 1;	SubName: Full=AMP-binding, conserved site-containing protein {ECO:0000313|EMBL:KVI06105.1};	Acyl-CoA synthetase	GO:0016207,4-coumarate-CoA ligase activity; GO:0005524,ATP binding; GO:0009698,phenylpropanoid metabolic process	AMP-binding enzyme C-terminal domain
HH_001437	1.62	1.65	2.99	4.99	4.65	3.89	3.19	2.19	2.19	5.35	2.26	5.75	CT_Chr1	89321904	89331240	-	--	--	K05287 GPI ethanolamine phosphate transferase 2/3 subunit F | (RefSeq) phosphatidylinositol-glycan biosynthesis class F protein isoform X1 (A)	GPI biosynthesis protein Pig-F [Cynara cardunculus var. scolymus]	--	SubName: Full=GPI biosynthesis protein Pig-F {ECO:0000313|EMBL:KVI06094.1};	--	GO:0005789,endoplasmic reticulum membrane; GO:0016021,integral component of membrane; GO:0006506,GPI anchor biosynthetic process	GPI biosynthesis protein family Pig-F
HH_001438	3.56	2.4	1.07	0	0.29	0.31	4.88	3.55	3.9	1.75	1.52	1.4	CT_Chr1	89351196	89363630	+	--	--	K13065 shikimate O-hydroxycinnamoyltransferase [EC:2.3.1.133] | (RefSeq) shikimate O-hydroxycinnamoyltransferase-like (A)	hypothetical protein LSAT_4X86561 [Lactuca sativa]	RecName: Full=Shikimate O-hydroxycinnamoyltransferase; EC=2.3.1.133; AltName: Full=Hydroxycinnamoyl transferase; AltName: Full=Hydroxycinnamoyl-Coenzyme A shikimate/quinate hydroxycinnamoyltransferase;	SubName: Full=Hydroxycinnamoyl-CoA quinate transferase {ECO:0000313|EMBL:ANN12608.1}; EC=2.3.1.133 {ECO:0000313|EMBL:ANN12608.1};	--	GO:0047172,shikimate O-hydroxycinnamoyltransferase activity	--
HH_001439	58.83	59.12	36.07	37.04	9.84	33.36	75.21	79.96	88.69	71.48	59.01	77.93	CT_Chr1	89362831	89369088	-	--	--	K13065 shikimate O-hydroxycinnamoyltransferase [EC:2.3.1.133] | (RefSeq) shikimate O-hydroxycinnamoyltransferase (A)	Chloramphenicol acetyltransferase-like domain-containing protein, partial [Cynara cardunculus var. scolymus]	RecName: Full=Shikimate O-hydroxycinnamoyltransferase; EC=2.3.1.133; AltName: Full=Hydroxycinnamoyl transferase; AltName: Full=Hydroxycinnamoyl-Coenzyme A shikimate/quinate hydroxycinnamoyltransferase;	SubName: Full=Chloramphenicol acetyltransferase-like domain-containing protein {ECO:0000313|EMBL:KVI06089.1}; Flags: Fragment;	--	GO:0047172,shikimate O-hydroxycinnamoyltransferase activity	Transferase family
HH_001440	154.77	258	377.25	300.96	812.82	559.53	249.74	147.76	237.72	559.02	128.49	665.54	CT_Chr1	89400452	89401857	+	--	--	K09506 DnaJ homolog subfamily A member 5 | (RefSeq) dnaJ homolog subfamily C member 21-like (A)	DnaJ domain-containing protein [Cynara cardunculus var. scolymus]	RecName: Full=Chaperone protein dnaJ 8, chloroplastic; Short=AtDjC8; Short=AtJ8; Flags: Precursor;	SubName: Full=DnaJ domain-containing protein {ECO:0000313|EMBL:KVI06090.1};	Molecular chaperone (DnaJ superfamily)	GO:0009507,chloroplast; GO:0009570,chloroplast stroma; GO:0005634,nucleus; GO:0009416,response to light stimulus	DnaJ domain
HH_001441	6.22	7.92	7.62	8.44	16.89	14.66	11.97	2.97	12.61	32.17	5.74	38.22	CT_Chr1	89408216	89414465	+	--	--	K16075 magnesium transporter | (RefSeq) magnesium transporter MRS2-1-like isoform X1 (A)	Magnesium transporter MRS2/LPE10 [Cynara cardunculus var. scolymus]	RecName: Full=Magnesium transporter MRS2-10; AltName: Full=Magnesium Transporter 1; Short=AtMGT1;	SubName: Full=Magnesium transporter MRS2/LPE10 {ECO:0000313|EMBL:KVI06099.1};	Magnesium transporters: CorA family	GO:0016021,integral component of membrane; GO:0005886,plasma membrane; GO:0015095,magnesium ion transmembrane transporter activity	Polysaccharide biosynthesis C-terminal domain
HH_001444	84.87	134.69	61.5	29.49	82.12	63.06	18.6	4.31	16.12	76.62	20.8	222.55	CT_Chr1	89450601	89454197	-	--	--	K13424 WRKY transcription factor 33 | (RefSeq) WRKY transcription factor WRKY24-like (A)	DNA-binding WRKY [Cynara cardunculus var. scolymus]	RecName: Full=Probable WRKY transcription factor 40; AltName: Full=WRKY DNA-binding protein 40;	SubName: Full=DNA-binding WRKY {ECO:0000313|EMBL:KVI06076.1};	--	GO:0005634,nucleus; GO:0003700,DNA-binding transcription factor activity; GO:0043565,sequence-specific DNA binding; GO:0044212,transcription regulatory region DNA binding; GO:0042742,defense response to bacterium; GO:0050832,defense response to fungus; GO:0045892,negative regulation of transcription, DNA-templated; GO:0031347,regulation of defense response; GO:0010200,response to chitin; GO:00022…	WRKY DNA -binding domain
HH_001445	354.01	236.34	220.18	255.73	190.47	247.53	229.05	203.17	296.21	240.52	193.57	349.99	CT_Chr1	89497722	89499080	+	--	--	K07198 5'-AMP-activated protein kinase, catalytic alpha subunit [EC:2.7.11.11] | (RefSeq) CBL-interacting serine/threonine-protein kinase 25-like (A)	Calcium/calmodulin-dependent/calcium-dependent protein kinase [Cynara cardunculus var. scolymus]	RecName: Full=CBL-interacting serine/threonine-protein kinase 5; EC=2.7.11.1; AltName: Full=SNF1-related kinase 3.24; AltName: Full=SOS2-like protein kinase PKS19;	RecName: Full=Non-specific serine/threonine protein kinase {ECO:0000256|SAAS:SAAS00351747}; EC=2.7.11.1 {ECO:0000256|SAAS:SAAS00351747};	Serine/threonine protein kinase	GO:0005622,intracellular; GO:0005524,ATP binding; GO:0004674,protein serine/threonine kinase activity; GO:0035556,intracellular signal transduction; GO:0018105,peptidyl-serine phosphorylation; GO:0018107,peptidyl-threonine phosphorylation	Choline/ethanolamine kinase
HH_001448	0.88	1.67	0.74	0.29	0	0.41	2.3	2.02	1.03	0.37	4.8	0.33	CT_Chr1	89543825	89551593	-	--	--	K09753 cinnamoyl-CoA reductase [EC:1.2.1.44] | (RefSeq) cinnamoyl-CoA reductase 1-like (A)	NAD-dependent epimerase/dehydratase [Cynara cardunculus var. scolymus]	RecName: Full=Cinnamoyl-CoA reductase 1; Short=AtCCR1; EC=1.2.1.44; AltName: Full=Protein IRREGULAR XYLEM 4;	SubName: Full=NAD-dependent epimerase/dehydratase {ECO:0000313|EMBL:KVI06073.1};	Flavonol reductase/cinnamoyl-CoA reductase	GO:0005829,cytosol; GO:0016621,cinnamoyl-CoA reductase activity; GO:0050662,coenzyme binding; GO:0007623,circadian rhythm; GO:0009809,lignin biosynthetic process; GO:0009409,response to cold	short chain dehydrogenase
HH_001451	26.51	15.85	17.73	6.35	14.5	11.09	25.15	11.34	16.01	20.31	13.18	23.98	CT_Chr1	89587853	89591361	-	--	--	K02951 small subunit ribosomal protein S12e | (RefSeq) 40S ribosomal protein S12-like (A)	Ribosomal protein L7Ae/L30e/S12e/Gadd45 [Cynara cardunculus var. scolymus]	RecName: Full=40S ribosomal protein S12;	RecName: Full=40S ribosomal protein S12 {ECO:0000256|RuleBase:RU000670};	40S ribosomal protein S12	GO:0005840,ribosome; GO:0003735,structural constituent of ribosome; GO:0006412,translation	Ribosomal protein L7Ae/L30e/S12e/Gadd45 family
HH_001452	10.29	10.12	13.33	12.06	15.66	14.56	6.27	2.3	4.8	15.88	6.69	17.25	CT_Chr1	89593205	89599480	-	--	--	K02937 large subunit ribosomal protein L7e | (RefSeq) 60S ribosomal protein L7-1-like (A)	hypothetical protein LSAT_9X5521 [Lactuca sativa]	RecName: Full=60S ribosomal protein L7-1;	SubName: Full=Putative ribosomal protein L30/L7 family protein {ECO:0000313|EMBL:OTF90438.1};	60S ribosomal protein L7	GO:0005829,cytosol; GO:0022625,cytosolic large ribosomal subunit; GO:0005730,nucleolus; GO:0003723,RNA binding; GO:0003735,structural constituent of ribosome; GO:0002181,cytoplasmic translation; GO:0000463,maturation of LSU-rRNA from tricistronic rRNA transcript (SSU-rRNA, 5.8S rRNA, LSU-rRNA)	Ribosomal L30 N-terminal domain
HH_001455	5.68	6.26	4.93	0.41	0.04	0.04	1.54	3.45	1.93	0.51	1.74	0.33	CT_Chr1	89611085	89614857	+	--	--	K08150 MFS transporter, SP family, solute carrier family 2 (myo-inositol transporter), member 13 | (RefSeq) inositol transporter 4 isoform X1 (A)	inositol transporter 4-like [Helianthus annuus]	RecName: Full=Inositol transporter 4; AltName: Full=Myo-inositol-proton symporter INT4; AltName: Full=Protein INOSITOL TRANSPORTER 4;	SubName: Full=Putative nositol transporter 3 {ECO:0000313|EMBL:OTG32244.1};	Predicted transporter (major facilitator superfamily)	GO:0016021,integral component of membrane; GO:0005886,plasma membrane; GO:0005355,glucose transmembrane transporter activity; GO:0005351,carbohydrate:proton symporter activity; GO:0046323,glucose import; GO:0035428,NA	MFS_1 like family
HH_001459	1.14	0.94	1.4	1.04	0.94	0.59	1.41	1.34	0.7	0.55	0.84	0.53	CT_Chr1	89652257	89661561	+	--	--	K01535 H+-transporting ATPase [EC:7.1.2.1] | (RefSeq) plasma membrane ATPase-like isoform X1 (A)	ATPase 9, plasma membrane-type-like [Helianthus annuus]	RecName: Full=ATPase 9, plasma membrane-type; EC=3.6.3.6; AltName: Full=Proton pump 9;	RecName: Full=Plasma membrane ATPase {ECO:0000256|RuleBase:RU362083}; EC=3.6.3.6 {ECO:0000256|RuleBase:RU362083};	Plasma membrane H+-transporting ATPase	GO:0016021,integral component of membrane; GO:0005886,plasma membrane; GO:0005774,vacuolar membrane; GO:0005524,ATP binding; GO:0008553,proton-exporting ATPase activity, phosphorylative mechanism; GO:0046872,metal ion binding; GO:0006754,ATP biosynthetic process; GO:0015992,NA	haloacid dehalogenase-like hydrolase
HH_001460	145.58	140.4	176.63	182.38	230.74	176.25	69.57	42.75	69.36	71.76	38.61	77.05	CT_Chr1	89656436	89662963	-	--	--	K11592 endoribonuclease Dicer [EC:3.1.26.-] | (RefSeq) dicer-like protein 4 (A)	Double-stranded RNA-binding [Cynara cardunculus var. scolymus]	RecName: Full=Endoribonuclease Dicer homolog 4; EC=3.1.26.-; AltName: Full=Dicer-like protein 4; Short=OsDCL4; AltName: Full=Protein SHOOT ORGANIZATION 1;	SubName: Full=Double-stranded RNA-binding {ECO:0000313|EMBL:KVI06077.1};	--	GO:0005737,cytoplasm; GO:0005634,nucleus; GO:0016442,RISC complex; GO:0005524,ATP binding; GO:0004386,helicase activity; GO:0046872,metal ion binding; GO:0004525,ribonuclease III activity; GO:0003723,RNA binding; GO:0006353,DNA-templated transcription, termination; GO:0010216,maintenance of DNA methylation; GO:0010492,maintenance of shoot apical meristem identity; GO:0009944,polarity specificatio…	double strand RNA binding domain from DEAD END PROTEIN 1
HH_001461	0.12	0.39	0	0.08	0.04	0.08	0.59	0.04	0.47	0.09	2.06	0.13	CT_Chr1	89664766	89677519	-	--	--	K04733 interleukin-1 receptor-associated kinase 4 [EC:2.7.11.1] | (RefSeq) probable receptor-like protein kinase At1g80640 (A)	probable receptor-like protein kinase At1g80640 [Helianthus annuus]	RecName: Full=Probable receptor-like protein kinase At1g80640; EC=2.7.11.1; Flags: Precursor;	SubName: Full=Uncharacterized protein {ECO:0000313|EMBL:OTF95770.1};	Serine/threonine protein kinase	GO:0016021,integral component of membrane; GO:0005886,plasma membrane; GO:0005524,ATP binding; GO:0004675,transmembrane receptor protein serine/threonine kinase activity; GO:0007166,cell surface receptor signaling pathway; GO:0006468,protein phosphorylation	Protein kinase domain
HH_001462	12.44	13.77	5.62	4.54	16.7	10.69	13.56	11.74	17.51	6.91	9.11	14.17	CT_Chr1	89699883	89705865	+	--	--	--	uncharacterized protein LOC110880056 [Helianthus annuus]	--	SubName: Full=Uncharacterized protein {ECO:0000313|EMBL:OTG16736.1};	--	--	Putative golgin subfamily A member 2-like protein 5
HH_001465	4.91	3.41	2.26	1.4	0.81	1.56	3.06	3.77	2.92	7.87	7.33	4.26	CT_Chr1	89787479	89793645	+	--	--	K14794 ribosomal RNA-processing protein 12 | (RefSeq) hypothetical protein (A)	protein NUCLEAR FUSION DEFECTIVE 4-like [Helianthus annuus]	RecName: Full=Protein NUCLEAR FUSION DEFECTIVE 4 {ECO:0000303|PubMed:16698901};	SubName: Full=Putative nodulin-like, Major facilitator superfamily domain protein {ECO:0000313|EMBL:OTF90456.1};	--	GO:0016021,integral component of membrane; GO:0000741,karyogamy; GO:0010197,polar nucleus fusion; GO:0009651,response to salt stress	Major Facilitator Superfamily
HH_001466	7.46	9.21	16.23	9.19	18.07	25.78	4.5	1.24	4.13	16.91	1.54	26.44	CT_Chr1	89822098	89833828	+	--	--	K14963 COMPASS component SWD3 | (RefSeq) topless-related protein 4-like (A)	topless-related protein 1-like [Helianthus annuus]	RecName: Full=Protein TOPLESS; AltName: Full=WUS-interacting protein 1;	SubName: Full=Putative LIS1 homology motif protein {ECO:0000313|EMBL:OTG16746.1};	WD40 repeat-containing protein	GO:0005829,cytosol; GO:0005634,nucleus; GO:0042802,identical protein binding; GO:0042803,protein homodimerization activity; GO:0009867,jasmonic acid mediated signaling pathway; GO:0045892,negative regulation of transcription, DNA-templated; GO:0010072,primary shoot apical meristem specification; GO:0009733,response to auxin; GO:0006351,transcription, DNA-templated; GO:0010051,xylem and phloem pat…	LisH-like dimerisation domain
HH_001469	510.4	687.91	344.14	458.84	631.9	89.94	782.4	758.78	763.39	667.07	983.81	469.4	CT_Chr1	89907875	89910510	-	--	--	K06268 serine/threonine-protein phosphatase 2B regulatory subunit | (RefSeq) calcineurin subunit B-like (A)	Calcium-binding EF-hand [Cynara cardunculus var. scolymus]	RecName: Full=Calmodulin-like protein 11;	SubName: Full=Calcium-binding EF-hand {ECO:0000313|EMBL:KVI06056.1};	Ca2+/calmodulin-dependent protein phosphatase (calcineurin subunit B), EF-Hand superfamily protein	GO:0005509,calcium ion binding	EF-hand domain pair
HH_001471	9.42	8.95	5.63	3.76	3.24	3.05	16.64	8.57	14.25	8.98	6.73	12.19	CT_Chr1	89932531	89944052	-	--	--	K03255 protein TIF31 | (RefSeq) protein TSS (A)	protein TSS [Helianthus annuus]	RecName: Full=Protein TSS {ECO:0000303|PubMed:21185286}; AltName: Full=TPR-domain suppressor of STIMPY {ECO:0000303|PubMed:21185286};	SubName: Full=Putative tetratricopeptide repeat (TPR)-like superfamily protein {ECO:0000313|EMBL:OTG16744.1};	Uncharacterized protein CLU1/cluA/TIF31 involved in mitochondrial morphology/distribution, also found associated with eIF-3	GO:0007049,cell cycle; GO:0007275,multicellular organism development; GO:0009737,response to abscisic acid	Mitochondrial function, CLU-N-term
HH_001473	0.8	1.4	1.18	1.79	0.53	0.63	2.13	4.3	2.44	3.18	1.63	1.2	CT_Chr1	89981663	89982646	+	--	--	K10903 HUS1 checkpoint protein | (RefSeq) checkpoint protein hus1 (A)	Cell cycle checkpoint, Hus1 [Cynara cardunculus var. scolymus]	--	SubName: Full=Cell cycle checkpoint, Hus1 {ECO:0000313|EMBL:KVI06048.1};	Checkpoint 9-1-1 complex, HUS1 component	GO:0030896,checkpoint clamp complex; GO:0005730,nucleolus; GO:0000077,DNA damage checkpoint; GO:0006355,regulation of transcription, DNA-templated	Hus1-like protein
HH_001475	25.97	33.85	39.28	36.06	53.31	35.25	24.94	14.5	18.98	29.93	17.35	25.82	CT_Chr1	89990351	89998139	+	--	--	--	Phox homologous domain-containing protein [Cynara cardunculus var. scolymus]	RecName: Full=PX domain-containing protein EREL1 {ECO:0000305}; AltName: Full=Protein EREX-like 1 {ECO:0000303|PubMed:27288222};	SubName: Full=Phox homologous domain-containing protein {ECO:0000313|EMBL:KVI06045.1};	--	GO:0005737,cytoplasm; GO:0005829,cytosol; GO:0010008,endosome membrane; GO:0035091,phosphatidylinositol binding; GO:0015031,protein transport	PX domain
HH_001477	114.15	140.9	109.93	96.06	233.92	192.36	81.88	49.92	92.53	101.12	54.15	126.61	CT_Chr1	90005881	90009679	-	--	--	--	UBA-like protein [Cynara cardunculus var. scolymus]	--	SubName: Full=UBA-like protein {ECO:0000313|EMBL:KVI06047.1};	--	--	Protein of unknown function (DUF3972)
HH_001478	29.6	20.68	10.53	10.25	7.02	6.39	16.48	19.08	25.32	11.34	48.46	7.74	CT_Chr1	90012269	90017564	-	--	--	K00759 adenine phosphoribosyltransferase [EC:2.4.2.7] | (RefSeq) adenine phosphoribosyltransferase 2-like (A)	adenine phosphoribosyltransferase 5-like isoform X1 [Helianthus annuus]	RecName: Full=Adenine phosphoribosyltransferase 5; Short=AtAPT5; EC=2.4.2.7;	SubName: Full=Putative adenine phosphoribosyltransferase 5 {ECO:0000313|EMBL:OTF90499.1};	Adenine phosphoribosyl transferases	GO:0005829,cytosol; GO:0003999,adenine phosphoribosyltransferase activity; GO:0006168,adenine salvage; GO:0044209,AMP salvage; GO:0006166,purine ribonucleoside salvage	Uracil phosphoribosyltransferase
HH_001483	67.74	50.4	34.29	21.89	13.65	10.75	93.49	117.05	80.77	27.12	72.63	11.58	CT_Chr1	90101717	90107764	+	--	--	K21888 glutathione dehydrogenase/transferase [EC:1.8.5.1 2.5.1.18] | (RefSeq) glutathione S-transferase DHAR2-like (A)	hypothetical protein Ccrd_015621 [Cynara cardunculus var. scolymus]	RecName: Full=Phosphatidylcholine:diacylglycerol cholinephosphotransferase 1; Short=AtPDCT1; EC=2.7.8.-; AltName: Full=Protein REDUCED OLEATE DESATURATION 1;	SubName: Full=Uncharacterized protein {ECO:0000313|EMBL:KVI06038.1};	--	GO:0016021,integral component of membrane; GO:0004142,diacylglycerol cholinephosphotransferase activity; GO:0046470,phosphatidylcholine metabolic process	PAP2 superfamily
HH_001489	1.04	1.05	0.45	0.22	0.32	0.22	0.78	0.35	1.1	1.22	0.44	0.34	CT_Chr1	90167273	90175665	+	--	--	--	--	--	--	--	--	--
HH_001490	0.56	0.74	0.16	0	0	0.11	0.05	0.12	0	0.11	0.05	0.17	CT_Chr1	90177100	90182578	+	--	--	K19891 glucan endo-1,3-beta-glucosidase 1/2/3 [EC:3.2.1.39] | (RefSeq) hypothetical protein (A)	Glycoside hydrolase, catalytic domain-containing protein [Cynara cardunculus var. scolymus]	RecName: Full=Glucan endo-1,3-beta-glucosidase 14; EC=3.2.1.39; AltName: Full=(1->3)-beta-glucan endohydrolase 14; Short=(1->3)-beta-glucanase 14; AltName: Full=Beta-1,3-endoglucanase 14; Short=Beta-1,3-glucanase 14; Flags: Precursor;	SubName: Full=Glycoside hydrolase, catalytic domain-containing protein {ECO:0000313|EMBL:KVI06034.1};	--	GO:0046658,anchored component of plasma membrane; GO:0005618,cell wall; GO:0005737,cytoplasm; GO:0005576,extracellular region; GO:0005634,nucleus; GO:0042973,glucan endo-1,3-beta-D-glucosidase activity; GO:0004553,hydrolase activity, hydrolyzing O-glycosyl compounds; GO:0030247,polysaccharide binding; GO:0005975,carbohydrate metabolic process; GO:0071555,cell wall organization; GO:0006952,defense…	Glycosyl hydrolases family 17
HH_001491	0.05	0.08	0.18	0.13	0	0.03	0.12	0.19	0.22	0.55	1.26	0.21	CT_Chr1	90191240	90196232	-	--	--	K01115 phospholipase D1/2 [EC:3.1.4.4] | (RefSeq) phospholipase D alpha 1 (A)	C2 calcium-dependent membrane targeting [Cynara cardunculus var. scolymus]	RecName: Full=Phospholipase D alpha 1 {ECO:0000250|UniProtKB:Q43007, ECO:0000312|EMBL:CAE47482.2}; Short=PLD 1 {ECO:0000250|UniProtKB:Q43007}; EC=3.1.4.4; AltName: Full=Choline phosphatase 1 {ECO:0000250|UniProtKB:Q43007}; AltName: Full=Phosphatidylcholine-hydrolyzing phospholipase D 1 {ECO:0000250|UniProtKB:Q43007};	RecName: Full=Phospholipase D {ECO:0000256|PIRNR:PIRNR036470}; EC=3.1.4.4 {ECO:0000256|PIRNR:PIRNR036470};	Phospholipase D1	GO:0016020,membrane; GO:0005509,calcium ion binding; GO:0070290,N-acylphosphatidylethanolamine-specific phospholipase D activity; GO:0004630,phospholipase D activity; GO:0016042,lipid catabolic process; GO:0046470,phosphatidylcholine metabolic process	PLD-like domain
HH_001492	1.06	1.73	1.65	5.05	2.13	4.18	1.79	1.61	1.08	2.25	1.32	1.75	CT_Chr1	90210253	90215276	+	--	--	K13434 pathogenesis-related genes transcriptional activator PTI6 | (RefSeq) pathogenesis-related genes transcriptional activator PTI6 (A)	hypothetical protein LSAT_5X131240 [Lactuca sativa]	RecName: Full=Ethylene-responsive transcription factor WIN1; AltName: Full=Protein SHINE 1; AltName: Full=Protein WAX INDUCER 1;	SubName: Full=AP2/ERF domain-containing protein {ECO:0000313|EMBL:KVI06026.1};	--	GO:0005634,nucleus; GO:0003700,DNA-binding transcription factor activity; GO:0043565,sequence-specific DNA binding; GO:0010143,cutin biosynthetic process; GO:0009873,ethylene-activated signaling pathway; GO:0009414,response to water deprivation; GO:0006351,transcription, DNA-templated; GO:0010166,wax metabolic process	AP2 domain
HH_001493	1.45	3.56	3.83	5.21	2.71	4.8	2.92	1.94	2	2.95	0.98	4.18	CT_Chr1	90224295	90225218	+	--	--	--	SPX, N-terminal, partial [Cynara cardunculus var. scolymus]	RecName: Full=SPX domain-containing protein 2 {ECO:0000303|PubMed:18315545}; AltName: Full=Protein SPX DOMAIN GENE 2 {ECO:0000303|PubMed:18315545}; Short=AtSPX2 {ECO:0000303|PubMed:18315545};	SubName: Full=SPX, N-terminal {ECO:0000313|EMBL:KVI06025.1}; Flags: Fragment;	Protein involved in vacuolar polyphosphate accumulation, contains SPX domain	GO:0005783,endoplasmic reticulum; GO:0005634,nucleus; GO:0016036,cellular response to phosphate starvation	Domain of unknown function (DUF758)
HH_001499	90.65	179.47	113.89	72.06	153.04	287.86	69.99	37.01	76.23	138.85	61.41	148.73	CT_Chr1	90269871	90271068	+	--	--	K14611 solute carrier family 23 (nucleobase transporter), member 1/2 | (RefSeq) nucleobase-ascorbate transporter 3-like (A)	Glyoxalase/fosfomycin resistance/dioxygenase domain-containing protein [Cynara cardunculus var. scolymus]	--	SubName: Full=Glyoxalase/fosfomycin resistance/dioxygenase domain-containing protein {ECO:0000313|EMBL:KVI06030.1};	--	GO:0051213,dioxygenase activity	Glyoxalase/Bleomycin resistance protein/Dioxygenase superfamily
HH_001500	9.09	6.22	4.96	3.52	4.64	2.84	28.69	48.61	33.35	14.23	41.17	6.37	CT_Chr1	90276652	90280968	+	--	--	K01462 peptide deformylase [EC:3.5.1.88] | (RefSeq) peptide deformylase 1A, chloroplastic-like (A)	Formylmethionine deformylase [Cynara cardunculus var. scolymus]	RecName: Full=Peptide deformylase 1A, chloroplastic; Short=PDF 1A; EC=3.5.1.88; AltName: Full=Polypeptide deformylase; Flags: Precursor;	RecName: Full=Peptide deformylase {ECO:0000256|RuleBase:RU362111}; EC=3.5.1.88 {ECO:0000256|RuleBase:RU362111};	Peptide deformylase	GO:0009507,chloroplast; GO:0009570,chloroplast stroma; GO:0009505,plant-type cell wall; GO:0046872,metal ion binding; GO:0042586,peptide deformylase activity; GO:0043686,co-translational protein modification; GO:0031365,N-terminal protein amino acid modification; GO:0018206,peptidyl-methionine modification; GO:0006412,translation	Polypeptide deformylase
HH_001501	2.2	1.75	2.27	2.06	2.45	2.36	4.71	13.71	5.67	0.62	0.39	0.5	CT_Chr1	90282444	90288753	-	--	--	K15308 tristetraprolin | (RefSeq) zinc finger CCCH domain-containing protein 39 (A)	Zinc finger, CCCH-type [Cynara cardunculus var. scolymus]	RecName: Full=Zinc finger CCCH domain-containing protein 56; Short=OsC3H56;	SubName: Full=Zinc finger, CCCH-type {ECO:0000313|EMBL:KVI06019.1};	CCCH-type Zn-finger protein	GO:0005829,cytosol; GO:0003677,DNA binding; GO:0046872,metal ion binding; GO:0003730,mRNA 3'-UTR binding; GO:0061158,3'-UTR-mediated mRNA destabilization	CCCH-type zinc finger
HH_001502	5.21	3.32	3.18	2.4	3.34	1.23	9.67	20.95	9.99	1.17	1.44	1.37	CT_Chr1	90284405	90286000	+	--	--	--	hypothetical protein LSAT_4X105880 [Lactuca sativa]	--	SubName: Full=Uncharacterized protein {ECO:0000313|EMBL:CAN68957.1};	--	GO:0009507,chloroplast; GO:0036361,racemase activity, acting on amino acids and derivatives; GO:0006520,cellular amino acid metabolic process	Asp/Glu/Hydantoin racemase
HH_001505	91.27	109.17	55.28	31.65	52.31	95.34	54.3	92.65	67.14	42.94	47.59	18.42	CT_Chr1	90300824	90301891	-	--	--	--	--	--	--	--	--	--
HH_001506	7.82	19.72	2.96	0.9	1.09	12.22	0	0.24	1.93	4.72	1.35	0.69	CT_Chr1	90302911	90303808	-	--	--	--	hypothetical protein Ccrd_015644 [Cynara cardunculus var. scolymus]	--	SubName: Full=Uncharacterized protein {ECO:0000313|EMBL:KVI06013.1};	--	GO:0016021,integral component of membrane	--
HH_001507	8.48	3.2	1.68	0.36	0.14	0.36	3.62	1.38	3.71	1.59	4.54	2.3	CT_Chr1	90306939	90310038	-	--	--	K06130 lysophospholipase II [EC:3.1.1.5] | (RefSeq) acyl-protein thioesterase 2 (A)	hypothetical protein LSAT_4X106341 [Lactuca sativa]	RecName: Full=Probable carboxylesterase Os04g0669500 {ECO:0000305}; EC=3.1.1.- {ECO:0000305};	SubName: Full=Putative alpha/beta-Hydrolases superfamily protein {ECO:0000313|EMBL:OTG16756.1};	Lysophospholipase	GO:0005737,cytoplasm; GO:0052689,carboxylic ester hydrolase activity; GO:0008474,palmitoyl-(protein) hydrolase activity; GO:0006631,fatty acid metabolic process; GO:0002084,protein depalmitoylation	Prolyl oligopeptidase family
HH_001509	166.42	113.12	87.93	66.97	64.66	47.34	0	0	0	60.08	74.38	34.89	CT_Chr1	90329299	90341417	-	--	--	K02295 cryptochrome | (RefSeq) (6-4)DNA photolyase (A)	hypothetical protein LSAT_4X104581 [Lactuca sativa]	RecName: Full=(6-4)DNA photolyase; EC=4.1.99.13; AltName: Full=Protein UV repair defective 3;	SubName: Full=Putative DNA photolyase family protein {ECO:0000313|EMBL:OTG16755.1};	Deoxyribodipyrimidine photolyase/cryptochrome	GO:0003914,DNA (6-4) photolyase activity; GO:0003677,DNA binding; GO:0000166,nucleotide binding; GO:0006281,DNA repair; GO:0009411,response to UV	DNA photolyase
HH_001514	0	0	0	0.1	0	0.15	0.05	0	0.24	0.16	0.05	0.16	CT_Chr1	90424973	90428248	+	--	--	K03063 26S proteasome regulatory subunit T3 | (RefSeq) 26S protease regulatory subunit 6B homolog (A)	NPH3 domain-containing protein [Cynara cardunculus var. scolymus]	RecName: Full=BTB/POZ domain-containing protein At5g48800;	SubName: Full=NPH3 domain-containing protein {ECO:0000313|EMBL:KVI05979.1};	--	GO:0005886,plasma membrane; GO:0016567,protein ubiquitination	Protein of unknown function (DUF812)
HH_001515	21.69	22	12.3	7.96	8.05	11.43	15.21	10.62	16.15	23.01	14.31	24.48	CT_Chr1	90447743	90462349	+	--	--	K21396 ATP-binding cassette, subfamily G (WHITE), eye pigment precursor transporter | (RefSeq) ABC transporter G family member 41-like (A)	pleiotropic drug resistance protein 1-like [Helianthus annuus]	RecName: Full=Pleiotropic drug resistance protein 1; AltName: Full=NtPDR1;	SubName: Full=Putative pleiotropic drug resistance protein TUR2 {ECO:0000313|EMBL:OTG16773.1};	Pleiotropic drug resistance proteins (PDR1-15), ABC superfamily	GO:0016021,integral component of membrane; GO:0005524,ATP binding; GO:0016887,ATPase activity	AAA domain
HH_001524	2.18	2.75	3.49	4.32	8.64	8.54	10.55	5	9.16	5.88	3.11	7.92	CT_Chr1	90558997	90564452	-	--	--	K10803 DNA-repair protein XRCC1 | (RefSeq) DNA-repair protein XRCC1 isoform X1 (A)	DNA-repair protein XRCC1 isoform X1 [Helianthus annuus]	RecName: Full=DNA-repair protein XRCC1 {ECO:0000303|PubMed:11909950}; Short=AtXRCC1 {ECO:0000303|PubMed:11909950}; AltName: Full=Homolog of X-ray repair cross complementing 1 {ECO:0000303|PubMed:11909950};	SubName: Full=Putative BRCT domain-containing DNA repair protein {ECO:0000313|EMBL:OTF90569.1};	DNA repair protein	GO:0005634,nucleus; GO:0010385,double-stranded methylated DNA binding; GO:0080111,DNA demethylation; GO:0006266,DNA ligation; GO:0006303,double-strand break repair via nonhomologous end joining; GO:1901972,positive regulation of DNA-5-methylcytosine glycosylase activity; GO:1901969,positive regulation of polynucleotide 3'-phosphatase activity	Regulator of Ty1 transposition protein 107 BRCT domain
HH_001525	0.45	0.5	0.84	0.59	0.77	2.05	0.42	0.19	0.48	4.2	0.65	11.51	CT_Chr1	90586117	90591907	-	--	--	K06119 sulfoquinovosyltransferase [EC:2.4.1.-] | (RefSeq) sulfoquinovosyl transferase SQD2-like (A)	Glycosyl transferase, family 1 [Cynara cardunculus var. scolymus]	--	SubName: Full=Glycosyl transferase, family 1 {ECO:0000313|EMBL:KVI05967.1};	Glycosyltransferase	GO:0016021,integral component of membrane; GO:0016740,transferase activity	Glycosyl transferases group 1
HH_001530	1.23	1.35	2.83	3.25	3.96	4.28	1.35	0.6	1.25	4	0.56	5.04	CT_Chr1	90675001	90680716	-	--	--	--	hypothetical protein Ccrd_015672 [Cynara cardunculus var. scolymus]	RecName: Full=MAR-binding filament-like protein 1-1;	SubName: Full=Uncharacterized protein {ECO:0000313|EMBL:KVI05999.1};	--	GO:0016363,nuclear matrix; GO:0003677,DNA binding	Microtubule-associated protein Bicaudal-D
HH_001532	1.28	1.01	1.17	2.86	3.68	4	2.9	2.55	2.44	2.48	0.91	2.72	CT_Chr1	90698928	90701656	-	--	--	K17964 leucine-rich PPR motif-containing protein, mitochondrial | (RefSeq) hypothetical protein (A)	pentatricopeptide repeat-containing protein At3g16010 [Helianthus annuus]	RecName: Full=Pentatricopeptide repeat-containing protein At3g16010;	SubName: Full=Putative pentatricopeptide repeat (PPR-like) superfamily protein {ECO:0000313|EMBL:OTG16788.1};	FOG: PPR repeat	GO:0043231,intracellular membrane-bounded organelle; GO:0004519,endonuclease activity; GO:0003723,RNA binding; GO:0009451,RNA modification	Protein of unknown function (DUF4003)
HH_001533	0.78	0.52	0.71	0.02	0.02	0.02	0.14	0	0.02	1.14	1.23	1.23	CT_Chr1	90703927	90717342	+	--	--	K11136 regulator of telomere elongation helicase 1 [EC:3.6.4.12] | (RefSeq) regulator of telomere elongation helicase 1 homolog (A)	hypothetical protein LSAT_4X103661 [Lactuca sativa]	RecName: Full=Regulator of telomere elongation helicase 1 homolog {ECO:0000303|PubMed:21081662, ECO:0000303|PubMed:25516598}; EC=3.6.4.12 {ECO:0000305};	SubName: Full=Putative RAD3-like DNA-binding helicase protein {ECO:0000313|EMBL:OTG16787.1};	Helicase of the DEAD superfamily	GO:0005739,mitochondrion; GO:0005634,nucleus; GO:0051539,4 iron, 4 sulfur cluster binding; GO:0005524,ATP binding; GO:0004003,ATP-dependent DNA helicase activity; GO:0003677,DNA binding; GO:0046872,metal ion binding; GO:0006310,DNA recombination; GO:0006281,DNA repair; GO:0006260,DNA replication; GO:0036297,interstrand cross-link repair; GO:0043007,maintenance of rDNA; GO:0070716,mismatch repair …	Type III restriction enzyme, res subunit
HH_001534	97.29	95.53	39.32	17.6	11.19	18.4	57.61	57.7	47.07	17.94	73.63	23.7	CT_Chr1	90723079	90727373	-	--	--	K19476 vacuolar protein sorting-associated protein IST1 | (RefSeq) uncharacterized protein LOC112510218 (A)	protein of unknown function DUF292, eukaryotic [Cynara cardunculus var. scolymus]	--	SubName: Full=Uncharacterized protein {ECO:0000313|EMBL:KVI06002.1};	Spindle pole body protein	GO:0015031,protein transport	Regulator of Vps4 activity in the MVB pathway
HH_001536	39.1	32.9	58.46	68.71	75.18	69.31	25.91	25.47	30.8	38.34	18.14	40.75	CT_Chr1	90750540	90753793	+	--	--	K15109 solute carrier family 25 (mitochondrial carnitine/acylcarnitine transporter), member 20/29 | (RefSeq) mitochondrial arginine transporter BAC2 (A)	hypothetical protein LSAT_4X102201 [Lactuca sativa]	RecName: Full=Mitochondrial arginine transporter BAC2; AltName: Full=Mitochondrial basic amino acid carrier 2; Short=AtMBAC2;	SubName: Full=Mitochondrial carrier domain-containing protein {ECO:0000313|EMBL:KVI06005.1};	Mitochondrial carrier protein	GO:0016021,integral component of membrane; GO:0005743,mitochondrial inner membrane; GO:0005739,mitochondrion; GO:0015181,arginine transmembrane transporter activity; GO:0005290,L-histidine transmembrane transporter activity; GO:0015189,L-lysine transmembrane transporter activity; GO:0000064,L-ornithine transmembrane transporter activity; GO:0006844,acyl carnitine transport; GO:0006972,hyperosmoti…	Mitochondrial carrier protein
HH_001537	3.31	3.21	4.35	3.48	2.8	2.97	2.82	1.4	2.4	5.18	0.89	6.72	CT_Chr1	90759919	90767280	+	--	--	K10393 kinesin family member 2/24 | (RefSeq) kinesin-like protein KIN-13B (A)	hypothetical protein LSAT_5X130420 [Lactuca sativa]	RecName: Full=Kinesin-like protein KIN-13B {ECO:0000305}; AltName: Full=AtKINESIN-13B {ECO:0000303|PubMed:25232944}; Short=AtKIN13B {ECO:0000303|PubMed:25232944};	RecName: Full=Kinesin-like protein {ECO:0000256|RuleBase:RU000394};	Kinesin-like protein	GO:0005871,kinesin complex; GO:0005874,microtubule; GO:0005634,nucleus; GO:0005886,plasma membrane; GO:0005524,ATP binding; GO:0016887,ATPase activity; GO:0008017,microtubule binding; GO:0003777,microtubule motor activity; GO:0007018,microtubule-based movement; GO:1903338,regulation of cell wall organization or biogenesis	gag-polypeptide of LTR copia-type
HH_001540	7.64	7.89	6.65	8.43	15.41	11.64	6.08	4.65	4.75	8.94	4.14	11.66	CT_Chr1	90799639	90807076	-	--	--	K09580 protein disulfide-isomerase A1 [EC:5.3.4.1] | (RefSeq) protein disulfide isomerase-like 1-6 (A)	hypothetical protein LSAT_4X101980 [Lactuca sativa]	RecName: Full=Protein disulfide isomerase-like 1-6; Short=AtPDIL1-6; EC=5.3.4.1; AltName: Full=Protein disulfide isomerase 4; Short=AtPDI4; AltName: Full=Protein disulfide isomerase-like 3-2; Short=AtPDIL3-2; Flags: Precursor;	SubName: Full=Putative PDI-like 1-5 {ECO:0000313|EMBL:OTF90557.1};	Protein disulfide isomerase (prolyl 4-hydroxylase beta subunit)	GO:0005783,endoplasmic reticulum; GO:0005788,endoplasmic reticulum lumen; GO:0003756,protein disulfide isomerase activity; GO:0045454,cell redox homeostasis; GO:0006457,protein folding; GO:0034976,response to endoplasmic reticulum stress	Thioredoxin-like
HH_001541	3.06	0.97	2.07	0.67	0.57	0.21	0.4	0.76	0.96	1.32	1.55	1.2	CT_Chr1	90808119	90811159	-	--	--	K19042 E3 ubiquitin-protein ligase BOI and related proteins [EC:2.3.2.27] | (RefSeq) uncharacterized protein LOC110606851 (A)	uncharacterized protein LOC110915059 [Helianthus annuus]	--	SubName: Full=Putative late embryogenesis abundant protein, LEA-14 {ECO:0000313|EMBL:OTF90556.1};	--	GO:0016021,integral component of membrane	Late embryogenesis abundant protein
HH_001544	0.31	0.26	0.76	0.31	0.38	0.27	0.4	0.52	0.27	1.28	0.82	1.62	CT_Chr1	90854647	90873145	+	--	--	K20286 TATA element modulatory factor | (RefSeq) golgin candidate 5-like (A)	TATA element modulatory factor 1 TATA binding [Cynara cardunculus var. scolymus]	RecName: Full=Golgin candidate 5; Short=AtGC5;	SubName: Full=TATA element modulatory factor 1 TATA binding {ECO:0000313|EMBL:KVI05987.1};	Transcription factor TMF, TATA element modulatory factor	GO:0005794,Golgi apparatus	TATA element modulatory factor 1 DNA binding
HH_001546	1.72	2.19	1.46	2.11	4.61	3.71	2.19	1.79	2.17	3.94	2	4.4	CT_Chr1	90910062	90918350	-	--	--	K08145 MFS transporter, SP family, solute carrier family 2 (facilitated glucose transporter), member 8 | (RefSeq) sugar transporter ERD6-like 5 (A)	hypothetical protein LSAT_4X102640 [Lactuca sativa]	RecName: Full=Probable plastidic glucose transporter 2;	SubName: Full=General substrate transporter {ECO:0000313|EMBL:KVI06008.1}; Flags: Fragment;	Predicted transporter (major facilitator superfamily)	GO:0031969,chloroplast membrane; GO:0016021,integral component of membrane; GO:0022857,transmembrane transporter activity; GO:0008643,carbohydrate transport	Major Facilitator Superfamily
[truncated: 9,421 more rows]
