# Supplementary material for: Integrated Metabolomics and Transcriptome Analysis of Flavonoid Biosynthesis in Safflower (Carthamus tinctorius L.) With Different Colors
Source: Front Plant Sci. 2021 Jul 26;12:712038. doi: 10.3389/fpls.2021.712038 (PMC8351732; doi:10.3389/fpls.2021.712038)
Supplement: Supplementary Table 6 — Details of the different expression of flavonoid biosynthesis genes in the four different color flowers of safflower. [file Table_6.XLSX]

## Sheet: Sheet1
All	LR vs DR	LR vs W	LR vs Y	DR vs W	DR vs Y	W vsY	LR(repetition1)	LR(repetition2)	LR(repetition3)	DR(repetition1)	DR(repetition2)	DR(repetition3)	W(repetition1)	W(repetition2)	W(repetition3)	Y(repetition1)	Y(repetition2)	Y(repetition3)	chr	start	end	strand	gene_name	gene_description	KEGG	NR	Tremble	GO
HH_001438	√			√		√	3.56	2.4	1.07	0	0.29	0.31	4.88	3.55	3.9	1.75	1.52	1.4	CT_Chr1	89351196	89363630	+	--	--	K13065 shikimate O-hydroxycinnamoyltransferase [EC:2.3.1.133] | (RefSeq) shikimate O-hydroxycinnamoyltransferase-like (A)	hypothetical protein LSAT_4X86561 [Lactuca sativa]	SubName: Full=Hydroxycinnamoyl-CoA quinate transferase {ECO:0000313|EMBL:ANN12608.1}; EC=2.3.1.133 {ECO:0000313|EMBL:ANN12608.1};	GO:0047172,shikimate O-hydroxycinnamoyltransferase activity
HH_001439				√			58.83	59.12	36.07	37.04	9.84	33.36	75.21	79.96	88.69	71.48	59.01	77.93	CT_Chr1	89362831	89369088	-	--	--	K13065 shikimate O-hydroxycinnamoyltransferase [EC:2.3.1.133] | (RefSeq) shikimate O-hydroxycinnamoyltransferase (A)	Chloramphenicol acetyltransferase-like domain-containing protein, partial [Cynara cardunculus var. scolymus]	SubName: Full=Chloramphenicol acetyltransferase-like domain-containing protein {ECO:0000313|EMBL:KVI06089.1}; Flags: Fragment;	GO:0047172,shikimate O-hydroxycinnamoyltransferase activity
HH_003229				√			58.76	38.55	25.3	19.46	11.76	24.11	35.68	55.28	46.62	35.94	27.33	33.95	CT_Chr1	171935227	171940163	-	--	--	K09754 5-O-(4-coumaroyl)-D-quinate 3'-monooxygenase [EC:1.14.14.96] | (RefSeq) cytochrome P450 98A2-like (A)	cytochrome P450 [Cynara cardunculus var. scolymus]	SubName: Full=Cytochrome P450 {ECO:0000313|EMBL:KVH63020.1};	GO:0016021,integral component of membrane; GO:0016020,membrane; GO:0020037,heme binding; GO:0005506,iron ion binding; GO:0016709,oxidoreductase activity, acting on paired donors, with incorporation or reduction of molecular oxygen, NAD(P)H as one donor, and incorporation of one atom of oxygen; GO:0009809,lignin biosynthetic process
HH_004877			√			√	2.67	3.62	5.32	5.62	9.13	6.39	3.87	2.31	5.25	8.42	8.6	10.23	CT_Chr3	13913261	13919383	+	--	--	K13065 shikimate O-hydroxycinnamoyltransferase [EC:2.3.1.133] | (RefSeq) shikimate O-hydroxycinnamoyltransferase-like (A)	hypothetical protein LSAT_4X3541 [Lactuca sativa]	SubName: Full=Uncharacterized protein {ECO:0000313|EMBL:KVH97826.1};	--
HH_007285	√		√	√	√	√	35.29	27.84	39.36	20.16	12.39	8.14	38.27	43.45	33	4.43	5.54	3.14	CH_Chr9	45470094	45473854	-	--	--	K13065 shikimate O-hydroxycinnamoyltransferase [EC:2.3.1.133] | (RefSeq) shikimate O-hydroxycinnamoyltransferase-like (A)	Chloramphenicol acetyltransferase-like domain-containing protein [Cynara cardunculus var. scolymus]	SubName: Full=Chloramphenicol acetyltransferase-like domain-containing protein {ECO:0000313|EMBL:KVI00348.1};	GO:0005829,cytosol; GO:0016747,transferase activity, transferring acyl groups other than amino-acyl groups; GO:0071555,cell wall organization; GO:0042761,very long-chain fatty acid biosynthetic process; GO:0010025,wax biosynthetic process
HH_007288			√		√	√	530.47	355.48	410.74	408.37	604.92	331.1	606.53	156.6	486.59	0	0	0	CH_Chr9	45446079	45454987	-	--	--	K13065 shikimate O-hydroxycinnamoyltransferase [EC:2.3.1.133] | (RefSeq) shikimate O-hydroxycinnamoyltransferase-like (A)	Chloramphenicol acetyltransferase-like domain-containing protein [Cynara cardunculus var. scolymus]	SubName: Full=Chloramphenicol acetyltransferase-like domain-containing protein {ECO:0000313|EMBL:KVI00348.1};	GO:0005829,cytosol; GO:0016747,transferase activity, transferring acyl groups other than amino-acyl groups; GO:0071555,cell wall organization; GO:0042761,very long-chain fatty acid biosynthetic process; GO:0010025,wax biosynthetic process
HH_007720	√			√			60.92	30.3	71.84	16.03	1.58	13.55	54.01	134.14	73.24	37.7	30.28	60.37	CT_Chr11	58084269	58085954	+	--	--	K00660 chalcone synthase [EC:2.3.1.74] | (RefSeq) chalcone synthase (A)	chalcone synthase [Carthamus tinctorius]	SubName: Full=CHS1 {ECO:0000313|EMBL:ASV51744.1}; EC=2.3.1.74 {ECO:0000313|EMBL:ASV51744.1}; SubName: Full=Chalcone synthase {ECO:0000313|EMBL:BAV37881.1};	GO:0016210,naringenin-chalcone synthase activity; GO:0009813,flavonoid biosynthetic process
HH_008062		√	√	√	√		1.26	0.5	0.79	1.03	0.08	0.4	5.35	7.1	10.78	1.98	4.16	2.91	CT_Chr1	135655397	135659341	+	--	--	K00588 caffeoyl-CoA O-methyltransferase [EC:2.1.1.104] | (RefSeq) caffeoyl-CoA O-methyltransferase (A)	caffeoyl CoA O-methyltransferase [Carthamus tinctorius]	SubName: Full=Caffeoyl CoA O-methyltransferase {ECO:0000313|EMBL:BAG71893.1};	GO:0042409,caffeoyl-CoA O-methyltransferase activity; GO:0046872,metal ion binding; GO:0009809,lignin biosynthetic process
HH_009084					√	√	3.15	4.03	12.43	9.06	6.12	11.52	9.08	26.45	5.85	1.96	2.51	1.92	CT_Chr4	11646028	11651614	+	--	--	K00588 caffeoyl-CoA O-methyltransferase [EC:2.1.1.104] | (RefSeq) probable caffeoyl-CoA O-methyltransferase At4g26220 (A)	probable caffeoyl-CoA O-methyltransferase At4g26220 [Helianthus annuus]	SubName: Full=Putative S-adenosyl-L-methionine-dependent methyltransferases superfamily protein {ECO:0000313|EMBL:OTG13447.1};	GO:0005829,cytosol; GO:0042409,caffeoyl-CoA O-methyltransferase activity; GO:0046872,metal ion binding; GO:0009809,lignin biosynthetic process
HH_009151	√			√		√	614.3	328.22	492.88	236.88	52.2	91.74	347.4	1026.07	495.65	237.36	265.58	108.69	CT_Chr2	94858478	94859458	-	--	--	K00660 chalcone synthase [EC:2.3.1.74] | (RefSeq) chalcone synthase 3 (A)	chalcone synthase [Carthamus tinctorius]	SubName: Full=Chalcone synthase {ECO:0000313|EMBL:BAV37882.1};	GO:0016210,naringenin-chalcone synthase activity; GO:0009813,flavonoid biosynthetic process
HH_009152	√		√	√		√	556.99	264.03	423.21	188.25	33.18	71.94	280.05	835.48	441.38	184.37	191.31	94.28	CT_Chr2	94859966	94860181	-	--	--	K00660 chalcone synthase [EC:2.3.1.74] | (RefSeq) chalcone synthase 3 (A)	CHS4, partial [Carthamus tinctorius]	SubName: Full=CHS4 {ECO:0000313|EMBL:ATZ81754.1}; Flags: Fragment;	GO:0016210,naringenin-chalcone synthase activity; GO:0009813,flavonoid biosynthetic process
HH_009239	√			√			264.26	166.25	299.55	107.41	12.44	75.82	152.09	382.39	204.26	144.1	85.95	255.53	CT_Chr2	96651299	96656842	+	--	--	K00475 naringenin 3-dioxygenase [EC:1.14.11.9] | (RefSeq) naringenin,2-oxoglutarate 3-dioxygenase (A)	flavanone 3-hydroxylase [Carthamus tinctorius]	SubName: Full=Flavanone 3-hydroxylase {ECO:0000313|EMBL:AHY99670.1};	GO:0031418,L-ascorbic acid binding; GO:0046872,metal ion binding; GO:0045486,naringenin 3-dioxygenase activity; GO:0009813,flavonoid biosynthetic process
HH_009931		√				√	4.37	5.66	1.31	0.59	1.08	3.85	0.61	0.25	1.29	2.53	1.23	8.23	CT_Chr1	73118130	73119428	+	--	--	K13065 shikimate O-hydroxycinnamoyltransferase [EC:2.3.1.133] | (RefSeq) shikimate O-hydroxycinnamoyltransferase-like (A)	Chloramphenicol acetyltransferase-like domain-containing protein [Cynara cardunculus var. scolymus]	SubName: Full=Chloramphenicol acetyltransferase-like domain-containing protein {ECO:0000313|EMBL:KVH99042.1};	GO:0047172,shikimate O-hydroxycinnamoyltransferase activity
HH_010938	√		√	√		√	0	0	0	0.38	0.1	0.71	0	0	0.05	0.79	5.83	0.56	CT_Chr3	5506262	5507677	-	--	--	K21383 anthocyanidin 3-O-glucoside 6''-O-acyltransferase [EC:2.3.1.215] | (RefSeq) anthocyanidin 3-O-glucoside 6''-O-acyltransferase-like (A)	Chloramphenicol acetyltransferase-like domain-containing protein [Cynara cardunculus var. scolymus]	SubName: Full=Chloramphenicol acetyltransferase-like domain-containing protein {ECO:0000313|EMBL:KVI04205.1};	GO:0033809,anthocyanin 6''-O-malonyltransferase activity; GO:0102588,cyanidin 3-O-glucoside 6''-O-malonyltransferase activity; GO:0009698,phenylpropanoid metabolic process
HH_010941	√	√		√			133.97	79.24	37.16	26.06	7.79	24.5	168.83	182.97	186.44	45.46	256.23	36.39	CT_Chr3	5571529	5572941	-	--	--	K21383 anthocyanidin 3-O-glucoside 6''-O-acyltransferase [EC:2.3.1.215] | (RefSeq) anthocyanidin 3-O-glucoside 6''-O-acyltransferase-like (A)	Chloramphenicol acetyltransferase-like domain-containing protein [Cynara cardunculus var. scolymus]	SubName: Full=Chloramphenicol acetyltransferase-like domain-containing protein {ECO:0000313|EMBL:KVI04205.1};	GO:0033809,anthocyanin 6''-O-malonyltransferase activity; GO:0102588,cyanidin 3-O-glucoside 6''-O-malonyltransferase activity; GO:0009698,phenylpropanoid metabolic process
HH_010944	√	√		√	√		6.66	5.95	2.9	1.3	1.78	2.4	22.53	7.25	21.8	11.65	6	16.03	CT_Chr3	5646769	5648181	-	--	--	K21383 anthocyanidin 3-O-glucoside 6''-O-acyltransferase [EC:2.3.1.215] | (RefSeq) anthocyanidin 3-O-glucoside 6''-O-acyltransferase-like (A)	Chloramphenicol acetyltransferase-like domain-containing protein [Cynara cardunculus var. scolymus]	SubName: Full=Chloramphenicol acetyltransferase-like domain-containing protein {ECO:0000313|EMBL:KVI04205.1};	GO:0033809,anthocyanin 6''-O-malonyltransferase activity; GO:0102588,cyanidin 3-O-glucoside 6''-O-malonyltransferase activity; GO:0009698,phenylpropanoid metabolic process
HH_010945		√					5.19	4.66	6.69	7.23	10.65	12.29	18.28	6.23	16.97	8.52	6.27	11.97	CT_Chr3	5664054	5677005	-	--	--	K21383 anthocyanidin 3-O-glucoside 6''-O-acyltransferase [EC:2.3.1.215] | (RefSeq) anthocyanidin 3-O-glucoside 6''-O-acyltransferase-like (A)	ATP-NAD kinase-like domain-containing protein, partial [Cynara cardunculus var. scolymus]	RecName: Full=Diacylglycerol kinase {ECO:0000256|RuleBase:RU361128}; Short=DAG kinase {ECO:0000256|RuleBase:RU361128}; EC=2.7.1.107 {ECO:0000256|RuleBase:RU361128}; Flags: Fragment;	GO:0033809,anthocyanin 6''-O-malonyltransferase activity; GO:0102588,cyanidin 3-O-glucoside 6''-O-malonyltransferase activity; GO:0009698,phenylpropanoid metabolic process
HH_010949		√		√	√	√	62.39	28.05	30.08	4	3.85	26.44	211.04	125.1	240.5	25.37	91.23	66.07	CT_Chr3	5722172	5722459	-	--	--	K13264 isoflavone 7-O-glucoside-6''-O-malonyltransferase [EC:2.3.1.115] | (RefSeq) AT133, GmAT133; malonyl-CoA:isoflavone 7-O-glucoside-6''-O-malonyltransferase (A)	Chloramphenicol acetyltransferase-like domain-containing protein [Cynara cardunculus var. scolymus]	SubName: Full=Chloramphenicol acetyltransferase-like domain-containing protein {ECO:0000313|EMBL:KVI04168.1};	GO:0033809,anthocyanin 6''-O-malonyltransferase activity; GO:0102588,cyanidin 3-O-glucoside 6''-O-malonyltransferase activity; GO:0009698,phenylpropanoid metabolic process
HH_010952		√	√	√			79.53	57.83	94.57	62.73	124.94	123.18	254.97	122.02	246.42	111.92	119.35	133.27	CT_Chr3	5728216	5729454	-	--	--	K21383 anthocyanidin 3-O-glucoside 6''-O-acyltransferase [EC:2.3.1.215] | (RefSeq) anthocyanidin 3-O-glucoside 6''-O-acyltransferase-like (A)	Chloramphenicol acetyltransferase-like domain-containing protein [Cynara cardunculus var. scolymus]	SubName: Full=Chloramphenicol acetyltransferase-like domain-containing protein {ECO:0000313|EMBL:KVI04168.1};	GO:0033809,anthocyanin 6''-O-malonyltransferase activity; GO:0102588,cyanidin 3-O-glucoside 6''-O-malonyltransferase activity; GO:0009698,phenylpropanoid metabolic process
HH_010953		√		√			249.77	140.11	131.82	54.43	43.72	125.35	423.82	421.55	492.15	133.93	382.78	148.84	CT_Chr3	5755963	5757363	-	--	--	K21383 anthocyanidin 3-O-glucoside 6''-O-acyltransferase [EC:2.3.1.215] | (RefSeq) anthocyanidin 3-O-glucoside 6''-O-acyltransferase-like (A)	Chloramphenicol acetyltransferase-like domain-containing protein [Cynara cardunculus var. scolymus]	SubName: Full=Chloramphenicol acetyltransferase-like domain-containing protein {ECO:0000313|EMBL:KVI04168.1};	GO:0033809,anthocyanin 6''-O-malonyltransferase activity; GO:0102588,cyanidin 3-O-glucoside 6''-O-malonyltransferase activity; GO:0009698,phenylpropanoid metabolic process
HH_011514			√				6.09	10.34	4.61	8.86	4.76	14.73	6.48	10.57	5.47	18.78	24.48	16.65	CT_Chr2	101838999	101842284	+	--	--	K01859 chalcone isomerase [EC:5.5.1.6] | (RefSeq) chalcone--flavonone isomerase-like (A)	chalcone isomerase [Carthamus tinctorius]	RecName: Full=Chalcone-flavonone isomerase family protein {ECO:0000256|RuleBase:RU361158};	GO:0045430,chalcone isomerase activity; GO:0009813,flavonoid biosynthetic process
HH_011517	√			√	√		40.93	21.93	55.85	15.19	4.2	5.26	25.27	62.12	36.65	22.95	37.89	27.63	CT_Chr2	101885088	101893201	+	--	--	K01859 chalcone isomerase [EC:5.5.1.6] | (RefSeq) chalcone--flavonone isomerase (A)	CHI1 [Carthamus tinctorius]	SubName: Full=CHI1 {ECO:0000313|EMBL:ATZ81755.1};	GO:0045430,chalcone isomerase activity; GO:0009813,flavonoid biosynthetic process
HH_012609				√			0.33	0	0	0	0.06	0	0.5	0.94	0.5	0.19	0.29	0.18	CT_Chr2	53503837	53509468	+	--	--	K22845 phlorizin synthase [EC:2.4.1.357] | (RefSeq) UDP-glycosyltransferase 88A1-like (A)	UDP-glucuronosyl/UDP-glucosyltransferase [Cynara cardunculus var. scolymus]	SubName: Full=UDP-glucuronosyl/UDP-glucosyltransferase {ECO:0000313|EMBL:KVH91361.1};	GO:0047213,anthocyanidin 3-O-glucosyltransferase activity; GO:0009718,anthocyanin-containing compound biosynthetic process
HH_013315			√				62.59	38.75	50.22	32.65	1.67	18.43	37.69	57.76	45.74	15.3	29.23	19.1	CT_Chr4	53121730	53124874	-	--	--	K13065 shikimate O-hydroxycinnamoyltransferase [EC:2.3.1.133] | (RefSeq) shikimate O-hydroxycinnamoyltransferase-like (A)	hydroxycinnamoyl CoA quinate transferase 1 [Cynara cardunculus var. scolymus]	SubName: Full=Chloramphenicol acetyltransferase-like domain-containing protein {ECO:0000313|EMBL:KVI11728.1}; SubName: Full=Hydroxycinnamoyl CoA quinate transferase {ECO:0000313|EMBL:CAM84302.2}; SubName: Full=Hydroxycinnamoyl CoA quinate transferase 1 {ECO:0000313|EMBL:ACF37072.1};	GO:0047172,shikimate O-hydroxycinnamoyltransferase activity
HH_013836				√		√	94.94	46.79	23.52	38.4	3.24	8.82	77.91	107.03	127.29	7.85	38.76	10.19	CT_Chr1	35825554	35832118	+	--	--	K00588 caffeoyl-CoA O-methyltransferase [EC:2.1.1.104] | (RefSeq) caffeoyl-CoA O-methyltransferase-like (A)	caffeoyl CoA O-methyltransferase [Carthamus tinctorius]	SubName: Full=Caffeoyl CoA O-methyltransferase {ECO:0000313|EMBL:BAG71891.1};	GO:0042409,caffeoyl-CoA O-methyltransferase activity; GO:0046872,metal ion binding; GO:0009809,lignin biosynthetic process
HH_014157		√	√				73.57	30.03	87.03	26.37	10.85	58.8	14.36	25.72	23.9	20.3	15.41	13.28	CT_Chr5	8356970	8360264	-	--	--	K00487 trans-cinnamate 4-monooxygenase [EC:1.14.14.91] | (RefSeq) trans-cinnamate 4-monooxygenase (A)	cytochrome P450 [Cynara cardunculus var. scolymus]	SubName: Full=Cytochrome P450 {ECO:0000313|EMBL:KVH94141.1};	GO:0020037,heme binding; GO:0005506,iron ion binding; GO:0016710,trans-cinnamate 4-monooxygenase activity
HH_015436	√	√	√	√		√	0	0.36	0	33.53	73.32	67.75	286.79	141.38	254.43	64.87	85.06	96.42	CT_Chr2	103516740	103518106	-	--	--	K13265 vestitone reductase [EC:1.1.1.348] | (RefSeq) vestitone reductase (A)	hypothetical protein Ccrd_008835 [Cynara cardunculus var. scolymus]	SubName: Full=Uncharacterized protein {ECO:0000313|EMBL:KVH89177.1};	GO:0050662,coenzyme binding; GO:0016491,oxidoreductase activity; GO:0006952,defense response; GO:0009813,flavonoid biosynthetic process
HH_016392	√	√	√				293.31	299.59	669.81	0.04	0	0.09	0.17	0.14	0.33	0.09	0.22	0.36	CT_Chr10	38469711	38475992	-	--	--	K13065 shikimate O-hydroxycinnamoyltransferase [EC:2.3.1.133] | (RefSeq) shikimate O-hydroxycinnamoyltransferase-like (A)	Chloramphenicol acetyltransferase-like domain-containing protein [Cynara cardunculus var. scolymus]	SubName: Full=Chloramphenicol acetyltransferase-like domain-containing protein {ECO:0000313|EMBL:KVH88850.1};	GO:0047172,shikimate O-hydroxycinnamoyltransferase activity
HH_017497			√		√	√	0	0.26	0.82	0.41	0	0	0.08	0.09	0.15	3.75	8.84	1.34	CT_Chr1	111113544	111116854	+	--	--	K13065 shikimate O-hydroxycinnamoyltransferase [EC:2.3.1.133] | (RefSeq) shikimate O-hydroxycinnamoyltransferase-like (A)	hypothetical protein Ccrd_015907 [Cynara cardunculus var. scolymus]	SubName: Full=Uncharacterized protein {ECO:0000313|EMBL:KVI05708.1};	--
HH_018019	√			√	√		67.78	39.68	84.98	14.29	1.15	9.47	63.45	144.35	80.16	46.72	46.5	65.07	CT_Chr7	78073893	78075590	+	--	--	K00660 chalcone synthase [EC:2.3.1.74] | (RefSeq) chalcone synthase (A)	chalcone synthase [Carthamus tinctorius]	SubName: Full=CHS1 {ECO:0000313|EMBL:ASV51744.1}; EC=2.3.1.74 {ECO:0000313|EMBL:ASV51744.1}; SubName: Full=Chalcone synthase {ECO:0000313|EMBL:BAV37881.1};	GO:0016210,naringenin-chalcone synthase activity; GO:0009813,flavonoid biosynthetic process
HH_018740		√	√	√			1.85	2.42	2.74	1.15	3.1	0.78	0.52	0.29	0.22	1.25	0.46	0.47	CT_Chr2	107368595	107371742	+	--	--	K23179 flavone synthase II [EC:1.14.19.76] | (RefSeq) licodione synthase-like (A)	flavone synthase II [Cynara cardunculus var. scolymus]	SubName: Full=Flavone synthase II {ECO:0000313|EMBL:AFG31000.1}; EC=1.14.11.22 {ECO:0000313|EMBL:AFG31000.1};	GO:0016021,integral component of membrane; GO:0020037,heme binding; GO:0005506,iron ion binding; GO:0033771,licodione synthase activity
HH_021746	√			√			4.44	3.88	2.23	0.63	0.51	1.37	3.77	4.46	3.4	2.31	6.81	1.29	CT_Chr2	31748389	31750681	+	--	--	K01859 chalcone isomerase [EC:5.5.1.6] | (RefSeq) probable chalcone--flavonone isomerase 3 (A)	Chalcone isomerase [Macleaya cordata]	RecName: Full=Chalcone-flavonone isomerase family protein {ECO:0000256|RuleBase:RU361158};	GO:0009507,chloroplast; GO:0009570,chloroplast stroma; GO:0005504,fatty acid binding; GO:0016872,intramolecular lyase activity; GO:0006631,fatty acid metabolic process
HH_026104	√			√	√		52.04	57.56	42.3	10.87	26.17	10.71	44.11	38.65	42.6	43.52	26.05	69.95	CT_Chr11	32090284	32093242	+	--	--	K13265 vestitone reductase [EC:1.1.1.348] | (RefSeq) vestitone reductase-like (A)	hypothetical protein LSAT_7X7100 [Lactuca sativa]	SubName: Full=Uncharacterized protein {ECO:0000313|EMBL:KVH89177.1};	GO:0050662,coenzyme binding; GO:0016491,oxidoreductase activity; GO:0006952,defense response; GO:0009813,flavonoid biosynthetic process
HH_026502				√			13.58	7.99	2.39	3.85	0	0.69	16.46	23.1	22.75	3.3	22.78	6.37	CT_Chr4	83651280	83652642	-	--	--	K13065 shikimate O-hydroxycinnamoyltransferase [EC:2.3.1.133] | (RefSeq) pelargonidin 3-O-(6-caffeoylglucoside) 5-O-(6-O-malonylglucoside) 4'''-malonyltransferase-like (A)	Chloramphenicol acetyltransferase-like domain-containing protein [Cynara cardunculus var. scolymus]	SubName: Full=Chloramphenicol acetyltransferase-like domain-containing protein {ECO:0000313|EMBL:KVH92120.1};	GO:0102801,anthocyanin 5-O-glucoside-4'''-O-malonyltransferase activity; GO:0016747,transferase activity, transferring acyl groups other than amino-acyl groups; GO:0009718,anthocyanin-containing compound biosynthetic process; GO:0043473,pigmentation
HH_027286		√					41.7	27.37	38.14	61.43	5.53	4.81	63.05	86.53	57.03	33.86	45.46	33.81	CT_Chr1	150561949	150564433	-	--	--	K05277 leucoanthocyanidin dioxygenase [EC:1.14.11.19] | (RefSeq) leucoanthocyanidin dioxygenase-like (A)	leucoanthocyanidin dioxygenase-like [Helianthus annuus]	SubName: Full=Putative leucoanthocyanidin dioxygenase {ECO:0000313|EMBL:OTG27023.1};	GO:0031418,L-ascorbic acid binding; GO:0050589,leucocyanidin oxygenase activity; GO:0046872,metal ion binding; GO:0009718,anthocyanin-containing compound biosynthetic process
HH_027866	√	√	√			√	19.55	21.29	21.47	1.08	0.45	0.18	0.3	0.19	0.2	1.35	3.89	1.25	CT_Chr6	74519830	74528762	+	--	--	K01859 chalcone isomerase [EC:5.5.1.6] | (RefSeq) vacuolar-sorting receptor 1-like (A)	vacuolar-sorting receptor 2-like [Helianthus annuus]	SubName: Full=Putative VACUOLAR SORTING RECEPTOR 2 {ECO:0000313|EMBL:OTG10427.1};	GO:0030665,clathrin-coated vesicle membrane; GO:0000139,Golgi membrane; GO:0016021,integral component of membrane; GO:0031902,late endosome membrane; GO:0005509,calcium ion binding; GO:0015031,protein transport
HH_028799	√			√			16.91	24.22	22.4	25.31	61.65	48.16	21.64	13	19.97	41.03	13.22	47.5	CT_Chr4	15812333	15828473	+	--	--	K01859 chalcone isomerase [EC:5.5.1.6] | (RefSeq) vacuolar-sorting receptor 1-like (A)	hypothetical protein Ccrd_010762 [Cynara cardunculus var. scolymus]	SubName: Full=Uncharacterized protein {ECO:0000313|EMBL:KVI10827.1};	GO:0030665,clathrin-coated vesicle membrane; GO:0005768,endosome; GO:0005794,Golgi apparatus; GO:0000139,Golgi membrane; GO:0016021,integral component of membrane; GO:0031902,late endosome membrane; GO:0016020,membrane; GO:0005802,trans-Golgi network; GO:0005509,calcium ion binding; GO:0006623,protein targeting to vacuole
HH_034348	√			√	√		200.03	195.92	271.11	88.57	29.9	77.15	331.81	232.69	295.98	314.49	384.29	260.7	CT_Chr3	5390161	5391507	+	--	--	K21383 anthocyanidin 3-O-glucoside 6''-O-acyltransferase [EC:2.3.1.215] | (RefSeq) anthocyanidin 3-O-glucoside 6''-O-acyltransferase-like (A)	Chloramphenicol acetyltransferase-like domain-containing protein [Cynara cardunculus var. scolymus]	SubName: Full=Chloramphenicol acetyltransferase-like domain-containing protein {ECO:0000313|EMBL:KVI04201.1};	GO:0033809,anthocyanin 6''-O-malonyltransferase activity; GO:0102588,cyanidin 3-O-glucoside 6''-O-malonyltransferase activity; GO:0009698,phenylpropanoid metabolic process
HH_035047		√	√		√	√	0.29	0.33	0.63	1.13	0.36	1.69	2.48	1.39	1.37	8.51	2.62	7.38	CT_Chr10	37542886	37544928	-	--	--	K13258 2-hydroxyisoflavanone dehydratase [EC:4.2.1.105] | (RefSeq) 2-hydroxyisoflavanone dehydratase (A)	hypothetical protein Ccrd_020042 [Cynara cardunculus var. scolymus]	SubName: Full=Uncharacterized protein {ECO:0000313|EMBL:KVI01679.1};	GO:0033987,2-hydroxyisoflavanone dehydratase activity; GO:0052689,carboxylic ester hydrolase activity; GO:0009813,flavonoid biosynthetic process; GO:0009717,isoflavonoid biosynthetic process; GO:0046287,isoflavonoid metabolic process
HH_035650		√	√	√	√		4.48	1.1	1.65	2.45	8.76	1.64	0.77	0.25	0.22	0.73	0.12	0.6	CT_Chr11	19134280	19135174	-	--	--	K05278 flavonol synthase [EC:1.14.20.6] | (RefSeq) probable flavonol synthase 6 (A)	flavanone 3-hydroxylase [Carthamus tinctorius]	SubName: Full=Flavanone 3-hydroxylase {ECO:0000313|EMBL:AHY99671.1};	GO:0051213,dioxygenase activity; GO:0046872,metal ion binding; GO:0009852,auxin catabolic process
HH_037040	√			√	√		417.17	315.69	94.25	35.38	21.78	13.78	662.84	466.91	564.54	81.73	339.98	70.78	CT_Chr1	54950792	54952863	+	--	--	K13065 shikimate O-hydroxycinnamoyltransferase [EC:2.3.1.133] | (RefSeq) BAHDb5c; BAHD family acyltransferase (A)	Chloramphenicol acetyltransferase-like domain-containing protein [Cynara cardunculus var. scolymus]	SubName: Full=Chloramphenicol acetyltransferase-like domain-containing protein {ECO:0000313|EMBL:KVH99522.1};	GO:0005783,endoplasmic reticulum; GO:0005634,nucleus; GO:0016747,transferase activity, transferring acyl groups other than amino-acyl groups; GO:0071555,cell wall organization; GO:0009555,pollen development; GO:0042761,very long-chain fatty acid biosynthetic process; GO:0010025,wax biosynthetic process
HH_037096	√	√				√	35	39.41	34.54	11.4	15.65	16.75	11.74	11.07	15.9	32.43	67.87	23.07	CH_Chr9	32753222	32763939	-	--	--	K13082 bifunctional dihydroflavonol 4-reductase/flavanone 4-reductase [EC:1.1.1.219 1.1.1.234] | (RefSeq) dihydroflavonol 4-reductase (A)	hypothetical protein Ccrd_008959 [Cynara cardunculus var. scolymus]	SubName: Full=Uncharacterized protein {ECO:0000313|EMBL:KVH89066.1};	GO:0050662,coenzyme binding; GO:0016491,oxidoreductase activity; GO:0009813,flavonoid biosynthetic process
HH_037368				√	√		8.87	12.1	2.87	14.34	6.01	26.12	2.68	0.06	4.1	6.99	1.25	4.49	CT_Chr6	57571717	57573983	+	--	--	K05278 flavonol synthase [EC:1.14.11.23] | (RefSeq) flavonol synthase/flavanone 3-hydroxylase (A)	Isopenicillin N synthase [Cynara cardunculus var. scolymus]	SubName: Full=Isopenicillin N synthase {ECO:0000313|EMBL:KVI07025.1};	GO:0051213,dioxygenase activity; GO:0046872,metal ion binding; GO:0009813,flavonoid biosynthetic process
HH_038055	√	√			√		1.23	2.37	3.07	0.52	0.36	0.42	1.1	0.35	0.62	1.08	1.91	2.88	CH_Chr9	33049859	33058659	+	--	--	K08695 anthocyanidin reductase [EC:1.3.1.77] | (RefSeq) anthocyanidin reductase-like (A)	hypothetical protein Ccrd_008959 [Cynara cardunculus var. scolymus]	SubName: Full=Uncharacterized protein {ECO:0000313|EMBL:KVH89066.1};	GO:0050662,coenzyme binding; GO:0016491,oxidoreductase activity; GO:0009813,flavonoid biosynthetic process
