# Supplementary material for: Integrated Metabolomics and Transcriptome Analysis of Flavonoid Biosynthesis in Safflower (Carthamus tinctorius L.) With Different Colors
Source: Front Plant Sci. 2021 Jul 26;12:712038. doi: 10.3389/fpls.2021.712038 (PMC8351732; doi:10.3389/fpls.2021.712038)
Supplement: Supplementary Table 7 — Details of the target genes and the candidate genes for the biosynthesis of C-glucosylquinochalcones. [file Table_7.XLSX]

## Sheet: Sheet1
Gene blasting information
target gene id	query seqence id	pident	length	mismatch	gapopen	qlen	qstart	qend	slen	sstart	send	evalue	bitscore
tr|M1KVN4|MENPI	HH_009389-RA	53.817	524	229	5	516	2	513	533	9	531	0	573
tr|M1KVN4|MENPI	HH_009388-RA	56.057	487	206	5	516	29	510	1001	513	996	0	568
tr|M1KVN4|MENPI	HH_010713-RA	52.61	498	221	7	516	16	507	1698	491	979	8.16e-180	548
tr|M1KVN4|MENPI	HH_010719-RA	50.19	526	240	7	516	3	515	595	74	590	8.82e-178	512
tr|M1KVN4|MENPI	HH_032524-RA	49.18	488	236	6	516	34	515	505	22	503	2.04e-162	470
tr|M1KVN4|MENPI	HH_010718-RA	51.125	489	230	5	516	33	515	2250	1659	2144	5.87e-161	504
tr|M1KVN4|MENPI	HH_034447-RA	45.808	489	254	5	516	34	514	525	38	523	6.31e-157	456
tr|M1KVN4|MENPI	HH_032523-RA	43.243	518	277	5	516	13	515	525	7	522	3.96e-152	444
tr|M1KVN4|MENPI	HH_032521-RA	43.215	479	263	5	516	42	515	480	1	475	3.81e-137	404
tr|M1KVN4|MENPI	HH_010640-RA	37.425	497	279	10	516	29	509	527	38	518	7.45e-106	326
cytochrome	HH_006607-RA	49.699	499	230	6	496	6	490	580	80	571	3.59e-174	502
cytochrome	HH_035319-RA	46.185	498	257	5	496	1	491	503	3	496	9.87e-168	483
cytochrome	HH_015117-RA	46.154	494	253	6	496	3	491	999	511	996	1.97e-154	464
cytochrome	HH_032694-RA	45.859	495	258	5	496	6	493	508	11	502	4.9e-152	442
cytochrome	HH_032689-RA	47.692	455	225	4	496	45	491	515	60	509	6.03e-152	442
cytochrome	HH_025963-RA	46.042	480	255	4	496	13	491	489	10	486	9.72e-146	426
cytochrome	HH_005681-RA	40.202	495	278	10	496	9	490	511	16	505	2.12e-126	377
cytochrome	HH_005676-RA	39.592	490	282	5	496	11	490	528	37	522	3.29e-126	377
cytochrome	HH_005678-RA	39.103	468	271	7	496	31	489	505	34	496	4.36e-118	356
cytochrome	HH_014824-RA	40.948	464	254	6	496	45	495	499	40	496	1e-117	355
Cluster-1824.147334	HH_013376-RA	96.021	377	8	1	390	21	390	917	4	380	0	711
Cluster-1824.147334	HH_018017-RA	32.908	392	236	10	390	15	387	565	45	428	2.87e-55	190
Cluster-1824.147334	HH_018015-RA	31.726	394	241	12	390	15	387	472	5	391	6.25e-53	182
Cluster-1824.147334	HH_031130-RA	30.203	394	246	11	390	13	388	512	2	384	4.87e-50	175
Cluster-1824.147334	HH_020017-RA	34.663	401	216	16	390	14	388	461	4	384	2.53e-45	161
Cluster-1824.147334	HH_000126-RA	28.947	418	237	15	390	14	390	481	8	406	6.21e-44	158
Cluster-1824.147334	HH_018025-RA	29.574	399	251	9	390	14	390	477	7	397	1.32e-41	152
Cluster-1824.147334	HH_000134-RA	30.175	401	235	14	390	6	388	477	30	403	2.2e-41	151
Cluster-1824.147334	HH_011181-RA	29.024	410	245	14	390	13	388	1533	1066	1463	1.21e-40	153
Cluster-1824.147334	HH_000131-RA	29.744	390	232	13	390	30	388	532	81	459	5.52e-40	148
BAR73279.1	HH_013376-RA	40.302	464	257	9	480	9	471	917	465	909	1.16e-102	327
BAR73279.1	HH_020017-RA	30.738	488	284	16	480	8	473	461	3	458	1.33e-48	172
BAR73279.1	HH_018015-RA	29.752	484	294	16	480	10	471	472	5	464	1.04e-46	168
BAR73279.1	HH_018025-RA	28.081	495	295	15	480	8	472	477	6	469	3.93e-46	166
BAR73279.1	HH_018017-RA	30.526	475	285	19	480	10	466	565	45	492	5.82e-46	167
BAR73279.1	HH_013029-RA	28.189	486	309	15	480	9	474	484	15	480	1.5e-45	165
BAR73279.1	HH_003243-RA	27.105	487	319	14	480	1	472	975	498	963	2.37e-45	169
BAR73279.1	HH_003238-RA	26.775	493	315	12	480	1	472	475	1	468	3.88e-43	158
BAR73279.1	HH_018020-RA	28.602	472	299	15	480	8	461	477	6	457	2.71e-42	156
BAR73279.1	HH_003237-RA	27.766	479	303	14	480	10	466	475	7	464	1.03e-41	154
Target gene id	sequence
tr|M1KVN4|MENPI	MDFNAAVCAALAFISLLSYYLIWLRSASTHQAPPEAGGAWPFLGHLNIISGHTGLPHVSL GNLADKHGPIFGIRIGVHRAVVVSSSEVIKELFTTNDAAVSSRPSVKAGKHLAYDYAMLG FSSYGTYWRQMRKLVSLELFSARRVELQRNVRVSETAHFINELYSAWEERRDGSSRVSVE MKELFGELSMNVILKMVAGKRFSGGDDAEEARRCRRVMREFFHLAGLFVLSDAFPYLGWL DLGGHERRMKRTAEEMDELVGEWLAEHRRKEYSGEGKAQDFMDVMLSEVKGANFECEYDV DTIIKATCGTLIAGGTDTTAVVFIWALALLLNNPHVLQKAQHELDTHVGKQRRVNESDLN NLVYLQAITKETLRLYPPGPLGGTRRLTQDCHV…
cytochrome	MDLQLLYFTSIFSIFIFMFMTHKIVTKKSNSTPSLPPGPWKLPIIGNMHNLVGSPLPHHRLRDLSAKYGSLMHLKLGEVSTIVVSSPEYAKEVMKTHDHIFASRPYVLAAEIMDYDFKGVAFTPYGDYWRQLRKIFALELLSSKRVQSFQPIREEVLTSFIKRMATIEGSQVNVTKEVISTVFTITARTALGSKSRHHQKLISVVTEAAKISGGFDLGDLYPSVKFLQHMSGLKPKLEKLHQQADQIMQNIINEHREAKSSATGDQGEEEVLLDVLLKKEFGLSDESIKAVIWDIFGGGSDTSSATITWAMAEMIKNPRTMEKVQTEVRRVFDKEGRPNGSGTENLKYLKSVVSETLRLHPPAPLLLPRECGQACEINGYHIPAKSRVIVNAWAIGRDP…
Cluster-1824.147334	MSTTADLRRRPPPHIALFPSAGMGHLTPLLRLASMLASRSCHVTLVTAEPAVSAAETAHITAFLAAYPAVNRLPFQTLPFTPPAVAADPFFVQFEAINRSVHLLAPTLSSASPPVSAVFSDIASVAGVGRVADELRIPIYVVSTTSARFTALVASMPALIGAGSSLPTAEEASSAAVGIPGLDPFEISALPPPFFVPDHLFTKTLVANALAMRKAKGVLTNTFSAFEPETIAAVNGGKSIPDFPPFLPIGPLQPHKLELGDQQPLPWLDQQPPHSVAYVSFGSRTALSQSQIAELRKGLAESGRSFLWVVKSKVVDKDDTESDLDELVGNSSSKGMVVKGWVNQESILSHPAIGCFVSHCGWNSAVEAAAAGVPVVAWPQSGDQKVNAAV
BAR73279.1	MSSSEGVVHVAFLPSAGMGHLNPFLRLAATFIRYGCKVTLITPKPTVSLAESNLISRFCSSFPHQVTQLDLNLVSVDPTTVDTIDPFFLQFETIRRSLHLLPPILSLLSTPLSAFIYDITLITPLLSVIEKLSCPSYLYFTSSARMFSFFARVSVLSASNPGQTPSSFIGDDGVKIPGFTSPIPRSSVPPAILQASSNLFQRIMLEDSANVTKLNNGVFINSFEELEGEALAALNGGKVLEGLPPVYGVGPLMACEYEKGDEEGQKGCMSSIVKWLDEQSKGSVVYVSLGNRTETRREQIKDMALGLIECGYGFLWVVKLKRVDKEDEEGLEEVLGSELSSKVKEKGVVVKEFVDQVEILGHPSVGGFLSHGGWNSVTETVWKGVPCLSWPQHSDQKMS…
All of the candidate gene sequence
target gene id	query seqence id	sequence
tr|M1KVN4|MENPI	HH_009389	ATGGATCTCTTCTCCTTCCAAGAAAATTACACACACATCATACTTGAATCTTTACCCATAATTCTTCTACTCATCTACACCTTATCATCTTTCATCTATAATAAAACCACTAATGGTGCACCTCAAGCAAGTGGTGCATGGCCTATAATTGGCCATTTCAACCTTTTTAGAGCTTCATCTAATCTTCCTCATCTGGCCTTGGCATCCATGGCGGACCGATACGGGCCCATTTTCACCGTCCGCCTAGGGATACGTAGAGTCTTGGTGGTGAGCGGTCGCGAGATCGCTAAGGAGATCTTCACCACCCACGATGTCATTGTTTCCGACCGTCCCAAATACCTTGCGGCCAAGATTTTGGGACACGACTACGCTTCTTTCTCCTTCGCGCCTTACGGGCCG…
tr|M1KVN4|MENPI	HH_009388	ATGGGAAGTTGCCTAATGGATCTCTTCCTTTTGCAAGATAATTACGGTATCATCGTACTTGAAGCTTTGGCCACAGTTCTACTCCTCTACTACTTGTCATTCATCTACAATAAGACCACTACTACCGCACCCGAAGCAAGTGGTGCATGGCCGATAATAGGCCATTTCAAGCTTTTTGGAGATTCATCTAATCTTCCTCACGTAGCTTTGGCATCCATGGCTGACCTATATGGACCCATTTTCAGTGTCCGGCTTGGGATACAAAGAGTCTTGGTGGAGATTGCTAAGGAGATCTTCACCACCCATGATGTCATTGTGTCCGACCGCCCCAAATACCTTGCAGCCAAGATTTTGGGAAACAACTACGCTTCTTTTGCGTTCGCCCCTTACGGACCGTAT…
tr|M1KVN4|MENPI	HH_010713	ATGGCTGTAGTTTTGGTGTTCTATTTCTTATCATTCGTCTTTGAAACTCGAAAAAGTAACCACGTTCCACCCAAAGCAAGTGGCGCTTCGCCTATAACGGGCCACTTAAACCTCTTCGGAGGATCACCACCTCCCCACATAGCATTAGGATCCATGGCTGTCAAATATGGACCGATATTCACCATCCGTCTTGGGGTACATAGAGTCTTGGTGGTGAATAATTCCAAGATCGCAAAGGAGATTTTCACCACCCATGACGCAATCGTCTCCTCTCGCCCCAATTTTACCGCAGCTCAATCCGAGTATACCATATTTGAAATGCAAAAAACTCACGCCATGTTTGGAGTTGCACCATATGGTCCATATTGGCGAGAGATGCGCAAGATTTCCTCCGTCGAG…
tr|M1KVN4|MENPI	HH_010719	ATGAGCTCAGAACCAACTAATTTGTTAATCCAACTGATTTTGCATGTTGGAAGGGATAGGCCGGTGGATGAGTCATACCTGAAGAACTTGGTCTACCTTGATGCCATCATCAAAGAAACGTTGGGTCTCTACCCAGCCGGACCTCTCTCGGTTCCCCATGAATCCACGGAGGACTGCATTGTGGGTGGCTACAACATCCCAAAAGGCACTCGTCTCTTGTTCAATCTTCCACTTCCAACAACCATAGCACTCATCATCTTCTCCATTACTTTACTAGCTTCCCTGCTCCAAATCTTCAACACAAAGAAATCAAACAACAGAAATTATCCACCTCAACCTAAGGGCGCATGGCCGATAATCGGACACCTACACCTCCTTCGTCGATCTCACCTACCTCAC…
tr|M1KVN4|MENPI	HH_032524	ATGGTCTATACCTACCAAAGAAACATAAGAAACAACCCGAAAAAACCCATCGAATCGGTAGCCCCCGAACCATCAGGGGCGTTGCCGTTTGTAGGTCACCTCCACCATCTTCACGGCCAAGCTCCGGTGGCAAGAATCCTCGGAAAAATGGCCGACGACTATGGCCCGGCTTTCTCTCTACGGCTCGGTAGCCATCGAGCATTTGTGGTGAGCAATTGGCAGATGGTCAAGGAATGTTTCACCACAAATGACCGCAACTTTGCCACTAGACCCAATATGGCGGTTAGCCGCTACATGGGCTATAACCAAGCCGTGTTCGCACTGGCACCTTACGGACCGTATTGGCGAGAGATTCGAAAGATGGTTACTTTGGAGATGTTAACGAGCCAACGGCTAGAA…
tr|M1KVN4|MENPI	HH_010718	ATGGTGCATATTGACAAAGTATATCTTATATCTTTTATCACTATACATGTCTCATCGATGCATACACAATTCTCTCTAATCAATAACAAAGTCATGGAGTTACATCCTTCAATTCCATCGATTGTAGGAATCACGTTTTTGGTCATCTCGATAGGTTTCCTATTCTGTATTGTCAACAGTAAGAGGACAAGGAGAGGGAAGAAAAGAGAACCACCTCAAGCAAAGGGCGCATGGCCTATAATCGGACACTTGCACCTTCTAGGTGGATCCAACCTACCTCACAAGGTTTTAGGTGATATGTCAGATAAATATGGTCCAATCTTCACCATTAAGCTTGGTATTCACCAAGCTTTGGTGGTGAGTAACTCAGAGATAGCCAAGGATTGTTTTACTACAAAC…
tr|M1KVN4|MENPI	HH_034447	ATGGATTTACTTCTATCACTCATAACTTTGATAGCTACCATATGTTTTCTTATCATTATCCATCTATTAATTATAATTGTTTGGTCTTATAAACCTCAAAGAAATAAGGTGCCTGAAGCACTTGGATCATGGCCGATAATCGGTCACCTCCCTCTATTATCCGGTTCTCAAGCTCCTCACAAGCTTTTGGCCTCTTTGGCCGACAAATTCGGCCCAATTTTCACCATCAAACTTGGCGTTCACCGAGTTCTAGTCGTTAGCAATTCGGATATGGCTAAAGAATGCTTAGCCACCAACGATAGATCCTTTGCTGGCCGACCAAAATCCATGGCGTCCGAGCTCATCGGCTACAACTATGCCAATTTTGCCCTTGCATCACATGGACCGTACTGGCGTCAC…
tr|M1KVN4|MENPI	HH_032523	ATGGAAGGTTTTCCCCAATTTCTACCAATTTTAGGCTTTTTCATTTTTCTTCTAATCTCTAGTTACAAGAAAAGCAAAAAAAACAACACAATAAAAAGTGTCAAACTAGCTCCAGAACCATCGGGAGCTTTGCCTCTAGTAGGTCACCTTCATTTCCTACGAGTCCAAGCTCCTGTGGCCAAGATTCTTGGAAAAATAGCTGACGACTATGGGCCTGCTTACTCTCTCAGGCTTGGTAGTCGTCAAGCATTGGTGGTAAGCAGTTGGCAGATGGCCAAAGATTGTCTCAACACCAATGATAGAAACTTCGCAACGAGGCCGAATATGGCAACTCGCCGCCACATACTCTACAATGGAGCTGGTTTTGCCATGGCACCATACGGACCATATTGGCGAGAG…
tr|M1KVN4|MENPI	HH_032521	ATGATGGGCCACCTTCATTTCCTAAGAGGAGGCAAAGCTCCTGTGGCCAAGATTCTTGGAAAAATTGCTGACAGTTACGGGCCTATTTACTCTCTTAGGCTCGGTAATCATCAAGCATTGGTGGTGAGCAGTTGGCAAATGGTCAAAGACTGTTTCACCACCAATGACAGAAACTTCGCAACCAGGCCGAATACGGCCATTAGCCGGCACATACTCTACAACAACGCTGGTTTCGGTATGGCACCATACGGTCCGTATTGGCGAGAGATTAGAAAGCTAGTCACTTCCAAGCTCTTTACTAGCCAATGTCTCGAAAAGCAAAAGAACATTCGTAGCTCAGAAATCAAGAACTTCGTTAACAACCTCTTCTACGCGTGGACCCTAAAGAATGGAGACCAA…
tr|M1KVN4|MENPI	HH_010640	ATGGCTTGCTGCATAACCACACATTTGCCAATGGATTATTATCTCTTCCTCACCCTCCTCCTCCTTATCATCCTACTTCCATTTTTCTTAGCCGCCCACTTTCGCCGGAAAACCCAGAACCTACCGCCGACGATCTTCCCAACCCTCCCCATCATCGGCCACCTCCACCTTCTAAAGACACCCATCCACCGAACCCTCGCCGCAATCTCCGCAGAACACGGCCCAATCCTCCTCATCCGCCGCGTCCTCTTGGTCTCCTCCCCTTCCGCCGCTGAAGAATGCTTCACCAAGAACGACATCGTCTTCGCCAACCGCCCTCGCTTACTCGCCGGCAAGATTCTGGGCTTCAACTACACCAGCATCGGCTGGGCACCGTATGGCGACCACTGGCGGAACCTC…
cytochrome	HH_006607	ATGGCTGAAGACATGAGATGGGTTTGGGGAGGCAAAAAGAGAGGGTTGGACTATTTCTGGGACATTTATGCATGTAACACTACTCGAGTTGAGCTCCATATCTTCGATCTCATCCACTTCTTGTCCTATGCCGTTGTGCGTTTCCCTTTTGCCCGTGAACAAAAGACAAGCAATCGCGTAGCTAATGATTTGGACAACGAGCAAAACAAAAGACCCTCGATGGACCCGAGTTTCCAAATCCTTTTCACGTTTCTCTTCACGTTACTCATAATCAAACTCTTGAGGCGACCCAAATTTGGCTGTCCGGTTCCCGATCTACCCCCGGGCCCGAGAAAGCTGCCGCTGCTCGGAAACATCCTCGACGTTGTGGGCCCACACCCGCATCGTATCTTGGGAGAT…
cytochrome	HH_035319	ATGGAAATGGAACTCCAAATTCCCCTTTCTCTCATGCTGTTATTTGCTTCCTTCTTTTCCTTATTGTTTACCAAATTCATAAGCTCCAACTCATCTTCTACAATCCAAAACTTTCCTCCACAACCATGGAAGCTGCCACTAATCGGGCACCTACATCATCTCATAGGAGGGCTACCACATCGAGCCTTAGGAAGCTTAGCCCAAAAGCTAGGACCAATCATGTATCTACAACGTGGCCAAGTCTCTGCCATCGTAATCTCGTCTCCCTTGTTGGCGAAAGAAATCATGAAAACCCATGATCTCTCCTTCGCAGACAGACCCAAGCTTGTGGGTGCTGATATCACCGCATACAACTACACCGACATCGTTTTTTCCCCATACGGTGACTATTGGAGACAG…
cytochrome	HH_015117	ATGAAAAGGAAGAAATCGATTGCAAAGAGGATTGTAAAGAAGAGAAAGATTGAAGAAGAATCTAAGAAGACAGAGGAAGATGAGACTGAAAGGGAAGTTGAAGATGAGACTGAGAAAGAGGTTAAAGATGAAAGTTTGAAAAAACCGATTGCAGCAGTTCCAGTAAGTTCCGGAATACCAAGGATTGTTGGATGGAGTATGATAAAGTACAATAAGAGGTATTTCTTGAGTATAAAGAGGAATGATCAGAAGTTTGAACTCAAATCAACCTTCAAGATGTTCATTTCTGGATGTTCAAGAGTGGATCTAGAAGAGTTATATGAAGTTGGAGTAAGAGATCACATTGGAGAGGATGAGTCTATAGAGACTAAACTGGTTATAAAGTATTTGACTTTAATG…
cytochrome	HH_032694	ATGCACAAGGCCACAACAATTGAAATCAAAATGGCTTTCTCTTTGATTGTTACCATCTTCCTTATCATCTTCCTTTACTTTGTGCTTAACAAGAGAGCCAAAGGTTCCAAACCTCTAAACTTGCCACCAGGGCCACCAAAGCTACCGCTAATCGGAAACATACACCAGTTGGCCGGATTACTCCCACATCGTGCCTTTCGAGATTTGGCACGTAAACATGGCCCCATCATGCACGTCCAACTCGGCCAAATCTCAGCCGTTATTATTTCGTCACCACAACTGGCCAAAGAGGCTCTTAAAACCCACGATATCGCCCTTGCAGACCGTCCGAAGACTTTCGGGAGCGAGCTTTTGTTGTACGGAACCACCGATGTCGCCCTCTCTCCCTACGGTGATTAT…
cytochrome	HH_032689	ATGCCACTATATTTATTAGATCGAATTTGCCGCATGGCTGAAGCAATTGAAGACAAAATGGCTTTCTCTTTGATTCTTGCTACCTGCCTTATCATCTTCTTTTGCTATGTGCTTAACAAGAGATCCAAAGGTTCCAAACCTCTAAACTTGCCACCGGGGCCACCGAAGCTACCGCTAATCGGAAACATACACCAGTTGGCCGGATTACTCCCCCATCGTGCCTTTCGAGATTTGGCACGTAAACATGGCCCCATCATGCACGTCCAACTCGGCCAAATCTCAGCCATTATCATTTCATCACCACAACTAGCCAAAGAGGCCCTTAAAACCCACGATATCGCCCTTGCGGACCGTCCAAAGACCTTCGGGAGCGAGCTCGTGTTGTACGGGACCACCGAT…
cytochrome	HH_025963	ATGGAGGCCATTTCAGTAATTGGCATTGCAATTGCAGTTGTCATCTTCTTCCTCTTTAAGTTACTAACACCTTCCAACCCCAAGAAAAACCTCCTTCCAGAGCCATGGAGGATCCCCATCATTGGCCATATGCATCATTTGATAGGTACAATACCGCATCGTGGTGTTACTGAGTTGGCACGGAAATACGGGCCACTAATGCATCTGCAACTCGGGGGAGTGTCCACGGTCGTGGTCTCTTCCCCGCGTTGGGCTAAAGAGATCTTAACAACACACGATATCACCTTCGCCTACCGGCCTGAAACCTTAACTGGCGAGATTGTTGGGTACCACAATACCGACATTGTCTTTGCTCCCTACGGCGAATACTGGAGGCAACTGCGAAAGATTTGCACCTTG…
cytochrome	HH_005681	ATGAATAAAATTAAGCATTGTTTCCCTCCTTCTACAATGATACAAACATCCCTCTTTCTTCCTCTATCATTCTTCATCTTGATCATCTCCATATCTCTCAAATGGATCTCATCTCATTCAAAAACCCACAGGAACCTACCACCATCTCCATGGAAGCTCCCATTCATCGGAAACCTTCACCAGCTCGGACCCACCCCGCACCTATCTCTCTTGGCCATGGCCAAGAAACACGGCCCGCTCATGCTGCTTCAACTCGGCCGCGTCCCGATGCTCGTGGCCTCTTCGGCCGAAGCCGCTCAAACCATCCTCAAAACCCACGATTCCGTCTTCTGCAACCGACCCGTATGGAAGGTCCCCGACACGATCTTGTACGGCTCCAAGGACATCGCGTTTTGTCCC…
cytochrome	HH_005676	ATGTTTACGAGTTCTTCCATGTGGTACAAGCACAAACAACACTTAGCAGATTTCCTAACTAGTAACATCATGACCATTTTTTCATCCTTACAAACTTTCCTACCTTTATTGTTTTCGTTCATCGTATTGATGATTTTTATTCTTCGTACCACATGGAGTTCATTCAATTCCAAGACGAAGAAAAACTTCCCCCCGTCTCCAAGAAAGCTACCAATCATCGGAAATTTCCACCAATTAGGCTTGAGCCCCAATCACTCTCTTCGAGCCTTGTCCCAAAAGCATGGTCCGATTATGCTCCTTCATTTCGGTAGCGTACCTACGCTTGTAGCCTCTTCTGCTGAAGTAGCACGAGAGATCATGAAAACCCATGATTTATCATTCTGTAGTCGACCAAATTTA…
cytochrome	HH_005678	ATGGCTATGTCTTCTTTCTTACAAATCTACCTCTTTTCTTTCTTTTCATTCTTCCTTTTCATACTTTTCATCTTGAAATGGATTTCATTTCATTTCAAGACTACAAAAAACTATCCACCATCTCCGCGAAAGCTTCCGATCATCGGAAACCTTCACCAGCTCGGCTCGGCCCCCCATCGGTCGCTCCAGGCCTTGTCCCAAAAACATGGTCCGCTCATGTTGATGCACTTTGGCAGCGTGCCCGTGCTCGTAGCCTCTTCGGCTGAAGCAGCGAGAGAGATCATGAAGACCCACGATCTAAAATTCGCTACCCGACCCAAGTTAAGCATTCCCGACATAGTCATATATGGGTCCAGAGACATAACGTTTTCTCCTTACGGAGACTACTGGCGGCAGATC…
cytochrome	HH_014824	ATGGCTATGTTTATTCTCATGATATCAATAACTCTCCCTTTATTCTTACTTTTCATCCTTGCCAACGTTAGCAAGTTCCGGACAAGACTCCCGCCATCTCCTCCTGGACTTCCCCTAATCGGAAACTTGCACCAGCTCGACACCTCCCATCTCCCCAATTATCTATGGCAGCTATCGAAATCTTATGGCCCACTCATGTCCTTGCGTCTCGGTTGTGTACAAACGCTTGTTGTTTCTTCGGCACAAATGGCCAAAGAAGTCTTAAAAACAAAAGACGTCATCTTTTGTAGTAGGCCCGTTTTAACGGGACAACAAAAGATCACTTATGGCTACAAAGGTTTAATTTTGACGCCTTATAATGACTATTGGCGAGAAATGAGAAAGATTTGCACACTTCAT…
Cluster-1824.147334	HH_013376	ATGCTGATCGCCGGAATGGGCCATTTGACCCCACTCCTCCGCCTCGCTTCCATGCTCGCCTCCCGCAGCTGCCACGTCACCCTCGTCACCGCTGAACCCGCCGTCTCCGCCGCGGAAACCGCCCACATCACCGCCTTCCTGGCGGCGTATCCCGCAGTCAACCGCCTCCCCTTCCAAACCCTTCCGTTCACACCGCCCGCCGTCGCCGCCGACCCTTTCTTCGTCCAATTCGAAGCCATCAACCGCTCCGTCCACCTCCTCGCCCCGACCTTATCCTCCGCGTCGCCGCCGGTCTCAGCCGTCTTCTCCGACATCGCGTCGGTCGCCGGAGTCGGGCGGGTGGCGGACGAGCTCCGGATCCCGATCTACGTCGTGTCCACCACCTCGGCCAGGTTCACG…
Cluster-1824.147334	HH_018017	ATGGTATTATCCGTTATGCATATCCCGAGTCGGGCAGGTATGCTTGGGGTGAATCAGGAACACACCATCATGCCTCCTTCGGGTGACGCTTTGGGTAGCAATCAATCATCATCGGGTTCCCAAACCCGAATGGTGTTGATGTTCCCAGCTCTTGGAACCGGCCACCTGATTTCAATGGTGGAGCTCGGAAAACTCATGGCCACCCACGACCCATCACTCGCCATCACCATCCTCCTCACCCCCATCCACTACGAATCAACCTCCACCGCTAACTACATCAACACCGTCACCGCCGCCACCCCTTCCATCACCTTCCACCACCTCCCCCACCTCCCTAACCCGCCGGACCCCTCCGTCCCTTTCCCGGACGTCGTCTTCCAAGCCATCGAGCGATACAAC…
Cluster-1824.147334	HH_018015	ATGGAAAATGTGGTGGTGATGTTCCCTTCTCTGGGAATCGGCCACCTGATTTCAATGGTGGAGCTCGGAGAACTCATCATCACCCGCGACCCTTCGCTCTCCATCACCATCCTCCTTACGCCGGCGCATTACGAAGCAACCGCCACCGCCGATTACATCAAAACCGTCACCGAAACCACCCCTTCCATCACCTTCCACCACCTCCCACCTCTCGACCACCCACCGGACTCTTCCACCCCTTTCTTCGACCTTGCTTTTCAACTCATCAAGCAATACAGGCCCATCCTCAAAGACACCCTCAAAGCCATCTCCAACAAATCAACCATCAAAGCGGCCATCCTCGATTTCATGTCGAACGACGCCTTCGAAATCTGCACGAGCCTCGACATACCCACCTAT…
Cluster-1824.147334	HH_031130	ATGCCACAAGTAGCCATCATCGCAGCACCCACCATGGGCAACCTCATTCCCGCCGTGGAGTTCGCAACCCACTTAATCAACCACCACCACCGTCGTATCTCCGTCGCAATCCTCCTAATCTCCATGCCCCAATGGCCACTCAACCACCACTACATCCAATCACACACCTCCACCAACCACATCCGGTTCATCCACATCCACCCTCTCCATCCCCCAAATCAATGCAACTCCATCGTCGACCTAATCTCACTCCACATCGAAAACCACAAACACATCATCAAGCAAACCCTCAAAACCCTACCACCACTCGCCGGAATTTTCGTCGACATGTTTTGCACCTCCGTGATCGACGTCGCCGCCGATCTCCACATCCCCTGCTACCTCTTCTTCGCATCTCCG…
Cluster-1824.147334	HH_020017	ATGGAAGTTCACATAGCCATTTTTCCGAGTCCAGGGATGGGTCACCTCATTCCACTCACTGAGTTAACTCGCCAACTCCTCCGCCTCCTCCACTGTCGAGTCTTCATCACCTTCATCATTCCCACCACCGCCGGAGCTCCGATTAAACCCCAAAATGACATCCTCAACGCCATGCCGGAAAACGTAACTTCCGTTTTCCTTCCGCCCGTAGATCTAAACGACCTTCCACCGGATGCTTCCCTCGGGGCTCGGATATCAATCACTTTGACTCGGTCGTTACCCGCCCTACGTCAAACTCTCTCTGAGTTAACTCATGACTCGACTCGTAAACGTCCCTCGGCTTTGGTTGTTGACATTTTCGGCCCTCCTAGTTTCGAAATTGCTAAAGAATTCCATATT…
Cluster-1824.147334	HH_000126	ATGGATTCTAATTCCCATTCTCATGTGCTCATCTTCCCTTTCCCAGTTCAAGGCCATGTCAGTTGCATGCTCAAGCTTGCAGAGCTCCTCTGCCTCTCCGGCCTCCACGTCACCTTCCTCAACTCCGACATCATCCACCGCCGCCTTCTCCGCTACACCGACGTCCTCTCTCGCTTCTCCCGCTACCCTGGCTTCAGGTTCGAGACGATTTCCGACGGACTCCCGCCCGATCACCCGAGATCGGGAAATAGGGTCGTGGATATCTTCGATTCCATCAAAATGGTAACGAAGCCGATGTTTAGGGAGATGCTCCTCCCCGGCGGATGCTTGAATTGTGGGGGTCGGCCTCCGGTTTCCGGTGTGATCGCGGATGGGATCATGTGTTTCACCATTGATGTT…
Cluster-1824.147334	HH_018025	ATGACTCTCAAGAAGCTTCACGTAGCCGTGATCTCCAGCCCCGGCATCGGCCACTTATTCCCGGCGCTGTTATTCGGCCACCGTCTCGTCACCCACCACAACCTCCGCGTCACCATCCTCGCCGTCACCACCAACACCTCCCCGGCCGAATCCAAACTCTTCAACCCCTTCACCTCCAACCTCCACCTCTCCATCATCCCGATCCCCGCCGCCGACATTTCCTCCGTCGTCGATCCCGCCGCCAGAGTCCTGACACGTATCTGCGTCATGATGAAGGAAACCGTGCCCGCCATCCGGACCGCCATAGCCTCCATGGACCCTCGCCCGGATGTCCTCATCGGCGATATTTTCGGTGCGGAAAATTGGGTGATCGCAGAAGAGTTCAAGATGCCCAAGTAC…
Cluster-1824.147334	HH_000134	ATGGGTGTATTGCATCAATTTAAACCTGGCTCAACATGGAGAACAGTACCTGGAAAAGCTTCCACTCTCCGGTCGACACTACCACCGGAAACTCGCCGGAGAAGAATAGTATTGTTTCCGATGCCTTTCCAGGGTCATATCACTCCCATGCTTCACCTCGCAAACATTCTTCACACCAAAGGTTTCAAAATAACCGTCATACACACGGAACACAACTCTCCAAATCTTTCAAACTACCCTCACTTCACCTTCAGATCAATCTCCGACCGCTTTTCCGAGATTACAATGGCGGATTTAGACGCCAGCTATTACCTTAAGTACCTTAATAACAGCTGCAAAGATTCGTTTACCAAGTGTCTGAGTGAGTTGTTGGCCGATGAAGAAGATCCCGTTGCTTGT…
Cluster-1824.147334	HH_011181	ATGGTTAAGTTCGCTATACGAGAAACTCGAAGAGCCAAGAAAGCCTCGGCCATCGTACTCAACACCTTCGAGGAGCTAGAGCGCGACGTCTTAAACGAGCTATCTTCAATTTACTCCAAAGTTTACTCAATTGGACCATTGCATACACTTGAAAACAATATGAAGAACGATGAGTTGCACTTCTTGGGTTCGAGCCTTTGGAAAGAAGAGACCGAATGTCTCGAATGGCTCGACTCAAAAGAACCTAATTCGGTTGTTTACGTGAATTTCGGAAGCATAGTTGTGATGACATCAGAACAACTAGTTGAGTTTTCATGGGGACTCGCTAACAGTAACCAGGCCTTTTTATGGGTAATCCGACCCGACCTTGTTGCCGGGGAATCACCGATGCTTCCAACG…
Cluster-1824.147334	HH_000131	ATGGGTTATGAAATACATACTCAAAATTCAACCAACTTTGCTTCATATCTTCTCTATTTTGTTTACACACCATCACAAGAGTCTTCCGCCGCTGCTGCTGCTCTCATCGTCATATCTTCACTCCTCGATTACATCAATCCGCTGAGCAATATCCCAAAGAGTCATAAACAACAAAATGGATCAAGACACGCTTCCACCTCATGTGCTGATATTCCCCTTGCCATTGCAAGGGCCTGTCAACTCCATCTAGCCGAGCTTCTATGCCTCTCGGGTCTCCATGTCACCTTCCTTGTCACTGATCATATCCATACCCGACTCCAAAAATACTCCAATATACAGTCCCGCTTTGACAGTTATCCAGGTTTCCGCCTAGAAACCATATCCGATGGCCTTCCAGAA…
BAR73279.1	HH_013376	ATGCTGATCGCCGGAATGGGCCATTTGACCCCACTCCTCCGCCTCGCTTCCATGCTCGCCTCCCGCAGCTGCCACGTCACCCTCGTCACCGCTGAACCCGCCGTCTCCGCCGCGGAAACCGCCCACATCACCGCCTTCCTGGCGGCGTATCCCGCAGTCAACCGCCTCCCCTTCCAAACCCTTCCGTTCACACCGCCCGCCGTCGCCGCCGACCCTTTCTTCGTCCAATTCGAAGCCATCAACCGCTCCGTCCACCTCCTCGCCCCGACCTTATCCTCCGCGTCGCCGCCGGTCTCAGCCGTCTTCTCCGACATCGCGTCGGTCGCCGGAGTCGGGCGGGTGGCGGACGAGCTCCGGATCCCGATCTACGTCGTGTCCACCACCTCGGCCAGGTTCACG…
BAR73279.1	HH_020017	ATGGAAGTTCACATAGCCATTTTTCCGAGTCCAGGGATGGGTCACCTCATTCCACTCACTGAGTTAACTCGCCAACTCCTCCGCCTCCTCCACTGTCGAGTCTTCATCACCTTCATCATTCCCACCACCGCCGGAGCTCCGATTAAACCCCAAAATGACATCCTCAACGCCATGCCGGAAAACGTAACTTCCGTTTTCCTTCCGCCCGTAGATCTAAACGACCTTCCACCGGATGCTTCCCTCGGGGCTCGGATATCAATCACTTTGACTCGGTCGTTACCCGCCCTACGTCAAACTCTCTCTGAGTTAACTCATGACTCGACTCGTAAACGTCCCTCGGCTTTGGTTGTTGACATTTTCGGCCCTCCTAGTTTCGAAATTGCTAAAGAATTCCATATT…
BAR73279.1	HH_018015	ATGGAAAATGTGGTGGTGATGTTCCCTTCTCTGGGAATCGGCCACCTGATTTCAATGGTGGAGCTCGGAGAACTCATCATCACCCGCGACCCTTCGCTCTCCATCACCATCCTCCTTACGCCGGCGCATTACGAAGCAACCGCCACCGCCGATTACATCAAAACCGTCACCGAAACCACCCCTTCCATCACCTTCCACCACCTCCCACCTCTCGACCACCCACCGGACTCTTCCACCCCTTTCTTCGACCTTGCTTTTCAACTCATCAAGCAATACAGGCCCATCCTCAAAGACACCCTCAAAGCCATCTCCAACAAATCAACCATCAAAGCGGCCATCCTCGATTTCATGTCGAACGACGCCTTCGAAATCTGCACGAGCCTCGACATACCCACCTAT…
BAR73279.1	HH_018025	ATGACTCTCAAGAAGCTTCACGTAGCCGTGATCTCCAGCCCCGGCATCGGCCACTTATTCCCGGCGCTGTTATTCGGCCACCGTCTCGTCACCCACCACAACCTCCGCGTCACCATCCTCGCCGTCACCACCAACACCTCCCCGGCCGAATCCAAACTCTTCAACCCCTTCACCTCCAACCTCCACCTCTCCATCATCCCGATCCCCGCCGCCGACATTTCCTCCGTCGTCGATCCCGCCGCCAGAGTCCTGACACGTATCTGCGTCATGATGAAGGAAACCGTGCCCGCCATCCGGACCGCCATAGCCTCCATGGACCCTCGCCCGGATGTCCTCATCGGCGATATTTTCGGTGCGGAAAATTGGGTGATCGCAGAAGAGTTCAAGATGCCCAAGTAC…
BAR73279.1	HH_018017	ATGGTATTATCCGTTATGCATATCCCGAGTCGGGCAGGTATGCTTGGGGTGAATCAGGAACACACCATCATGCCTCCTTCGGGTGACGCTTTGGGTAGCAATCAATCATCATCGGGTTCCCAAACCCGAATGGTGTTGATGTTCCCAGCTCTTGGAACCGGCCACCTGATTTCAATGGTGGAGCTCGGAAAACTCATGGCCACCCACGACCCATCACTCGCCATCACCATCCTCCTCACCCCCATCCACTACGAATCAACCTCCACCGCTAACTACATCAACACCGTCACCGCCGCCACCCCTTCCATCACCTTCCACCACCTCCCCCACCTCCCTAACCCGCCGGACCCCTCCGTCCCTTTCCCGGACGTCGTCTTCCAAGCCATCGAGCGATACAAC…
BAR73279.1	HH_013029	ATGACCATCACGATAACGACCAATAATACCCCATCCAAGCCCCACGTCGCCTTCCTTCCAAGCCCCGGAAATGGCCATATCACCCCTCTTTTCGAGCTCGCCCTCCGACTTGTTACCCAACACAACACTCAGGTCACTTTTTTCGTCATCACCACCGGCGCCACCGTCGCCCAAGACAACTACTTCAACGCCTTCAAACCACATCCCCACCTCCACCTCCACCACCTTCCACCGGCCGACATGTCACCTTTCCCATTAGACTCCATGACCGCCGTCGCCCGCCTCTGCACCGTAGTCCGAGAGTCCATCCGCCCCCTTCCATCCATCTTACCCTCCATGAACCTTAAGGCTTTCATCGTCGACATCTTCTGCACCGACGCATTTGACCCCTGTAAGGAG…
BAR73279.1	HH_003243	ATGAACAATAAATATTATCCATCATCAAATGACTCCAAAATGACCACCTCAGAGCTTATTTTCATCCCATCTCCGGGAGCCGGCCACATGCCGCCGACGGTGGAGCTCGCCAAGCTCCTCCTCCACCGCGACCACCGGATCTCCGCCACCGTCATCATCATGAAGCTCCCGTTCGAAGCGAAACACGACACCGAACCTCCGGCGTCCACCCACCGTCTACGCTTCGTCGAGATCCCGGCCGACGACTCCGCCAAGGATCTCATCTCGCCCAACACCTACCTCGCCGAATTCATCGAATACAACAAGCCTCGGGTCGCGGAAATCGTCCGTGGAATCACCGGGTCGGGCTCGGTTCGGCTCGCGGGATTCGTTCTCAACATGTTCTCCGTCGCCATGGCC…
BAR73279.1	HH_003238	ATGACCACCTCAGAGCTTATTTTCATCCCATCTCCCGGCGCCGGCCACCTGCCGCCCACCTTGGAGCTCGCCAACCTCCTCCTCCGCCGCGACCACCGGATCTCCGTCACCATCATCATCATGAAGCTCCCGCTCCTAGCGAAACACAACACCGAGACTCCGGCGTCCACCGACCGTCTACGCTTCGTCGAGATCCCGGCCGACGACTCCACCAAGGATCTCGTCTCGCCCCACACCTTCCTCACCAAACTCATCGAACAAAACAAGCCTCGGGTCGCAGACATCGTCCGCGGCATCATCGACTCGTCGGGCTCGGTTCGGCTCGCGGGATTCGTTGTCGACATGTTCTGCGTCGCCATGGCCGACGTTGCGGAGGAGTTCGGATCCCCGTCTTTCCTT…
BAR73279.1	HH_018020	ATGGACCAACAGAAGCTGCATGTGGCTATTATCTCAAGTCCAGGTATGGGCCATCTAATCCCCGTCCTCCTACTCGGCCGCCGTCTCGCCACCCACCACCACCTCCACGTCACCATCCTCGCCGTCACCACCCAAACCTCCGCCGCCGAGTCCCAGCTCATGGACTCCGCCCACATGATCAACATCCTCAAAATCCCATTAGGAGACCTCTCTAGCCTCCTCAACCCACACGATGCCGTCGTCACCCACCTAGCTGTCATCATGCGGGAGGCCCGACACGGTATCCGCTCGGCCGTCTCCGCCATGGCCCGCCGCCCAGACGTCCTCATCGCCGACCTCTTCTCCAGCGAGTCCCTTCCTGTAGCGGACGAGTTTCACTTGCAAAAGTACGTCTATATC…
BAR73279.1	HH_003237	ATGACCACCAACTCCGAGCTCGTCTTCATCCCATCTCCCGGCGCCGGCCACCTCCCGCCCACCGTCGAGCTCGCCAAGCTCCTCCTCCGCCGCCACCACCGCCTCTCCATCACCATCATCATCATGAAAGTCCCCTTCGATGGTGGAGCATACGACACCGCGAAACTCGACTCCACCCCCCGCCTCCGCTGCGCCGAGATCCCCTCCGACGACTCCACCGCCACCCTCATTTCCCCCACCACCCTCTTCGCCGCCTTCATCGACCACCACAAGCCCCACGTCCGGAACATCGTCCGCGAATCCATCGCGGGCCCCGGCACCGCCGTCCGGCTCGCGGGGTTCGTGGTCGACATGTTCTGCGTCGACATGGTCGACGTCGCGAACGAGTTCGGGGCTCCG…
Primer for RT-PCR
id	primer(F: Forword; R:Reverse)
HH_009389	F:CCCTACGGCTGTTGTCTA; R:TTCCCTCATCACTTCACG
HH_034447	F:TCTCGGAAGTCAAGTCAT; R:TTCTCATACCCTCCTAAAT
HH_035319	F:CTTCGCAGACAGACCCAA; R:TGTTCCTCATGCCCGTAA
HH_032689	F:GGCACAACAAGAAGTCAG; R:ATCATATCAATATCCGTCAG
HH_025963	F:ACATTGTCTTTGCTCCCTAC; R:GCTTCATCTTTGTGCCTTA
HH_018025	F:AAGATGAACGCCACGATG; R:ACCAATCCGAGACAAACAAT
HH_011181	F:AAGAGCTTCCGCAATCGT; R:CCTATCGTTCGCAGCCAC
HH_000131	F:AATCAGTGCTTGTTGCCTAT; R:CGTATTTGGGAAAGTATCG
HH_003243	F:ATGAACAATAAATATTATCCATCAT; R:ATGATGGATAATATTTATTGTTCAT
HH_003238	F:CCCGTCTTTCCTTTACTTCA; R:TCACCAATATCGCTTTCG
